# Supplementary material for: Genomic prediction models for traits differing in heritability for soybean, rice, and maize
Source: BMC Plant Biol. 2022 Feb 26;22:87. doi: 10.1186/s12870-022-03479-y (PMC8881851; doi:10.1186/s12870-022-03479-y)
Supplement: Supplementary file 3 — Additional file 3. Zip file containing genotypic and phenotypic data files for three datasets: soybean, two traits (δ 13C and CW) and 42,509 SNPs for 346 accessions; maize, two traits (DT and EH) and 50,896 SNPs for 273 accessions; rice, two traits (PPP and SPP) and 44,100 markers from two projects: OryzaSNP project and OMAP project. [file 12870_2022_3479_MOESM3_ESM.zip]

Archive with 14 entries (14 files):
- ComC13.txt
- ComCW.txt
- dPoll.txt
- EarHT.txt
- Maize.hmp.txt
- Maize_LD2.csv
- MZ_KIN_COM.txt
- Panicle_NM_PP.txt
- RC_KIN_COM.txt
- Rice.hmp.txt
- Rice_LD3.csv
- Seed_PP.txt
- Soybean.hmp.txt
- Soybean_Kin.txt
