# Supplementary material for: Genomic prediction models for traits differing in heritability for soybean, rice, and maize
Source: BMC Plant Biol. 2022 Feb 26;22:87. doi: 10.1186/s12870-022-03479-y (PMC8881851; doi:10.1186/s12870-022-03479-y)
Supplement: Supplementary file 3 — Additional file 3. Zip file containing genotypic and phenotypic data files for three datasets: soybean, two traits (δ 13C and CW) and 42,509 SNPs for 346 accessions; maize, two traits (DT and EH) and 50,896 SNPs for 273 accessions; rice, two traits (PPP and SPP) and 44,100 markers from two projects: OryzaSNP project and OMAP project. [file 12870_2022_3479_MOESM3_ESM.zip › ComC13.txt]

Taxa	C13
PI424485	-28.44596
PI507368	-29.219885
PI398772	-28.808345
PI398223	-28.789205
PI398406	-28.95972
PI416983	-29.21805
PI417070	-29.46273
PI424247B	-28.93243
PI507367	-29.46377
PI509079	-29.00695
PI594280B	-29.06777
PI594020	-28.964655
PI602501	-29.19236
PI603418D	-28.57395
PI404177	-29.277
PI567767B	-29.145325
PI603454	-29.170685
PI603915D	-28.867885
PI424405B	-29.138535
PI597480A	-28.67113
PI592946	-28.782085
PI424152	-28.95469
PI592940	-29.21372
PI603462	-28.72809
PI398804	-29.07731
PI424349B	-28.78074
PI423799A	-29.044485
PI398272	-29.681495
PI424357A	-29.07971
PI424488B	-29.30271
PI424232A	-28.75687
PI567201D	-29.718035
PI398225	-28.72047
PI424489A	-29.522395
PI424490	-28.76396
PI424154A	-29.21457
PI423802	-29.444285
PI432359	-28.61262
PI398200	-28.788435
PI398226	-28.927495
PI424370A	-29.055705
PI424483	-29.03217
PI567202	-28.94345
PI408200A	-28.64002
PI398181	-29.154105
PI424489B	-29.18033
PI561303	-29.42625
PI592947	-29.06639
PI398334	-28.93655
PI398830	-29.199345
PI417232	-29.08724
PI458098	-28.888345
PI567603B	-29.00013
PI398318	-29.3557
PI398754	-28.898785
PI408302	-29.263785
PI423797	-28.948885
PI424419	-29.618525
PI424462A	-28.780145
PI567631	-28.874845
PI398243	-29.198115
PI458082	-29.3077
PI603911C	-28.933855
PI398188	-29.56982
PI567496	-29.49917
PI408306	-29.268745
PI398741	-28.47999
PI417278	-28.98255
PI424500	-28.856555
PI567174C	-29.076935
PI398940	-28.834425
PI398823	-28.742225
PI408175	-28.860095
PI273483C	-29.388945
PI398774	-29.126645
PI424597	-29.163315
PI603457A	-29.017465
PI398258	-28.9612
PI567500	-29.311085
PI404161	-29.478775
PI398322	-29.002785
PI398396	-29.02762
PI408224A	-28.717615
PI424381	-29.20569
PI597480B	-28.69065
PI594160	-28.90034
PI408212A	-28.810465
PI398321	-29.04709
PI408111	-29.597195
PI408136	-29.1394
PI408226A	-28.92196
PI407898A	-29.354785
PI424505	-29.12107
PI424511	-29.03685
PI424520	-29.219525
PI567201C	-29.521685
PI404176	-29.15866
PI424402A	-28.76344
PI398201	-28.91784
PI424424	-29.34606
PI423748B	-28.80064
PI398757	-28.920335
PI408131A	-29.17303
PI424225	-29.378695
PI597485	-28.9563
PI398385	-29.06407
PI398995	-29.223455
PI424347A	-29.21319
PI603171	-29.485955
PI360836	-29.360045
PI408318A	-28.9876
PI417171	-29.33291
PI603909B	-29.502225
PI398905	-29.33851
PI398790	-28.94491
PI408269A	-29.396645
PI567532	-29.17659
PI408032A	-28.74333
PI603915E	-28.73276
PI398914	-28.850975
PI407932A	-29.19318
PI408169D	-28.85184
PI408255B	-28.957615
PI424535A	-29.340805
PI398325	-29.287035
PI423778	-29.17728
PI424355	-29.19905
PI398398	-29.090825
PI398920	-29.06238
PI417245	-29.231035
PI424397	-28.89173
PI567498	-29.274165
PI398931	-29.263815
PI408269B	-29.455975
PI423721	-28.714045
PI424342A	-28.95303
PI424513	-28.708635
PI438300	-28.80877
PI398298	-29.032095
PI424149	-28.702375
PI458114	-28.80077
PI398773	-29.088365
PI399094	-28.531535
PI408194	-29.174255
PI361103	-28.76401
PI398730	-28.76165
PI398791	-29.27941
PI398960	-29.270565
PI399091	-29.500085
PI424219A	-28.75717
PI438424	-29.09169
PI398394	-29.21332
PI399010	-29.33675
PI408016B	-29.174295
PI567608	-29.016315
PI408248A	-29.18448
PI423796B	-29.09899
PI424234B	-29.16289
PI424605A	-28.86044
PI424614	-29.07411
PI458203A	-28.853775
PI424546A	-28.663655
PI603160	-28.50663
PI603166	-28.907555
PI442006	-28.836215
PI398405	-29.35925
PI424296A	-29.046565
PI424231	-28.901235
PI274423	-29.12246
PI424476	-28.97226
PI424549A	-29.07819
PI398237	-28.98685
PI398915	-28.95435
PI398990	-29.231525
PI398386	-29.686675
PI398572	-28.68164
PI398746	-29.34989
PI399093	-29.19993
PI398965	-29.65332
PI578494A	-29.412335
PI399016	-28.793675
PI408013	-28.543315
PI424465	-29.215425
PI399005	-29.086935
PI417028	-28.73898
PI398388	-29.07418
PI507395	-29.067585
PI424479	-28.990495
PI408019B	-29.017045
PI424263	-29.025025
PI408108	-28.90362
PI532462B	-29.49937
PI398987	-28.98405
PI407960B	-28.866345
PI603917	-28.80168
PI407821A	-29.316975
PI408110A	-29.33568
PI408287	-29.13552
PI507025	-28.72354
PI398970	-28.969765
PI424411	-29.128205
PI597477	-29.22043
PI398273	-28.4006
PI398249	-28.991135
PI398695	-29.35139
PI404191	-29.481635
PI417200	-29.204705
PI603156	-29.09763
PI398265	-28.665045
PI398704	-28.81437
PI398981	-28.961515
PI416942	-28.989665
PI398982	-29.482555
PI424533	-29.24537
PI574477	-29.487105
PI398319	-29.0099
PI408140B	-29.16366
PI424569B	-29.209075
PI407845A	-29.131085
PI399036	-28.88148
PI407959A	-28.884045
PI424346	-29.10518
PI398532	-28.825975
PI423888	-28.534805
PI398317	-29.025845
PI417417	-28.999115
PI438296	-28.619415
PI567593B	-28.876125
PI404199	-29.237675
PI360846	-29.72504
PI417035	-29.07892
PI603407	-29.30876
PI442012A	-28.896815
PI404159	-29.21308
PI407727	-29.126895
PI424535B	-28.6424
PI399092	-29.34933
PI398314	-28.73037
PI407892A	-29.13801
PI398492	-28.644965
PI592937	-29.027335
PI407848	-29.172325
PI408211B	-28.995715
PI603453	-28.62703
PI417107	-29.18171
PI404167	-29.536415
PI603174A	-29.240655
PI424444B	-29.04139
PI407735	-29.168885
PI538378	-29.00433
PI597484	-28.97276
PI416997	-28.366755
PI424435	-28.912095
PI399027	-28.783795
PI567273A	-29.173965
PI567620B	-29.53806
PI407832A	-28.880495
PI567762A	-29.21428
PI398706	-28.958175
PI407805A	-29.042585
PI567381A	-29.44659
PI408292	-29.10573
PI507265	-29.04475
PI430625	-28.925855
PI561289	-28.79137
PI567540A	-29.34312
PI424609	-28.808765
PI603543B	-28.99456
PI603458B	-28.797505
PI424347B	-29.073675
PI408173	-29.00896
PI423812	-29.4995
PI424292	-28.58434
PI377574	-29.44911
PI399030	-29.092975
PI423890C	-29.16049
PI507382	-29.606745
PI406707	-28.995635
PI567753C	-28.90563
PI567493	-29.53794
PI567606	-28.84714
PI427088J	-29.396215
PI398939	-29.042135
PI567272B	-29.489765
PI399001	-29.291455
PI407827	-29.34973
PI430598A	-29.0078
PI458084	-29.26473
PI417345A	-29.19112
PI398276	-29.0806
PI567523	-28.653005
PI398231	-28.497295
PI438307	-29.120315
PI507441A	-29.112555
PI507434	-29.249015
PI424159B	-29.165815
PI507424	-29.82218
PI603458A	-28.74347
PI407832B	-28.839905
PI360848	-28.8139
PI407805D	-28.920895
PI398728	-28.85598
PI567273B	-28.917745
PI567201A	-29.542155
PI603777	-29.04284
PI597481	-28.84404
PI398426	-29.048955
PI594289	-29.6433
PI408124A	-29.11766
PI423741	-28.97009
PI398198	-28.38194
PI398872	-29.04748
PI594409A	-28.82627
PI532466A	-28.872525
PI567531	-29.099325
PI507407	-29.502245
PI424305	-28.59113
PI442012B	-29.37345
PI424308	-29.37112
PI398640	-28.840385
PI594410	-29.000355
PI507311	-29.56057
PI408280	-29.416485
PI567572B	-28.51067
PI398242	-28.91839
PI567527	-28.785845
PI567758	-29.587305
PI532437	-29.010635
PI538376	-29.11235
PI398283	-28.922375
PI507163	-29.08834
PI424329	-28.667425
PI508293	-28.907635
PI424285A	-28.69289
PI398890	-28.800525
PI424279	-28.97358
PI398750	-29.257005
PI506867	-29.434365
PI538380	-29.50003
PI597486	-29.24837
PI423914A	-28.82267
PI442010	-29.047005
PI438299	-28.75458
PI423927	-29.11585
PI567291	-28.895735
PI612612A	-29.164915
