# Supplementary material for: Genomic prediction models for traits differing in heritability for soybean, rice, and maize
Source: BMC Plant Biol. 2022 Feb 26;22:87. doi: 10.1186/s12870-022-03479-y (PMC8881851; doi:10.1186/s12870-022-03479-y)
Supplement: Supplementary file 3 — Additional file 3. Zip file containing genotypic and phenotypic data files for three datasets: soybean, two traits (δ 13C and CW) and 42,509 SNPs for 346 accessions; maize, two traits (DT and EH) and 50,896 SNPs for 273 accessions; rice, two traits (PPP and SPP) and 44,100 markers from two projects: OryzaSNP project and OMAP project. [file 12870_2022_3479_MOESM3_ESM.zip › ComCW.txt]

Taxa	Wilt
PI424485	11.25
PI507368	15
PI398772	16.25
PI398223	11.25
PI398406	10
PI416983	19.375
PI417070	18.125
PI424247B	34.375
PI507367	38.125
PI509079	16.25
PI594280B	23.125
PI594020	20
PI602501	10
PI603418D	20.625
PI404177	18.75
PI567767B	13.125
PI603454	11.875
PI603915D	15.625
PI424405B	11.875
PI597480A	10
PI592946	8.75
PI424152	20
PI592940	8.125
PI603462	21.25
PI398804	19.375
PI424349B	13.125
PI423799A	8.75
PI398272	23.75
PI424357A	15.625
PI424488B	14.375
PI424232A	8.75
PI567201D	11.25
PI398225	14.375
PI424489A	15
PI424490	18.75
PI424154A	18.75
PI423802	26.875
PI432359	12.5
PI398200	12.5
PI398226	22.5
PI424370A	21.25
PI424483	30
PI567202	20
PI408200A	16.25
PI398181	17.5
PI424489B	14.375
PI561303	21.25
PI592947	15
PI398334	16.25
PI398830	20
PI417232	10
PI458098	10.625
PI567603B	14.375
PI398318	10.625
PI398754	13.75
PI408302	15.625
PI423797	16.25
PI424419	16.875
PI424462A	13.75
PI567631	15.625
PI398243	20
PI458082	18.125
PI603911C	10.625
PI398188	23.125
PI567496	13.75
PI408306	12.5
PI398741	13.125
PI417278	15
PI424500	15
PI567174C	24.375
PI398940	26.25
PI398823	13.125
PI408175	12.5
PI273483C	33.75
PI398774	17.5
PI424597	20.625
PI603457A	14.375
PI398258	21.25
PI567500	11.875
PI404161	26.25
PI398322	20
PI398396	11.875
PI408224A	15.625
PI424381	36.25
PI597480B	8.125
PI594160	22.5
PI408212A	10.625
PI398321	14.375
PI408111	11.875
PI408136	19.375
PI408226A	12.5
PI407898A	16.25
PI424505	13.75
PI424511	14.375
PI424520	15.625
PI567201C	12.5
PI404176	16.25
PI424402A	13.75
PI398201	11.875
PI424424	18.125
PI423748B	11.875
PI398757	10.625
PI408131A	11.875
PI424225	20.625
PI597485	21.875
PI398385	25
PI398995	36.875
PI424347A	11.25
PI603171	14.375
PI360836	31.25
PI408318A	9.375
PI417171	26.875
PI603909B	13.75
PI398905	20
PI398790	14.375
PI408269A	20.625
PI567532	11.25
PI408032A	17.5
PI603915E	7.5
PI398914	13.75
PI407932A	14.375
PI408169D	18.125
PI408255B	20.625
PI424535A	11.25
PI398325	18.75
PI423778	20.625
PI424355	17.5
PI398398	16.25
PI398920	13.75
PI417245	20.625
PI424397	23.125
PI567498	12.5
PI398931	15
PI408269B	22.5
PI423721	11.25
PI424342A	15.625
PI424513	18.125
PI438300	16.875
PI398298	13.75
PI424149	7.5
PI458114	12.5
PI398773	18.75
PI399094	15
PI408194	8.75
PI361103	20.625
PI398730	9.375
PI398791	19.375
PI398960	16.875
PI399091	15
PI424219A	21.875
PI438424	13.125
PI398394	18.125
PI399010	17.5
PI408016B	16.875
PI567608	15
PI408248A	11.25
PI423796B	15
PI424234B	18.75
PI424605A	15.625
PI424614	31.875
PI458203A	20
PI424546A	11.25
PI603160	21.875
PI603166	20
PI442006	11.875
PI398405	16.875
PI424296A	20
PI424231	13.75
PI274423	20
PI424476	11.25
PI424549A	14.375
PI398237	21.25
PI398915	19.375
PI398990	11.875
PI398386	17.5
PI398572	21.875
PI398746	17.5
PI399093	18.125
PI398965	12.5
PI578494A	10.625
PI399016	15
PI408013	11.875
PI424465	12.5
PI399005	10.625
PI417028	20.625
PI398388	23.75
PI507395	26.25
PI424479	13.75
PI408019B	16.25
PI424263	12.5
PI408108	13.125
PI532462B	21.875
PI398987	14.375
PI407960B	25
PI603917	11.875
PI407821A	13.125
PI408110A	13.125
PI408287	30.625
PI507025	15.625
PI398970	10.625
PI424411	11.875
PI597477	16.25
PI398273	9.375
PI398249	22.5
PI398695	15.625
PI404191	28.125
PI417200	10
PI603156	14.375
PI398265	11.25
PI398704	30.625
PI398981	16.25
PI416942	23.125
PI398982	18.125
PI424533	10.625
PI574477	16.25
PI398319	11.875
PI408140B	23.75
PI424569B	12.5
PI407845A	34.375
PI399036	25.625
PI407959A	8.75
PI424346	14.375
PI398532	12.5
PI423888	28.75
PI398317	35.625
PI417417	18.125
PI438296	11.875
PI567593B	8.75
PI404199	8.125
PI360846	22.5
PI417035	15
PI603407	21.875
PI442012A	15
PI404159	34.375
PI407727	9.375
PI424535B	16.875
PI399092	22.5
PI398314	19.375
PI407892A	24.375
PI398492	11.875
PI592937	11.25
PI407848	13.75
PI408211B	9.375
PI603453	12.5
PI417107	13.75
PI404167	13.125
PI603174A	17.5
PI424444B	22.5
PI407735	10
PI538378	9.375
PI597484	18.125
PI416997	13.75
PI424435	23.125
PI399027	18.125
PI567273A	14.375
PI567620B	11.875
PI407832A	20.625
PI567762A	26.875
PI398706	28.125
PI407805A	15
PI567381A	12.5
PI408292	17.5
PI507265	21.25
PI430625	19.375
PI561289	9.375
PI567540A	11.25
PI424609	15
PI603543B	7.5
PI603458B	7.5
PI424347B	18.75
PI408173	11.25
PI423812	15
PI424292	15.625
PI377574	13.75
PI399030	20.625
PI423890C	35.625
PI507382	31.25
PI406707	14.375
PI567753C	11.25
PI567493	16.25
PI567606	17.5
PI427088J	8.75
PI398939	25
PI567272B	16.25
PI399001	11.875
PI407827	11.875
PI430598A	13.125
PI458084	25.625
PI417345A	10.625
PI398276	16.875
PI567523	12.5
PI398231	11.875
PI438307	18.125
PI507441A	16.25
PI507434	17.5
PI424159B	11.875
PI507424	42.5
PI603458A	16.25
PI407832B	9.375
PI360848	15.625
PI407805D	16.25
PI398728	16.875
PI567273B	15
PI567201A	10.625
PI603777	10.625
PI597481	32.875
PI398426	15.625
PI594289	18.75
PI408124A	22.5
PI423741	14.375
PI398198	15
PI398872	13.75
PI594409A	15.625
PI532466A	13.125
PI567531	13.125
PI507407	45.625
PI424305	17.5
PI442012B	32.5
PI424308	18.125
PI398640	20.625
PI594410	23.75
PI507311	30.625
PI408280	16.875
PI567572B	18.125
PI398242	23.125
PI567527	21.25
PI567758	16.875
PI532437	11.25
PI538376	15.625
PI398283	12.5
PI507163	17.5
PI424329	7.5
PI508293	25.625
PI424285A	8.75
PI398890	10.625
PI424279	10.625
PI398750	16.875
PI506867	40.625
PI538380	10.625
PI597486	12.5
PI423914A	17.5
PI442010	10.625
PI438299	20
PI423927	15.625
PI567291	23.75
PI612612A	20.625
