# Supplementary material for: Genomic prediction models for traits differing in heritability for soybean, rice, and maize
Source: BMC Plant Biol. 2022 Feb 26;22:87. doi: 10.1186/s12870-022-03479-y (PMC8881851; doi:10.1186/s12870-022-03479-y)
Supplement: Supplementary file 3 — Additional file 3. Zip file containing genotypic and phenotypic data files for three datasets: soybean, two traits (δ 13C and CW) and 42,509 SNPs for 346 accessions; maize, two traits (DT and EH) and 50,896 SNPs for 273 accessions; rice, two traits (PPP and SPP) and 44,100 markers from two projects: OryzaSNP project and OMAP project. [file 12870_2022_3479_MOESM3_ESM.zip › dPoll.txt]

taxa	dpoll
33-16	64.5
38-11	68.5
4226	59.5
4722	71.5
A188	62
A214N	69
A239	61
A272	70
A441-5	67.5
A554	66
A556	65
A6	80.5
A619	61
A632	61
A634	59
A635	64
A641	66
A654	64
A659	58.5
A661	59
A679	66
A680	65.5
A682	57.5
AB28A	78
B10	69
B103	57.5
B104	64.5
B105	68
B109	64
B115	65.5
B14A	63.5
B164	58
B2	70
B37	65.5
B46	69
B52	70
B57	65
B64	68.5
B68	71.5
B73	70
B73HTRHM	67
B75	62
B76	61.5
B77	65
B79	66.5
B84	67.5
B97	60.5
C103	66.5
C123	62.5
C49A	57
CH701-30	60
CH9	67.5
CI7	68.5
CI187-2	70.5
CI21E	68
CI28A	66.5
CI31A	73
CI3A	70
CI64	70.5
CI66	75
CI90C	67.5
CI91B	66.5
CM105	65.5
CM174	64
CM37	57.5
CM7	61.5
CML10	77
CML103	69
CML108	71.5
CML11	80.5
CML14	82
CML154Q	72.5
CML157Q	71.5
CML158Q	74.5
CML218	69
CML220	63.5
CML228	72.5
CML238	74
CML247	78
CML254	NaN
CML258	81
CML261	77
CML264	82
CML277	75
CML281	81
CML287	75
CML311	NaN
CML314	69
CML321	79.5
CML322	68
CML323	70.5
CML328	65
CML331	77
CML332	70.5
CML333	69
CML341	73
CML38	75.5
CML45	82.5
CML5	78
CML52	81
CML61	NaN
CML69	73.5
CML77	68.5
CML91	69.5
CML92	71.5
CMV3	59.5
CO106	55
CO125	60
CO255	61.5
D940Y	71.5
DE2	65.5
DE3	65
DE1	69
DE811	72.5
E2558W	67.5
EP1	62
F2834T	62
F44	75
F6	77
F7	58
GA209	74.5
GT112	78.5
H105W	61.5
H49	61.5
H84	64
H91	64.5
H95	65.5
H99	68.5
HI27	71
HP301	61.5
HY	64.5
I137TN	69
I205	66
I29	63
IA2132	67
IA5125	64
IDS28	63
IDS69	65
IDS91	62.5
IL101	65
IL14H	61
IL677A	64.5
K148	65.5
K4	69
K55	67.5
K64	67.5
KI11	74.5
KI14	78
KI2021	75
KI21	70.5
KI3	72
KI43	76
KI44	71
KY21	70.5
KY226	72.5
KY228	75.5
L317	65.5
L578	72.5
M14	59.5
M162W	74.5
M37W	70
MEF156-55-2	NaN
MO17	59.5
MO18W	70.5
MO1W	65
MO24W	67.5
MO44	57.5
MO45	65.5
MO46	65
MO47	59
MOG	65
MP339	71.5
MS1334	66
MS153	59
MS71	57
MT42	59
N192	57.5
N28HT	66.5
N6	61
N7A	63.5
NC222	70.5
NC230	70
NC232	68.5
NC236	72.5
NC238	78
NC250	64
NC258	70
NC260	63
NC262	59
NC264	65
NC290A	61.5
NC294	66.5
NC296	67
NC296A	68.5
NC298	72.5
NC300	70
NC302	67.5
NC304	65
NC306	68
NC310	65
NC314	66
NC318	72
NC320	71.5
NC324	68
NC326	67
NC328	66
NC33	72
NC336	75.5
NC338	70
NC340	65.5
NC342	64.5
NC344	70.5
NC346	68
NC348	67
NC350	69.5
NC352	72
NC354	71.5
NC356	66.5
NC358	63
NC360	71.5
NC362	63
NC364	64.5
NC366	72.5
NC368	69
ND246	54.5
OH40B	67.5
OH43	61
OH43E	61
OH603	65.5
OH7B	72.5
OS420	60.5
P39	64
PA762	67
PA875	65.5
PA880	64.5
PA91	68.5
R109B	85
R168	64.5
R177	61
R229	67
R4	67
SA24	65
SC213R	76
SC357	74.5
SC55	75
SD40	60
SD44	61.5
SG1533	62.5
SG18	63.5
T232	70
T234	68.5
T8	70.5
TX303	71
TX601	78.5
TZI10	78
TZI11	71.5
TZI16	74
TZI18	70
TZI25	72.5
TZI9	72
U267Y	75.5
VA102	65
VA14	66.5
VA17	63.5
VA22	66
VA26	61
VA35	63
VA59	60.5
VA85	62.5
VA99	67.5
VAW6	62.5
W117HT	66
W153R	66
W182B	62.5
W22R-RSTD	63.5
W64A	62.5
WD	62.5
WF9	64.5
YU796NS	64
