# Supplementary material for: Genomic prediction models for traits differing in heritability for soybean, rice, and maize
Source: BMC Plant Biol. 2022 Feb 26;22:87. doi: 10.1186/s12870-022-03479-y (PMC8881851; doi:10.1186/s12870-022-03479-y)
Supplement: Supplementary file 3 — Additional file 3. Zip file containing genotypic and phenotypic data files for three datasets: soybean, two traits (δ 13C and CW) and 42,509 SNPs for 346 accessions; maize, two traits (DT and EH) and 50,896 SNPs for 273 accessions; rice, two traits (PPP and SPP) and 44,100 markers from two projects: OryzaSNP project and OMAP project. [file 12870_2022_3479_MOESM3_ESM.zip › Maize.hmp.txt]

rs#	alleles	chrom	pos	strand	assembly#	center	protLSID	assayLSID	panel	QCcode	33-16	38-11	4226	4722	A188	A214N	A239	A272	A441-5	A554	A556	A6	A619	A632	A634	A635	A641	A654	A659	A661	A679	A680	A682	AB28A	B10	B103	B104	B105	B109	B115	B14A	B164	B2	B37	B46	B52	B57	B64	B68
ss196527944	A/G	1	3548	+	agpv3	MO/UC_Davis	40K	SYN83	A	NA	GG	GG	AA	GG	GG	GG	GG	NN	GG	AA	AA	AA	AA	GG	GG	GG	GG	AA	GG	GG	AA	NN	GG	GG	GG	GG	GG	GG	AA	AA	GG	GG	GG	GG	AA	GG	GG	AA	GG
ss196422141	A/C	1	157154	+	agpv3	MO/UC_Davis	40K	PZE-101000060	A	NA	CC	CC	CC	CC	AA	NN	AA	AA	CC	CC	NN	AA	CC	CC	CC	CC	NN	CC	AA	CC	CC	CC	CC	AA	AA	AA	CC	CC	CC	CC	CC	CC	NN	AA	CC	CC	CC	CC	CC
ss196422145	G/C	1	238397	+	agpv3	MO/UC_Davis	15K	PZE-101000088	4	NA	CC	CC	CC	CC	CC	CC	NN	GG	CC	CC	CC	CC	CC	CC	CC	CC	NN	CC	CC	CC	CC	CC	CC	NN	CC	CC	NN	GG	CC	CC	CC	CC	CC	CC	GG	CC	CC	CC	CC
ss196422147	A/G	1	255900	+	agpv3	MO/UC_Davis	40K	PZE-101000108	5	NA	GG	GG	GG	GG	GG	GG	NN	AA	GG	AA	GG	GG	GG	GG	GG	GG	NN	AA	GG	GG	GG	GG	GG	NN	GG	GG	GG	GG	GG	GG	GG	GG	GG	GG	GG	GG	GG	GG	GG
ss196422149	A/G	1	263988	-	agpv3	MO/UC_Davis	40K	PZE-101000111	5	NA	GG	GG	GG	AA	GG	GG	NN	GG	GG	GG	AA	GG	AA	GG	GG	GG	NN	GG	GG	GG	GG	GG	GG	NN	GG	GG	GG	GG	GG	NN	GG	GG	GG	GG	GG	GG	GG	GG	GG
ss196422155	A/G	1	325062	-	agpv3	MO/UC_Davis	40K	PZE-101000161	5	NA	AA	AA	AA	AA	GG	AA	NN	AA	AA	AA	AA	AA	AA	AA	AA	AA	NN	AA	GG	AA	AA	AA	AA	NN	AA	GG	GG	GG	AA	AA	AA	AA	GG	AA	AA	AA	AA	AA	AA
ss196422159	A/G	1	379894	-	agpv3	MO/UC_Davis	40K	PZE-101000169	A	NA	AA	AA	AA	AA	AA	NN	GG	GG	AA	GG	GG	GG	GG	AA	AA	AA	GG	GG	AA	AA	GG	GG	AA	GG	AA	AA	AA	AA	GG	GG	AA	AA	AA	AA	AA	AA	AA	GG	AA
ss196422163	T/C	1	395430	+	agpv3	MO/UC_Davis	40K	PZE-101000209	A	NA	TT	TT	TT	TT	TT	TT	CC	CC	TT	CC	TT	CC	TT	TT	TT	TT	CC	CC	TT	TT	TT	TT	TT	CC	TT	TT	TT	TT	TT	TT	TT	TT	TT	TT	TT	TT	TT	CC	TT
ss196422167	C/G	1	486003	+	agpv3	MO/UC_Davis	40K	PZE-101000256	5	NA	GG	GG	GG	GG	GG	GG	CC	CC	NN	GG	CC	CC	CC	GG	GG	GG	CC	GG	GG	NN	CC	CC	NN	CC	GG	GG	GG	GG	CC	CC	GG	NN	GG	GG	GG	GG	GG	GG	GG
ss196422171	A/G	1	613307	+	agpv3	MO/UC_Davis	40K	PZE-101000301	3	NA	AA	AA	AA	AA	AA	AA	GG	GG	AA	GG	GG	GG	GG	AA	NN	AA	GG	GG	AA	AA	GG	GG	AA	GG	AA	AA	AA	NN	GG	GG	AA	AA	AA	AA	AA	AA	AA	GG	AA
ss196422173	A/G	1	659404	-	agpv3	MO/UC_Davis	40K	PZE-101000344	B	NA	AA	AA	GG	GG	AA	AA	GG	GG	AA	AA	GG	GG	GG	AA	AA	AA	GG	AA	AA	AA	GG	GG	AA	GG	AA	AA	AA	AA	GG	GG	AA	AA	AA	AA	AA	AA	AA	GG	AA
ss196422175	A/G	1	678932	+	agpv3	MO/UC_Davis	40K	PZE-101000348	B	NA	AA	AA	AA	GG	AA	AA	GG	GG	AA	AA	AA	AA	AA	AA	AA	AA	GG	AA	AA	AA	AA	AA	AA	GG	AA	AA	AA	AA	AA	AA	AA	AA	AA	AA	AA	AA	AA	AA	AA
ss196422177	A/C	1	679625	-	agpv3	MO/UC_Davis	40K	PZE-101000349	A	NA	AA	AA	AA	AA	AA	AA	AA	AA	AA	AA	NN	AA	CC	AA	AA	AA	AA	AA	AA	AA	CC	CC	AA	AA	AA	AA	AA	AA	CC	CC	AA	AA	AA	AA	AA	AA	AA	AA	AA
ss196422181	T/C	1	761213	-	agpv3	MO/UC_Davis	40K	PZE-101000360	B	NA	CC	CC	CC	CC	CC	CC	CC	CC	CC	CC	TT	CC	TT	CC	CC	CC	CC	CC	CC	CC	TT	TT	CC	CC	CC	CC	CC	CC	TT	TT	CC	CC	CC	CC	CC	CC	CC	TT	CC
ss196422179	T/G	1	761510	+	agpv3	MO/UC_Davis	40K	PZE-101000359	A	NA	GG	GG	GG	GG	GG	GG	GG	GG	GG	GG	NN	TT	GG	GG	GG	GG	GG	GG	GG	GG	GG	GG	GG	GG	GG	GG	GG	GG	GG	GG	GG	GG	GG	GG	GG	GG	GG	GG	GG
ss196422183	A/C	1	822300	+	agpv3	MO/UC_Davis	40K	PZE-101000370	A	NA	AA	AA	AA	AA	AA	AA	AA	AA	AA	AA	CC	AA	CC	AA	AA	AA	AA	AA	AA	AA	CC	CC	AA	AA	AA	AA	AA	AA	CC	CC	AA	AA	AA	AA	AA	AA	AA	CC	AA
ss196422185	A/C	1	980138	+	agpv3	MO/UC_Davis	40K	PZE-101000424	A	NA	CC	CC	AA	CC	AA	CC	AA	CC	AA	CC	AA	AA	AA	CC	CC	CC	AA	CC	AA	AA	AA	AA	AA	AA	AA	AA	AA	AA	AA	AA	CC	AA	AA	AA	AA	CC	CC	AA	CC
ss196422186	C/G	1	990493	-	agpv3	MO/UC_Davis	40K	PZE-101000431	A	NA	CC	CC	GG	CC	CC	CC	GG	CC	GG	CC	GG	GG	GG	CC	CC	CC	GG	CC	CC	GG	GG	GG	GG	GG	CC	CC	CC	CC	GG	GG	CC	GG	CC	CC	CC	CC	CC	GG	CC
ss196422188	A/C	1	991685	-	agpv3	MO/UC_Davis	40K	PZE-101000442	A	NA	CC	CC	CC	CC	CC	CC	AA	CC	CC	CC	AA	CC	AA	CC	CC	CC	AA	CC	CC	CC	AA	AA	CC	AA	CC	CC	CC	CC	AA	AA	CC	CC	CC	CC	CC	CC	CC	CC	CC
ss196422190	A/G	1	997392	-	agpv3	MO/UC_Davis	40K	PZE-101000449	A	NA	AA	AA	GG	AA	AA	AA	AA	AA	AA	AA	AA	GG	AA	AA	AA	AA	AA	AA	AA	AA	AA	AA	AA	AA	AA	AA	AA	AA	AA	AA	AA	AA	AA	AA	AA	AA	AA	AA	AA
ss196422192	A/G	1	997519	+	agpv3	MO/UC_Davis	40K	PZE-101000450	A	NA	GG	GG	GG	GG	GG	NN	GG	GG	GG	GG	NN	AA	GG	GG	GG	GG	GG	GG	GG	GG	GG	GG	GG	GG	GG	GG	GG	GG	GG	GG	GG	GG	GG	GG	GG	GG	GG	GG	GG
ss196422194	A/G	1	997686	+	agpv3	MO/UC_Davis	40K	PZE-101000451	5	NA	AA	AA	GG	AA	AA	NN	NN	AA	AA	AA	NN	GG	AA	AA	AA	AA	NN	AA	AA	AA	AA	AA	AA	NN	AA	AA	AA	AA	AA	AA	AA	AA	AA	AA	AA	AA	AA	GG	AA
ss196420370	A/G	1	999727	-	agpv3	MO/UC_Davis	40K	PUT-163a-71312844-3126	A	NA	GG	GG	GG	GG	GG	GG	GG	AA	GG	GG	AA	GG	AA	GG	GG	GG	GG	GG	GG	GG	AA	AA	GG	GG	GG	GG	GG	GG	AA	AA	GG	GG	GG	GG	GG	GG	GG	GG	GG
ss196527940	A/G	1	1001334	-	agpv3	MO/UC_Davis	40K	SYN8296	A	NA	AA	AA	AA	AA	AA	AA	AA	AA	AA	AA	NN	AA	GG	AA	AA	AA	AA	AA	AA	AA	GG	GG	AA	AA	AA	AA	AA	AA	GG	GG	AA	AA	AA	AA	AA	AA	AA	AA	AA
ss196422196	A/G	1	1165724	-	agpv3	MO/UC_Davis	40K	PZE-101000530	B	NA	AA	AA	GG	GG	AA	AA	GG	GG	GG	GG	GG	NN	GG	AA	AA	AA	GG	GG	AA	GG	GG	GG	GG	GG	AA	AA	GG	GG	GG	GG	AA	GG	AA	AA	GG	AA	AA	GG	AA
ss196422198	A/G	1	1203702	+	agpv3	MO/UC_Davis	40K	PZE-101000557	A	NA	GG	GG	GG	GG	GG	NN	GG	GG	GG	GG	NN	AA	GG	GG	GG	GG	GG	GG	GG	GG	GG	GG	GG	GG	GG	GG	GG	GG	GG	GG	GG	GG	GG	GG	GG	GG	GG	GG	GG
ss196422200	A/G	1	1212737	+	agpv3	MO/UC_Davis	15K	PZE-101000566	2	NA	GG	GG	GG	GG	GG	NN	GG	GG	GG	GG	NN	AA	GG	GG	GG	GG	GG	GG	GG	GG	GG	GG	GG	GG	GG	GG	GG	GG	GG	GG	GG	GG	GG	GG	GG	GG	GG	GG	GG
ss196422204	A/G	1	1565072	-	agpv3	MO/UC_Davis	40K	PZE-101000659	A	NA	GG	GG	GG	GG	AA	GG	GG	AA	GG	GG	GG	GG	GG	GG	GG	GG	GG	GG	AA	GG	GG	GG	GG	GG	AA	AA	GG	GG	GG	GG	GG	GG	AA	AA	GG	GG	GG	GG	GG
ss196422208	A/G	1	1566919	-	agpv3	MO/UC_Davis	40K	PZE-101000673	A	NA	AA	AA	GG	GG	AA	AA	GG	GG	AA	GG	GG	GG	GG	AA	AA	AA	GG	GG	AA	AA	GG	GG	AA	GG	AA	AA	GG	GG	GG	GG	AA	AA	AA	AA	AA	AA	AA	GG	AA
ss196422210	A/G	1	1664094	-	agpv3	MO/UC_Davis	40K	PZE-101000740	B	NA	NN	AA	GG	AA	GG	AA	GG	GG	GG	AA	GG	GG	AA	AA	AA	AA	GG	AA	GG	GG	GG	GG	GG	AA	GG	GG	AA	AA	GG	AA	AA	GG	GG	GG	GG	AA	AA	GG	AA
ss196422212	A/G	1	1684556	-	agpv3	MO/UC_Davis	40K	PZE-101000754	A	NA	GG	AA	AA	GG	GG	AA	AA	AA	GG	GG	NN	AA	GG	AA	AA	AA	GG	GG	GG	GG	GG	GG	GG	GG	GG	GG	AA	AA	GG	GG	AA	GG	GG	GG	GG	AA	AA	AA	AA
ss196422214	A/G	1	1746836	-	agpv3	MO/UC_Davis	15K	PZE-101000760	5	NA	GG	NN	NN	GG	GG	NN	NN	NN	GG	GG	GG	NN	GG	NN	NN	NN	GG	GG	GG	GG	GG	GG	GG	GG	GG	GG	NN	NN	GG	GG	NN	GG	GG	GG	GG	NN	NN	NN	NN
ss196422218	A/G	1	1759859	-	agpv3	MO/UC_Davis	40K	PZE-101000788	A	NA	AA	GG	GG	GG	GG	GG	AA	GG	GG	AA	GG	GG	GG	GG	GG	GG	GG	AA	GG	AA	GG	GG	AA	GG	GG	GG	GG	GG	GG	AA	GG	AA	GG	GG	GG	GG	GG	AA	GG
ss196529013	A/G	1	1778926	+	agpv3	MO/UC_Davis	40K	SYN9660	A	NA	GG	GG	NN	GG	GG	GG	GG	GG	GG	GG	GG	GG	GG	GG	GG	NN	GG	GG	NN	GG	GG	GG	GG	GG	GG	GG	NN	GG	GG	GG	GG	GG	GG	GG	GG	NN	NN	GG	GG
ss196529011	A/C	1	1787029	+	agpv3	MO/UC_Davis	40K	SYN9659	A	NA	CC	CC	AA	AA	CC	CC	CC	AA	CC	CC	CC	CC	AA	CC	CC	CC	CC	CC	AA	CC	CC	CC	AA	AA	CC	CC	CC	CC	CC	CC	CC	CC	CC	CC	CC	CC	CC	CC	CC
ss196500938	A/G	1	1955088	-	agpv3	MO/UC_Davis	40K	SYN10558	A	NA	GG	AA	GG	AA	GG	GG	GG	GG	GG	GG	GG	GG	GG	GG	GG	GG	GG	GG	AA	GG	GG	GG	GG	GG	GG	GG	GG	GG	GG	GG	GG	AA	GG	GG	GG	GG	AA	GG	GG
ss196422220	A/G	1	1966202	+	agpv3	MO/UC_Davis	40K	PZE-101001044	A	NA	AA	GG	AA	GG	AA	GG	AA	GG	AA	AA	GG	AA	AA	GG	GG	GG	GG	AA	GG	GG	GG	GG	GG	GG	AA	AA	GG	GG	GG	AA	GG	GG	AA	AA	GG	GG	GG	GG	GG
ss196422224	A/G	1	2036693	-	agpv3	MO/UC_Davis	40K	PZE-101001094	A	NA	AA	AA	GG	AA	AA	GG	AA	AA	AA	AA	NN	GG	AA	GG	GG	GG	AA	AA	AA	AA	GG	GG	AA	GG	AA	AA	GG	GG	GG	AA	GG	AA	GG	AA	AA	AA	AA	AA	GG
ss196422226	A/C	1	2037785	-	agpv3	MO/UC_Davis	40K	PZE-101001103	A	NA	AA	AA	AA	AA	AA	CC	AA	AA	AA	AA	AA	AA	CC	CC	CC	CC	AA	AA	AA	AA	CC	CC	AA	AA	AA	AA	CC	CC	CC	CC	CC	AA	CC	AA	AA	NN	AA	AA	CC
ss196422228	A/C	1	2041240	+	agpv3	MO/UC_Davis	40K	PZE-101001107	B	NA	CC	AA	AA	AA	CC	CC	CC	AA	AA	CC	CC	CC	CC	CC	CC	CC	CC	CC	AA	CC	CC	CC	CC	CC	CC	CC	CC	CC	CC	CC	CC	AA	CC	CC	CC	CC	AA	CC	CC
ss196422230	A/G	1	2041908	-	agpv3	MO/UC_Davis	40K	PZE-101001108	A	NA	GG	GG	GG	GG	GG	GG	GG	GG	GG	GG	NN	GG	GG	GG	GG	GG	AA	GG	GG	AA	GG	GG	AA	AA	GG	GG	GG	GG	GG	GG	GG	GG	GG	GG	AA	AA	GG	GG	GG
ss196422232	A/G	1	2042159	+	agpv3	MO/UC_Davis	40K	PZE-101001110	A	NA	AA	GG	GG	GG	AA	GG	AA	GG	GG	AA	GG	GG	GG	GG	GG	GG	GG	AA	GG	GG	GG	GG	GG	GG	AA	AA	GG	GG	GG	GG	GG	GG	GG	AA	GG	GG	GG	GG	GG
ss196500940	A/G	1	2042187	-	agpv3	MO/UC_Davis	40K	SYN10560	A	NA	GG	GG	GG	GG	GG	NN	GG	GG	GG	GG	AA	AA	AA	AA	AA	AA	AA	GG	GG	AA	AA	AA	AA	AA	GG	GG	AA	AA	AA	AA	AA	GG	AA	GG	AA	AA	GG	GG	AA
ss196422234	A/G	1	2042476	+	agpv3	MO/UC_Davis	40K	PZE-101001114	A	NA	AA	AA	AA	AA	AA	GG	AA	AA	AA	AA	GG	GG	GG	GG	GG	GG	GG	AA	AA	GG	GG	GG	GG	GG	AA	AA	GG	GG	GG	GG	GG	AA	GG	AA	GG	GG	AA	AA	GG
ss196422236	A/G	1	2042956	-	agpv3	MO/UC_Davis	40K	PZE-101001115	A	NA	GG	GG	GG	GG	GG	NN	GG	GG	GG	GG	AA	AA	AA	AA	AA	AA	AA	GG	GG	AA	AA	AA	AA	AA	GG	GG	AA	AA	AA	AA	AA	GG	AA	GG	AA	AA	GG	GG	AA
ss196422238	A/G	1	2043504	+	agpv3	MO/UC_Davis	40K	PZE-101001116	A	NA	AA	GG	GG	GG	AA	AA	AA	GG	GG	AA	AA	AA	AA	AA	AA	AA	AA	AA	GG	AA	AA	AA	AA	AA	AA	AA	AA	AA	AA	AA	AA	GG	AA	AA	AA	AA	GG	AA	AA
ss196503273	A/C	1	2085955	+	agpv3	MO/UC_Davis	40K	SYN13279	A	NA	CC	AA	AA	AA	CC	CC	CC	CC	CC	CC	CC	CC	CC	CC	CC	CC	CC	CC	AA	CC	CC	CC	CC	AA	CC	AA	CC	CC	CC	AA	CC	AA	CC	CC	CC	CC	AA	AA	CC
ss196503275	A/G	1	2089667	-	agpv3	MO/UC_Davis	40K	SYN13282	B	NA	GG	AA	AA	AA	GG	GG	AA	GG	AA	GG	AA	AA	AA	GG	GG	GG	AA	GG	AA	AA	GG	GG	AA	AA	GG	AA	GG	GG	GG	AA	GG	AA	GG	GG	AA	AA	AA	GG	GG
ss196525962	A/G	1	2208427	-	agpv3	MO/UC_Davis	40K	SYN6001	A	NA	GG	AA	GG	AA	GG	GG	AA	GG	GG	GG	GG	GG	AA	GG	GG	GG	AA	GG	AA	GG	GG	GG	GG	GG	GG	AA	GG	GG	GG	GG	GG	AA	GG	GG	GG	GG	AA	AA	GG
ss196422240	A/G	1	2299626	-	agpv3	MO/UC_Davis	40K	PZE-101001265	A	NA	GG	GG	GG	GG	GG	GG	GG	GG	GG	GG	GG	GG	GG	GG	GG	GG	GG	GG	GG	GG	GG	GG	GG	GG	GG	GG	GG	GG	GG	GG	GG	GG	GG	GG	GG	GG	GG	NN	GG
ss196422242	A/G	1	2304442	+	agpv3	MO/UC_Davis	40K	PZE-101001280	A	NA	NN	AA	AA	GG	AA	AA	GG	AA	AA	AA	AA	AA	GG	AA	AA	AA	GG	AA	GG	AA	AA	AA	AA	AA	AA	GG	AA	AA	AA	GG	AA	GG	AA	AA	AA	AA	GG	AA	AA
ss196422248	A/G	1	2426592	-	agpv3	MO/UC_Davis	40K	PZE-101001380	A	NA	GG	AA	AA	GG	GG	AA	GG	GG	AA	GG	NN	AA	GG	AA	AA	AA	GG	GG	GG	GG	AA	AA	GG	AA	GG	AA	AA	AA	AA	GG	AA	GG	AA	GG	GG	AA	GG	AA	AA
ss196514560	A/G	1	2432719	+	agpv3	MO/UC_Davis	40K	SYN27251	A	NA	GG	AA	AA	AA	GG	AA	AA	GG	AA	NN	GG	AA	AA	AA	AA	AA	AA	NN	GG	GG	AA	AA	AA	AA	GG	AA	AA	AA	AA	AA	AA	AA	AA	GG	AA	AA	AA	AA	AA
ss196419692	A/T	1	2536576	-	agpv3	MO/UC_Davis	40K	PUT-163a-5499487-2275	A	NA	AA	AA	AA	TT	AA	TT	AA	TT	AA	TT	NN	AA	TT	TT	TT	TT	AA	TT	TT	TT	TT	TT	AA	AA	TT	AA	TT	TT	TT	TT	TT	TT	AA	TT	TT	AA	AA	AA	TT
ss196422250	A/G	1	2685552	-	agpv3	MO/UC_Davis	40K	PZE-101001587	B	NA	AA	GG	AA	AA	AA	AA	AA	GG	AA	GG	GG	AA	GG	AA	AA	AA	AA	GG	AA	AA	AA	AA	AA	AA	GG	AA	AA	AA	AA	AA	AA	GG	GG	GG	AA	AA	AA	AA	AA
ss196523944	A/C	1	2691597	+	agpv3	MO/UC_Davis	15K	SYN38927	2	NA	CC	CC	CC	AA	AA	AA	AA	NN	CC	CC	CC	CC	AA	AA	AA	AA	AA	CC	CC	AA	AA	AA	AA	CC	CC	AA	AA	AA	AA	CC	AA	CC	CC	CC	AA	AA	AA	CC	AA
ss196521088	A/G	1	2733948	+	agpv3	MO/UC_Davis	15K	SYN35330	C	NA	NN	AA	AA	GG	GG	AA	GG	GG	NN	AA	AA	AA	NN	AA	AA	AA	GG	AA	GG	GG	AA	AA	AA	AA	GG	GG	AA	AA	GG	AA	AA	GG	GG	GG	AA	GG	AA	GG	AA
ss196521102	A/G	1	2737892	-	agpv3	MO/UC_Davis	40K	SYN35346	A	NA	GG	GG	AA	GG	AA	GG	GG	GG	GG	GG	NN	AA	GG	GG	GG	GG	AA	GG	GG	AA	AA	AA	GG	GG	GG	GG	GG	GG	GG	AA	GG	AA	GG	GG	AA	GG	GG	GG	GG
ss196521082	A/G	1	2738131	+	agpv3	MO/UC_Davis	40K	SYN35327	B	NA	NN	NN	NN	AA	NN	GG	AA	AA	GG	GG	AA	NN	NN	NN	NN	NN	NN	GG	AA	NN	GG	NN	NN	GG	AA	AA	NN	NN	AA	GG	GG	NN	AA	AA	NN	AA	NN	AA	GG
ss196521098	A/G	1	2738482	-	agpv3	MO/UC_Davis	40K	SYN35339	A	NA	GG	GG	GG	GG	GG	GG	GG	GG	GG	GG	GG	GG	GG	GG	GG	GG	GG	GG	GG	GG	AA	AA	GG	GG	GG	GG	GG	GG	GG	AA	GG	GG	GG	GG	AA	GG	GG	GG	GG
ss196521092	A/G	1	2738627	+	agpv3	MO/UC_Davis	40K	SYN35335	B	NA	AA	AA	GG	AA	GG	AA	AA	AA	GG	AA	NN	GG	GG	AA	AA	AA	GG	AA	AA	GG	GG	GG	AA	AA	AA	AA	AA	AA	NN	GG	AA	GG	AA	AA	GG	NN	AA	AA	AA
ss196521094	A/C	1	2740524	-	agpv3	MO/UC_Davis	40K	SYN35336	A	NA	CC	CC	CC	CC	CC	CC	CC	CC	CC	CC	CC	CC	AA	CC	CC	CC	CC	CC	CC	CC	AA	AA	CC	CC	CC	CC	CC	CC	CC	AA	CC	CC	CC	CC	AA	CC	CC	CC	CC
ss196521086	A/G	1	2740620	+	agpv3	MO/UC_Davis	40K	SYN35329	A	NA	AA	AA	AA	AA	AA	AA	GG	GG	GG	AA	NN	AA	AA	AA	AA	AA	AA	AA	GG	AA	AA	AA	AA	AA	GG	GG	AA	AA	GG	AA	AA	AA	GG	GG	AA	GG	AA	GG	AA
ss196521090	A/G	1	2751248	-	agpv3	MO/UC_Davis	40K	SYN35333	A	NA	GG	GG	GG	GG	GG	GG	AA	AA	AA	AA	AA	AA	GG	GG	GG	GG	GG	AA	AA	GG	GG	GG	GG	AA	AA	GG	GG	GG	AA	GG	GG	GG	AA	AA	GG	GG	GG	AA	GG
ss196521084	A/C	1	2752217	+	agpv3	MO/UC_Davis	40K	SYN35328	5	NA	AA	AA	CC	CC	CC	CC	CC	CC	CC	CC	CC	CC	AA	CC	CC	CC	CC	CC	CC	CC	AA	AA	CC	AA	CC	AA	CC	CC	CC	AA	CC	CC	CC	CC	AA	AA	CC	CC	CC
ss196521100	A/C	1	2753270	+	agpv3	MO/UC_Davis	40K	SYN35344	A	NA	CC	CC	CC	CC	CC	NN	CC	CC	AA	AA	NN	CC	NN	CC	CC	CC	CC	AA	AA	CC	CC	CC	CC	CC	AA	CC	CC	CC	AA	AA	CC	CC	AA	AA	NN	CC	CC	CC	CC
ss196523948	A/C	1	2781932	+	agpv3	MO/UC_Davis	15K	SYN38932	1	NA	NN	AA	CC	CC	AA	AA	AA	AA	AA	CC	CC	CC	AA	AA	AA	AA	AA	CC	AA	AA	CC	CC	AA	CC	AA	AA	CC	CC	CC	AA	AA	AA	AA	AA	AA	AA	AA	AA	AA
ss196523950	A/G	1	2782157	-	agpv3	MO/UC_Davis	15K	SYN38934	1	NA	GG	AA	GG	GG	AA	AA	AA	AA	AA	GG	GG	GG	AA	AA	AA	AA	AA	GG	AA	AA	GG	GG	AA	GG	AA	AA	GG	GG	GG	AA	AA	AA	AA	AA	AA	AA	AA	AA	AA
ss196523946	A/G	1	2782966	-	agpv3	MO/UC_Davis	15K	SYN38928	1	NA	GG	GG	GG	GG	AA	AA	AA	AA	AA	GG	GG	GG	AA	AA	AA	AA	AA	GG	AA	AA	GG	GG	AA	GG	AA	AA	GG	GG	GG	AA	AA	AA	AA	AA	AA	AA	AA	AA	AA
ss196530376	A/G	1	2793873	-	agpv3	MO/UC_Davis	40K	SYNGENTA5822	B	NA	AA	GG	GG	GG	AA	AA	AA	GG	AA	GG	AA	AA	AA	AA	AA	AA	AA	GG	AA	AA	GG	GG	AA	AA	AA	AA	AA	AA	AA	AA	AA	AA	AA	AA	AA	AA	GG	GG	AA
ss196523942	A/G	1	2794417	-	agpv3	MO/UC_Davis	40K	SYN38926	A	NA	NN	GG	GG	GG	GG	GG	AA	GG	GG	GG	GG	GG	GG	GG	GG	GG	GG	GG	AA	GG	GG	GG	GG	GG	AA	AA	GG	GG	AA	AA	GG	GG	AA	AA	GG	GG	GG	GG	GG
ss196418771	A/G	1	2799147	+	agpv3	MO/UC_Davis	40K	PUT-163a-16926058-1127	A	NA	GG	GG	GG	AA	AA	NN	GG	AA	AA	GG	NN	AA	AA	GG	GG	GG	AA	GG	GG	GG	GG	GG	GG	AA	GG	GG	GG	GG	GG	GG	GG	AA	GG	GG	AA	GG	AA	AA	GG
ss196521096	A/C	1	2868798	+	agpv3	MO/UC_Davis	40K	SYN35337	B	NA	CC	AA	AA	AA	CC	AA	CC	CC	AA	AA	AA	CC	CC	AA	AA	AA	AA	AA	AA	AA	CC	CC	AA	AA	AA	AA	AA	AA	AA	CC	AA	AA	AA	AA	CC	CC	AA	AA	AA
ss196420151	A/C	1	2874562	-	agpv3	MO/UC_Davis	40K	PUT-163a-60359045-2871	A	NA	AA	AA	CC	CC	AA	AA	AA	AA	AA	AA	AA	AA	AA	AA	AA	AA	CC	AA	AA	CC	AA	AA	AA	AA	AA	AA	CC	CC	AA	AA	AA	CC	AA	AA	CC	AA	CC	AA	AA
ss196422252	A/G	1	2893618	+	agpv3	MO/UC_Davis	40K	PZE-101002081	A	NA	GG	GG	AA	AA	GG	GG	AA	GG	GG	GG	GG	GG	GG	GG	GG	GG	AA	GG	GG	AA	GG	GG	GG	GG	GG	AA	AA	AA	GG	GG	GG	AA	GG	GG	AA	AA	AA	GG	GG
ss196414328	A/C	1	2934115	-	agpv3	MO/UC_Davis	15K	PZA03613.2	2	NA	NN	NN	CC	CC	NN	AA	AA	AA	CC	AA	NN	AA	NN	AA	AA	AA	AA	AA	AA	AA	AA	AA	AA	AA	CC	CC	AA	AA	CC	CC	AA	AA	NN	CC	NN	AA	AA	NN	AA
ss196513145	A/G	1	2934522	-	agpv3	MO/UC_Davis	15K	SYN2548	3	NA	NN	GG	GG	GG	GG	NN	AA	AA	GG	GG	NN	AA	GG	GG	GG	GG	AA	GG	GG	AA	AA	AA	GG	GG	GG	GG	AA	AA	GG	GG	GG	AA	GG	GG	GG	AA	AA	GG	GG
ss196513111	A/G	1	3007758	+	agpv3	MO/UC_Davis	40K	SYN2545	A	NA	GG	GG	GG	GG	GG	GG	GG	GG	GG	GG	GG	GG	GG	GG	GG	GG	GG	GG	GG	GG	GG	GG	GG	GG	GG	GG	GG	GG	GG	GG	GG	GG	GG	GG	GG	GG	GG	GG	GG
ss196422254	A/G	1	3020286	-	agpv3	MO/UC_Davis	40K	PZE-101002282	5	NA	GG	GG	GG	GG	NN	GG	GG	AA	GG	GG	AA	GG	AA	GG	GG	GG	GG	GG	GG	AA	GG	GG	GG	NN	GG	AA	AA	AA	GG	GG	GG	AA	GG	GG	GG	AA	GG	AA	GG
ss196501420	A/G	1	3028398	+	agpv3	MO/UC_Davis	40K	SYN11121	B	NA	GG	GG	GG	GG	GG	GG	GG	AA	GG	GG	GG	GG	AA	GG	GG	GG	GG	GG	GG	AA	GG	GG	GG	GG	GG	GG	AA	AA	GG	AA	GG	GG	GG	GG	GG	GG	GG	GG	GG
ss196501418	A/G	1	3030046	-	agpv3	MO/UC_Davis	15K	SYN11115	2	NA	GG	GG	GG	GG	GG	GG	GG	AA	GG	GG	GG	GG	GG	GG	GG	GG	GG	GG	GG	AA	GG	GG	GG	GG	GG	GG	GG	GG	GG	GG	GG	GG	GG	GG	GG	GG	GG	GG	GG
ss196501416	A/G	1	3031978	+	agpv3	MO/UC_Davis	40K	SYN11114	A	NA	GG	GG	GG	GG	GG	GG	GG	AA	GG	GG	GG	AA	GG	GG	GG	GG	GG	GG	GG	AA	GG	GG	GG	GG	GG	GG	GG	GG	GG	GG	GG	GG	GG	GG	GG	GG	GG	GG	GG
ss196422256	A/C	1	3033532	-	agpv3	MO/UC_Davis	40K	PZE-101002367	A	NA	AA	AA	AA	AA	AA	AA	AA	CC	AA	AA	NN	CC	AA	AA	AA	AA	AA	AA	AA	CC	AA	AA	AA	AA	AA	AA	CC	CC	AA	CC	AA	AA	AA	AA	AA	AA	AA	AA	AA
ss196501428	A/G	1	3061559	-	agpv3	MO/UC_Davis	40K	SYN11129	3	NA	AA	NN	AA	AA	AA	AA	AG	GG	NN	AA	NN	GG	AA	AA	AA	AA	AA	AA	AA	AA	AA	AA	AA	GG	AA	AA	AA	AA	AA	AA	AA	NN	AA	AA	AA	GG	AA	AA	AA
ss196501422	A/G	1	3071042	+	agpv3	MO/UC_Davis	40K	SYN11122	A	NA	AA	AA	AA	AA	AA	AA	AA	GG	NN	GG	NN	GG	NN	AA	AA	AA	AA	GG	AA	GG	AA	AA	AA	AA	AA	AA	GG	GG	AA	GG	AA	NN	AA	AA	AA	AA	AA	AA	AA
ss196501426	A/C	1	3071683	-	agpv3	MO/UC_Davis	40K	SYN11127	A	NA	AA	AA	AA	AA	AA	AA	AA	AA	AA	AA	NN	CC	AA	AA	AA	AA	AA	AA	AA	AA	CC	CC	AA	AA	CC	AA	AA	AA	AA	AA	AA	AA	AA	CC	AA	AA	CC	CC	AA
ss196530151	A/G	1	3123861	+	agpv3	MO/UC_Davis	40K	SYNGENTA17310	A	NA	AA	GG	AA	AA	GG	GG	AA	GG	AA	GG	AA	GG	GG	GG	GG	GG	GG	GG	AA	GG	AA	AA	AA	GG	AA	AA	GG	GG	AA	GG	GG	GG	AA	AA	AA	GG	GG	GG	GG
ss196517478	A/C	1	3174642	-	agpv3	MO/UC_Davis	40K	SYN30742	A	NA	AA	AA	AA	AA	AA	AA	CC	CC	CC	CC	NN	CC	CC	AA	AA	AA	AA	CC	AA	CC	AA	AA	AA	CC	AA	AA	AA	AA	CC	CC	AA	AA	CC	AA	AA	AA	CC	AA	AA
ss196517476	A/G	1	3178701	-	agpv3	MO/UC_Davis	40K	SYN30740	A	NA	AA	AA	AA	AA	AA	AA	GG	GG	GG	GG	NN	GG	GG	AA	AA	AA	AA	GG	AA	GG	AA	AA	AA	GG	AA	AA	AA	AA	GG	GG	AA	AA	GG	AA	AA	AA	GG	AA	AA
ss196517482	A/G	1	3178944	-	agpv3	MO/UC_Davis	40K	SYN30750	A	NA	AA	AA	AA	AA	AA	AA	GG	GG	GG	GG	AA	AA	GG	AA	AA	AA	AA	GG	AA	GG	AA	AA	AA	GG	AA	AA	AA	AA	AA	GG	AA	AA	AA	AA	AA	AA	GG	AA	AA
ss196517484	A/G	1	3179052	+	agpv3	MO/UC_Davis	40K	SYN30751	A	NA	AA	AA	AA	AA	AA	AA	GG	GG	GG	GG	NN	GG	GG	AA	AA	AA	AA	GG	AA	GG	AA	AA	AA	GG	AA	AA	AA	AA	GG	GG	AA	AA	GG	AA	AA	AA	GG	AA	AA
ss196517490	A/G	1	3179124	+	agpv3	MO/UC_Davis	40K	SYN30756	A	NA	GG	AA	AA	GG	GG	GG	AA	AA	AA	AA	AA	AA	AA	GG	GG	GG	GG	AA	GG	AA	GG	GG	GG	AA	GG	GG	AA	AA	AA	AA	GG	GG	AA	GG	GG	AA	AA	AA	GG
ss196517492	A/G	1	3179160	+	agpv3	MO/UC_Davis	40K	SYN30757	A	NA	AA	AA	AA	AA	AA	AA	GG	GG	GG	GG	AA	GG	GG	AA	AA	AA	AA	GG	AA	GG	AA	AA	AA	GG	AA	AA	AA	AA	GG	GG	AA	AA	GG	AA	AA	AA	GG	AA	AA
ss196517474	A/G	1	3184014	-	agpv3	MO/UC_Davis	40K	SYN30738	A	NA	AA	AA	GG	AA	AA	AA	GG	GG	GG	GG	AA	GG	GG	AA	AA	AA	AA	GG	AA	GG	AA	AA	AA	GG	AA	AA	GG	GG	GG	GG	AA	AA	GG	AA	AA	GG	GG	AA	AA
ss196517480	A/G	1	3186919	-	agpv3	MO/UC_Davis	40K	SYN30746	A	NA	GG	AA	AA	GG	GG	GG	AA	AA	AA	AA	AA	AA	AA	GG	GG	GG	GG	AA	GG	AA	GG	GG	GG	AA	GG	GG	AA	AA	NN	AA	GG	GG	AA	GG	GG	NN	AA	AA	GG
ss196517486	A/G	1	3186922	+	agpv3	MO/UC_Davis	40K	SYN30752	A	NA	AA	AA	AA	GG	GG	AA	AA	AA	AA	AA	AA	AA	AA	AA	AA	AA	AA	AA	AA	AA	GG	GG	AA	AA	GG	GG	AA	AA	NN	AA	AA	AA	AA	GG	AA	NN	AA	AA	AA
ss196517472	A/G	1	3188816	-	agpv3	MO/UC_Davis	40K	SYN30737	A	NA	AA	GG	GG	GG	GG	NN	AA	GG	GG	AA	GG	GG	AA	AA	AA	AA	AA	AA	AA	GG	GG	GG	GG	GG	GG	GG	GG	GG	GG	AA	AA	GG	GG	GG	AA	GG	GG	GG	AA
ss196422258	A/C	1	3263579	+	agpv3	MO/UC_Davis	40K	PZE-101002887	A	NA	AA	CC	AA	AA	AA	AA	AA	AA	CC	AA	CC	AA	CC	AA	AA	AA	AA	AA	AA	CC	CC	CC	AA	CC	CC	AA	AA	AA	AA	CC	AA	CC	AA	CC	AA	AA	AA	CC	AA
ss196422260	A/G	1	3271570	-	agpv3	MO/UC_Davis	40K	PZE-101002919	A	NA	AA	AA	AA	AA	GG	AA	AA	AA	GG	AA	AA	AA	GG	AA	AA	AA	AA	AA	AA	AA	AA	AA	AA	AA	AA	AA	AA	AA	AA	GG	AA	AA	AA	AA	AA	AA	AA	AA	AA
ss196517488	A/C	1	3274117	+	agpv3	MO/UC_Davis	40K	SYN30755	A	NA	CC	CC	CC	AA	CC	CC	CC	CC	CC	CC	CC	CC	CC	CC	CC	CC	CC	CC	CC	CC	CC	CC	AA	CC	CC	CC	CC	CC	AA	CC	CC	CC	AA	CC	CC	CC	AA	CC	CC
ss196422262	A/G	1	3275820	+	agpv3	MO/UC_Davis	40K	PZE-101003026	A	NA	AA	AA	AA	GG	GG	NN	AA	GG	GG	GG	GG	GG	AA	GG	GG	GG	GG	GG	GG	AA	AA	AA	GG	GG	AA	GG	AA	AA	GG	GG	GG	AA	GG	AA	GG	AA	GG	AA	GG
ss196422264	A/G	1	3277739	-	agpv3	MO/UC_Davis	40K	PZE-101003031	A	NA	GG	GG	GG	GG	GG	NN	GG	GG	GG	GG	GG	GG	GG	GG	GG	GG	GG	GG	GG	GG	AA	AA	GG	GG	AA	GG	GG	GG	GG	GG	GG	GG	GG	AA	GG	GG	GG	GG	GG
ss196528787	A/G	1	3347811	-	agpv3	MO/UC_Davis	40K	SYN9369	B	NA	GG	AA	AA	AA	GG	AA	AA	GG	AA	AA	AA	AA	GG	AA	AA	AA	AA	GG	AA	AA	GG	GG	GG	GG	GG	AA	GG	GG	GG	AA	AA	AA	GG	GG	AA	AA	AA	GG	AA
ss196422266	A/G	1	3349588	+	agpv3	MO/UC_Davis	40K	PZE-101003115	A	NA	AA	AA	AA	AA	GG	AA	AA	AA	AA	AA	AA	AA	AA	AA	AA	AA	AA	GG	AA	AA	GG	GG	AA	GG	GG	AA	AA	AA	GG	AA	AA	AA	GG	GG	AA	NN	AA	GG	AA
ss196422268	A/G	1	3353340	+	agpv3	MO/UC_Davis	40K	PZE-101003133	A	NA	AA	AA	AA	AA	AA	AA	AA	AA	AA	GG	AA	AA	AA	AA	AA	AA	AA	GG	AA	GG	AA	AA	GG	AA	AA	GG	AA	AA	GG	AA	AA	AA	GG	AA	AA	AA	AA	GG	AA
ss196422270	A/C	1	3354868	+	agpv3	MO/UC_Davis	40K	PZE-101003135	A	NA	CC	AA	CC	CC	CC	CC	AA	CC	CC	AA	NN	CC	CC	CC	CC	CC	CC	AA	CC	AA	CC	CC	AA	CC	CC	AA	AA	AA	AA	CC	CC	AA	AA	CC	CC	AA	CC	AA	CC
ss196422272	A/C	1	3355574	+	agpv3	MO/UC_Davis	15K	PZE-101003141	5	NA	CC	AA	CC	CC	CC	CC	AA	CC	CC	NN	NN	CC	CC	CC	CC	CC	CC	CC	CC	NN	CC	CC	NN	CC	CC	NN	CC	CC	CC	CC	CC	AA	CC	CC	CC	CC	CC	CC	CC
ss196528797	A/C	1	3357931	-	agpv3	MO/UC_Davis	40K	SYN9381	A	NA	NN	CC	AA	CC	CC	NN	CC	AA	AA	AA	CC	AA	AA	AA	AA	AA	AA	AA	AA	AA	CC	CC	AA	CC	CC	AA	AA	AA	AA	CC	AA	CC	AA	CC	AA	AA	CC	AA	AA
ss196528795	A/G	1	3357972	+	agpv3	MO/UC_Davis	40K	SYN9380	A	NA	AA	GG	AA	AA	GG	AA	GG	AA	AA	AA	NN	AA	AA	AA	AA	AA	AA	AA	AA	AA	GG	GG	AA	GG	GG	AA	AA	AA	AA	GG	AA	GG	AA	GG	AA	AA	AA	AA	AA
ss196528781	A/G	1	3358365	-	agpv3	MO/UC_Davis	40K	SYN9363	A	NA	AA	GG	AA	AA	AA	AA	GG	AA	GG	GG	NN	GG	AA	AA	AA	AA	AA	GG	AA	GG	GG	GG	GG	GG	GG	GG	AA	AA	GG	GG	AA	AA	GG	GG	AA	AA	AA	GG	AA
ss196528791	A/G	1	3361030	-	agpv3	MO/UC_Davis	40K	SYN9377	A	NA	GG	AA	GG	GG	GG	GG	AA	NN	GG	AA	GG	GG	GG	GG	GG	GG	GG	AA	GG	AA	AA	AA	AA	AA	AA	AA	GG	GG	GG	GG	GG	GG	GG	AA	GG	GG	GG	GG	GG
ss196528793	A/C	1	3361605	+	agpv3	MO/UC_Davis	40K	SYN9378	A	NA	CC	CC	CC	CC	CC	CC	CC	AA	CC	AA	NN	CC	CC	CC	CC	CC	CC	AA	CC	AA	CC	CC	AA	CC	CC	AA	CC	CC	CC	AA	CC	AA	CC	CC	CC	CC	CC	CC	CC
ss196528779	A/C	1	3399224	-	agpv3	MO/UC_Davis	40K	SYN9361	B	NA	NN	CC	AA	CC	AA	AA	CC	AA	AA	AA	AA	AA	AA	AA	AA	AA	AA	AA	CC	CC	AA	AA	CC	AA	NN	AA	AA	AA	CC	AA	AA	CC	CC	AA	CC	AA	CC	AA	AA
ss196530057	A/G	1	3399345	+	agpv3	MO/UC_Davis	40K	SYNGENTA16820	A	NA	AA	AA	AA	GG	AA	NN	AA	AA	AA	AA	AA	AA	GG	AA	AA	AA	AA	AA	AA	AA	AA	AA	GG	AA	AA	AA	AA	AA	GG	AA	AA	AA	GG	AA	AA	AA	GG	AA	AA
ss196528783	A/G	1	3400744	-	agpv3	MO/UC_Davis	40K	SYN9365	A	NA	AA	AA	AA	GG	GG	GG	AA	AA	AA	GG	AA	AA	AA	GG	GG	GG	GG	GG	GG	AA	AA	AA	GG	AA	AA	GG	AA	AA	GG	AA	GG	AA	GG	AA	GG	AA	GG	AA	GG
ss196528785	A/G	1	3400825	-	agpv3	MO/UC_Davis	40K	SYN9368	A	NA	NN	GG	AA	GG	GG	GG	GG	AA	AA	GG	AA	AA	AA	GG	GG	GG	GG	GG	GG	GG	AA	AA	GG	AA	NN	GG	AA	AA	GG	AA	GG	GG	GG	AA	GG	AA	GG	AA	GG
ss196422274	A/G	1	3659255	+	agpv3	MO/UC_Davis	40K	PZE-101003785	A	NA	AA	GG	AA	AA	AA	AA	AA	AA	GG	AA	AA	AA	AA	AA	AA	AA	AA	AA	AA	AA	AA	AA	AA	AA	AA	AA	AA	AA	AA	AA	AA	AA	AA	AA	AA	AA	AA	AA	AA
ss196501746	A/G	1	3659277	+	agpv3	MO/UC_Davis	40K	SYN11492	A	NA	AA	GG	GG	GG	GG	GG	AA	AA	GG	AA	NN	AA	AA	AA	GG	GG	GG	AA	GG	AA	AA	AA	AA	AA	AA	AA	GG	GG	AA	AA	GG	AA	AA	AA	GG	AA	AA	GG	GG
ss196501738	A/C	1	3659546	-	agpv3	MO/UC_Davis	15K	SYN11486	C	NA	NN	NN	NN	CC	AA	CC	CC	CC	NN	CC	CC	CC	CC	CC	CC	CC	CC	CC	NN	CC	CC	CC	CC	CC	CC	CC	CC	CC	CC	CC	CC	CC	CC	CC	NN	CC	CC	CC	CC
ss196501750	A/G	1	3701822	+	agpv3	MO/UC_Davis	40K	SYN11494	A	NA	GG	GG	GG	GG	GG	GG	GG	GG	GG	GG	GG	GG	GG	GG	GG	GG	GG	GG	AA	GG	GG	GG	GG	AA	GG	GG	GG	GG	GG	GG	GG	AA	GG	GG	AA	AA	GG	GG	GG
ss196501736	A/G	1	3702056	-	agpv3	MO/UC_Davis	40K	SYN11485	A	NA	GG	GG	GG	GG	GG	GG	GG	GG	GG	GG	GG	GG	GG	GG	GG	GG	GG	GG	GG	GG	GG	GG	GG	AA	GG	GG	GG	GG	GG	GG	GG	AA	GG	GG	GG	GG	GG	GG	GG
ss196501748	A/G	1	3702224	+	agpv3	MO/UC_Davis	40K	SYN11493	A	NA	NN	GG	GG	GG	GG	AA	AA	AA	AA	GG	GG	GG	AA	GG	AA	AA	AA	GG	AA	GG	AA	AA	GG	GG	AA	AA	AA	AA	NN	GG	AA	GG	GG	AA	AA	AA	AA	AA	AA
ss196501742	A/C	1	3702895	-	agpv3	MO/UC_Davis	40K	SYN11490	A	NA	CC	CC	CC	CC	CC	CC	AA	CC	CC	CC	CC	CC	AA	CC	CC	CC	CC	CC	CC	CC	CC	CC	CC	AA	CC	AA	CC	CC	CC	CC	CC	AA	CC	CC	CC	CC	CC	CC	CC
ss196501752	A/G	1	3703501	+	agpv3	MO/UC_Davis	40K	SYN11500	A	NA	GG	AA	AA	NN	AA	NN	AA	AA	AG	AA	AA	AA	AA	AA	GG	GG	GG	AA	GG	AA	GG	GG	AA	AA	GG	AA	GG	GG	AA	NN	GG	AA	AA	GG	GG	GG	AA	GG	GG
ss196501754	A/G	1	3703568	+	agpv3	MO/UC_Davis	40K	SYN11501	A	NA	GG	AA	AA	AA	AA	NN	AA	GG	AA	AA	AA	AA	AA	AA	GG	GG	GG	AA	GG	AA	GG	GG	AA	AA	GG	AA	GG	GG	AA	AA	GG	AA	AA	GG	GG	GG	AA	GG	GG
ss196501756	A/G	1	3703596	+	agpv3	MO/UC_Davis	40K	SYN11503	A	NA	GG	GG	GG	GG	GG	NN	GG	AA	GG	GG	GG	GG	GG	GG	AA	AA	AA	GG	AA	GG	AA	AA	GG	GG	AA	GG	AA	AA	GG	GG	AA	GG	GG	AA	AA	AA	NN	AA	AA
ss196501744	A/G	1	3704362	-	agpv3	MO/UC_Davis	15K	SYN11491	C	NA	AA	GG	GG	AA	GG	NN	AA	NN	AA	AA	GG	GG	AA	GG	AA	AA	AA	GG	NN	GG	AA	AA	GG	GG	AA	AA	NN	NN	AA	AA	AA	GG	AA	AA	NN	NN	AA	AA	AA
ss196414331	A/G	1	3726873	+	agpv3	MO/UC_Davis	40K	PZA02129.1	A	NA	AA	GG	GG	GG	GG	AA	GG	GG	AA	AA	NN	AA	GG	GG	AA	AA	AA	GG	AA	GG	AA	AA	GG	GG	AA	AA	AA	AA	AA	GG	AA	GG	AA	AA	AA	AA	AA	AA	AA
ss196422276	A/C	1	3736184	+	agpv3	MO/UC_Davis	40K	PZE-101004328	A	NA	CC	CC	CC	CC	CC	CC	CC	CC	CC	CC	CC	CC	CC	CC	CC	CC	CC	CC	CC	CC	CC	CC	CC	CC	CC	CC	CC	CC	CC	CC	CC	CC	CC	CC	CC	CC	CC	CC	CC
ss196422278	A/C	1	3824204	-	agpv3	MO/UC_Davis	40K	PZE-101004337	A	NA	CC	CC	AA	CC	AA	AA	CC	CC	CC	AA	AA	AA	CC	AA	AA	AA	AA	AA	AA	CC	AA	AA	AA	CC	AA	AA	AA	AA	AA	AA	AA	AA	AA	AA	AA	AA	CC	AA	AA
ss196422280	A/C	1	3876420	-	agpv3	MO/UC_Davis	40K	PZE-101004387	A	NA	AA	AA	AA	CC	AA	AA	AA	AA	AA	AA	CC	CC	AA	AA	AA	AA	AA	AA	AA	CC	AA	AA	AA	AA	AA	AA	AA	AA	AA	AA	AA	CC	AA	AA	AA	AA	AA	AA	AA
ss196504598	A/G	1	3883338	-	agpv3	MO/UC_Davis	40K	SYN15069	A	NA	GG	GG	GG	AA	GG	GG	GG	GG	GG	AA	AA	AA	GG	GG	GG	GG	GG	AA	GG	GG	GG	GG	GG	GG	GG	GG	AA	AA	GG	AA	GG	AA	AA	GG	GG	AA	GG	GG	GG
ss196504600	A/C	1	3887155	-	agpv3	MO/UC_Davis	40K	SYN15073	A	NA	CC	CC	CC	CC	CC	AA	AA	CC	CC	CC	CC	CC	CC	CC	AA	AA	AA	CC	CC	CC	AA	AA	CC	CC	AA	CC	CC	CC	AA	CC	AA	CC	CC	AA	CC	CC	CC	AA	AA
ss196422286	A/C	1	4015307	-	agpv3	MO/UC_Davis	40K	PZE-101004923	A	NA	AA	AA	AA	AA	AA	AA	AA	CC	AA	AA	NN	CC	CC	AA	AA	AA	AA	AA	AA	AA	AA	AA	AA	AA	AA	AA	AA	AA	AA	AA	AA	AA	AA	AA	AA	AA	AA	AA	AA
ss196500863	A/G	1	4016291	-	agpv3	MO/UC_Davis	40K	SYN10467	A	NA	GG	GG	GG	GG	GG	NN	AA	GG	AA	GG	GG	GG	GG	GG	AA	AA	AA	GG	GG	AA	AA	AA	GG	GG	AA	GG	GG	GG	AA	GG	AA	GG	GG	AA	GG	GG	AA	AA	AA
ss196500859	A/G	1	4018535	+	agpv3	MO/UC_Davis	15K	SYN10459	2	NA	GG	GG	GG	GG	GG	GG	GG	GG	GG	GG	GG	GG	AG	GG	GG	GG	GG	GG	GG	GG	GG	GG	GG	GG	GG	GG	GG	GG	GG	GG	GG	GG	GG	GG	GG	GG	GG	GG	GG
ss196500865	A/C	1	4034431	-	agpv3	MO/UC_Davis	40K	SYN10469	A	NA	CC	CC	CC	CC	CC	CC	CC	CC	AA	CC	NN	AA	CC	CC	CC	CC	CC	CC	CC	AA	CC	CC	CC	CC	CC	AA	CC	CC	CC	AA	CC	CC	CC	CC	CC	CC	AA	CC	CC
ss196500861	A/G	1	4046618	+	agpv3	MO/UC_Davis	40K	SYN10465	B	NA	NN	AA	AA	AA	NN	AG	AA	NN	NN	GG	AA	AA	NN	GG	GG	GG	AG	AA	AG	AA	GG	GG	AA	NN	GG	NN	GG	GG	GG	AA	GG	NN	GG	GG	GG	GG	NN	GG	GG
ss196422288	A/T	1	4144433	-	agpv3	MO/UC_Davis	40K	PZE-101005008	A	NA	NN	TT	TT	TT	TT	TT	AA	TT	TT	TT	TT	TT	TT	TT	TT	TT	TT	TT	TT	TT	TT	TT	TT	TT	TT	TT	TT	TT	TT	TT	TT	TT	TT	TT	TT	TT	TT	TT	TT
ss196414334	A/G	1	4186964	-	agpv3	MO/UC_Davis	40K	PZA00393.1	A	NA	AA	AA	AA	GG	AA	AA	AA	AA	AA	GG	AA	AA	GG	GG	AA	AA	AA	AA	AA	GG	AA	AA	GG	AA	AA	AA	AA	AA	AA	AA	AA	AA	GG	AA	AA	AA	AA	AA	AA
ss196422290	T/C	1	4206256	+	agpv3	MO/UC_Davis	15K	PZE-101005032	5	NA	NN	TT	TT	TT	TT	TT	CC	TT	TT	NN	TT	TT	TT	NN	TT	TT	TT	CC	TT	NN	TT	TT	NN	CC	TT	TT	CC	CC	TT	TT	TT	TT	NN	TT	TT	TT	CC	TT	TT
ss196419244	A/G	1	4235164	+	agpv3	MO/UC_Davis	40K	PUT-163a-29543981-1758	A	NA	NN	AA	GG	GG	AA	NN	AA	AA	AA	GG	AA	AA	GG	AA	GG	GG	GG	AA	GG	AA	GG	GG	AA	AA	GG	AA	AA	AA	GG	AA	GG	AA	GG	GG	GG	GG	AA	GG	GG
ss196419242	A/G	1	4235183	+	agpv3	MO/UC_Davis	15K	PUT-163a-29543981-1757	5	NA	AA	NN	AA	AA	NN	NN	NN	NN	NN	AA	NN	NN	AA	GG	AA	AA	AA	GG	AA	GG	AA	AA	GG	NN	AA	NN	NN	NN	AA	NN	AA	NN	AA	AA	AA	AA	NN	AA	AA
ss196525908	T/C	1	4300695	-	agpv3	MO/UC_Davis	40K	SYN5934	A	NA	TT	TT	TT	TT	CC	CC	TT	TT	CC	TT	TT	CC	CC	CC	CC	CC	CC	CC	TT	CC	CC	CC	CC	CC	CC	TT	CC	CC	CC	CC	CC	TT	TT	CC	TT	CC	CC	CC	CC
ss196525912	T/C	1	4302413	-	agpv3	MO/UC_Davis	40K	SYN5936	A	NA	CC	CC	CC	CC	CC	NN	CC	CC	CC	CC	CC	CC	CC	TT	TT	TT	TT	TT	CC	TT	TT	TT	TT	CC	TT	CC	CC	CC	TT	CC	TT	CC	CC	TT	CC	TT	CC	TT	TT
ss196525910	A/G	1	4351670	-	agpv3	MO/UC_Davis	15K	SYN5935	5	NA	GG	GG	GG	GG	GG	AA	GG	GG	NN	GG	NN	AA	GG	NN	AA	AA	AA	GG	GG	NN	AA	AA	GG	AA	AA	GG	GG	NN	AA	GG	AA	GG	GG	AA	GG	NN	GG	AA	AA
ss196527156	T/G	1	4437775	+	agpv3	MO/UC_Davis	40K	SYN7383	B	NA	TT	TT	TT	TT	GG	NN	TT	TT	TT	GG	GG	GG	GG	GG	GG	GG	GG	GG	TT	TT	GG	GG	GG	GG	GG	TT	TT	GG	GG	TT	GG	GG	GG	GG	TT	TT	TT	GG	GG
ss196422302	T/C	1	4445489	+	agpv3	MO/UC_Davis	15K	PZE-101005831	5	NA	TT	TT	NN	TT	NN	TT	TT	TT	TT	TT	TT	TT	TT	NN	TT	TT	TT	NN	NN	CC	TT	TT	TT	NN	TT	CC	TT	TT	TT	NN	TT	TT	TT	TT	NN	TT	NN	TT	TT
ss196422300	T/C	1	4445959	-	agpv3	MO/UC_Davis	40K	PZE-101005818	A	NA	TT	CC	TT	CC	CC	NN	TT	CC	CC	TT	NN	TT	TT	CC	CC	CC	CC	CC	CC	CC	CC	CC	TT	CC	CC	TT	TT	TT	CC	TT	CC	CC	TT	CC	CC	CC	CC	CC	CC
ss196422298	T/C	1	4446615	+	agpv3	MO/UC_Davis	40K	PZE-101005806	5	NA	TT	CC	TT	CC	CC	CC	TT	CC	CC	TT	CC	CC	CC	CC	CC	CC	CC	CC	CC	CC	CC	CC	TT	CC	CC	TT	CC	CC	CC	CC	CC	CC	TT	CC	CC	NN	TT	CC	CC
ss196527154	A/G	1	4597120	-	agpv3	MO/UC_Davis	15K	SYN7380	C	NA	NN	NN	AA	NN	GG	AA	AA	NN	NN	NN	GG	GG	GG	AA	AA	AA	AA	NN	GG	NN	AA	AA	AA	GG	AA	NN	NN	NN	AA	GG	AA	GG	NN	AA	GG	NN	NN	AA	AA
ss196527150	A/G	1	4597627	-	agpv3	MO/UC_Davis	40K	SYN7378	3	NA	GG	AA	AA	AA	AA	NN	AA	AA	AA	AA	GG	GG	AA	AA	AA	AA	AA	GG	GG	GG	AA	AA	AA	GG	AA	GG	GG	GG	AA	GG	AA	GG	AA	AA	GG	NN	AA	AA	AA
ss196414337	A/G	1	4601721	+	agpv3	MO/UC_Davis	40K	PZA02869.8	A	NA	GG	GG	GG	AA	GG	GG	GG	GG	GG	GG	GG	GG	GG	GG	GG	GG	GG	GG	GG	GG	GG	GG	GG	AA	GG	GG	GG	GG	GG	GG	GG	GG	GG	GG	GG	GG	GG	GG	GG
ss196422292	A/G	1	4602966	-	agpv3	MO/UC_Davis	40K	PZE-101005765	A	NA	AA	AA	AA	GG	GG	AA	AA	AA	GG	AA	AA	AA	AA	AA	AA	AA	AA	AA	AA	GG	AA	AA	AA	GG	AA	AA	GG	GG	AA	GG	AA	AA	AA	AA	AA	AA	AA	AA	AA
ss196422294	A/G	1	4603183	-	agpv3	MO/UC_Davis	40K	PZE-101005766	A	NA	AA	AA	AA	GG	AA	AA	AA	AA	AA	AA	AA	AA	AA	AA	AA	AA	AA	AA	AA	AA	AA	AA	AA	GG	AA	AA	AA	AA	AA	AA	AA	AA	AA	AA	AA	AA	AA	AA	AA
ss196422296	A/G	1	4604060	+	agpv3	MO/UC_Davis	40K	PZE-101005770	B	NA	GG	GG	GG	AA	AA	GG	GG	GG	AA	GG	GG	GG	GG	GG	GG	GG	GG	GG	GG	GG	GG	GG	GG	AA	GG	GG	GG	GG	GG	GG	GG	GG	GG	GG	GG	GG	GG	GG	GG
ss196527499	A/C	1	4714432	-	agpv3	MO/UC_Davis	15K	SYN7755	2	NA	AA	AA	AA	AA	AA	CC	AA	AA	AA	CC	NN	CC	NN	CC	CC	CC	CC	AA	AA	CC	AA	AA	AA	AA	AA	AA	CC	CC	AA	CC	CC	NN	CC	AA	AA	CC	CC	NN	CC
ss196419612	A/G	1	4752257	+	agpv3	MO/UC_Davis	15K	PUT-163a-50325923-2183	5	NA	NN	GG	GG	GG	NN	NN	NN	AA	GG	GG	NN	AA	NN	NN	NN	NN	NN	GG	GG	GG	GG	GG	GG	GG	NN	GG	NN	GG	NN	GG	NN	GG	GG	NN	GG	NN	NN	NN	NN
ss196419614	A/G	1	4752295	-	agpv3	MO/UC_Davis	40K	PUT-163a-50325923-2184	A	NA	GG	GG	GG	GG	GG	GG	GG	AA	GG	GG	NN	AA	GG	GG	GG	GG	GG	GG	GG	GG	GG	GG	GG	GG	GG	GG	GG	GG	GG	GG	GG	GG	GG	GG	GG	GG	GG	GG	GG
ss196501061	A/G	1	4758519	-	agpv3	MO/UC_Davis	40K	SYN10708	A	NA	AA	AA	AA	AA	GG	NN	GG	GG	AA	AA	NN	GG	GG	GG	GG	GG	GG	AA	AA	AA	AA	AA	GG	AA	AA	GG	AA	AA	AA	GG	GG	AA	AA	AA	AA	AA	GG	GG	GG
ss196501067	A/G	1	4759609	-	agpv3	MO/UC_Davis	40K	SYN10711	A	NA	GG	AA	AA	AA	GG	AA	GG	AA	AA	GG	NN	AA	AA	AA	AA	AA	AA	AA	AA	GG	GG	GG	AA	AA	GG	AA	AA	AA	GG	AA	AA	GG	AA	GG	AA	GG	GG	AA	AA
ss196501069	A/C	1	4759993	-	agpv3	MO/UC_Davis	40K	SYN10714	A	NA	CC	CC	CC	CC	CC	CC	CC	CC	CC	CC	CC	CC	CC	CC	CC	CC	CC	CC	CC	CC	CC	CC	CC	CC	CC	CC	CC	CC	CC	CC	CC	CC	CC	CC	CC	CC	CC	CC	CC
ss196501071	A/G	1	4760012	-	agpv3	MO/UC_Davis	40K	SYN10715	A	NA	AA	GG	GG	GG	GG	NN	GG	AA	GG	GG	NN	AA	GG	GG	GG	GG	GG	GG	GG	AA	GG	GG	GG	GG	GG	AA	GG	GG	GG	GG	GG	GG	GG	GG	GG	AA	GG	GG	GG
ss196501063	A/C	1	4761957	+	agpv3	MO/UC_Davis	15K	SYN10709	C	NA	AA	NN	AA	NN	AA	NN	AA	AA	CC	NN	NN	AA	NN	NN	NN	NN	NN	CC	NN	AA	NN	NN	AA	NN	NN	AA	NN	NN	NN	NN	NN	NN	NN	NN	NN	AA	NN	NN	NN
ss196422304	A/G	1	4790104	+	agpv3	MO/UC_Davis	15K	PZE-101006745	5	NA	AA	GG	GG	AA	GG	AA	GG	AA	AA	AA	AA	AA	GG	AA	AA	AA	AA	AA	GG	GG	AA	AA	AA	AA	AA	AA	GG	GG	AA	AA	AA	AA	AA	AA	GG	AA	AA	AA	AA
ss196414339	A/G	1	4856395	+	agpv3	MO/UC_Davis	40K	PZD00021.2	4	NA	AA	AA	AA	AA	AA	AA	AA	AA	AA	AA	AA	AA	AA	AA	AA	AA	AA	AA	AA	AA	AA	AA	AA	AA	AA	AA	AA	AA	AA	AA	AA	AA	AA	AA	AA	AA	AA	AA	AA
ss196414341	A/G	1	4856545	+	agpv3	MO/UC_Davis	40K	PZD00020.2	4	NA	GG	GG	GG	GG	GG	GG	GG	GG	GG	GG	GG	GG	GG	GG	GG	GG	GG	GG	GG	GG	GG	GG	GG	GG	GG	GG	GG	GG	GG	GG	GG	GG	GG	GG	GG	GG	GG	GG	GG
ss196414343	A/C	1	4856804	+	agpv3	MO/UC_Davis	40K	PZD00020.4	4	NA	AA	AA	AA	AA	AA	AA	AA	AA	AA	AA	AA	AA	AA	AA	AA	AA	AA	AA	AA	AA	AA	AA	AA	AA	AA	AA	AA	AA	AA	AA	AA	AA	AA	AA	AA	AA	AA	AA	AA
ss196414346	A/G	1	4857397	+	agpv3	MO/UC_Davis	40K	PZD00081.2	A	NA	GG	GG	GG	GG	GG	GG	GG	GG	GG	GG	GG	GG	GG	GG	GG	GG	GG	GG	GG	GG	GG	GG	GG	GG	GG	GG	GG	GG	GG	GG	GG	GG	GG	GG	GG	GG	AA	GG	GG
ss196414348	A/G	1	4871012	+	agpv3	MO/UC_Davis	40K	PZD00019.1	4	NA	AA	AA	AA	AA	AA	AA	AA	AA	AA	AA	AA	AA	AA	AA	AA	AA	AA	AA	AA	AA	AA	AA	AA	AA	AA	AA	AA	AA	AA	AA	AA	AA	AA	AA	AA	AA	AA	AA	AA
ss196414352	A/C	1	4871217	-	agpv3	MO/UC_Davis	40K	zagl1.1	4	NA	AA	AA	AA	AA	AA	AA	AA	AA	AA	AA	AA	AA	AA	AA	AA	AA	AA	AA	AA	AA	AA	AA	AA	AA	AA	AA	AA	AA	AA	AA	AA	AA	AA	AA	AA	AA	AA	AA	AA
ss196422306	A/G	1	4987235	+	agpv3	MO/UC_Davis	15K	PZE-101006890	5	NA	AA	GG	GG	AA	AA	AA	GG	GG	AA	AA	NN	GG	AA	AA	AA	AA	AA	AA	GG	AA	AA	AA	AA	AA	AA	AA	NN	GG	AA	GG	AA	AA	AA	AA	AA	AA	AA	AA	AA
ss196501600	A/G	1	4988165	+	agpv3	MO/UC_Davis	40K	SYN11315	A	NA	AA	AA	AA	GG	AA	GG	AA	AA	AA	AA	AA	AA	AA	GG	GG	GG	GG	AA	AA	GG	AA	AA	AA	AA	AA	GG	AA	AA	AA	GG	GG	AA	AA	AA	AA	GG	AA	GG	GG
ss196531037	A/G	1	4996455	-	agpv3	MO/UC_Davis	40K	ZM013498-0200	A	NA	AA	GG	GG	GG	GG	NN	GG	GG	GG	GG	NN	NN	GG	AA	AA	AA	AA	AA	AA	GG	GG	GG	AA	GG	GG	GG	GG	GG	GG	GG	AA	GG	AA	GG	GG	GG	GG	AA	AA
ss196501594	A/C	1	5084767	+	agpv3	MO/UC_Davis	15K	SYN11309	C	NA	NN	NN	CC	CC	NN	NN	NN	NN	CC	CC	CC	CC	NN	NN	NN	NN	NN	NN	CC	NN	CC	CC	CC	NN	CC	NN	CC	CC	CC	NN	NN	CC	CC	CC	CC	NN	NN	NN	NN
ss196501604	A/G	1	5086562	+	agpv3	MO/UC_Davis	40K	SYN11325	B	NA	GG	GG	GG	GG	GG	GG	GG	AA	AA	GG	GG	AA	GG	GG	GG	GG	GG	GG	GG	GG	GG	GG	AA	AA	GG	GG	AA	GG	GG	AA	GG	AA	AA	GG	GG	GG	GG	GG	GG
ss196422308	A/G	1	5241045	-	agpv3	MO/UC_Davis	40K	PZE-101007769	A	NA	AA	AA	GG	GG	GG	NN	AA	AA	AA	GG	NN	GG	GG	AA	AA	AA	AA	AA	GG	AA	GG	GG	AA	AA	GG	GG	GG	GG	GG	GG	AA	AA	AA	GG	GG	GG	AA	AA	AA
ss196521693	A/G	1	5320631	-	agpv3	MO/UC_Davis	40K	SYN36149	A	NA	GG	GG	AA	AA	AA	NN	GG	GG	GG	AA	AA	AA	AA	GG	GG	GG	GG	GG	AA	GG	AA	AA	GG	GG	AA	AA	AA	AA	AA	GG	GG	AA	AA	AA	AA	AA	GG	GG	GG
ss196521695	A/G	1	5320665	+	agpv3	MO/UC_Davis	40K	SYN36150	A	NA	NN	NN	AA	AA	AA	AG	NN	NN	GG	AA	AA	AA	AA	NN	NN	NN	NN	NN	AA	GG	AA	AA	GG	GG	AA	AA	AA	AA	AA	GG	GG	AA	AA	AA	AA	AA	NN	NN	NN
ss196521687	A/G	1	5320826	-	agpv3	MO/UC_Davis	40K	SYN36142	B	NA	AA	AA	GG	GG	GG	AG	NN	AA	AA	GG	GG	GG	GG	AA	AA	AA	AA	AA	GG	AA	GG	GG	AA	AA	NN	GG	GG	GG	GG	GG	AA	GG	GG	GG	GG	GG	AA	AA	AA
ss196521689	A/G	1	5321164	+	agpv3	MO/UC_Davis	40K	SYN36143	A	NA	GG	GG	AA	AA	AA	NN	GG	GG	GG	AA	AA	AA	AA	GG	GG	GG	GG	GG	AA	GG	AA	AA	GG	GG	AA	AA	AA	AA	AA	GG	GG	AA	AA	AA	AA	AA	GG	GG	GG
ss196414355	A/G	1	5321289	-	agpv3	MO/UC_Davis	40K	PZA01022.1	B	NA	AA	AA	GG	AA	AA	AA	AA	AA	AA	GG	AA	AA	AA	AA	AA	AA	AA	AA	GG	AA	GG	GG	AA	AA	GG	AA	AA	GG	GG	AA	AA	AA	AA	GG	GG	AA	AA	AA	AA
ss196521691	A/G	1	5331729	+	agpv3	MO/UC_Davis	40K	SYN36146	A	NA	AA	GG	AA	GG	GG	GG	GG	GG	GG	AA	GG	GG	GG	GG	GG	GG	GG	GG	AA	GG	AA	AA	GG	GG	AA	GG	GG	AA	AA	GG	GG	GG	GG	AA	AA	GG	GG	GG	GG
ss196526198	A/G	1	5341950	+	agpv3	MO/UC_Davis	40K	SYN6288	B	NA	AA	GG	AA	GG	AA	GG	AA	GG	AA	GG	AA	AA	AA	GG	GG	GG	GG	GG	AA	AA	GG	GG	AA	AA	GG	AA	AA	GG	GG	AA	GG	AA	AA	GG	GG	AA	AA	GG	GG
ss196500629	A/G	1	5432549	+	agpv3	MO/UC_Davis	40K	SYN10139	A	NA	GG	AA	AA	GG	AA	NN	GG	GG	GG	GG	GG	GG	GG	GG	GG	GG	GG	GG	GG	GG	AA	AA	GG	GG	AA	AA	AA	AA	AA	GG	GG	GG	GG	AA	AA	GG	GG	GG	GG
ss196422312	A/C	1	5534582	-	agpv3	MO/UC_Davis	40K	PZE-101008685	A	NA	CC	CC	CC	CC	CC	CC	CC	CC	CC	CC	CC	CC	CC	CC	CC	CC	CC	CC	CC	CC	CC	CC	CC	AA	CC	CC	CC	CC	CC	CC	CC	CC	CC	CC	CC	CC	CC	CC	CC
ss196422314	A/G	1	5646970	-	agpv3	MO/UC_Davis	40K	PZE-101009163	A	NA	GG	GG	AA	AA	GG	AA	NN	AA	AA	GG	AA	AA	GG	AA	AA	AA	AA	GG	GG	AA	AA	AA	AA	AA	AA	AA	GG	AA	AA	AA	AA	AA	GG	AA	AA	GG	GG	AA	AA
ss196422322	T/C	1	5725755	-	agpv3	MO/UC_Davis	40K	PZE-101009528	A	NA	TT	TT	TT	TT	TT	TT	TT	CC	CC	CC	TT	TT	CC	TT	TT	TT	TT	TT	TT	TT	TT	TT	CC	CC	TT	TT	TT	TT	TT	TT	TT	TT	CC	TT	TT	TT	CC	TT	TT
ss196421482	T/A	1	5734008	+	agpv3	MO/UC_Davis	40K	PUT-163a-86470789-4502	A	NA	TT	TT	AA	AA	TT	TT	TT	AA	AA	AA	AA	AA	AA	TT	TT	TT	TT	TT	TT	TT	AA	AA	AA	AA	AA	AA	TT	AA	AA	TT	TT	AA	AA	AA	AA	TT	AA	TT	TT
ss196421486	T/C	1	5734060	-	agpv3	MO/UC_Davis	40K	PUT-163a-86470789-4504	A	NA	CC	CC	TT	TT	CC	CC	CC	TT	TT	TT	TT	TT	TT	CC	CC	CC	CC	CC	CC	CC	TT	TT	TT	TT	TT	TT	CC	TT	TT	CC	CC	TT	TT	TT	TT	CC	TT	CC	CC
ss196421484	T/C	1	5734079	+	agpv3	MO/UC_Davis	40K	PUT-163a-86470789-4503	A	NA	TT	TT	CC	CC	TT	TT	TT	TT	TT	TT	CC	CC	TT	TT	TT	TT	TT	TT	TT	TT	CC	CC	TT	TT	CC	CC	TT	CC	CC	TT	TT	CC	TT	CC	CC	TT	TT	TT	TT
ss196422320	T/C	1	5742044	-	agpv3	MO/UC_Davis	40K	PZE-101009312	5	NA	CC	TT	CC	TT	TT	CC	TT	CC	TT	CC	CT	CC	TT	CC	CC	CC	CC	TT	NN	CC	TT	TT	CC	CC	TT	CC	TT	TT	TT	TT	CC	CC	TT	TT	TT	TT	CC	CC	CC
ss196422318	T/C	1	5743580	-	agpv3	MO/UC_Davis	15K	PZE-101009310	2	NA	CC	TT	CC	TT	TT	CC	TT	CC	TT	CC	TT	CC	TT	CC	CC	CC	CC	TT	CC	CC	TT	TT	CC	CC	TT	CC	TT	TT	TT	TT	CC	CC	TT	TT	TT	TT	CC	CC	CC
ss196422316	A/G	1	5802966	+	agpv3	MO/UC_Davis	40K	PZE-101009215	A	NA	AA	AA	GG	AA	AA	NN	AA	GG	AA	AA	AA	AA	AA	AA	AA	AA	AA	AA	AA	AA	AA	AA	AA	AA	AA	GG	AA	AA	AA	AA	AA	GG	AA	AA	AA	AA	GG	AA	AA
ss196422326	A/G	1	5826956	+	agpv3	MO/UC_Davis	15K	PZE-101009582	5	NA	NN	AA	AA	AA	AA	NN	AA	AA	AA	AA	AA	AA	AA	GG	GG	GG	GG	AA	AA	AA	AA	AA	AA	GG	AA	AA	NN	AA	AA	AA	GG	AA	AA	AA	AA	AA	NN	GG	GG
ss196422328	A/G	1	5948179	-	agpv3	MO/UC_Davis	40K	PZE-101009670	B	NA	GG	GG	GG	GG	GG	GG	AA	GG	AA	GG	GG	GG	AA	GG	GG	GG	GG	GG	GG	GG	GG	GG	AA	GG	GG	GG	AA	GG	GG	GG	GG	GG	AA	GG	GG	GG	GG	GG	GG
ss196526240	A/C	1	6186964	-	agpv3	MO/UC_Davis	15K	SYN6322	5	NA	CC	CC	CC	CC	CC	NN	CC	CC	CC	CC	CC	CC	CC	NN	NN	NN	NN	CC	AC	CC	CC	CC	AA	AA	CC	CC	CC	CC	CC	CC	NN	CC	AA	CC	CC	CC	CC	NN	NN
ss196526228	A/C	1	6189200	+	agpv3	MO/UC_Davis	40K	SYN6315	A	NA	CC	CC	CC	CC	CC	AA	CC	CC	AA	CC	CC	AA	CC	AA	AA	AA	AA	CC	AA	CC	CC	CC	AA	AA	CC	CC	CC	CC	CC	AA	AA	CC	CC	CC	CC	CC	CC	AA	AA
ss196526224	A/G	1	6190207	-	agpv3	MO/UC_Davis	40K	SYN6312	A	NA	AA	AA	AA	AA	AA	AA	AA	AA	AA	AA	AA	AA	AA	AA	AA	AA	AA	AA	AA	AA	AA	AA	GG	AA	AA	AA	AA	AA	AA	AA	AA	AA	AA	AA	AA	AA	AA	AA	AA
ss196526248	A/G	1	6190402	+	agpv3	MO/UC_Davis	15K	SYN6333	C	NA	GG	NN	NN	NN	NN	GG	GG	GG	GG	NN	NN	NN	GG	GG	GG	GG	GG	GG	GG	NN	AA	AA	GG	GG	NN	NN	GG	AA	AA	GG	GG	GG	GG	NN	NN	NN	GG	GG	GG
ss196417947	A/G	1	6192186	+	agpv3	MO/UC_Davis	40K	PUT-163a-13237058-195	1	NA	AA	GG	GG	GG	GG	NN	GG	GG	GG	GG	GG	AA	AA	GG	GG	GG	GG	AA	AA	GG	GG	GG	GG	AA	GG	GG	AA	GG	GG	AA	GG	AA	AA	GG	GG	GG	AA	GG	GG
ss196526256	A/C	1	6192337	+	agpv3	MO/UC_Davis	40K	SYN6339	A	NA	CC	CC	CC	CC	CC	NN	AA	CC	CC	CC	CC	CC	CC	AA	AA	AA	AA	CC	CC	CC	CC	CC	AA	CC	CC	CC	CC	CC	CC	CC	AA	CC	CC	CC	CC	CC	CC	AA	AA
ss196526254	A/G	1	6192345	+	agpv3	MO/UC_Davis	40K	SYN6338	B	NA	AA	AA	AA	AA	AA	GG	AA	AA	AA	AA	AA	AA	AA	GG	GG	GG	GG	AA	AA	AA	AA	AA	GG	AA	AA	AA	AA	AA	AA	AA	GG	AA	AA	AA	AA	AA	AA	GG	GG
ss196526226	A/G	1	6192562	-	agpv3	MO/UC_Davis	40K	SYN6314	5	NA	AA	GG	GG	GG	GG	NN	GG	GG	GG	GG	GG	GG	GG	AA	AA	AA	AA	GG	AA	GG	GG	GG	AA	GG	GG	GG	GG	GG	GG	AA	AA	AA	GG	GG	GG	GG	GG	AA	AA
ss196526258	A/C	1	6194606	+	agpv3	MO/UC_Davis	40K	SYN6341	A	NA	AA	CC	CC	CC	NN	AA	AA	AA	AA	CC	NN	AA	AA	AA	AA	AA	AA	AA	AA	CC	AA	AA	NN	AA	AA	CC	AA	AA	AA	AA	AA	CC	AA	AA	AA	NN	AA	AA	AA
ss196526250	A/G	1	6194678	+	agpv3	MO/UC_Davis	40K	SYN6335	A	NA	GG	GG	GG	GG	GG	GG	AA	GG	GG	GG	NN	AA	AA	GG	GG	GG	GG	AA	GG	GG	AG	AA	GG	AA	AG	GG	AG	AG	AA	GG	GG	GG	GG	AA	AG	GG	AA	GG	GG
ss196526260	A/G	1	6194896	+	agpv3	MO/UC_Davis	40K	SYN6346	A	NA	GG	GG	GG	GG	GG	GG	GG	GG	AA	GG	NN	AA	AA	GG	GG	GG	GG	AA	GG	GG	AA	AA	GG	GG	NN	GG	NN	AA	AA	GG	GG	GG	GG	AA	AA	GG	AA	GG	GG
ss196526246	A/C	1	6211308	+	agpv3	MO/UC_Davis	40K	SYN6331	A	NA	AA	AA	AA	AA	AA	AA	AA	AA	AA	AA	AA	AA	AA	AA	AA	AA	AA	AA	AA	AA	CC	CC	AA	AA	CC	AA	AA	CC	CC	AA	AA	AA	AA	CC	CC	AA	AA	AA	AA
ss196526232	A/G	1	6214113	+	agpv3	MO/UC_Davis	40K	SYN6318	A	NA	AA	GG	GG	GG	GG	NN	GG	GG	AA	AA	NN	AA	AA	GG	GG	GG	GG	GG	AA	GG	AA	AA	GG	GG	AA	GG	AA	AA	AA	AA	GG	GG	GG	AA	AA	GG	GG	GG	GG
ss196526242	A/G	1	6214485	-	agpv3	MO/UC_Davis	15K	SYN6326	C	NA	AA	GG	GG	GG	GG	GG	GG	NN	AA	AA	GG	GG	AA	GG	GG	GG	GG	GG	AA	GG	AA	AA	GG	NN	AA	GG	AA	AA	AA	AA	GG	GG	GG	AA	AA	GG	GG	GG	GG
ss196526230	A/C	1	6227984	-	agpv3	MO/UC_Davis	40K	SYN6317	A	NA	CC	AA	AA	AA	AA	CC	CC	CC	CC	CC	AA	CC	CC	CC	CC	CC	CC	CC	CC	AA	CC	CC	AA	CC	CC	AA	CC	CC	CC	CC	CC	CC	AA	CC	CC	AA	CC	CC	CC
ss196526238	A/G	1	6228663	+	agpv3	MO/UC_Davis	40K	SYN6320	A	NA	AA	AA	AA	AA	AA	GG	GG	GG	GG	GG	AA	GG	GG	GG	GG	GG	GG	GG	AA	AA	GG	GG	AA	GG	GG	AA	GG	GG	GG	GG	GG	GG	AA	GG	GG	AA	GG	GG	GG
ss196526252	A/G	1	6230083	+	agpv3	MO/UC_Davis	40K	SYN6337	A	NA	GG	AA	AA	AA	AA	AA	AA	GG	GG	AA	AA	AA	GG	AA	AA	AA	AA	AA	GG	AA	GG	GG	AA	AA	GG	AA	AA	GG	GG	GG	AA	AA	AA	GG	GG	NN	AA	AA	AA
ss196422330	A/C	1	6235809	-	agpv3	MO/UC_Davis	40K	PZE-101010560	A	NA	CC	CC	CC	CC	CC	CC	CC	AA	CC	CC	NN	AA	CC	CC	CC	CC	CC	AA	CC	CC	CC	CC	CC	CC	CC	CC	CC	CC	CC	CC	CC	CC	CC	CC	CC	CC	AA	CC	CC
ss196419240	A/G	1	6239979	-	agpv3	MO/UC_Davis	40K	PUT-163a-29543882-1755	A	NA	GG	GG	AA	GG	GG	NN	GG	GG	AA	GG	GG	AA	AA	AA	AA	AA	AA	GG	AA	GG	AA	AA	AA	GG	AA	AA	GG	AA	AA	AA	AA	GG	GG	AA	AA	GG	GG	AA	AA
ss196422332	A/C	1	6405246	-	agpv3	MO/UC_Davis	15K	PZE-101010649	5	NA	NN	CC	CC	CC	CC	CC	CC	CC	CC	CC	AA	CC	CC	CC	CC	CC	CC	CC	CC	CC	CC	CC	CC	CC	CC	CC	CC	CC	CC	CC	CC	CC	CC	CC	CC	CC	CC	CC	CC
ss196522006	A/C	1	6417808	+	agpv3	MO/UC_Davis	40K	SYN36524	A	NA	AA	AA	CC	CC	AA	CC	CC	CC	AA	AA	CC	CC	AA	CC	CC	CC	CC	CC	CC	CC	AA	AA	CC	CC	AA	CC	AA	AA	AA	AA	CC	AA	CC	AA	AA	CC	CC	CC	CC
ss196422334	A/G	1	6425396	+	agpv3	MO/UC_Davis	40K	PZE-101010821	A	NA	GG	GG	GG	AA	GG	GG	GG	GG	AA	AA	GG	AA	AA	GG	GG	GG	GG	GG	GG	GG	AA	AA	GG	GG	AA	GG	AA	AA	AA	AA	GG	AA	AA	AA	AA	GG	GG	GG	GG
ss196422336	A/C	1	6529534	+	agpv3	MO/UC_Davis	40K	PZE-101010917	A	NA	AA	AA	AA	AA	CC	AA	AA	AA	AA	AA	AA	AA	AA	AA	AA	AA	AA	CC	AA	AA	AA	AA	AA	CC	AA	AA	AA	AA	AA	AA	AA	AA	AA	AA	AA	AA	AA	AA	AA
ss196418425	A/G	1	6540878	+	agpv3	MO/UC_Davis	40K	PUT-163a-148991740-712	A	NA	AA	AA	AA	AA	GG	AA	AA	AA	AA	AA	AA	AA	AA	AA	AA	AA	AA	AA	AA	AA	AA	AA	AA	AA	AA	AA	AA	AA	AA	AA	AA	AA	AA	AA	AA	AA	AA	AA	AA
ss196422338	A/G	1	6541478	-	agpv3	MO/UC_Davis	40K	PZE-101011048	A	NA	NN	AA	AA	AA	AA	AA	GG	AA	AA	AA	NN	GG	AA	AA	AA	AA	AA	GG	AA	AA	GG	GG	AA	AA	GG	AA	AA	GG	GG	AA	AA	AA	AA	GG	GG	AA	AA	AA	AA
ss196422340	A/G	1	6770955	+	agpv3	MO/UC_Davis	40K	PZE-101011197	A	NA	AA	AA	AA	AA	GG	AA	AA	AA	AA	GG	NN	AA	AA	AA	AA	AA	AA	AA	AA	AA	AA	AA	AA	AA	AA	AA	AA	AA	AA	AA	AA	AA	AA	AA	AA	AA	AA	AA	AA
ss196422342	A/G	1	6775715	+	agpv3	MO/UC_Davis	40K	PZE-101011230	A	NA	AA	AA	AA	AA	AA	AA	AA	AA	AA	AA	AA	AA	AA	AA	AA	AA	AA	AA	AA	AA	AA	AA	AA	AA	AA	AA	AA	AA	AA	AA	AA	AA	AA	AA	AA	AA	AA	AA	AA
ss196503199	A/C	1	6830847	-	agpv3	MO/UC_Davis	40K	SYN13179	A	NA	CC	CC	CC	CC	CC	CC	CC	CC	CC	CC	CC	CC	CC	CC	CC	CC	CC	CC	CC	CC	AA	AA	CC	CC	AA	CC	CC	AA	AA	CC	CC	CC	CC	AA	AA	CC	CC	CC	CC
ss196530862	A/G	1	6832432	+	agpv3	MO/UC_Davis	40K	ZM012984-0229	A	NA	AA	AA	GG	GG	GG	GG	GG	AA	GG	AA	GG	GG	GG	GG	GG	GG	GG	GG	AA	AA	GG	GG	AA	AA	GG	GG	GG	GG	GG	GG	GG	AA	AA	GG	GG	GG	GG	GG	GG
ss196503190	A/C	1	6835632	-	agpv3	MO/UC_Davis	40K	SYN13174	B	NA	CC	CC	CC	CC	CC	CC	CC	CC	CC	CC	CC	CC	CC	CC	CC	CC	CC	CC	CC	CC	AA	AA	CC	CC	AA	CC	CC	AA	AA	CC	CC	CC	CC	AA	AA	CC	CC	CC	CC
ss196503203	A/G	1	6836964	-	agpv3	MO/UC_Davis	40K	SYN13182	A	NA	AA	AA	GG	GG	AA	AG	GG	AA	GG	AA	GG	GG	GG	GG	GG	GG	GG	GG	AA	GG	GG	GG	AA	AA	GG	GG	NN	GG	GG	GG	GG	AA	AA	GG	GG	GG	GG	GG	GG
ss196503205	A/G	1	6837822	-	agpv3	MO/UC_Davis	15K	SYN13185	5	NA	GG	GG	GG	NN	GG	GG	GG	GG	AA	GG	AA	AA	AA	GG	GG	GG	GG	AA	GG	GG	AA	AA	GG	GG	AA	GG	GG	AA	AA	AA	GG	GG	GG	AA	AA	GG	AA	GG	GG
ss196422346	A/C	1	6838006	-	agpv3	MO/UC_Davis	15K	PZE-101011431	2	NA	CC	CC	NN	CC	CC	NN	AA	CC	CC	CC	CC	CC	CC	AA	AA	AA	AA	CC	CC	AA	CC	CC	CC	CC	CC	AA	AA	CC	CC	CC	AA	CC	CC	CC	CC	NN	CC	NN	NN
ss196503182	A/G	1	6840795	-	agpv3	MO/UC_Davis	40K	SYN13169	A	NA	AA	AA	GG	GG	AA	NN	AG	AA	GG	AA	GG	GG	GG	GG	GG	GG	NN	GG	AA	NN	GG	GG	AA	AA	GG	GG	AG	GG	GG	GG	GG	AA	AA	GG	GG	AG	GG	NN	GG
ss196503195	A/G	1	6844064	+	agpv3	MO/UC_Davis	40K	SYN13177	B	NA	GG	GG	GG	GG	GG	GG	GG	GG	AA	GG	AA	GG	AA	GG	GG	GG	GG	GG	GG	GG	AA	AA	GG	GG	AA	GG	GG	AA	AA	AA	GG	GG	GG	AA	AA	GG	AA	GG	GG
ss196503193	A/C	1	6915679	-	agpv3	MO/UC_Davis	40K	SYN13175	5	NA	CC	CC	CC	NN	CC	CC	CC	CC	AA	CC	NN	CC	AA	CC	CC	CC	CC	NN	CC	CC	AA	AA	CC	CC	AA	CC	CC	AA	AA	AA	CC	CC	CC	AA	AA	CC	AA	CC	CC
ss196503179	A/C	1	6916119	+	agpv3	MO/UC_Davis	40K	SYN13165	A	NA	AA	AA	CC	CC	CC	CC	CC	CC	CC	AA	NN	AA	CC	CC	CC	CC	CC	CC	AA	AA	CC	CC	AA	CC	CC	CC	NN	CC	CC	CC	CC	AA	AA	CC	CC	NN	CC	CC	CC
ss196503197	A/G	1	6917111	-	agpv3	MO/UC_Davis	40K	SYN13178	A	NA	GG	GG	GG	GG	AA	GG	AA	GG	GG	GG	GG	GG	GG	GG	GG	GG	GG	GG	GG	GG	AA	AA	GG	GG	AA	GG	GG	AA	AA	GG	GG	GG	GG	AA	AA	GG	GG	GG	GG
ss196503186	A/G	1	6917425	+	agpv3	MO/UC_Davis	40K	SYN13171	A	NA	NN	GG	GG	AA	GG	NN	AA	GG	GG	GG	NN	AA	AA	GG	GG	GG	GG	GG	GG	GG	AA	AA	GG	AA	AA	GG	GG	AA	AA	GG	GG	GG	GG	AA	AA	GG	GG	GG	GG
ss196503184	A/G	1	6917543	+	agpv3	MO/UC_Davis	40K	SYN13170	B	NA	GG	GG	AA	GG	AA	NN	NN	AA	GG	GG	AA	NN	GG	AA	AA	AA	AA	AA	GG	GG	AA	AA	GG	NN	AA	AA	GG	AA	AA	GG	AA	GG	GG	AA	AA	AA	GG	AA	AA
ss196527449	A/C	1	7039871	-	agpv3	MO/UC_Davis	40K	SYN7706	5	NA	CC	AA	CC	CC	CC	CC	CC	CC	CC	CC	CC	CC	AA	CC	CC	CC	CC	AA	AA	CC	AA	AA	CC	AA	AA	CC	NN	AA	AA	AA	CC	CC	CC	AA	AA	CC	AA	CC	CC
ss196527447	A/C	1	7039878	-	agpv3	MO/UC_Davis	40K	SYN7705	A	NA	CC	AA	CC	CC	CC	NN	CC	CC	CC	CC	CC	CC	AA	CC	CC	CC	CC	AA	AA	CC	AA	AA	CC	AA	AA	CC	CC	AA	AA	AA	CC	CC	CC	AA	AA	NN	CC	CC	CC
ss196422348	A/G	1	7039901	-	agpv3	MO/UC_Davis	15K	PZE-101011781	5	NA	AA	AA	AA	NN	AA	NN	AA	AA	NN	AA	NN	AA	AA	NN	NN	NN	NN	GG	AA	NN	AA	AA	NN	AA	AA	NN	NN	AA	AA	AA	NN	AA	AA	AA	AA	NN	AA	NN	NN
ss196530392	T/C	1	7072996	+	agpv3	MO/UC_Davis	40K	SYNGENTA6009	A	NA	CC	TT	CC	CC	CC	CC	CC	CC	CC	CC	CC	CC	CC	TT	CC	CC	CC	CC	CC	CC	CC	CC	CC	CC	CC	CC	CC	CC	CC	CC	CC	CC	CC	CC	CC	CC	CC	CC	CC
ss196527445	T/C	1	7073758	+	agpv3	MO/UC_Davis	40K	SYN7702	A	NA	CC	CC	TT	CC	CC	CC	CC	CC	TT	TT	CC	CC	TT	CC	CC	CC	CC	CC	TT	TT	CC	CC	TT	CC	CC	TT	CC	CC	CC	CC	CC	TT	TT	CC	CC	TT	CC	CC	CC
ss196527441	T/C	1	7080471	+	agpv3	MO/UC_Davis	40K	SYN7697	A	NA	TT	CC	TT	TT	TT	TT	TT	CC	CC	CC	TT	CC	TT	CC	TT	TT	TT	TT	TT	TT	TT	TT	CC	TT	TT	CC	TT	TT	TT	TT	TT	CC	CC	TT	TT	TT	CC	TT	TT
ss196422350	T/C	1	7080668	-	agpv3	MO/UC_Davis	40K	PZE-101011906	A	NA	CC	CC	CC	CC	CC	CC	CC	TT	TT	TT	TT	TT	CC	TT	CC	CC	CC	CC	CC	CC	CC	CC	TT	CC	CC	TT	CC	CC	CC	TT	CC	TT	TT	CC	CC	CC	TT	CC	CC
ss196527443	A/C	1	7155664	-	agpv3	MO/UC_Davis	40K	SYN7698	B	NA	CC	CC	CC	CC	CC	AA	CC	CC	CC	CC	CC	CC	CC	AA	AA	AA	AA	CC	AA	CC	CC	CC	AA	CC	CC	AA	CC	CC	CC	CC	AA	AA	AA	CC	CC	AA	CC	AA	AA
ss196527439	A/G	1	7161846	-	agpv3	MO/UC_Davis	40K	SYN7696	B	NA	GG	GG	GG	GG	GG	AA	GG	GG	GG	GG	GG	GG	GG	GG	AA	AA	AA	GG	AA	GG	AA	AA	GG	GG	AA	GG	AA	AA	AA	AA	AA	GG	GG	AA	AA	AA	GG	AA	AA
ss196509067	A/G	1	7186643	-	agpv3	MO/UC_Davis	40K	SYN20420	A	NA	AA	AA	GG	GG	AA	AA	AA	GG	AA	AA	AA	AA	AA	GG	AA	AA	AA	GG	AA	AA	AA	AA	GG	GG	AA	GG	AA	AA	AA	AA	AA	GG	GG	AA	AA	AA	AA	AA	AA
ss196502463	A/G	1	7338028	+	agpv3	MO/UC_Davis	40K	SYN12336	B	NA	GG	GG	GG	GG	GG	GG	GG	GG	GG	GG	GG	GG	GG	AA	GG	GG	GG	GG	AA	GG	GG	GG	AA	GG	GG	AA	GG	GG	GG	GG	GG	GG	AA	GG	GG	AA	GG	GG	GG
ss196502465	A/G	1	7342296	+	agpv3	MO/UC_Davis	40K	SYN12337	A	NA	AA	AA	AA	AA	AA	GG	AA	AA	AA	AA	NN	GG	AA	AA	GG	GG	GG	AA	AA	AA	GG	GG	AA	AA	GG	AA	GG	GG	GG	GG	GG	AA	AA	GG	GG	AA	AA	GG	GG
ss196422352	A/G	1	7342315	+	agpv3	MO/UC_Davis	40K	PZE-101012517	A	NA	GG	GG	AA	AA	GG	AA	GG	GG	GG	GG	NN	AA	GG	AA	AA	AA	AA	GG	AA	GG	AA	AA	AA	AA	AA	AA	AA	AA	AA	AA	AA	GG	AA	AA	AA	AA	GG	AA	AA
ss196502469	A/G	1	7342845	-	agpv3	MO/UC_Davis	15K	SYN12340	5	NA	NN	AA	AA	AA	AA	GG	AA	GG	GG	AA	GG	NN	AA	AA	GG	GG	GG	GG	GG	AA	GG	GG	AA	AA	GG	AA	GG	GG	GG	GG	GG	GG	AA	GG	GG	GG	AA	GG	GG
ss196502467	A/G	1	7342911	-	agpv3	MO/UC_Davis	40K	SYN12338	A	NA	AA	AA	AA	AA	AA	AA	AA	AA	AA	AA	AA	AA	AA	AA	AA	AA	AA	AA	AA	AA	AA	AA	GG	AA	AA	GG	AA	AA	AA	AA	AA	AA	GG	AA	AA	AA	AA	AA	AA
ss196503347	A/G	1	7451628	-	agpv3	MO/UC_Davis	40K	SYN13394	A	NA	GG	AA	AA	GG	AA	AA	AA	GG	AA	AA	GG	NN	AA	AA	AA	AA	AA	AA	AA	AA	AA	AA	GG	GG	AA	GG	AA	AA	AA	AA	AA	AA	AA	AA	AA	AA	AA	AA	AA
ss196503355	A/C	1	7483614	+	agpv3	MO/UC_Davis	15K	SYN13399	3	NA	NN	AA	AA	AA	AA	NN	AA	CC	AA	CC	CC	CC	AA	AA	AA	AA	AA	AA	AA	CC	AA	AA	CC	CC	AA	CC	AA	AA	AA	AA	AA	AA	AA	AA	AA	AA	AA	AA	AA
ss196503351	A/G	1	7560028	-	agpv3	MO/UC_Davis	15K	SYN13396	2	NA	AA	AA	AA	AA	AA	AA	AA	NN	AA	AA	AA	AA	AA	AA	AA	AA	AA	AA	AA	AA	NN	GG	AA	AA	GG	AA	AA	NN	GG	AA	AA	AA	AA	GG	GG	AA	AA	AA	AA
ss196503349	A/G	1	7560829	-	agpv3	MO/UC_Davis	40K	SYN13395	2	NA	GG	AA	AA	GG	AA	AA	AA	GG	GG	GG	NN	AA	AA	AA	AA	AA	AA	GG	GG	GG	AA	AA	GG	GG	AA	AA	GG	AA	AA	GG	AA	AA	AA	AA	AA	GG	AA	AA	AA
ss196422354	A/G	1	7683704	-	agpv3	MO/UC_Davis	40K	PZE-101013598	A	NA	AA	AA	AA	AA	AA	AA	AA	AA	AA	AA	AA	AA	AA	AA	AA	AA	AA	AA	AA	AA	AA	AA	AA	AA	AA	AA	AA	AA	AA	AA	AA	AA	AA	AA	AA	AA	AA	AA	AA
ss196503475	A/G	1	7694820	+	agpv3	MO/UC_Davis	40K	SYN13518	A	NA	AA	GG	AA	GG	GG	NN	GG	AA	GG	AA	AA	AA	GG	GG	GG	GG	GG	AA	AA	GG	AA	AA	GG	AA	AA	AA	AA	AA	AA	AA	GG	AA	GG	AA	AA	GG	GG	GG	GG
ss196422358	A/G	1	7710778	+	agpv3	MO/UC_Davis	40K	PZE-101013646	A	NA	GG	GG	AA	GG	GG	GG	GG	GG	GG	GG	GG	GG	GG	GG	GG	GG	GG	GG	GG	GG	GG	GG	GG	AA	GG	AA	GG	GG	GG	GG	GG	GG	GG	GG	GG	AA	GG	GG	GG
ss196422360	A/G	1	7819935	-	agpv3	MO/UC_Davis	40K	PZE-101013713	A	NA	AA	AA	AA	GG	AA	NN	AA	AA	AA	AA	AA	AA	GG	AA	AA	AA	AA	AA	AA	AA	AA	AA	AA	AA	AA	AA	AA	AA	AA	AA	AA	AA	AA	AA	AA	AA	AA	AA	AA
ss196529278	A/G	1	7856219	+	agpv3	MO/UC_Davis	15K	SYNGENTA0547	C	NA	GG	AA	AA	AA	AA	AA	AA	AA	AA	GG	AA	NN	AA	AA	AA	AA	AA	AA	GG	GG	AA	AA	AA	NN	AA	GG	AA	AA	AA	GG	AA	AA	AA	AA	AA	AA	AA	AA	AA
ss196422362	A/G	1	7856290	+	agpv3	MO/UC_Davis	40K	PZE-101013772	B	NA	AA	AA	GG	AA	AA	AA	AA	AA	AA	AA	NN	GG	AA	AA	AA	AA	AA	AA	AA	AA	AA	AA	AA	GG	AA	AA	AA	AA	AA	AA	AA	AA	AA	AA	AA	AA	AA	AA	AA
ss196422364	A/G	1	7857098	-	agpv3	MO/UC_Davis	40K	PZE-101013802	A	NA	GG	AA	AA	AA	AA	AA	AA	AA	GG	GG	AA	AA	AA	AA	AA	AA	AA	AA	GG	GG	AA	AA	AA	AA	AA	GG	AA	AA	AA	GG	AA	AA	AA	AA	AA	AA	AA	AA	AA
ss196414359	A/G	1	7859383	+	agpv3	MO/UC_Davis	15K	PHM1699.29	2	NA	GG	AA	AA	AA	AA	NN	GG	AA	GG	NN	AA	AA	GG	AA	AA	AA	AA	AA	GG	GG	AA	AA	GG	GG	AA	GG	AA	AA	AA	GG	AA	AA	AA	AA	AA	AA	AA	AA	AA
ss196422366	A/G	1	7861685	-	agpv3	MO/UC_Davis	40K	PZE-101013818	A	NA	AA	AA	AA	AA	AA	AA	AA	GG	AA	AA	AA	AA	AA	AA	AA	AA	AA	AA	GG	AA	AA	AA	GG	GG	AA	AA	AA	AA	AA	AA	AA	AA	AA	AA	AA	AA	AA	AA	AA
ss196501234	A/G	1	7862792	+	agpv3	MO/UC_Davis	40K	SYN10900	A	NA	NN	AA	AA	AA	AA	AA	NN	GG	GG	GG	AA	AA	AA	AA	AA	AA	AA	AA	GG	GG	AA	AA	GG	GG	NN	GG	AA	AA	AA	GG	AA	AA	AA	AA	AA	AA	AA	AA	AA
ss196501232	A/G	1	7863247	+	agpv3	MO/UC_Davis	15K	SYN10896	5	NA	NN	GG	GG	GG	GG	GG	NN	AA	NN	GG	GG	GG	GG	GG	GG	GG	GG	GG	AA	GG	GG	GG	AA	AA	GG	GG	GG	GG	GG	GG	GG	GG	GG	GG	GG	GG	GG	GG	GG
ss196526324	A/G	1	7961459	-	agpv3	MO/UC_Davis	40K	SYN6411	A	NA	GG	AA	GG	GG	GG	AA	GG	GG	AA	GG	GG	GG	GG	AA	AA	AA	AA	GG	GG	GG	GG	GG	AA	GG	GG	GG	GG	GG	GG	GG	AA	GG	AA	GG	GG	GG	GG	AA	AA
ss196526326	A/C	1	7961464	+	agpv3	MO/UC_Davis	40K	SYN6413	A	NA	AA	AA	CC	AA	CC	AA	CC	AA	AA	CC	NN	AA	AA	AA	AA	AA	AA	CC	AA	CC	CC	CC	AA	CC	CC	CC	CC	CC	CC	CC	AA	CC	AA	CC	CC	CC	CC	AA	AA
ss196422368	C/G	1	7993576	+	agpv3	MO/UC_Davis	40K	PZE-101014003	A	NA	NN	CC	CC	CC	CC	NN	GG	CC	CC	GG	CG	CC	GG	CC	CC	CC	CC	CC	CC	CC	GG	GG	CC	CC	CC	GG	NN	GG	GG	GG	CC	CC	CC	CC	CC	CC	CC	CC	CC
ss196422370	A/T	1	8027466	-	agpv3	MO/UC_Davis	40K	PZE-101014135	A	NA	NN	TT	TT	TT	TT	TT	AA	TT	AA	TT	TT	TT	TT	TT	TT	TT	TT	TT	TT	AA	AA	AA	TT	TT	AA	TT	AA	TT	AA	AA	TT	AA	TT	AA	AA	TT	TT	TT	TT
ss196422372	A/G	1	8095744	+	agpv3	MO/UC_Davis	40K	PZE-101014266	B	NA	GG	GG	GG	GG	GG	GG	GG	GG	GG	GG	GG	GG	GG	GG	GG	GG	GG	AA	GG	AA	AA	GG	GG	GG	AA	GG	AA	GG	AA	AA	GG	AA	AA	AA	AA	AA	GG	GG	GG
ss196526619	A/G	1	8131316	+	agpv3	MO/UC_Davis	40K	SYN6732	A	NA	GG	GG	AA	GG	AA	GG	GG	GG	GG	GG	NN	GG	GG	GG	GG	GG	GG	GG	AA	GG	GG	GG	AA	AA	GG	GG	GG	GG	GG	GG	GG	AA	GG	GG	GG	GG	GG	GG	GG
ss196526629	A/C	1	8131424	+	agpv3	MO/UC_Davis	40K	SYN6740	A	NA	AA	CC	AA	CC	AA	CC	CC	CC	CC	CC	AA	CC	CC	CC	CC	CC	CC	CC	AA	AA	CC	CC	AA	AA	CC	CC	CC	CC	CC	CC	CC	AA	CC	AA	CC	CC	CC	CC	CC
ss196526631	A/C	1	8131441	-	agpv3	MO/UC_Davis	40K	SYN6742	A	NA	CC	CC	CC	AA	CC	CC	AA	CC	AA	CC	NN	AA	AA	CC	CC	CC	CC	CC	CC	CC	AA	AA	CC	CC	AA	AA	AA	CC	AA	AA	CC	CC	AA	CC	AA	AA	AA	CC	CC
ss196526625	A/G	1	8131680	-	agpv3	MO/UC_Davis	15K	SYN6738	C	NA	AA	AA	AA	GG	AA	AA	NN	GG	GG	AA	NN	GG	GG	AA	AA	AA	AA	AA	AA	AA	GG	NN	AA	AA	GG	GG	GG	AA	GG	GG	AA	AA	GG	AA	GG	GG	GG	AA	AA
ss196526627	A/G	1	8131695	+	agpv3	MO/UC_Davis	40K	SYN6739	A	NA	AA	AA	AA	GG	AA	AA	AA	AA	GG	AA	AA	GG	GG	AA	AA	AA	AA	AA	AA	AA	GG	AA	AA	AA	GG	GG	GG	AA	GG	GG	AA	AA	GG	AA	GG	GG	GG	AA	AA
ss196526621	A/G	1	8138929	+	agpv3	MO/UC_Davis	40K	SYN6733	B	NA	AA	AA	GG	AA	GG	AA	AA	GG	AA	AA	GG	AA	AA	AA	AA	AA	AA	AA	GG	AA	AA	AA	GG	GG	AA	AA	AA	AA	AA	AA	AA	GG	AA	GG	AA	AA	AA	AA	AA
ss196521273	A/G	1	8346767	+	agpv3	MO/UC_Davis	40K	SYN35551	B	NA	AA	GG	AA	GG	GG	GG	GG	GG	GG	GG	AA	GG	GG	GG	GG	GG	GG	AA	GG	GG	AA	GG	GG	GG	AA	GG	AA	GG	AA	AA	GG	GG	GG	GG	AA	AA	AA	GG	GG
ss196521271	A/C	1	8346812	-	agpv3	MO/UC_Davis	40K	SYN35550	A	NA	CC	AA	CC	AA	AA	AA	AA	AA	AA	AA	NN	AA	AA	AA	AA	AA	AA	CC	CC	AA	CC	AA	AA	AA	CC	CC	CC	AA	CC	CC	AA	AA	AA	AA	CC	CC	CC	AA	AA
ss196521269	A/G	1	8348204	-	agpv3	MO/UC_Davis	40K	SYN35545	B	NA	AA	GG	AA	GG	GG	GG	GG	GG	GG	GG	GG	GG	GG	GG	GG	GG	GG	AA	GG	GG	AA	GG	GG	GG	AA	GG	AA	GG	AA	AA	GG	GG	GG	GG	AA	AA	AA	GG	GG
ss196414361	A/C	1	8348343	+	agpv3	MO/UC_Davis	40K	PZA00528.1	B	NA	AA	CC	AA	CC	AA	CC	AA	CC	CC	CC	CC	CC	CC	CC	CC	CC	CC	AA	CC	CC	AA	AA	CC	CC	AA	CC	AA	CC	AA	AA	CC	CC	CC	CC	AA	AA	AA	CC	CC
ss196521267	A/G	1	8351007	-	agpv3	MO/UC_Davis	40K	SYN35543	B	NA	GG	AA	GG	AA	AA	AA	AA	AA	AA	AA	AA	AA	AA	AA	AA	AA	AA	GG	AA	AA	GG	AA	AA	AA	GG	AA	GG	AA	GG	GG	AA	AA	AA	AA	GG	GG	GG	AA	AA
ss196422376	A/G	1	8454536	+	agpv3	MO/UC_Davis	15K	PZE-101014824	5	NA	NN	NN	NN	NN	NN	GG	AA	NN	NN	NN	NN	AA	NN	GG	GG	GG	GG	AA	NN	AA	GG	GG	AA	NN	NN	NN	NN	GG	GG	GG	GG	NN	GG	NN	NN	NN	GG	GG	GG
ss196502087	T/C	1	8510869	+	agpv3	MO/UC_Davis	40K	SYN11901	A	NA	TT	CC	CC	CC	CC	CC	CC	CC	CC	CC	CC	CC	CC	CC	CC	CC	CC	CC	TT	CC	CC	CC	TT	TT	CC	CC	TT	CC	CC	CC	CC	CC	TT	CC	CC	TT	TT	CC	CC
ss196502099	T/C	1	8512285	-	agpv3	MO/UC_Davis	40K	SYN11909	A	NA	TT	CC	TT	TT	TT	NN	TT	CC	TT	TT	TT	TT	TT	CC	CC	CC	CC	CC	TT	TT	CC	TT	TT	TT	TT	TT	TT	CC	CC	CC	CC	TT	TT	TT	TT	TT	TT	CC	CC
ss196417632	T/A	1	8553522	-	agpv3	MO/UC_Davis	40K	PZA-000175002	A	NA	AA	AA	AA	TT	AA	TT	AA	AA	TT	TT	TT	TT	AA	TT	TT	TT	TT	AA	AA	TT	TT	TT	TT	TT	AA	TT	TT	TT	TT	TT	TT	AA	TT	AA	AA	AA	TT	TT	TT
ss196502095	A/C	1	8612351	-	agpv3	MO/UC_Davis	40K	SYN11906	A	NA	AA	AA	AA	AA	AA	AA	AA	AA	AA	AA	AA	AA	AA	AA	AA	AA	AA	AA	AA	AA	AA	AA	CC	CC	AA	CC	AA	AA	AA	AA	AA	AA	CC	AA	AA	AA	CC	AA	AA
ss196502103	A/C	1	8612822	-	agpv3	MO/UC_Davis	40K	SYN11911	A	NA	AA	AA	AA	AA	CC	CC	AA	AA	AA	AA	AA	AA	AA	CC	CC	CC	CC	AA	CC	CC	CC	AA	AA	AA	AA	AA	CC	CC	CC	AA	CC	AA	AA	AA	AA	AA	AA	CC	CC
ss196502109	A/G	1	8613638	-	agpv3	MO/UC_Davis	40K	SYN11928	A	NA	AA	AA	AA	AA	GG	GG	AA	AA	AA	AA	AA	AA	AA	GG	GG	GG	GG	AA	GG	GG	GG	AA	AA	AA	AA	AA	GG	GG	GG	AA	GG	AA	AA	AA	AA	NN	AA	GG	GG
ss196502093	A/G	1	8614140	-	agpv3	MO/UC_Davis	40K	SYN11904	B	NA	AA	AA	AA	AA	AA	AA	AA	AA	AA	AA	AA	AA	AA	AA	AA	AA	AA	AA	AA	AA	AA	AA	GG	AG	AA	GG	AA	AA	AA	AA	AA	AA	NN	AA	AA	AA	NN	AA	AA
ss196502089	A/G	1	8617710	-	agpv3	MO/UC_Davis	40K	SYN11902	B	NA	AA	AA	AA	GG	AA	GG	AA	AA	AA	GG	AG	GG	AA	GG	GG	GG	GG	AA	AA	AA	GG	AA	AA	AA	AA	AA	AA	GG	GG	GG	GG	AA	AA	AA	AA	AA	AA	GG	GG
ss196502111	A/G	1	8618109	-	agpv3	MO/UC_Davis	40K	SYN11929	A	NA	AA	AA	AA	GG	AA	GG	AA	AA	AA	GG	AA	AA	AA	GG	GG	GG	GG	AA	AA	AA	GG	AA	AA	GG	AA	AA	GG	GG	GG	GG	GG	AA	GG	AA	AA	AA	GG	GG	GG
ss196422378	A/G	1	8618284	+	agpv3	MO/UC_Davis	40K	PZE-101015149	A	NA	AA	AA	AA	GG	AA	AA	AA	AA	AA	GG	AA	AA	AA	AA	AA	AA	AA	AA	AA	AA	AA	AA	AA	AA	AA	AA	AA	AA	AA	GG	AA	AA	AA	AA	AA	AA	AA	AA	AA
ss196502091	A/G	1	8618347	-	agpv3	MO/UC_Davis	40K	SYN11903	A	NA	AA	AA	AA	GG	GG	NN	AA	AA	AA	GG	AA	AA	AA	AA	AA	AA	AA	GG	GG	GG	AA	AA	AA	GG	AA	AA	AA	AA	AA	GG	AA	AA	GG	AA	AA	AA	GG	AA	AA
ss196502097	A/C	1	8618479	+	agpv3	MO/UC_Davis	15K	SYN11908	C	NA	AA	AA	AA	NN	CC	CC	AA	AA	AA	NN	NN	AA	AA	CC	CC	CC	CC	NN	NN	NN	CC	CC	AA	AA	AA	AA	CC	CC	CC	NN	CC	AA	NN	AA	AA	AA	NN	CC	NN
ss196502101	A/C	1	8626285	+	agpv3	MO/UC_Davis	40K	SYN11910	A	NA	CC	AA	CC	CC	CC	NN	CC	CC	AA	CC	CC	CC	AA	AA	AA	AA	AA	CC	CC	CC	CC	CC	AA	CC	CC	CC	AA	AA	CC	CC	AA	AA	AA	AA	CC	CC	CC	AA	AA
ss196502107	A/C	1	8626986	-	agpv3	MO/UC_Davis	40K	SYN11915	A	NA	CC	CC	CC	CC	CC	CC	CC	CC	CC	CC	CC	CC	CC	CC	CC	NN	CC	CC	CC	CC	AA	CC	CC	CC	CC	CC	CC	CC	AA	CC	CC	NN	NN	CC	CC	NN	CC	CC	CC
ss196422380	A/G	1	8628735	-	agpv3	MO/UC_Davis	40K	PZE-101015469	A	NA	GG	GG	GG	GG	GG	GG	GG	GG	GG	GG	GG	GG	AA	GG	GG	GG	GG	GG	GG	GG	AA	GG	GG	GG	GG	GG	GG	GG	AA	GG	GG	GG	GG	GG	GG	GG	AA	GG	GG
ss196422382	A/G	1	8629090	+	agpv3	MO/UC_Davis	40K	PZE-101015471	A	NA	GG	GG	GG	AA	AA	GG	GG	AA	GG	AA	GG	GG	GG	GG	GG	GG	GG	AA	GG	GG	GG	GG	AA	AA	GG	GG	AA	GG	GG	AA	GG	GG	AA	GG	GG	GG	GG	GG	GG
ss196422384	A/G	1	8629787	+	agpv3	MO/UC_Davis	15K	PZE-101015503	5	NA	AA	AA	AA	GG	GG	NN	AA	AA	AA	GG	AA	AA	AA	AA	AA	AA	AA	AA	NN	GG	AA	AA	AA	AA	GG	AA	AA	AA	AA	AA	AA	AA	AA	AA	GG	GG	AA	AA	AA
ss196526140	A/G	1	8939000	+	agpv3	MO/UC_Davis	40K	SYN6211	A	NA	AA	GG	AA	AA	AA	AA	AA	AA	AA	AA	AA	AA	AA	AA	AA	AA	AA	AA	AA	GG	GG	AA	AA	AA	AA	AA	AA	AA	GG	AA	AA	AA	AA	AA	AA	AA	AA	AA	AA
ss196526132	A/G	1	8941244	+	agpv3	MO/UC_Davis	40K	SYN6207	B	NA	GG	GG	AA	GG	GG	GG	AA	AA	GG	GG	GG	GG	AA	GG	GG	GG	GG	AA	GG	GG	GG	GG	AA	GG	NN	GG	AA	GG	GG	AA	GG	GG	AA	AA	GG	GG	GG	GG	GG
ss196526136	A/G	1	8974387	+	agpv3	MO/UC_Davis	40K	SYN6209	A	NA	AA	GG	AA	AA	AA	NN	GG	GG	AA	GG	NN	GG	GG	GG	GG	GG	GG	GG	AA	GG	AA	AA	GG	GG	GG	AA	GG	GG	AA	AA	AA	AA	GG	GG	AA	AA	AA	AA	GG
ss196414363	A/C	1	9047542	+	agpv3	MO/UC_Davis	40K	PZA00447.5	A	NA	AA	CC	AA	CC	AA	CC	CC	AA	AA	CC	CC	CC	AA	CC	CC	CC	CC	CC	AA	AA	AA	AA	CC	AA	CC	AA	CC	CC	AA	AA	AA	AA	CC	AA	AA	AA	AA	AA	CC
ss196414365	A/C	1	9047644	+	agpv3	MO/UC_Davis	40K	PZA00447.6	A	NA	CC	AA	AA	AA	CC	AA	AA	AA	CC	AA	AA	AA	CC	AA	AA	AA	AA	AA	CC	CC	CC	CC	AA	CC	AA	AA	AA	AA	CC	AA	AA	CC	AA	CC	CC	CC	CC	AA	AA
ss196414367	A/G	1	9047702	-	agpv3	MO/UC_Davis	40K	PZA00447.8	A	NA	GG	AA	AA	AA	GG	AA	AA	AA	GG	AA	AA	AA	GG	AA	AA	AA	AA	AA	GG	GG	GG	GG	AA	GG	AA	AA	AA	AA	GG	AA	AA	GG	AA	GG	GG	GG	GG	AA	AA
ss196414370	A/C	1	9053539	+	agpv3	MO/UC_Davis	40K	PZB01915.1	A	NA	CC	CC	CC	CC	CC	CC	CC	CC	CC	CC	AA	CC	CC	CC	CC	CC	CC	CC	CC	CC	CC	CC	CC	CC	CC	CC	CC	CC	CC	CC	CC	AA	CC	CC	CC	CC	CC	CC	CC
ss196529728	A/T	1	9055008	-	agpv3	MO/UC_Davis	40K	SYNGENTA14387	5	NA	TT	TT	TT	AA	TT	TT	TT	TT	TT	TT	TT	TT	TT	TT	TT	TT	TT	TT	TT	TT	TT	TT	TT	TT	TT	AA	TT	TT	TT	TT	AA	TT	TT	TT	TT	TT	TT	AA	TT
ss196422390	A/G	1	9300196	-	agpv3	MO/UC_Davis	40K	PZE-101016495	A	NA	AA	GG	AA	GG	AA	AA	AA	AA	GG	AA	AA	AA	AA	AA	AA	AA	AA	AA	AA	GG	AA	AA	AA	AA	AA	AA	GG	AA	AA	AA	AA	AA	AA	AA	AA	AA	GG	AA	AA
ss196422392	A/G	1	9300223	+	agpv3	MO/UC_Davis	40K	PZE-101016496	A	NA	AA	GG	AA	GG	AA	NN	AA	GG	GG	AA	NN	GG	GG	AA	AA	AA	AA	GG	AA	GG	AA	AA	AA	AA	AA	AA	GG	AA	AA	AA	AA	AA	GG	AA	AA	AA	GG	AA	AA
ss196509691	A/G	1	9353833	+	agpv3	MO/UC_Davis	40K	SYN21172	5	NA	AA	AA	AA	NN	GG	AA	AA	GG	GG	AA	AA	NN	GG	AA	AA	AA	AA	GG	GG	AA	GG	GG	AA	AA	NN	NN	GG	AA	GG	NN	AA	AA	AA	AA	GG	AA	AA	AA	AA
ss196509689	A/C	1	9354025	-	agpv3	MO/UC_Davis	40K	SYN21171	B	NA	AA	CC	CC	CC	AA	CC	AA	AA	AA	CC	CC	CC	CC	CC	CC	CC	CC	CC	AA	CC	AA	AA	CC	CC	CC	CC	AA	CC	AA	CC	CC	CC	AA	CC	AA	CC	CC	CC	CC
ss196509693	A/G	1	9354092	+	agpv3	MO/UC_Davis	40K	SYN21174	A	NA	GG	GG	GG	GG	GG	GG	GG	GG	GG	GG	GG	GG	GG	GG	GG	GG	GG	GG	AA	GG	AA	AA	GG	GG	GG	GG	AA	GG	AA	GG	GG	GG	GG	GG	AA	GG	GG	GG	GG
ss196509695	A/G	1	9354135	+	agpv3	MO/UC_Davis	40K	SYN21175	B	NA	GG	GG	GG	GG	GG	GG	GG	GG	GG	GG	GG	GG	GG	GG	GG	GG	GG	GG	AA	GG	AA	AA	GG	GG	GG	GG	AA	GG	AA	GG	GG	GG	GG	GG	AA	GG	GG	GG	GG
ss196503953	A/G	1	9391346	+	agpv3	MO/UC_Davis	40K	SYN14137	A	NA	GG	GG	GG	GG	GG	NN	GG	GG	GG	AA	AA	GG	GG	AA	AA	AA	AA	GG	GG	GG	GG	GG	AA	GG	GG	GG	GG	AA	GG	GG	GG	GG	GG	AA	GG	GG	GG	GG	AA
ss196503959	A/C	1	9392500	+	agpv3	MO/UC_Davis	40K	SYN14140	A	NA	NN	CC	CC	CC	CC	NN	CC	CC	AA	AA	NN	CC	CC	AA	AA	AA	AA	CC	AA	CC	CC	CC	AA	AA	CC	CC	CC	AA	CC	CC	CC	CC	CC	AA	AA	CC	CC	CC	AA
ss196503964	A/G	1	9428780	+	agpv3	MO/UC_Davis	40K	SYN14142	A	NA	NN	GG	AA	GG	GG	GG	GG	AA	AA	GG	GG	AA	GG	GG	GG	GG	GG	GG	GG	AA	AA	AA	GG	GG	GG	GG	AA	GG	AA	AA	AA	AA	AA	GG	GG	AA	AA	AA	GG
ss196503961	A/G	1	9429214	-	agpv3	MO/UC_Davis	40K	SYN14141	A	NA	AA	AA	GG	GG	AA	AA	AA	GG	GG	GG	AA	AA	GG	AA	AA	AA	AA	AA	AA	GG	GG	GG	AA	AA	GG	AA	GG	AA	GG	GG	GG	AA	GG	AA	AA	AA	GG	GG	AA
ss196503974	A/G	1	9429348	-	agpv3	MO/UC_Davis	40K	SYN14147	A	NA	AA	AA	AA	AA	AA	AA	AA	GG	GG	AA	AA	AA	AA	AA	AA	AA	AA	AA	AA	AA	GG	GG	AA	AA	NN	AA	GG	AA	GG	AA	GG	AA	AA	AA	AA	AA	AA	GG	AA
ss196503972	A/G	1	9429400	+	agpv3	MO/UC_Davis	40K	SYN14146	B	NA	GG	GG	AA	AA	GG	GG	AA	AA	AA	AA	GG	GG	AA	GG	GG	GG	GG	GG	GG	AA	AA	AA	GG	GG	AA	GG	AA	GG	AA	AA	AA	AA	AA	GG	GG	AA	AA	AA	GG
ss196503970	A/G	1	9429522	+	agpv3	MO/UC_Davis	40K	SYN14145	B	NA	GG	AA	AA	GG	AA	NN	GG	AA	AA	GG	AA	AA	GG	AA	AA	AA	AA	AA	AA	AA	GG	GG	AA	AA	GG	AA	GG	AA	GG	GG	GG	GG	AA	AA	AA	GG	AA	GG	AA
ss196503968	A/G	1	9429525	-	agpv3	MO/UC_Davis	40K	SYN14144	A	NA	AA	GG	GG	AA	GG	NN	AA	GG	GG	AA	GG	GG	AA	GG	GG	GG	GG	GG	GG	GG	AA	AA	GG	GG	AA	GG	AA	GG	AA	AA	AA	AA	GG	GG	GG	AA	GG	AA	GG
ss196503966	A/G	1	9429891	+	agpv3	MO/UC_Davis	40K	SYN14143	A	NA	AA	AA	GG	GG	AA	GG	AA	AA	AA	GG	GG	GG	GG	GG	GG	GG	GG	GG	GG	GG	AA	AA	GG	AA	GG	GG	AA	GG	AA	GG	AA	GG	GG	GG	GG	GG	GG	AA	GG
ss196503955	A/G	1	9430075	-	agpv3	MO/UC_Davis	15K	SYN14138	5	NA	AA	AA	AA	AA	AA	GG	AA	AA	AA	AA	GG	AA	AA	GG	GG	GG	GG	GG	GG	AA	AA	AA	GG	AA	AA	GG	AA	GG	AA	AA	AA	AA	AA	GG	GG	AA	AA	AA	GG
ss196422394	A/C	1	9430339	+	agpv3	MO/UC_Davis	40K	PZE-101016971	A	NA	CC	CC	CC	CC	CC	CC	CC	CC	AA	CC	CC	AA	CC	CC	CC	CC	CC	CC	CC	CC	CC	CC	CC	CC	CC	CC	CC	CC	CC	CC	CC	CC	CC	CC	CC	CC	CC	CC	CC
ss196422396	A/C	1	9430393	-	agpv3	MO/UC_Davis	40K	PZE-101016973	A	NA	CC	AA	AA	CC	AA	CC	AA	AA	AA	AA	NN	AA	CC	CC	CC	CC	CC	CC	CC	AA	CC	CC	CC	CC	CC	CC	CC	CC	CC	AA	CC	CC	AA	CC	CC	CC	AA	CC	CC
ss196500932	A/G	1	9521198	+	agpv3	MO/UC_Davis	40K	SYN10548	A	NA	AA	GG	GG	AA	GG	GG	AA	GG	GG	AA	GG	GG	GG	GG	GG	GG	GG	GG	GG	GG	AA	AA	GG	GG	GG	GG	AA	GG	AA	GG	AA	GG	AA	GG	GG	GG	AA	AA	GG
ss196500934	A/G	1	9521234	-	agpv3	MO/UC_Davis	40K	SYN10549	A	NA	AA	GG	GG	AA	GG	GG	AA	GG	GG	AA	GG	GG	GG	GG	GG	GG	GG	GG	GG	GG	AA	AA	GG	GG	GG	GG	AA	GG	AA	GG	AA	GG	AA	GG	GG	GG	AA	AA	GG
ss196500926	A/G	1	9544060	+	agpv3	MO/UC_Davis	40K	SYN10544	B	NA	AA	NN	NN	AA	NN	GG	AA	GG	NN	AA	NN	NN	NN	GG	NN	GG	GG	NN	NN	NN	AA	AA	NN	NN	NN	GG	AA	NN	AA	GG	AA	NN	AA	GG	NN	NN	AA	AA	GG
ss196500924	A/G	1	9557160	-	agpv3	MO/UC_Davis	40K	SYN10543	A	NA	GG	AA	AA	GG	AA	AA	GG	AA	AA	GG	AA	AA	AA	AA	AA	AA	AA	AA	AA	AA	GG	GG	AA	AA	AA	AA	GG	AA	GG	AA	GG	AA	GG	AA	AA	AA	GG	GG	AA
ss196422398	A/G	1	9557173	+	agpv3	MO/UC_Davis	40K	PZE-101017187	A	NA	GG	GG	GG	GG	GG	GG	GG	GG	GG	GG	AA	AA	GG	GG	GG	GG	GG	GG	AA	GG	GG	GG	GG	GG	GG	AA	GG	GG	GG	GG	GG	GG	GG	GG	AA	AA	GG	GG	GG
ss196500922	A/G	1	9563018	-	agpv3	MO/UC_Davis	40K	SYN10542	A	NA	GG	AA	AA	GG	AA	AA	GG	AA	AA	GG	AA	AA	AA	AA	AA	AA	AA	AA	AA	AA	GG	GG	AA	AA	NN	AA	GG	AA	GG	AA	GG	AA	GG	AA	AA	AA	GG	GG	AA
ss196500930	A/G	1	9576690	+	agpv3	MO/UC_Davis	40K	SYN10547	B	NA	AA	GG	GG	GG	AA	NN	AA	GG	AA	GG	AA	AA	GG	AA	AA	AA	AA	AA	AA	GG	AA	AA	GG	AA	NN	GG	AA	AA	AA	GG	GG	AA	AA	AA	AA	AA	GG	GG	NN
ss196422400	A/G	1	9576877	+	agpv3	MO/UC_Davis	40K	PZE-101017262	A	NA	GG	AA	AA	AA	GG	NN	GG	AA	GG	AA	NN	AA	AA	GG	GG	GG	GG	AA	GG	AA	GG	GG	AA	GG	AA	GG	GG	GG	GG	AA	AA	GG	GG	GG	GG	GG	AA	AA	GG
ss196500928	A/C	1	9578662	-	agpv3	MO/UC_Davis	40K	SYN10546	B	NA	CC	CC	AA	AA	AA	AA	CC	AA	AA	AA	AA	CC	AA	AA	AA	AA	AA	AA	AA	AA	CC	CC	AA	AA	AA	AA	CC	AA	CC	AA	AA	AA	AA	AA	AA	AA	AA	AA	AA
ss196422402	A/G	1	9804862	-	agpv3	MO/UC_Davis	40K	PZE-101017380	A	NA	AA	AA	AA	AA	AA	AA	GG	AA	AA	AA	AA	AA	GG	AA	AA	AA	AA	GG	AA	AA	AA	AA	AA	AA	AA	AA	AA	AA	AA	AA	GG	AA	AA	AA	AA	AA	AA	GG	AA
ss196422404	A/G	1	9917477	+	agpv3	MO/UC_Davis	40K	PZE-101017463	A	NA	GG	GG	AA	GG	GG	AA	GG	GG	AA	GG	GG	GG	AA	AA	AA	AA	AA	AA	GG	AA	GG	GG	GG	GG	GG	GG	GG	AA	GG	AA	AA	GG	GG	AA	GG	GG	GG	AA	AA
ss196422406	A/G	1	9951488	+	agpv3	MO/UC_Davis	40K	PZE-101017487	A	NA	GG	GG	GG	GG	GG	GG	GG	AA	GG	GG	GG	GG	GG	GG	GG	GG	GG	GG	GG	GG	GG	GG	GG	GG	GG	GG	GG	GG	GG	GG	GG	GG	GG	GG	GG	GG	AA	GG	GG
ss196525886	A/G	1	9984646	+	agpv3	MO/UC_Davis	40K	SYN5905	A	NA	AA	AA	AA	AA	GG	AA	AA	AA	AA	AA	AA	AA	AA	AA	AA	AA	AA	AA	AA	AA	AA	AA	GG	AA	AA	AA	AA	AA	AA	AA	AA	AA	AA	AA	AA	AA	AA	AA	AA
ss196422410	A/G	1	9987036	+	agpv3	MO/UC_Davis	15K	PZE-101017581	5	NA	GG	AA	AA	GG	NN	AA	GG	AA	AA	GG	NN	AA	AA	AA	AA	AA	AA	AA	GG	AA	GG	GG	NN	GG	GG	GG	GG	AA	GG	AA	AA	AA	GG	AA	GG	AA	AA	AA	AA
ss196512210	A/C	1	10087288	+	agpv3	MO/UC_Davis	40K	SYN2431	A	NA	AA	CC	CC	AA	AA	CC	AA	CC	CC	CC	CC	CC	CC	CC	CC	CC	CC	AA	CC	AA	CC	CC	AA	CC	CC	CC	CC	CC	CC	CC	CC	CC	CC	CC	CC	CC	CC	CC	CC
ss196512234	A/G	1	10087497	-	agpv3	MO/UC_Davis	40K	SYN2434	A	NA	GG	GG	AA	GG	GG	AG	GG	GG	AA	AA	AA	GG	AA	AA	AA	AA	AA	GG	GG	GG	AA	AA	GG	GG	AA	GG	AA	AA	AA	AA	GG	AA	GG	AA	GG	GG	GG	GG	AA
ss196512254	A/C	1	10087943	+	agpv3	MO/UC_Davis	40K	SYN2436	A	NA	CC	CC	CC	CC	CC	CC	CC	CC	CC	CC	NN	AA	AA	CC	CC	CC	CC	CC	CC	CC	AA	AA	CC	CC	AA	CC	AA	CC	AA	CC	CC	CC	CC	CC	CC	AA	CC	CC	CC
ss196512238	A/C	1	10088023	+	agpv3	MO/UC_Davis	15K	SYN2435	C	NA	CC	NN	NN	CC	CC	CC	CC	CC	NN	NN	NN	NN	AA	CC	CC	CC	CC	CC	NN	CC	AA	AA	CC	NN	AA	NN	AA	CC	AA	CC	NN	CC	NN	CC	NN	NN	NN	NN	CC
ss196414377	A/G	1	10091693	+	agpv3	MO/UC_Davis	40K	PZA03519.2	A	NA	GG	GG	AA	GG	GG	GG	GG	GG	AA	AA	NN	GG	GG	GG	GG	GG	GG	GG	GG	GG	GG	GG	GG	AA	GG	GG	GG	GG	GG	GG	GG	GG	GG	GG	GG	GG	GG	GG	GG
ss196414379	A/G	1	10091963	-	agpv3	MO/UC_Davis	40K	PZA03519.1	5	NA	AA	AA	GG	AA	AA	NN	AA	AA	GG	GG	GG	AA	AA	NN	NN	NN	NN	AA	AA	AA	AA	AA	AA	GG	AA	AA	NN	NN	AA	AA	AA	AA	AA	NN	AA	GG	AA	AA	NN
ss196414381	A/G	1	10093441	-	agpv3	MO/UC_Davis	40K	PZA03520.2	A	NA	AA	AA	AA	AA	AA	AA	AA	AA	AA	AA	AA	AA	GG	AA	AA	AA	AA	AA	AA	AA	GG	GG	AA	AA	GG	AA	GG	AA	GG	AA	AA	AA	AA	AA	AA	AA	AA	AA	AA
ss196414383	A/G	1	10093583	+	agpv3	MO/UC_Davis	40K	PZA03520.3	A	NA	AA	AA	AA	AA	AA	AA	AA	AA	AA	AA	AA	AA	AA	AA	AA	AA	AA	AA	AA	AA	AA	AA	AA	AA	AA	AA	AA	AA	AA	AA	AA	AA	AA	AA	AA	AA	AA	AA	AA
ss196422412	A/G	1	10094734	-	agpv3	MO/UC_Davis	40K	PZE-101017779	A	NA	GG	GG	GG	GG	GG	GG	GG	GG	GG	GG	GG	GG	AA	GG	GG	GG	GG	GG	GG	GG	AA	AA	GG	GG	AA	GG	AA	GG	AA	GG	AA	GG	GG	GG	GG	GG	GG	AA	GG
ss196414387	A/G	1	10094876	+	agpv3	MO/UC_Davis	40K	PZA00106.9	A	NA	GG	GG	GG	GG	GG	GG	GG	GG	GG	GG	GG	GG	AA	GG	GG	GG	GG	GG	GG	GG	AA	AA	GG	GG	AA	GG	AA	GG	AA	GG	GG	GG	GG	GG	GG	GG	GG	GG	GG
ss196422414	A/G	1	10359773	+	agpv3	MO/UC_Davis	40K	PZE-101017823	A	NA	AA	GG	AA	AA	AA	AG	AA	AA	AA	AA	AG	GG	AA	AG	AG	AG	AG	AA	AA	AA	AA	AA	AA	AA	AA	AA	AA	AG	AA	AA	AA	AA	AA	AG	AA	GG	AA	AA	AG
ss196422416	A/G	1	10532104	-	agpv3	MO/UC_Davis	40K	PZE-101018023	5	NA	AA	AA	NN	GG	GG	GG	GG	GG	GG	AA	AA	GG	GG	GG	GG	GG	GG	AA	GG	AA	AA	AA	AA	GG	AA	GG	AA	GG	AA	AA	GG	GG	AA	GG	GG	AA	GG	GG	GG
ss196422418	A/G	1	10535621	+	agpv3	MO/UC_Davis	40K	PZE-101018057	A	NA	GG	AA	GG	GG	GG	AA	GG	GG	GG	AA	GG	GG	AA	AA	AA	AA	AA	AA	AA	GG	AA	AA	AA	GG	AA	GG	AA	AA	AA	GG	GG	AA	GG	AA	AA	NN	AA	GG	AA
ss196422420	A/C	1	10537590	+	agpv3	MO/UC_Davis	15K	PZE-101018111	5	NA	AA	AA	AA	CC	CC	NN	AA	NN	NN	NN	NN	CC	CC	CC	CC	CC	CC	NN	NN	AA	AA	AA	AA	NN	AA	AA	AA	CC	AA	AA	AA	NN	AA	CC	NN	AA	NN	AA	CC
ss196422422	A/G	1	10538908	-	agpv3	MO/UC_Davis	40K	PZE-101018160	5	NA	GG	GG	GG	GG	GG	GG	GG	NN	AA	AA	GG	GG	AA	GG	GG	GG	GG	NN	GG	GG	GG	GG	GG	NN	GG	GG	GG	GG	GG	GG	GG	NN	GG	GG	GG	GG	GG	GG	GG
ss196422424	A/C	1	10541351	+	agpv3	MO/UC_Davis	40K	PZE-101018199	B	NA	CC	AA	CC	CC	CC	NN	CC	AA	AA	AA	AA	AA	AA	AA	AA	AA	AA	CC	CC	CC	AA	AA	CC	AA	NN	CC	AA	AA	AA	CC	CC	AA	CC	AA	CC	CC	AA	CC	AA
ss196422426	A/G	1	10545765	-	agpv3	MO/UC_Davis	15K	PZE-101018206	5	NA	GG	GG	AA	GG	GG	GG	GG	NN	AA	AA	NN	GG	GG	GG	GG	GG	GG	GG	GG	GG	GG	GG	GG	AA	GG	AA	GG	GG	GG	GG	GG	GG	GG	GG	GG	GG	GG	GG	GG
ss196422428	A/G	1	10578929	-	agpv3	MO/UC_Davis	40K	PZE-101018214	B	NA	GG	GG	GG	GG	GG	NN	GG	AG	GG	GG	AA	NN	GG	GG	AA	AA	AA	AA	GG	AA	GG	GG	AA	GG	GG	GG	GG	AA	GG	GG	AA	GG	AA	AA	GG	GG	GG	AA	AA
ss196422430	A/G	1	10583776	-	agpv3	MO/UC_Davis	40K	PZE-101018261	A	NA	GG	GG	GG	GG	GG	GG	GG	GG	GG	GG	GG	GG	GG	GG	GG	GG	GG	GG	GG	GG	AA	AA	GG	AA	AA	GG	AA	GG	AA	GG	GG	GG	GG	GG	GG	GG	GG	GG	GG
ss196422432	A/C	1	10587639	+	agpv3	MO/UC_Davis	40K	PZE-101018356	A	NA	NN	CC	AA	CC	CC	CC	CC	AA	AA	CC	NN	CC	AA	AA	CC	CC	CC	CC	CC	AA	AA	AA	AA	AA	NN	CC	AA	CC	AA	AA	AA	AA	AA	CC	CC	CC	AA	AA	CC
ss196422434	A/C	1	10665914	+	agpv3	MO/UC_Davis	40K	PZE-101018400	B	NA	AA	CC	CC	CC	CC	NN	CC	CC	AA	CC	AA	AA	AA	AA	CC	CC	CC	CC	CC	AA	CC	CC	CC	CC	CC	CC	CC	CC	CC	AA	CC	AA	AA	CC	CC	CC	AA	CC	CC
ss196422436	A/G	1	10671271	+	agpv3	MO/UC_Davis	40K	PZE-101018404	A	NA	AA	AA	GG	GG	AA	NN	AA	AA	AA	AA	AA	AA	AA	AA	GG	GG	GG	GG	AA	AA	GG	GG	GG	AA	GG	AA	GG	GG	GG	AA	GG	AA	AA	GG	AA	AA	AA	GG	GG
ss196422438	A/G	1	10672615	-	agpv3	MO/UC_Davis	40K	PZE-101018411	A	NA	AA	GG	GG	GG	GG	AA	GG	GG	GG	GG	NN	GG	AA	AA	AA	AA	AA	GG	GG	AA	AA	AA	GG	GG	AA	GG	AA	AA	AA	AA	AA	AA	AA	AA	GG	GG	AA	AA	AA
ss196422440	A/C	1	10735443	-	agpv3	MO/UC_Davis	40K	PZE-101018453	A	NA	CC	CC	CC	CC	CC	CC	CC	CC	CC	AA	CC	CC	CC	CC	CC	CC	CC	CC	CC	CC	CC	CC	CC	CC	CC	CC	CC	CC	CC	CC	CC	CC	CC	CC	CC	AA	CC	CC	CC
ss196422442	A/C	1	10818704	-	agpv3	MO/UC_Davis	40K	PZE-101018516	A	NA	CC	AA	AA	CC	CC	CC	CC	CC	CC	CC	CC	AA	CC	CC	CC	CC	CC	CC	CC	CC	AA	AA	CC	CC	AA	CC	AA	CC	AA	CC	AA	CC	CC	CC	CC	CC	CC	AA	CC
ss196422446	A/G	1	10824747	+	agpv3	MO/UC_Davis	40K	PZE-101018567	A	NA	GG	GG	GG	GG	GG	NN	GG	GG	AA	GG	GG	GG	GG	GG	GG	GG	GG	GG	AA	GG	GG	GG	GG	GG	GG	AA	GG	GG	GG	GG	GG	GG	AA	GG	AA	GG	GG	GG	GG
ss196422448	A/C	1	10837658	-	agpv3	MO/UC_Davis	40K	PZE-101018616	A	NA	CC	CC	CC	CC	CC	CC	CC	CC	CC	CC	CC	CC	CC	CC	CC	CC	CC	CC	CC	CC	AA	AA	AA	AA	AA	CC	AA	CC	AA	CC	CC	CC	CC	CC	CC	CC	CC	CC	CC
ss196422450	A/G	1	10842670	+	agpv3	MO/UC_Davis	40K	PZE-101018668	A	NA	GG	GG	GG	GG	GG	GG	GG	AA	GG	GG	GG	GG	AA	AA	GG	GG	GG	AA	GG	GG	GG	GG	GG	AA	GG	GG	GG	GG	GG	AA	GG	GG	GG	GG	GG	GG	AA	GG	GG
ss196422452	A/G	1	10867334	-	agpv3	MO/UC_Davis	15K	PZE-101018702	5	NA	NN	AA	GG	GG	AA	GG	AA	AA	GG	GG	NN	AA	NN	GG	GG	GG	GG	GG	GG	GG	GG	GG	GG	NN	GG	GG	GG	GG	GG	NN	NN	GG	GG	GG	GG	GG	GG	NN	GG
ss196422454	A/C	1	10896404	-	agpv3	MO/UC_Davis	40K	PZE-101018729	B	NA	AA	AA	CC	CC	CC	CC	CC	AA	CC	AA	CC	CC	AA	CC	CC	CC	CC	CC	CC	CC	CC	CC	CC	AA	CC	CC	CC	CC	CC	AA	CC	AA	CC	CC	CC	AA	CC	CC	CC
ss196422456	A/G	1	10899456	-	agpv3	MO/UC_Davis	40K	PZE-101018769	B	NA	GG	AA	GG	AA	AA	NN	AA	GG	AA	GG	AA	AA	GG	GG	AA	AA	AA	AA	AA	AA	AA	AA	AA	GG	AA	GG	AA	AA	AA	GG	AA	GG	AA	AA	AA	GG	GG	AA	AA
ss196422458	A/C	1	10903688	-	agpv3	MO/UC_Davis	40K	PZE-101018818	A	NA	CC	CC	CC	CC	CC	NN	CC	CC	AA	CC	NN	CC	CC	AA	AA	AA	AA	AA	AA	AA	AA	AA	AA	CC	AA	CC	AA	AA	AA	CC	CC	CC	AA	AA	AA	CC	CC	CC	AA
ss196422460	A/G	1	10903950	+	agpv3	MO/UC_Davis	40K	PZE-101018826	A	NA	AA	AA	AA	GG	AA	AA	AA	AA	AA	AA	NN	GG	GG	AA	AA	AA	AA	AA	AA	AA	AA	AA	AA	GG	AA	AA	AA	AA	AA	GG	AA	AA	AA	AA	AA	AA	AA	AA	AA
ss196422462	A/G	1	10960926	+	agpv3	MO/UC_Davis	40K	PZE-101018868	A	NA	AA	AA	AA	AA	GG	NN	GG	GG	AA	AA	GG	AA	AA	AA	AA	AA	AA	GG	AA	GG	GG	GG	GG	AA	GG	AA	GG	AA	GG	AA	AA	AA	GG	AA	AA	AA	AA	AA	AA
ss196422464	A/C	1	10993974	+	agpv3	MO/UC_Davis	40K	PZE-101019294	A	NA	AA	CC	AA	AA	AA	AA	AA	AA	AA	AA	AA	AA	AA	AA	AA	AA	AA	AA	AA	AA	AA	AA	AA	AA	AA	AA	AA	AA	AA	AA	AA	AA	AA	AA	AA	AA	AA	AA	AA
ss196422466	A/G	1	11109152	+	agpv3	MO/UC_Davis	40K	PZE-101019334	A	NA	AA	AA	AA	AA	AA	NN	AA	AA	GG	GG	AA	AA	GG	AA	GG	GG	GG	AA	AA	AA	AA	AA	AA	AA	AA	AA	AA	GG	AA	GG	AA	AA	AA	GG	AA	GG	AA	AA	GG
ss196422468	A/G	1	11113376	+	agpv3	MO/UC_Davis	15K	PZE-101019350	5	NA	GG	AA	AA	AA	AA	AA	AA	AA	GG	AA	AA	AA	AA	AA	AA	AA	AA	AA	AA	AA	AA	AA	AA	AA	AA	AA	AA	AA	AA	AA	AA	AA	AA	NN	AA	AA	AA	AA	AA
ss196422470	A/G	1	11390564	+	agpv3	MO/UC_Davis	40K	PZE-101019536	A	NA	AA	GG	AA	AA	GG	AA	GG	AA	GG	AA	AA	AA	AA	AA	AA	AA	AA	AA	AA	AA	AA	AA	GG	AA	AA	GG	AA	AA	AA	AA	AA	AA	AA	GG	AA	AA	AA	AA	AA
ss196422472	A/G	1	11390683	+	agpv3	MO/UC_Davis	40K	PZE-101019537	A	NA	AA	GG	AA	AA	GG	AA	GG	AA	GG	AA	AA	AA	AA	AA	AA	AA	AA	AA	AA	AA	AA	AA	GG	AA	AA	GG	AA	AA	AA	AA	AA	AA	AA	GG	AA	AA	AA	AA	AA
ss196422474	A/G	1	11390943	+	agpv3	MO/UC_Davis	15K	PZE-101019538	5	NA	GG	AA	GG	GG	AA	GG	AA	GG	AA	NN	GG	GG	GG	GG	GG	GG	GG	NN	GG	GG	GG	GG	AA	GG	GG	AA	GG	GG	GG	GG	GG	GG	GG	AA	GG	GG	GG	GG	GG
ss196422476	A/G	1	11397854	-	agpv3	MO/UC_Davis	40K	PZE-101019557	A	NA	AA	GG	GG	GG	AA	NN	AA	AA	AA	GG	GG	GG	GG	GG	GG	GG	GG	GG	GG	GG	GG	GG	AA	AA	GG	AA	GG	GG	GG	GG	GG	GG	GG	GG	GG	GG	GG	GG	GG
ss196422478	A/G	1	11472377	-	agpv3	MO/UC_Davis	40K	PZE-101019597	A	NA	AA	AA	GG	AA	AA	AA	AA	GG	AA	GG	AG	AA	AA	GG	AA	AA	AA	AA	GG	GG	GG	GG	AA	AA	GG	AA	GG	AA	GG	AA	GG	GG	AA	AA	GG	AA	AA	GG	AA
ss196525775	A/C	1	11479966	+	agpv3	MO/UC_Davis	40K	SYN5764	B	NA	CC	CC	AA	CC	CC	NN	CC	AA	CC	CC	CC	CC	CC	CC	CC	CC	CC	AA	AA	CC	AA	AA	CC	AA	AA	CC	AA	CC	AA	CC	CC	AA	CC	CC	AA	CC	CC	CC	CC
ss196422482	A/G	1	11486615	-	agpv3	MO/UC_Davis	40K	PZE-101019726	B	NA	AA	AA	AA	AA	AA	GG	AA	GG	GG	GG	GG	GG	AA	AA	GG	GG	GG	GG	AA	GG	GG	GG	GG	GG	GG	GG	GG	GG	GG	AA	GG	AA	GG	GG	AA	GG	GG	GG	GG
ss196422484	A/G	1	11486948	+	agpv3	MO/UC_Davis	40K	PZE-101019727	A	NA	AA	AA	AA	AA	AA	NN	AA	AA	GG	GG	GG	GG	AA	AA	GG	GG	GG	AA	AA	GG	AA	AA	GG	AA	AA	GG	AA	GG	AA	AA	GG	AA	GG	GG	AA	GG	GG	GG	GG
ss196422486	A/C	1	11487355	+	agpv3	MO/UC_Davis	40K	PZE-101019728	A	NA	CC	CC	CC	CC	CC	CC	CC	CC	CC	CC	CC	CC	CC	CC	CC	CC	CC	CC	CC	CC	CC	CC	CC	CC	CC	CC	CC	CC	CC	CC	CC	CC	CC	CC	CC	CC	CC	CC	CC
ss196422488	A/G	1	11531387	+	agpv3	MO/UC_Davis	40K	PZE-101019767	A	NA	AA	GG	GG	GG	AA	AA	AA	AA	GG	GG	AA	AA	AA	GG	AA	AA	AA	AA	GG	AA	AA	AA	AA	AA	AA	AA	AA	AA	AA	AA	AA	GG	AA	AA	GG	AA	AA	AA	AA
ss196422490	A/G	1	11545152	-	agpv3	MO/UC_Davis	40K	PZE-101019781	A	NA	AA	AA	AA	AA	AA	AA	AA	AA	GG	GG	AA	AA	AA	GG	AA	AA	AA	AA	AA	AA	AA	AA	AA	AA	AA	AA	AA	AA	AA	AA	AA	AA	AA	AA	AA	AA	AA	AA	AA
ss196422492	A/G	1	11685403	-	agpv3	MO/UC_Davis	15K	PZE-101019823	2	NA	GG	GG	GG	GG	GG	GG	GG	GG	AA	NN	GG	GG	GG	AA	GG	GG	GG	GG	GG	GG	GG	GG	GG	GG	GG	GG	GG	GG	GG	GG	GG	GG	GG	GG	GG	GG	GG	GG	GG
ss196422494	A/G	1	11759654	+	agpv3	MO/UC_Davis	40K	PZE-101019853	A	NA	AA	AA	AA	AA	AA	AA	AA	AA	GG	GG	AA	AA	AA	GG	AA	AA	AA	AA	AA	AA	AA	AA	AA	AA	AA	AA	AA	AA	AA	AA	AA	AA	AA	AA	AA	GG	AA	AA	AA
ss196509479	A/G	1	11909410	-	agpv3	MO/UC_Davis	40K	SYN20883	A	NA	GG	GG	GG	GG	GG	AA	GG	AA	GG	GG	AA	AA	GG	GG	AA	AA	AA	GG	GG	GG	AA	AA	GG	AA	AA	GG	AA	AA	AA	GG	GG	GG	GG	GG	GG	AA	GG	GG	AA
ss196509477	A/G	1	11939909	+	agpv3	MO/UC_Davis	40K	SYN20882	A	NA	AA	AA	AA	AA	AA	GG	AA	GG	AA	AA	GG	GG	AA	AA	GG	GG	GG	GG	AA	AA	GG	GG	AA	GG	GG	AA	GG	GG	GG	AA	AA	AA	AA	AA	AA	AA	AA	AA	GG
ss196509475	A/G	1	11949798	+	agpv3	MO/UC_Davis	40K	SYN20881	A	NA	GG	AA	GG	GG	GG	NN	GG	GG	GG	GG	NN	GG	GG	AA	AA	AA	AA	GG	GG	AA	GG	GG	AA	AA	GG	AA	GG	AA	GG	GG	AA	GG	AA	AA	GG	GG	GG	AA	AA
ss196419542	A/C	1	11983504	-	agpv3	MO/UC_Davis	40K	PUT-163a-4647212-2116	A	NA	AA	AA	CC	AA	CC	CC	CC	AA	CC	CC	CC	AA	AA	CC	CC	CC	CC	AA	CC	AA	CC	CC	AA	CC	CC	AA	CC	CC	CC	AA	AA	CC	AA	CC	CC	AA	CC	AA	CC
ss196520258	A/C	1	11986600	-	agpv3	MO/UC_Davis	15K	SYN34343	5	NA	AA	NN	CC	CC	CC	CC	CC	CC	CC	CC	CC	CC	NN	AA	CC	CC	CC	CC	CC	NN	AA	AA	CC	CC	AA	CC	AA	CC	AA	NN	NN	CC	CC	AA	CC	CC	CC	NN	CC
ss196520260	A/G	1	11986620	-	agpv3	MO/UC_Davis	40K	SYN34345	A	NA	AA	GG	GG	GG	GG	GG	GG	GG	GG	GG	GG	GG	GG	GG	GG	GG	GG	GG	GG	GG	AA	AA	GG	GG	NN	GG	AA	GG	AA	GG	GG	GG	GG	GG	GG	GG	GG	GG	GG
ss196520248	A/G	1	11986698	-	agpv3	MO/UC_Davis	40K	SYN34331	A	NA	AA	AA	GG	GG	GG	GG	GG	GG	GG	GG	GG	GG	AA	AA	GG	GG	GG	GG	GG	AA	AA	AA	GG	GG	AA	GG	AA	GG	AA	AA	AA	GG	GG	AA	GG	GG	GG	AA	GG
ss196520240	A/G	1	11987147	-	agpv3	MO/UC_Davis	40K	SYN34328	A	NA	GG	AA	AA	AA	AA	AA	AA	AA	AA	AA	AA	AA	AA	AA	AA	AA	AA	AA	AA	AA	AA	AA	GG	AA	AA	GG	AA	AA	AA	AA	AA	AA	GG	AA	AA	AA	AA	AA	AA
ss196520252	A/G	1	11987450	+	agpv3	MO/UC_Davis	40K	SYN34334	A	NA	AA	GG	AA	AA	AA	AA	AA	AA	AA	AA	AA	AA	GG	AA	AA	AA	AA	AA	AA	GG	GG	GG	AA	AA	GG	AA	GG	AA	GG	GG	GG	AA	AA	AA	AA	AA	AA	GG	AA
ss196520250	A/G	1	11987863	-	agpv3	MO/UC_Davis	40K	SYN34332	A	NA	GG	GG	GG	AA	GG	GG	GG	GG	GG	GG	GG	GG	GG	GG	GG	GG	GG	GG	GG	GG	AA	AA	GG	GG	AA	GG	AA	GG	AA	GG	GG	GG	GG	GG	GG	GG	GG	GG	GG
ss196520256	A/G	1	11989538	-	agpv3	MO/UC_Davis	40K	SYN34342	B	NA	GG	AA	AA	AA	GG	NN	GG	GG	AA	GG	GG	GG	AA	AA	GG	GG	GG	GG	AA	AA	AA	AA	GG	GG	AA	GG	AA	GG	AA	AA	AA	AA	GG	AA	AA	GG	GG	AA	GG
ss196520238	A/G	1	11990814	+	agpv3	MO/UC_Davis	40K	SYN34325	B	NA	GG	GG	NN	GG	GG	GG	GG	GG	GG	GG	GG	GG	GG	GG	GG	GG	GG	NN	GG	GG	GG	GG	AA	GG	GG	AA	GG	GG	GG	GG	GG	NN	AA	GG	AG	GG	AG	GG	AG
ss196520242	A/C	1	11990953	-	agpv3	MO/UC_Davis	40K	SYN34329	A	NA	AA	AA	AA	CC	AA	AA	AA	AA	AA	AA	NN	CC	AA	AA	AA	AA	AA	AA	AA	AA	AA	AA	CC	AA	AA	CC	AA	AA	AA	AA	AA	AA	CC	AA	AA	AA	AA	AA	AA
ss196422498	A/G	1	12147388	-	agpv3	MO/UC_Davis	40K	PZE-101020456	A	NA	AA	GG	AA	GG	AA	NN	AA	GG	GG	GG	GG	GG	GG	GG	GG	GG	GG	AA	AA	GG	AA	AA	GG	AA	AA	AA	GG	GG	AA	GG	GG	AA	AA	GG	AA	GG	AA	GG	GG
ss196419510	A/G	1	12163069	-	agpv3	MO/UC_Davis	40K	PUT-163a-4609499-2076	A	NA	GG	AA	AA	AA	GG	NN	GG	AA	AA	GG	AG	AA	AA	GG	GG	GG	GG	GG	AA	AA	GG	GG	GG	GG	NN	GG	AA	GG	GG	AA	GG	AA	GG	GG	AA	GG	GG	GG	GG
ss196519872	A/C	1	12172820	-	agpv3	MO/UC_Davis	40K	SYN33828	A	NA	CC	CC	AA	CC	AA	CC	CC	CC	CC	CC	CC	CC	CC	CC	CC	CC	CC	CC	CC	CC	AA	AA	CC	CC	NN	AA	CC	CC	AA	CC	CC	CC	CC	CC	CC	CC	CC	CC	CC
ss196519874	A/C	1	12172834	+	agpv3	MO/UC_Davis	40K	SYN33835	A	NA	AA	CC	CC	AA	CC	AA	AA	CC	CC	AA	CC	AA	AA	CC	AA	AA	AA	CC	AA	AA	CC	CC	AA	CC	CC	CC	AA	AA	CC	AA	CC	CC	AA	CC	AA	CC	CC	CC	AA
ss196519860	A/G	1	12173081	+	agpv3	MO/UC_Davis	40K	SYN33817	5	NA	GG	AA	AA	GG	AA	GG	GG	NN	AA	AA	NN	GG	GG	AA	GG	GG	GG	AA	AA	GG	AA	AA	GG	AA	NN	AA	GG	GG	AA	GG	AA	AA	GG	AA	AA	AA	NN	AA	GG
ss196519866	A/G	1	12186499	+	agpv3	MO/UC_Davis	40K	SYN33821	A	NA	GG	GG	AA	GG	AA	NN	NN	GG	GG	AA	NN	AA	AA	GG	GG	GG	GG	GG	AA	GG	AA	AA	GG	AA	AA	AA	AA	GG	AA	AA	GG	GG	AA	GG	AA	AA	GG	GG	GG
ss196519870	A/G	1	12186597	+	agpv3	MO/UC_Davis	40K	SYN33825	A	NA	GG	GG	AA	GG	AA	GG	GG	GG	GG	AA	GG	AA	AA	GG	GG	GG	GG	GG	AA	GG	AA	AA	GG	AA	AA	AA	AA	GG	AA	AA	GG	GG	AA	GG	AA	AA	GG	GG	GG
ss196422500	A/G	1	12246222	-	agpv3	MO/UC_Davis	15K	PZE-101020844	5	NA	NN	AA	AA	NN	GG	NN	GG	GG	GG	AA	GG	GG	GG	AA	AA	AA	AA	AA	GG	AA	AA	AA	AA	GG	AA	AA	AA	AA	AA	GG	AA	GG	NN	AA	GG	GG	GG	AA	AA
ss196422502	A/G	1	12248606	+	agpv3	MO/UC_Davis	40K	PZE-101020931	A	NA	GG	GG	GG	GG	GG	GG	GG	GG	GG	AA	NN	GG	AA	GG	GG	GG	GG	AA	GG	GG	GG	GG	GG	GG	GG	AA	GG	GG	GG	AA	GG	AA	GG	GG	GG	GG	GG	GG	GG
ss196422504	A/G	1	12253059	-	agpv3	MO/UC_Davis	40K	PZE-101020971	A	NA	AA	AA	AA	AA	AA	NN	AA	GG	GG	AA	NN	AA	AA	AA	AA	AA	AA	AA	GG	GG	AA	AA	AA	AA	GG	AA	AA	AA	AA	AA	AA	GG	AA	AA	GG	AA	AA	AA	AA
ss196422508	C/G	1	12350656	+	agpv3	MO/UC_Davis	40K	PZE-101021308	A	NA	CC	CC	CC	CC	CC	NN	CC	CC	CC	GG	NN	CC	GG	GG	CC	CC	CC	GG	CC	CC	CC	CC	CC	CC	CC	GG	CC	CC	CC	GG	CC	GG	CC	CC	GG	CC	CC	CC	CC
ss196522562	A/G	1	12355849	+	agpv3	MO/UC_Davis	15K	SYN372	C	NA	AA	NN	NN	NN	NN	AA	GG	AA	AA	NN	AA	NN	GG	NN	AA	AA	AA	NN	NN	NN	GG	GG	AA	NN	AA	AA	GG	AA	GG	GG	GG	AA	NN	GG	NN	AA	AA	GG	AA
ss196422510	A/G	1	12361058	-	agpv3	MO/UC_Davis	40K	PZE-101021455	A	NA	GG	AA	AA	GG	GG	AA	GG	GG	AA	GG	GG	GG	GG	AA	AA	AA	AA	GG	AA	AA	GG	GG	AA	AA	GG	GG	GG	AA	GG	GG	GG	GG	GG	GG	GG	GG	GG	GG	AA
ss196422512	A/G	1	12395606	+	agpv3	MO/UC_Davis	40K	PZE-101021479	A	NA	GG	GG	AA	GG	GG	GG	GG	GG	GG	GG	GG	GG	GG	GG	GG	GG	GG	GG	GG	GG	GG	GG	GG	GG	GG	GG	GG	GG	GG	GG	GG	GG	GG	GG	GG	GG	GG	GG	GG
ss196422514	A/C	1	12426166	-	agpv3	MO/UC_Davis	40K	PZE-101021574	B	NA	NN	AA	NN	AA	AA	NN	AA	NN	AA	AA	NN	AA	NN	NN	NN	AA	AA	AA	AA	NN	AA	AA	AA	AA	AA	AA	NN	AA	AA	NN	AA	AA	AA	NN	AA	NN	AA	NN	NN
ss196422516	A/C	1	12435304	+	agpv3	MO/UC_Davis	15K	PZE-101021585	5	NA	AA	AA	AA	AA	AA	NN	NN	NN	AA	NN	NN	NN	AA	AA	AA	AA	AA	NN	AA	AA	AA	AA	AA	AA	CC	NN	AA	AA	AA	AA	AA	NN	AC	AA	AA	AC	AC	AA	AA
ss196509236	A/G	1	12436083	+	agpv3	MO/UC_Davis	15K	SYN20609	C	NA	GG	AA	AA	GG	AA	NN	GG	GG	GG	GG	GG	GG	GG	AA	AA	AA	AA	GG	AA	AA	GG	GG	AA	AA	GG	GG	GG	AA	GG	GG	GG	GG	GG	GG	GG	GG	GG	GG	AA
ss196422518	A/G	1	12485564	+	agpv3	MO/UC_Davis	40K	PZE-101021690	A	NA	GG	GG	GG	GG	GG	NN	GG	GG	AA	GG	GG	GG	AA	GG	GG	GG	GG	GG	GG	GG	GG	GG	GG	GG	GG	GG	GG	GG	GG	AA	GG	GG	GG	GG	AA	GG	GG	GG	GG
ss196422520	A/C	1	12496874	+	agpv3	MO/UC_Davis	40K	PZE-101021745	A	NA	CC	AA	CC	CC	AA	CC	CC	CC	CC	CC	CC	CC	AA	CC	CC	CC	CC	CC	CC	CC	CC	CC	CC	AA	CC	CC	CC	CC	CC	AA	CC	CC	CC	AA	CC	CC	CC	CC	CC
ss196421592	A/G	1	12515817	-	agpv3	MO/UC_Davis	40K	PUT-163a-89250869-4646	A	NA	AA	GG	GG	AA	AA	AA	GG	AA	AA	GG	GG	AA	AA	AA	AA	AA	AA	GG	GG	GG	GG	GG	GG	AA	GG	GG	GG	AA	GG	AA	GG	GG	GG	GG	GG	GG	GG	GG	AA
ss196419408	A/G	1	12515853	-	agpv3	MO/UC_Davis	40K	PUT-163a-31558578-1965	A	NA	GG	AA	GG	GG	GG	GG	AA	GG	GG	GG	GG	GG	GG	GG	GG	GG	GG	GG	GG	GG	AA	AA	GG	GG	GG	GG	AA	GG	AA	GG	AA	GG	GG	GG	GG	GG	GG	AA	GG
ss196422522	A/C	1	12517026	+	agpv3	MO/UC_Davis	40K	PZE-101021926	A	NA	AA	CC	CC	CC	CC	AA	CC	CC	AA	CC	CC	CC	CC	AA	AA	AA	AA	CC	CC	AA	CC	CC	CC	AA	CC	CC	CC	AA	CC	CC	CC	CC	CC	CC	CC	CC	CC	CC	AA
ss196422524	A/G	1	12517819	+	agpv3	MO/UC_Davis	40K	PZE-101021930	A	NA	GG	AA	GG	GG	GG	GG	AA	GG	AA	AA	NN	GG	GG	AA	GG	GG	GG	AA	GG	GG	GG	GG	AA	GG	AA	AA	GG	GG	GG	GG	GG	AA	AA	AA	AA	AA	GG	GG	GG
ss196509242	A/G	1	12518571	-	agpv3	MO/UC_Davis	40K	SYN20615	3	NA	GG	GG	GG	AA	AA	GG	AA	AA	AA	AA	GG	GG	AA	GG	GG	GG	GG	AA	GG	GG	AA	AA	GG	GG	NN	GG	AA	GG	AA	AA	AA	GG	AA	GG	GG	GG	AA	AA	GG
ss196509240	A/G	1	12519782	+	agpv3	MO/UC_Davis	40K	SYN20612	A	NA	NN	GG	GG	AA	AA	GG	AA	AA	AA	AA	GG	GG	AA	GG	GG	GG	GG	AA	AA	GG	AA	AA	GG	AA	AA	GG	AA	AA	AA	AA	AA	GG	AA	GG	GG	GG	AA	AA	GG
ss196509246	A/G	1	12520668	+	agpv3	MO/UC_Davis	15K	SYN20618	5	NA	NN	GG	GG	GG	GG	AA	GG	GG	GG	GG	AA	AA	GG	GG	AA	AA	AA	GG	AA	GG	GG	GG	AA	AA	GG	AA	GG	AA	GG	GG	GG	AA	GG	AA	AA	AA	GG	GG	AA
ss196422526	A/G	1	12520679	+	agpv3	MO/UC_Davis	40K	PZE-101021985	A	DupSet5	NN	GG	GG	AA	AA	GG	AA	GG	GG	GG	GG	GG	AA	GG	GG	GG	GG	GG	GG	GG	AA	AA	GG	GG	GG	GG	AA	GG	AA	AA	AA	GG	GG	GG	GG	GG	GG	AA	GG
ss196422528	A/G	1	12520792	-	agpv3	MO/UC_Davis	40K	PZE-101021986	A	NA	NN	GG	GG	AA	AA	GG	AA	AA	AA	AA	GG	GG	AA	GG	GG	GG	GG	AA	GG	AA	AA	AA	GG	GG	AA	GG	AA	GG	AA	AA	AA	GG	AA	GG	GG	GG	AA	AA	GG
ss196422530	A/G	1	12568830	-	agpv3	MO/UC_Davis	40K	PZE-101021997	B	NA	GG	GG	GG	AA	AA	GG	AA	GG	GG	GG	GG	GG	AA	GG	GG	GG	GG	GG	GG	GG	GG	GG	GG	GG	GG	GG	GG	GG	GG	AA	GG	GG	GG	GG	GG	GG	GG	GG	GG
ss196422532	A/G	1	12820895	-	agpv3	MO/UC_Davis	40K	PZE-101022341	A	NA	GG	AA	GG	GG	AA	AA	GG	GG	GG	GG	GG	GG	AA	GG	AA	AA	AA	GG	AA	AA	GG	GG	GG	GG	GG	GG	GG	AA	GG	AA	GG	GG	GG	AA	AA	GG	GG	AA	AA
ss196422536	T/C	1	12944556	-	agpv3	MO/UC_Davis	40K	PZE-101022796	3	NA	TT	TT	TT	CC	TT	TT	TT	CC	TT	TT	TT	TT	TT	CC	TT	TT	TT	TT	TT	TT	TT	TT	TT	TT	CC	CC	TT	TT	TT	TT	TT	TT	TT	TT	TT	NN	TT	TT	TT
ss196502621	T/C	1	12974844	-	agpv3	MO/UC_Davis	40K	SYN12538	A	NA	TT	CC	TT	TT	TT	TT	TT	TT	TT	TT	TT	TT	TT	TT	TT	TT	TT	TT	TT	TT	TT	TT	CC	TT	TT	TT	TT	TT	TT	TT	TT	TT	CC	TT	TT	TT	CC	TT	TT
ss196502629	T/G	1	12975975	+	agpv3	MO/UC_Davis	40K	SYN12549	A	NA	GG	GG	GG	GG	TT	GG	GG	GG	GG	TT	GG	GG	GG	GG	GG	GG	GG	TT	GG	GG	TT	TT	GG	GG	GG	GG	TT	GG	TT	GG	TT	GG	GG	GG	GG	GG	GG	GG	GG
ss196502627	T/C	1	12977811	+	agpv3	MO/UC_Davis	40K	SYN12547	A	NA	TT	TT	TT	TT	TT	TT	TT	TT	TT	CC	TT	TT	TT	TT	TT	TT	TT	CC	TT	TT	CC	CC	TT	TT	TT	TT	CC	TT	CC	TT	CC	TT	TT	TT	TT	TT	TT	TT	TT
ss196502623	T/C	1	12986022	+	agpv3	MO/UC_Davis	40K	SYN12542	B	NA	TT	CC	TT	CC	TT	CC	TT	TT	TT	TT	TT	TT	TT	CC	CC	CC	CC	TT	CC	TT	TT	TT	CC	CC	CC	CC	TT	CC	TT	TT	TT	TT	CC	CC	TT	CC	CC	CC	CC
ss196502625	T/C	1	12987486	+	agpv3	MO/UC_Davis	40K	SYN12545	A	NA	TT	CC	CC	CC	CC	CC	TT	TT	TT	TT	CC	CC	CC	CC	CC	CC	CC	TT	CC	TT	TT	TT	CC	CC	CC	CC	TT	CC	TT	CC	TT	CC	CC	CC	CC	CC	CC	CC	CC
ss196414389	T/C	1	12988264	-	agpv3	MO/UC_Davis	40K	PZA03557.1	A	NA	CC	CC	CC	CC	CC	CC	CC	CC	CC	CC	CC	CC	TT	CC	CC	CC	CC	CC	CC	CC	CC	CC	CC	CC	CC	CC	CC	CC	CC	TT	CC	CC	CC	CC	CC	CC	CC	CC	CC
ss196502619	T/G	1	12988607	-	agpv3	MO/UC_Davis	40K	SYN12536	A	NA	TT	TT	GG	GG	GG	GG	NN	GG	GG	GG	GG	GG	GG	GG	GG	GG	GG	GG	GG	GG	GG	GG	TT	GG	GG	GG	GG	GG	GG	GG	GG	GG	TT	GG	GG	GG	TT	GG	GG
ss196508707	A/G	1	13537771	+	agpv3	MO/UC_Davis	15K	SYN20037	2	NA	GG	AA	AA	GG	GG	GG	AA	GG	AA	AA	NN	GG	GG	GG	GG	GG	GG	AA	GG	GG	AA	AA	GG	GG	GG	GG	AA	GG	AA	GG	AA	AA	GG	GG	AA	GG	AA	GG	GG
ss196508711	A/G	1	13537910	-	agpv3	MO/UC_Davis	15K	SYN20040	1	NA	NN	GG	GG	AA	AA	AA	GG	AA	GG	GG	NN	AA	GG	AA	AA	AA	AA	GG	AA	AA	GG	GG	AA	AA	AA	AA	GG	AA	GG	GG	GG	GG	AA	AA	GG	AA	GG	AA	AA
ss196508709	A/G	1	13537913	+	agpv3	MO/UC_Davis	15K	SYN20039	2	NA	AA	GG	GG	AA	GG	AA	GG	AA	GG	GG	GG	AA	GG	AA	AA	AA	AA	GG	AA	AA	GG	GG	AA	AA	AA	AA	GG	AA	GG	GG	GG	GG	AA	AA	GG	AA	GG	AA	AA
ss196422540	A/C	1	13557957	-	agpv3	MO/UC_Davis	15K	PZE-101023271	2	NA	CC	CC	CC	CC	AA	CC	CC	CC	CC	CC	CC	CC	AA	CC	CC	CC	CC	CC	CC	CC	CC	CC	CC	CC	CC	CC	CC	CC	CC	AA	CC	CC	CC	CC	CC	AA	CC	CC	CC
ss196508703	A/G	1	13590087	-	agpv3	MO/UC_Davis	40K	SYN20032	A	NA	AA	AA	AA	AA	GG	AA	AA	AA	AA	AA	AA	AA	GG	AA	AA	AA	AA	AA	AA	AA	AA	AA	GG	AA	AA	AA	AA	AA	AA	GG	AA	AA	AA	AA	AA	AA	AA	AA	AA
ss196508701	A/G	1	13603525	-	agpv3	MO/UC_Davis	40K	SYN20031	A	NA	AA	AA	AA	AA	GG	AA	AA	AA	AA	AA	AA	AA	GG	AA	AA	AA	AA	AA	AA	AA	AA	AA	GG	AA	AA	AA	AA	AA	AA	GG	AA	AA	AA	AA	AA	AA	AA	AA	AA
ss196508705	A/G	1	13641130	+	agpv3	MO/UC_Davis	40K	SYN20034	A	NA	AA	GG	GG	AA	AA	AA	GG	GG	AA	GG	GG	GG	GG	AA	AA	AA	AA	GG	AA	GG	GG	GG	AA	GG	AA	AA	GG	AA	GG	GG	GG	GG	AA	AA	GG	AA	GG	AA	AA
ss196504318	A/G	1	13682385	-	agpv3	MO/UC_Davis	15K	SYN14649	5	NA	NN	GG	GG	GG	GG	AA	GG	GG	GG	AA	AA	GG	NN	AA	AA	AA	AA	AA	GG	AA	AA	AA	GG	GG	AA	GG	AA	AA	AA	NN	AA	AA	AA	AA	GG	NN	AA	AA	AA
ss196504307	A/G	1	13682924	-	agpv3	MO/UC_Davis	40K	SYN14642	A	NA	AA	GG	GG	GG	GG	GG	GG	GG	GG	AA	AA	GG	AA	GG	GG	GG	GG	AA	GG	GG	AA	AA	GG	GG	AA	AA	AA	AA	AA	AA	AA	AA	GG	AA	GG	AA	GG	GG	GG
ss196504309	A/G	1	13685336	-	agpv3	MO/UC_Davis	40K	SYN14644	A	NA	AA	GG	AA	AA	AA	GG	AA	AA	AA	AA	NN	GG	AA	GG	GG	GG	GG	AA	AA	GG	AA	AA	GG	AA	GG	AA	AA	GG	AA	AA	AA	AA	GG	GG	AA	AA	AA	GG	GG
ss196504312	A/C	1	13685922	-	agpv3	MO/UC_Davis	40K	SYN14645	A	NA	AA	CC	AA	AA	AA	NN	AA	AA	AA	AA	AA	CC	AA	CC	CC	CC	CC	AA	AA	CC	AA	AA	CC	AA	CC	AA	AA	CC	AA	AA	AA	AA	CC	CC	AA	AA	AA	CC	CC
ss196504316	A/G	1	13687036	-	agpv3	MO/UC_Davis	15K	SYN14648	2	NA	NN	AA	AA	AA	AA	AA	AA	AA	AA	NN	AA	AA	AA	AA	AA	AA	AA	GG	AA	AA	GG	GG	AA	AA	AA	AA	GG	AA	GG	AA	GG	AA	AA	AA	AA	NN	AA	AA	AA
ss196422542	A/G	1	13687119	-	agpv3	MO/UC_Davis	15K	PZE-101023571	2	NA	AA	GG	AA	AA	NN	GG	AA	AA	NN	AA	NN	GG	AA	NN	GG	NN	GG	AA	AA	GG	AA	AA	GG	AA	GG	GG	AA	GG	AA	AA	AA	AA	GG	GG	AA	AA	AA	NN	GG
ss196422544	A/G	1	13738023	+	agpv3	MO/UC_Davis	40K	PZE-101023625	2	NA	AA	GG	AA	NN	AA	AA	AA	AA	GG	AA	GG	GG	AA	AA	AA	AA	AA	AA	AA	AA	AA	AA	AA	AA	AA	AA	AA	AA	AA	AA	AA	GG	AA	AA	AA	AA	AA	AA	AA
ss196504314	A/G	1	13742778	+	agpv3	MO/UC_Davis	40K	SYN14647	A	NA	NN	GG	GG	GG	GG	GG	GG	GG	AA	AA	GG	GG	GG	GG	GG	GG	GG	AA	GG	GG	NN	AA	GG	GG	GG	GG	NN	GG	AA	GG	AA	GG	AA	GG	GG	GG	GG	GG	GG
ss196422546	A/G	1	14030894	+	agpv3	MO/UC_Davis	40K	PZE-101023852	A	NA	GG	GG	AA	GG	GG	NN	GG	AA	AA	GG	NN	GG	GG	AA	AA	AA	AA	AA	AA	GG	AA	AA	GG	GG	GG	GG	AA	GG	AA	GG	AA	AA	GG	GG	AA	NN	GG	AA	AA
ss196501492	A/G	1	14037995	+	agpv3	MO/UC_Davis	40K	SYN112	A	NA	GG	GG	GG	GG	AA	GG	GG	AA	GG	GG	GG	GG	GG	GG	GG	GG	GG	GG	GG	GG	GG	GG	AA	AA	GG	AA	GG	GG	GG	GG	GG	GG	GG	GG	GG	GG	AA	GG	GG
ss196501578	A/G	1	14038142	-	agpv3	MO/UC_Davis	40K	SYN113	A	NA	GG	GG	GG	GG	GG	GG	GG	GG	GG	GG	GG	GG	GG	GG	GG	GG	GG	GG	GG	GG	GG	GG	AA	GG	GG	GG	GG	GG	GG	GG	GG	GG	GG	GG	GG	GG	AA	GG	GG
ss196501661	A/G	1	14038218	-	agpv3	MO/UC_Davis	40K	SYN114	A	NA	GG	GG	GG	GG	GG	GG	GG	GG	GG	GG	GG	GG	GG	GG	GG	GG	GG	GG	GG	GG	GG	GG	AA	GG	GG	GG	GG	GG	GG	GG	GG	GG	GG	GG	GG	GG	AA	GG	GG
ss196501408	A/G	1	14038351	+	agpv3	MO/UC_Davis	40K	SYN111	A	NA	GG	GG	GG	GG	GG	GG	GG	GG	GG	GG	GG	GG	GG	GG	GG	GG	GG	GG	GG	GG	GG	GG	AA	GG	GG	GG	GG	GG	GG	GG	GG	GG	GG	GG	GG	GG	AA	GG	GG
ss196525672	A/G	1	14097056	+	agpv3	MO/UC_Davis	40K	SYN5662	A	NA	AA	AA	AA	AA	AA	AA	AA	AA	AA	AA	AA	AA	AA	AA	AA	AA	AA	AA	AA	AA	AA	AA	GG	AA	AA	AA	AA	AA	AA	AA	AA	AA	AA	AA	AA	AA	GG	AA	AA
ss196525676	A/G	1	14100416	-	agpv3	MO/UC_Davis	15K	SYN5664	C	NA	NN	GG	AA	GG	NN	AA	AA	GG	AA	AA	NN	AA	AA	AA	AA	AA	AA	NN	AA	NN	AA	AA	GG	NN	NN	NN	NN	AA	AA	AA	AA	NN	AA	AA	AA	GG	GG	AA	AA
ss196525678	A/G	1	14102395	-	agpv3	MO/UC_Davis	40K	SYN5666	A	NA	AA	AA	GG	AA	AA	GG	AA	AA	AA	GG	AA	AA	AA	GG	GG	GG	GG	AA	AA	AA	GG	GG	AA	AA	AA	AA	GG	AA	GG	AA	GG	AA	AA	AA	AA	NN	AA	GG	GG
ss196525680	A/G	1	14102834	+	agpv3	MO/UC_Davis	40K	SYN5667	5	NA	AA	AA	GG	AA	AA	GG	AA	AA	AA	GG	AA	AA	AA	GG	GG	GG	GG	AA	AA	AA	GG	GG	AA	AA	AA	AA	GG	AA	GG	AA	GG	NN	AA	AA	AA	AA	AA	GG	GG
ss196525674	A/G	1	14103764	+	agpv3	MO/UC_Davis	40K	SYN5663	B	NA	GG	AA	GG	GG	NN	GG	GG	AA	GG	GG	NN	AA	AA	GG	GG	GG	GG	GG	GG	GG	GG	GG	AA	AA	GG	NN	GG	GG	GG	AA	GG	GG	GG	GG	GG	GG	AA	GG	GG
ss196422548	A/G	1	14166908	-	agpv3	MO/UC_Davis	40K	PZE-101024131	A	NA	AA	AA	AA	AA	AA	GG	AA	AA	GG	AA	GG	AA	GG	GG	GG	GG	GG	AA	AA	AA	GG	GG	AA	AA	AA	AA	GG	AA	GG	GG	GG	GG	AA	AA	AA	GG	AA	GG	GG
ss196422552	A/G	1	14506884	-	agpv3	MO/UC_Davis	40K	PZE-101024424	A	NA	AA	AA	AA	AA	AA	NN	AA	AA	AA	AA	GG	GG	AA	GG	GG	GG	GG	AA	AA	AA	GG	GG	AA	AA	AA	AA	GG	AA	GG	AA	GG	GG	AA	AA	AA	GG	AA	GG	GG
ss196414391	A/G	1	14508811	-	agpv3	MO/UC_Davis	40K	PZA03663.2	A	NA	AA	AA	AA	AA	AA	AA	AA	AA	GG	AA	AA	AA	GG	AA	AA	AA	AA	AA	AA	AA	AA	AA	AA	AA	AA	AA	AA	AA	AA	GG	AA	AA	GG	AA	AA	AA	GG	AA	AA
ss196422554	A/G	1	14509692	+	agpv3	MO/UC_Davis	40K	PZE-101024452	A	NA	GG	GG	AA	GG	GG	GG	GG	GG	GG	GG	NN	AA	GG	GG	GG	GG	GG	GG	GG	GG	GG	GG	GG	GG	GG	AA	GG	AA	GG	GG	GG	GG	GG	AA	GG	GG	GG	GG	GG
ss196512799	A/G	1	14624492	-	agpv3	MO/UC_Davis	40K	SYN25067	A	NA	AA	GG	GG	AA	GG	GG	GG	GG	GG	AA	NN	AA	GG	GG	GG	GG	GG	GG	GG	GG	GG	GG	AA	GG	GG	GG	GG	GG	GG	GG	GG	GG	GG	GG	GG	GG	GG	GG	GG
ss196512809	A/G	1	14625814	-	agpv3	MO/UC_Davis	40K	SYN25072	A	NA	GG	AA	GG	GG	AA	AA	AA	AA	GG	GG	NN	GG	GG	AA	AA	AA	AA	AA	AA	AA	AA	AA	GG	AA	NN	GG	AA	GG	AA	GG	AA	AA	GG	GG	AA	AA	GG	AA	AA
ss196512807	A/G	1	14625821	-	agpv3	MO/UC_Davis	40K	SYN25071	B	NA	GG	AA	GG	GG	AA	AA	AA	AA	GG	GG	NN	GG	GG	AA	AA	AA	AA	AA	AA	AA	AA	AA	GG	AA	AA	GG	AA	GG	AA	GG	AA	AA	GG	GG	AA	AA	GG	AA	AA
ss196512805	A/G	1	14637284	+	agpv3	MO/UC_Davis	40K	SYN25070	B	NA	AA	NN	AA	AA	AG	NN	NN	NN	AA	AA	AG	AA	AA	NN	GG	AG	GG	GG	GG	GG	NN	GG	NN	NN	GG	AA	GG	AA	NN	AA	GG	AG	AA	AA	NN	AG	AA	NN	NN
ss196512803	A/G	1	14637525	+	agpv3	MO/UC_Davis	40K	SYN25069	A	NA	AA	GG	AA	AA	GG	GG	GG	GG	AA	AA	GG	AA	AA	GG	GG	GG	GG	GG	GG	GG	GG	GG	AA	GG	NN	AA	GG	AA	GG	AA	GG	GG	AA	AA	GG	GG	AA	GG	GG
ss196512801	A/C	1	14638320	-	agpv3	MO/UC_Davis	15K	SYN25068	3	NA	NN	CC	CC	AA	CC	CC	CC	CC	AA	AA	CC	AA	AA	CC	CC	CC	CC	CC	CC	CC	CC	CC	AA	CC	CC	CC	CC	CC	CC	AA	CC	CC	AA	CC	CC	CC	AA	CC	CC
ss196414393	A/G	1	14638378	+	agpv3	MO/UC_Davis	40K	csu1171.2	2	NA	NN	AA	GG	GG	AA	AA	AA	AA	GG	GG	NN	GG	GG	AA	AA	AA	AA	AA	AA	AA	AA	AA	GG	AA	AA	GG	AA	GG	AA	GG	AA	AA	GG	GG	AA	AA	GG	AA	AA
ss196419874	A/G	1	14638426	+	agpv3	MO/UC_Davis	40K	PUT-163a-60345927-2539	A	NA	GG	GG	GG	GG	GG	GG	GG	GG	GG	GG	GG	GG	GG	GG	GG	GG	GG	GG	GG	GG	GG	GG	GG	GG	GG	AA	GG	AA	GG	GG	GG	GG	GG	AA	GG	GG	GG	GG	GG
ss196422556	A/G	1	14638455	-	agpv3	MO/UC_Davis	40K	PZE-101024519	A	NA	GG	AA	AA	GG	AA	AA	AA	AA	GG	GG	NN	GG	GG	AA	AA	AA	AA	AA	AA	AA	AA	AA	GG	AA	AA	GG	AA	GG	AA	GG	AA	AA	GG	GG	AA	AA	GG	AA	AA
ss196414396	A/G	1	14638606	-	agpv3	MO/UC_Davis	40K	PZA01497.1	A	NA	NN	GG	AA	AA	AA	GG	GG	GG	AA	AA	NN	AA	AA	GG	GG	GG	GG	AA	GG	AA	GG	GG	AA	AA	GG	AA	GG	AA	GG	AA	GG	GG	AA	AA	GG	GG	AA	GG	GG
ss196422558	A/G	1	14708757	+	agpv3	MO/UC_Davis	40K	PZE-101024556	B	NA	GG	GG	GG	GG	NN	AA	GG	GG	GG	GG	AA	GG	GG	AA	AA	AA	AA	GG	GG	GG	AA	AA	GG	GG	GG	AA	AA	AA	AA	GG	AA	AA	GG	AA	GG	AA	GG	AA	AA
ss196422560	A/G	1	14806683	-	agpv3	MO/UC_Davis	40K	PZE-101024667	A	NA	GG	GG	GG	GG	GG	GG	AA	GG	GG	GG	GG	AA	GG	GG	GG	GG	GG	GG	AA	GG	GG	GG	GG	GG	AA	GG	GG	GG	GG	GG	GG	GG	GG	GG	AA	GG	GG	GG	GG
ss196422562	A/G	1	14817356	+	agpv3	MO/UC_Davis	40K	PZE-101024700	A	NA	AA	AA	AA	AA	GG	AA	AA	AA	GG	AA	AA	AA	GG	AA	AA	AA	AA	AA	AA	AA	AA	AA	AA	AA	AA	AA	AA	AA	AA	GG	AA	AA	GG	AA	AA	AA	AA	AA	AA
ss196422564	A/G	1	14846740	-	agpv3	MO/UC_Davis	15K	PZE-101024733	5	NA	AA	AA	AA	AA	GG	AA	AA	GG	GG	AA	AA	AA	GG	AA	AA	AA	AA	AA	AA	AA	AA	AA	AA	AA	AA	AA	AA	AA	AA	GG	AA	AA	GG	AA	AA	AA	AA	AA	AA
ss196512773	A/G	1	14851568	-	agpv3	MO/UC_Davis	40K	SYN25022	A	NA	GG	GG	GG	GG	GG	NN	GG	AA	GG	GG	NN	GG	GG	AA	AA	AA	AA	AA	GG	GG	AA	AA	GG	AA	GG	GG	AA	GG	AA	GG	AA	AA	GG	GG	GG	AA	GG	AA	AA
ss196422566	A/G	1	14852132	+	agpv3	MO/UC_Davis	40K	PZE-101024779	A	NA	GG	AA	GG	GG	GG	GG	GG	GG	GG	GG	GG	GG	GG	GG	GG	GG	GG	GG	GG	GG	GG	GG	GG	GG	GG	AA	GG	AA	GG	GG	GG	GG	GG	AA	GG	GG	AA	GG	GG
ss196512771	A/G	1	14852380	-	agpv3	MO/UC_Davis	40K	SYN25015	A	NA	GG	AA	AA	GG	AA	AA	AA	AA	AA	GG	AA	AA	AA	AA	AA	AA	AA	AA	AA	AA	AA	AA	GG	AA	AA	AA	AA	AA	AA	AA	AA	AA	AA	AA	AA	AA	AA	AA	AA
ss196422568	A/C	1	14858416	+	agpv3	MO/UC_Davis	40K	PZE-101024808	A	NA	AA	AA	CC	AA	AA	CC	AA	AA	AA	AA	CC	CC	CC	CC	CC	CC	CC	AA	AA	AA	CC	CC	AA	AA	AA	AA	CC	AA	CC	CC	CC	CC	AA	AA	AA	CC	AA	CC	CC
ss196422570	A/C	1	14858902	+	agpv3	MO/UC_Davis	40K	PZE-101024809	A	NA	CC	CC	AA	CC	CC	NN	CC	CC	CC	CC	NN	CC	AA	AA	AA	AA	AA	CC	CC	CC	AA	AA	CC	CC	CC	CC	AA	CC	AA	AA	AA	AA	CC	CC	CC	AA	CC	AA	AA
ss196512775	A/C	1	14859057	+	agpv3	MO/UC_Davis	40K	SYN25029	A	NA	CC	CC	AA	CC	CC	NN	CC	CC	CC	CC	NN	CC	AA	AA	AA	AA	AA	CC	CC	CC	AA	AA	CC	CC	CC	CC	NN	CC	AA	AA	AA	AA	CC	CC	CC	AA	CC	AA	AA
ss196519369	A/G	1	14926733	+	agpv3	MO/UC_Davis	40K	SYN33163	A	NA	GG	GG	GG	GG	GG	AA	GG	GG	GG	GG	AA	GG	AA	AA	AA	AA	AA	GG	GG	GG	AA	AA	GG	GG	GG	GG	AA	GG	AA	AA	AA	AA	GG	GG	GG	AA	GG	AA	AA
ss196519371	A/G	1	14939846	+	agpv3	MO/UC_Davis	15K	SYN33164	C	NA	NN	AG	GG	NN	GG	GG	GG	GG	GG	AA	GG	GG	GG	GG	GG	GG	GG	NN	GG	GG	GG	GG	AA	GG	GG	AA	GG	NN	GG	GG	GG	GG	GG	AA	GG	GG	NN	GG	GG
ss196519365	A/C	1	14942699	+	agpv3	MO/UC_Davis	40K	SYN33160	B	NA	CC	AA	AA	CC	CC	NN	AA	AA	CC	CC	NN	CC	CC	AA	AA	AA	AA	AA	AA	AA	AA	AA	CC	CC	AA	AA	AA	AA	AA	CC	AA	AA	CC	AA	AA	AA	AA	AA	AA
ss196414398	A/G	1	14958534	+	agpv3	MO/UC_Davis	40K	PZA01652.1	A	NA	GG	GG	GG	AA	GG	GG	GG	GG	AA	GG	GG	AA	GG	GG	GG	GG	GG	GG	GG	GG	GG	GG	AA	GG	AA	AA	GG	GG	GG	GG	GG	GG	GG	GG	GG	GG	AA	GG	GG
ss196519367	A/C	1	14959713	-	agpv3	MO/UC_Davis	40K	SYN33162	A	NA	CC	AA	CC	CC	CC	CC	AA	CC	CC	CC	NN	CC	CC	CC	CC	CC	CC	AA	CC	CC	AA	AA	CC	CC	CC	CC	AA	AA	AA	CC	CC	AA	CC	AA	AA	CC	CC	CC	CC
ss196422572	A/C	1	15067294	+	agpv3	MO/UC_Davis	40K	PZE-101025101	5	NA	AA	AA	AA	CC	CC	NN	AA	AA	AA	CC	NN	CC	AA	AA	AA	AA	AA	AA	AA	AA	AA	AA	CC	CC	AA	AA	AA	AA	AA	AA	AA	AA	AA	AA	AA	AA	AA	AA	AA
ss196517836	A/C	1	15070621	-	agpv3	MO/UC_Davis	40K	SYN31161	A	NA	CC	AA	CC	AA	AA	AA	CC	CC	AA	CC	AA	AA	AA	AA	AA	AA	AA	AA	AA	AA	AA	AA	CC	CC	AA	AA	AA	AA	AA	AA	AA	AA	CC	AA	CC	AA	AA	AA	AA
ss196418510	A/C	1	15070695	-	agpv3	MO/UC_Davis	40K	PUT-163a-149070810-821	A	NA	NN	CC	CC	AA	AA	AA	AA	CC	AA	CC	NN	AA	AA	AA	AA	AA	AA	CC	AA	AA	CC	CC	CC	CC	AA	AA	NN	CC	CC	AA	AA	CC	CC	CC	AA	AA	AA	AA	AA
ss196517834	A/C	1	15070971	-	agpv3	MO/UC_Davis	15K	SYN31156	5	NA	AA	AA	AA	CC	AA	AA	AA	AA	AA	AA	AA	AA	AA	AA	AA	AA	AA	AA	AA	AA	AA	AA	CC	AA	AA	AA	AA	AA	AA	AA	AA	AA	CC	AA	AA	AA	AA	AA	AA
ss196418512	A/G	1	15071118	-	agpv3	MO/UC_Davis	40K	PUT-163a-149070811-822	A	NA	AA	AA	AA	NN	AA	NN	AA	AA	NN	AA	AA	AA	AA	AA	AA	AA	AA	AA	AA	AA	AA	AA	NN	AA	GG	AA	AA	AA	AA	AA	AA	AA	NN	AA	AA	AA	AA	AA	AA
ss196517840	A/G	1	15169626	-	agpv3	MO/UC_Davis	40K	SYN31166	A	NA	AA	GG	GG	AA	AA	NN	AA	AA	AA	AA	GG	GG	GG	AA	GG	GG	GG	GG	AA	GG	GG	GG	AA	AA	GG	AA	NN	AA	GG	AA	GG	GG	AA	AA	AA	NN	AA	NN	NN
ss196517838	A/G	1	15169716	-	agpv3	MO/UC_Davis	40K	SYN31163	A	NA	GG	GG	GG	GG	AA	NN	GG	AA	AA	AA	GG	GG	GG	AA	GG	GG	GG	GG	GG	GG	GG	GG	AA	AA	GG	AA	NN	AA	GG	GG	GG	GG	GG	AA	GG	GG	AA	GG	GG
ss196529415	A/G	1	15170172	-	agpv3	MO/UC_Davis	40K	SYNGENTA10955	B	NA	AA	AA	AA	AA	AA	GG	GG	AA	AA	AA	AA	AA	AA	AA	GG	GG	GG	AA	GG	AA	AA	AA	AA	AA	AA	AA	AA	AA	AA	GG	GG	AA	AA	AA	GG	GG	AA	GG	GG
ss196529541	A/G	1	15170840	+	agpv3	MO/UC_Davis	40K	SYNGENTA12708	5	NA	AA	AA	AA	AA	AA	AA	AA	AA	AA	AA	AA	AA	AA	GG	AA	AA	AA	AA	NN	AA	AA	AA	AA	AA	AA	AA	AA	AA	AA	NN	AA	AA	AA	AA	AA	AA	AA	AA	AA
ss196510554	A/G	1	15353542	+	agpv3	MO/UC_Davis	15K	SYN22236	3	NA	AA	AA	AA	GG	AA	GG	AA	AA	GG	AA	NN	GG	AA	GG	GG	GG	GG	GG	AA	GG	AA	AA	GG	AA	GG	AA	AA	AA	AA	AA	GG	AA	AA	AA	AA	GG	AA	GG	GG
ss196422576	T/C	1	15474589	+	agpv3	MO/UC_Davis	40K	PZE-101025939	5	NA	NN	CC	CC	NN	CC	CC	CC	CC	CC	NN	CC	NN	CC	CC	CC	CC	CC	CC	TT	CC	CC	CC	CC	NN	CC	CC	CC	CC	CC	NN	CC	CC	NN	CC	CC	CC	NN	CC	CC
ss196510556	T/C	1	15491183	-	agpv3	MO/UC_Davis	40K	SYN22238	A	NA	TT	TT	TT	CC	CC	CC	TT	CC	CC	TT	CC	CC	CC	CC	CC	CC	CC	CC	CC	CC	TT	TT	CC	TT	CC	TT	TT	CC	TT	TT	CC	CC	TT	CC	TT	CC	TT	CC	CC
ss196508859	A/G	1	15512528	+	agpv3	MO/UC_Davis	40K	SYN20196	A	NA	GG	GG	GG	AA	GG	NN	GG	GG	GG	GG	AA	AA	GG	GG	GG	GG	GG	GG	GG	AA	AA	AA	GG	GG	GG	AA	AA	GG	AA	GG	GG	AA	GG	GG	GG	GG	GG	GG	GG
ss196422578	A/G	1	15727911	-	agpv3	MO/UC_Davis	40K	PZE-101026095	B	NA	AA	AA	AA	GG	AA	AA	AA	AA	AA	AA	GG	AA	AA	AA	AA	AA	AA	AA	AA	AA	AA	AA	AA	AA	AA	GG	AA	AA	AA	AA	AA	GG	AA	AA	AA	AA	AA	AA	AA
ss196422580	A/G	1	15728590	-	agpv3	MO/UC_Davis	40K	PZE-101026096	A	NA	AA	AA	AA	GG	AA	AA	AA	AA	AA	AA	NN	AA	AA	AA	AA	AA	AA	AA	AA	AA	AA	AA	AA	AA	AA	GG	AA	AA	AA	AA	AA	GG	AA	AA	AA	AA	AA	AA	AA
ss196531299	A/G	1	15738299	-	agpv3	MO/UC_Davis	40K	ZM015125-0227	A	NA	GG	GG	GG	GG	GG	GG	GG	GG	GG	GG	GG	GG	GG	GG	GG	GG	GG	GG	GG	GG	GG	GG	AA	GG	GG	GG	GG	GG	GG	GG	GG	GG	GG	GG	GG	GG	GG	GG	GG
ss196422582	A/G	1	15738425	-	agpv3	MO/UC_Davis	40K	PZE-101026148	A	NA	NN	GG	GG	AA	AA	AA	GG	GG	AA	AA	GG	GG	AA	AA	AA	AA	AA	AA	GG	AA	AA	AA	AA	AA	AA	NN	AA	AA	AA	AA	AA	GG	AA	AA	GG	AA	AA	AA	AA
ss196525241	A/G	1	15774608	+	agpv3	MO/UC_Davis	40K	SYN5068	A	NA	AA	AA	AA	AA	AA	AA	AA	AA	AA	AA	AA	AA	AA	AA	AA	AA	AA	AA	AA	AA	AA	AA	GG	AA	AA	GG	AA	AA	AA	AA	AA	AA	AA	AA	AA	AA	AA	AA	AA
ss196525233	A/G	1	15774786	-	agpv3	MO/UC_Davis	40K	SYN5061	A	NA	AA	AA	AA	AA	GG	AA	AA	AA	GG	GG	AA	AA	GG	AA	AA	AA	AA	GG	AA	AA	AA	AA	GG	AA	GG	GG	AA	GG	AA	AA	AA	AA	GG	GG	AA	AA	AA	AA	AA
ss196529393	A/G	1	15776099	-	agpv3	MO/UC_Davis	40K	SYNGENTA10737	4	NA	GG	AA	AA	AA	AA	GG	AA	AA	AA	AA	AA	AA	AA	GG	GG	GG	GG	AA	AA	GG	AA	AA	AA	GG	AA	AA	AA	AA	AA	GG	GG	AA	AA	AA	AA	GG	GG	GG	GG
ss196525231	A/G	1	15779027	-	agpv3	MO/UC_Davis	40K	SYN5056	A	NA	AA	AA	AA	AA	GG	AA	AA	AA	GG	AA	AA	AA	AA	AA	AA	AA	AA	GG	AA	AA	AA	AA	GG	AA	GG	GG	AA	AA	AA	AA	AA	AA	AA	AA	AA	AA	AA	AA	AA
ss196525229	A/G	1	15780279	+	agpv3	MO/UC_Davis	40K	SYN5051	A	NA	GG	GG	GG	GG	GG	GG	GG	GG	GG	GG	GG	GG	GG	GG	GG	GG	GG	GG	GG	GG	GG	GG	AA	GG	GG	GG	GG	GG	GG	GG	GG	GG	GG	GG	GG	GG	GG	GG	GG
ss196525237	A/G	1	15781262	-	agpv3	MO/UC_Davis	40K	SYN5065	A	NA	GG	GG	GG	GG	GG	GG	GG	GG	GG	GG	GG	GG	GG	GG	GG	GG	GG	GG	GG	GG	GG	GG	AA	GG	GG	AA	GG	GG	GG	GG	GG	GG	GG	GG	GG	GG	GG	GG	GG
ss196422584	A/G	1	15781316	+	agpv3	MO/UC_Davis	40K	PZE-101026206	A	NA	GG	GG	GG	GG	GG	GG	GG	GG	GG	GG	GG	GG	GG	GG	GG	GG	GG	GG	GG	GG	GG	GG	AA	GG	GG	AA	GG	GG	GG	GG	GG	GG	GG	GG	GG	GG	GG	GG	GG
ss196422586	A/G	1	15782987	+	agpv3	MO/UC_Davis	40K	PZE-101026218	A	NA	AA	AA	AA	AA	AA	AA	AA	AA	AA	AA	AA	AA	AA	AA	AA	AA	AA	AA	AA	AA	AA	AA	GG	AA	AA	GG	AA	AA	AA	AA	AA	AA	AA	AA	AA	AA	AA	AA	AA
ss196525235	A/C	1	15783166	+	agpv3	MO/UC_Davis	40K	SYN5063	A	NA	AA	AA	AA	AA	AA	AA	AA	AA	AA	AA	AA	AA	AA	AA	AA	AA	AA	AA	AA	AA	AA	AA	CC	AA	AA	CC	AA	AA	AA	AA	AA	AA	AA	AA	AA	AA	AA	AA	AA
ss196525239	A/C	1	15784507	-	agpv3	MO/UC_Davis	40K	SYN5066	A	NA	AA	AA	AA	AA	AA	AA	AA	AA	AA	AA	AA	AA	AA	AA	AA	AA	AA	AA	AA	AA	CC	CC	AA	AA	AA	AA	CC	AA	CC	AA	AA	AA	AA	AA	AA	AA	AA	AA	AA
ss196422588	A/G	1	15808119	+	agpv3	MO/UC_Davis	40K	PZE-101026314	A	NA	GG	AA	AA	AA	GG	NN	AA	GG	AA	GG	NN	AA	GG	AA	AA	AA	AA	GG	AA	GG	GG	GG	AA	AA	GG	AA	GG	GG	GG	GG	AA	GG	GG	GG	AA	AA	GG	AA	AA
ss196422590	A/G	1	15816479	-	agpv3	MO/UC_Davis	15K	PZE-101026386	5	NA	AA	GG	GG	NN	AA	GG	AA	AA	GG	AA	GG	GG	AA	GG	GG	GG	GG	AA	GG	GG	AA	AA	GG	GG	AA	GG	AA	AA	AA	AA	GG	GG	AA	AA	AA	GG	GG	GG	GG
ss196422592	A/G	1	15906700	-	agpv3	MO/UC_Davis	40K	PZE-101026429	A	NA	GG	AA	AA	AA	GG	NN	GG	AA	AA	GG	AA	AA	GG	AA	AA	AA	AA	GG	AA	AA	AA	AA	AA	GG	GG	AA	AA	AA	AA	GG	AA	AA	GG	AA	GG	AA	AA	AA	AA
ss196422598	T/G	1	15988955	+	agpv3	MO/UC_Davis	15K	PZE-101026621	5	NA	TT	GG	GG	TT	TT	GG	TT	TT	TT	TT	TT	TT	TT	GG	GG	GG	GG	TT	TT	GG	TT	TT	GG	TT	TT	TT	TT	TT	TT	TT	GG	TT	TT	TT	TT	TT	GG	GG	GG
ss196420972	T/G	1	15991490	+	agpv3	MO/UC_Davis	40K	PUT-163a-76282462-3845	A	NA	GG	GG	GG	GG	GG	GG	GG	GG	GG	GG	GG	GG	GG	GG	GG	GG	GG	GG	GG	GG	TT	TT	GG	GG	GG	GG	TT	TT	TT	GG	GG	GG	GG	TT	GG	GG	GG	GG	GG
ss196422602	A/G	1	16061566	+	agpv3	MO/UC_Davis	15K	PZE-101026882	5	NA	NN	AA	AA	GG	NN	GG	NN	GG	GG	NN	GG	GG	GG	GG	GG	GG	GG	NN	GG	AA	GG	GG	AA	GG	NN	GG	GG	GG	GG	GG	GG	GG	GG	GG	NN	GG	GG	GG	GG
ss196422604	C/G	1	16177742	+	agpv3	MO/UC_Davis	40K	PZE-101027125	A	NA	NN	GG	GG	GG	CC	GG	CC	GG	GG	CC	GG	GG	GG	GG	GG	GG	GG	CC	GG	CC	GG	GG	GG	GG	CC	GG	GG	CC	GG	CC	GG	GG	GG	CC	CC	GG	GG	GG	GG
ss196422606	A/G	1	16201041	+	agpv3	MO/UC_Davis	40K	PZE-101027158	A	NA	GG	GG	GG	GG	AA	GG	AA	GG	GG	AA	GG	GG	GG	GG	GG	GG	GG	AA	GG	GG	GG	GG	GG	GG	GG	GG	GG	AA	GG	AA	GG	GG	GG	AA	AA	GG	GG	GG	GG
ss196530589	A/G	1	16334770	+	agpv3	MO/UC_Davis	40K	ZM008441-0588	A	NA	GG	GG	GG	GG	GG	NN	GG	GG	GG	GG	GG	GG	GG	GG	AA	AA	AA	GG	AA	GG	GG	GG	AA	GG	GG	GG	GG	GG	GG	AA	AA	GG	GG	GG	GG	GG	GG	AA	AA
ss196422612	A/G	1	16347269	+	agpv3	MO/UC_Davis	40K	PZE-101027351	A	NA	GG	GG	GG	GG	GG	AA	GG	GG	GG	GG	GG	GG	GG	GG	AA	AA	AA	GG	AA	GG	GG	GG	AA	GG	GG	GG	GG	GG	GG	GG	AA	GG	GG	GG	GG	GG	GG	AA	AA
ss196422614	A/G	1	16348148	+	agpv3	MO/UC_Davis	40K	PZE-101027362	A	NA	AA	AA	AA	AA	AA	GG	AA	GG	AA	AA	AA	AA	AA	AA	GG	GG	GG	AA	GG	GG	AA	AA	GG	AA	GG	AA	AA	AA	AA	GG	GG	AA	AA	AA	AA	AA	AA	GG	GG
ss196422608	A/C	1	16370935	-	agpv3	MO/UC_Davis	15K	PZE-101027182	5	NA	NN	CC	AA	AA	AA	CC	AA	CC	CC	AA	CC	CC	CC	AA	CC	CC	CC	AA	CC	CC	AA	AA	AA	CC	CC	AA	AA	CC	AA	CC	CC	CC	CC	CC	AA	CC	CC	CC	CC
ss196422618	A/G	1	16437202	-	agpv3	MO/UC_Davis	40K	PZE-101027475	5	NA	AA	GG	GG	AA	AA	GG	AA	NN	GG	AA	GG	GG	GG	GG	GG	GG	GG	AA	AA	AA	GG	GG	AA	AA	NN	GG	GG	GG	GG	AA	GG	GG	AA	GG	AA	GG	GG	GG	GG
ss196422622	A/G	1	16468637	-	agpv3	MO/UC_Davis	40K	PZE-101027616	A	NA	GG	GG	GG	GG	GG	GG	GG	GG	GG	GG	NN	AA	GG	GG	GG	GG	GG	GG	GG	GG	GG	GG	GG	GG	GG	GG	GG	GG	GG	GG	GG	GG	GG	GG	GG	GG	GG	GG	GG
ss196504089	A/G	1	16579084	-	agpv3	MO/UC_Davis	40K	SYN14297	A	NA	GG	AA	GG	GG	GG	GG	GG	GG	GG	GG	GG	GG	GG	AA	AA	AA	GG	GG	GG	GG	AA	AA	GG	GG	GG	AA	AA	GG	AA	GG	GG	GG	GG	GG	GG	GG	GG	GG	GG
ss196422626	A/G	1	16597892	+	agpv3	MO/UC_Davis	40K	PZE-101027798	A	NA	GG	GG	GG	GG	GG	GG	GG	GG	GG	GG	GG	GG	GG	GG	GG	GG	GG	GG	GG	GG	GG	GG	GG	GG	GG	GG	GG	GG	GG	GG	GG	GG	GG	GG	GG	GG	GG	GG	GG
ss196422628	A/C	1	16601630	-	agpv3	MO/UC_Davis	40K	PZE-101027807	A	NA	AA	AA	AA	AA	CC	NN	CC	AA	AA	CC	CC	CC	CC	AA	AA	AA	AA	CC	AA	AA	AA	AA	AA	CC	AA	AA	AA	CC	AA	AA	AA	CC	CC	CC	CC	CC	CC	AA	AA
ss196419618	A/T	1	16602929	-	agpv3	MO/UC_Davis	40K	PUT-163a-50327548-2188	A	NA	TT	AA	AA	AA	TT	TT	TT	AA	TT	TT	TT	TT	TT	AA	AA	AA	TT	TT	AA	AA	AA	AA	AA	TT	AA	AA	AA	TT	AA	AA	TT	TT	TT	TT	TT	TT	TT	TT	TT
ss196421012	A/G	1	16602992	+	agpv3	MO/UC_Davis	40K	PUT-163a-76287542-3906	A	NA	AA	AA	AA	AA	GG	AA	AA	AA	AA	GG	NN	AA	GG	AA	AA	AA	AA	GG	AA	AA	AA	AA	AA	GG	AA	AA	AA	GG	AA	AA	AA	GG	GG	GG	AA	AA	GG	AA	AA
ss196418560	A/G	1	16603777	-	agpv3	MO/UC_Davis	40K	PUT-163a-149084683-873	A	NA	AA	GG	GG	GG	AA	AA	AA	GG	AA	AA	AA	AA	AA	GG	GG	GG	AA	AA	GG	GG	GG	GG	GG	AA	GG	GG	GG	AA	GG	GG	AA	AA	GG	AA	AA	AA	AA	AA	AA
ss196422630	A/G	1	16626016	+	agpv3	MO/UC_Davis	40K	PZE-101027831	A	NA	AA	GG	GG	GG	GG	AA	AA	GG	AA	GG	NN	AA	GG	GG	GG	GG	AA	GG	GG	GG	GG	GG	GG	GG	GG	GG	GG	GG	GG	GG	AA	GG	GG	GG	AA	AA	GG	AA	AA
ss196420360	A/T	1	16783698	-	agpv3	MO/UC_Davis	40K	PUT-163a-71311320-3113	3	NA	AA	AA	TT	TT	TT	AA	AA	AA	AA	AA	TT	TT	AA	TT	TT	TT	AA	TT	TT	AA	TT	TT	AA	TT	NN	TT	TT	TT	TT	AA	AA	TT	TT	TT	AA	AA	AA	AA	AA
ss196420356	A/G	1	16783824	+	agpv3	MO/UC_Davis	40K	PUT-163a-71311320-3110	A	NA	AA	AA	GG	GG	GG	AA	AA	AA	AA	AA	GG	GG	GG	GG	GG	GG	AA	GG	GG	AA	GG	GG	AA	AA	GG	GG	GG	GG	GG	AA	AA	GG	GG	GG	AA	AA	GG	AA	AA
ss196422634	A/G	1	16787550	+	agpv3	MO/UC_Davis	40K	PZE-101028104	A	NA	GG	GG	GG	GG	GG	GG	GG	GG	GG	GG	NN	GG	AA	GG	GG	GG	NN	GG	GG	GG	GG	GG	GG	AA	GG	AA	GG	AA	GG	AA	NN	AA	AA	AA	GG	GG	AA	NN	NN
ss196422636	A/G	1	16787967	+	agpv3	MO/UC_Davis	40K	PZE-101028121	3	NA	AA	GG	AA	AA	AA	AA	AA	AA	AA	GG	AA	AA	GG	AA	AA	AA	NN	AA	GG	AA	AA	AA	GG	GG	AA	AA	AA	GG	AA	GG	NN	AA	AA	GG	AA	AA	GG	NN	NN
ss196521731	A/G	1	16791752	+	agpv3	MO/UC_Davis	40K	SYN362	A	NA	GG	AA	GG	GG	GG	AA	GG	GG	GG	GG	AA	AA	GG	GG	GG	GG	NN	GG	GG	GG	GG	GG	AA	GG	GG	AA	GG	GG	GG	GG	NN	AA	AA	GG	GG	GG	GG	NN	NN
ss196521901	A/C	1	16799718	+	agpv3	MO/UC_Davis	40K	SYN364	A	NA	AA	CC	AA	AA	AA	AA	AA	AA	AA	CC	AA	AA	AA	AA	AA	AA	AA	AA	AA	AA	AA	AA	CC	AA	AA	AA	AA	CC	AA	AA	AA	AA	AA	CC	AA	AA	AA	AA	AA
ss196422642	A/G	1	16801305	+	agpv3	MO/UC_Davis	40K	PZE-101028242	A	NA	AA	AA	AA	AA	AA	AA	AA	AA	AA	AA	AA	AA	AA	GG	GG	GG	AA	AA	GG	AA	GG	GG	AA	AA	AA	AA	GG	AA	GG	GG	AA	AA	AA	AA	AA	AA	GG	AA	AA
ss196522129	A/C	1	16825538	-	agpv3	MO/UC_Davis	40K	SYN367	A	NA	NN	AA	AA	AA	AA	NN	AA	CC	CC	AA	AA	AA	CC	CC	CC	CC	CC	CC	AA	AA	CC	CC	AA	AA	AA	AA	CC	AA	CC	AA	CC	AA	AA	AA	AA	AA	AA	CC	CC
ss196422644	C/G	1	16825574	-	agpv3	MO/UC_Davis	40K	PZE-101028351	A	NA	GG	CC	CC	CC	CC	CC	CC	GG	GG	CC	CC	CC	CC	GG	GG	GG	CC	GG	CC	CC	GG	GG	CC	CC	CC	CC	GG	CC	GG	CC	CC	CC	CC	CC	CC	CC	CC	CC	CC
ss196518438	A/G	1	16952894	+	agpv3	MO/UC_Davis	40K	SYN31941	B	NA	AA	AA	GG	AA	AA	AA	AA	GG	AA	AA	NN	AA	AA	GG	GG	GG	AA	AA	AA	AA	GG	GG	AA	AA	AA	GG	GG	AA	GG	GG	AA	GG	GG	AA	AA	AA	AA	AA	AA
ss196422646	A/C	1	17408629	+	agpv3	MO/UC_Davis	40K	PZE-101028839	A	NA	CC	CC	CC	CC	CC	CC	CC	CC	CC	AA	CC	CC	CC	CC	CC	CC	CC	CC	CC	CC	CC	CC	CC	CC	AA	CC	CC	CC	CC	CC	CC	CC	CC	CC	CC	AA	CC	CC	CC
ss196422648	A/C	1	17463383	+	agpv3	MO/UC_Davis	15K	PZE-101028883	5	NA	CC	CC	NN	CC	CC	NN	CC	NN	NN	AA	NN	CC	CC	CC	CC	CC	NN	CC	CC	NN	CC	CC	NN	NN	AA	NN	CC	CC	CC	CC	NN	NN	NN	NN	CC	AA	NN	NN	NN
ss196422650	A/G	1	17492528	+	agpv3	MO/UC_Davis	40K	PZE-101028930	5	NA	AA	GG	AA	AA	GG	NN	GG	AA	AA	GG	GG	GG	AA	AA	AA	AA	GG	AA	GG	GG	AA	AA	AA	GG	GG	GG	AA	AA	AA	AA	GG	GG	GG	AA	GG	GG	AA	GG	GG
ss196519470	T/C	1	17624761	-	agpv3	MO/UC_Davis	40K	SYN33277	A	NA	CC	CC	CC	TT	CC	CC	CC	CC	CC	CC	CC	CC	TT	CC	CC	CC	CC	CC	CC	CC	CC	CC	TT	CC	CC	CC	CC	CC	CC	CC	CC	CC	CC	CC	CC	CC	CC	CC	CC
ss196519466	A/C	1	17653258	-	agpv3	MO/UC_Davis	15K	SYN33270	2	NA	AA	CC	AA	CC	CC	CC	CC	CC	AA	CC	AA	CC	CC	CC	CC	CC	CC	CC	CC	CC	CC	CC	AA	AA	CC	CC	CC	AA	CC	CC	CC	AA	AA	AA	CC	CC	AA	CC	CC
ss196417782	A/G	1	17654914	+	agpv3	MO/UC_Davis	40K	PUT-163a-101390185-21	2	NA	AA	AA	AA	AA	GG	AA	GG	GG	GG	GG	AA	GG	AA	AA	AA	AA	AA	AA	AA	AA	GG	GG	GG	GG	GG	GG	GG	GG	GG	AA	AA	AA	AA	GG	GG	GG	AA	AA	AA
ss196519464	A/G	1	17666144	-	agpv3	MO/UC_Davis	40K	SYN33269	A	NA	GG	GG	GG	GG	GG	GG	GG	GG	AA	GG	GG	GG	GG	GG	GG	GG	GG	GG	GG	GG	GG	GG	AA	AG	GG	GG	GG	AA	GG	GG	GG	GG	GG	AG	GG	GG	GG	GG	GG
ss196414400	A/G	1	17666593	-	agpv3	MO/UC_Davis	40K	PZB00718.3	A	NA	GG	GG	GG	GG	GG	GG	GG	GG	GG	GG	AA	GG	AA	GG	GG	GG	GG	GG	GG	GG	GG	GG	GG	GG	GG	GG	GG	GG	GG	GG	GG	AA	AA	GG	GG	GG	GG	GG	GG
ss196414402	A/G	1	17666677	-	agpv3	MO/UC_Davis	40K	PZB00718.5	A	NA	GG	GG	GG	GG	GG	GG	GG	GG	GG	GG	GG	GG	GG	GG	GG	GG	GG	GG	GG	GG	AA	AA	GG	GG	GG	GG	NN	GG	AA	GG	GG	GG	GG	GG	GG	GG	GG	GG	GG
ss196422654	A/G	1	17676669	+	agpv3	MO/UC_Davis	15K	PZE-101029360	2	NA	GG	GG	GG	GG	GG	GG	GG	GG	AA	GG	GG	GG	GG	GG	GG	GG	GG	AA	GG	GG	GG	GG	GG	GG	GG	GG	GG	GG	GG	AA	GG	GG	GG	GG	GG	GG	GG	GG	GG
ss196422656	A/G	1	17695120	+	agpv3	MO/UC_Davis	40K	PZE-101029587	3	NA	AA	GG	GG	AA	GG	GG	AA	GG	GG	GG	NN	GG	GG	GG	GG	GG	GG	GG	AA	GG	AA	AA	AA	GG	GG	GG	AA	AA	AA	AA	GG	AA	AA	AA	AA	GG	GG	GG	GG
ss196414405	A/G	1	17699575	-	agpv3	MO/UC_Davis	15K	PZA01914.15	2	NA	AA	AA	AA	GG	AA	AA	GG	AA	AA	AA	AA	AA	AA	AA	AA	AA	AA	AA	GG	AA	AA	AA	AA	AA	AA	AA	AA	AA	AA	AA	AA	AA	AA	AA	GG	AA	AA	AA	AA
ss196517538	A/G	1	17713423	-	agpv3	MO/UC_Davis	40K	SYN30822	A	NA	AA	AA	AA	AA	AA	AA	AA	GG	AA	AA	NN	AA	AA	AA	AA	AA	AA	AA	AA	AA	AA	AA	GG	AA	GG	AA	AA	GG	AA	AA	AA	GG	AA	GG	AA	AA	GG	AA	AA
ss196422658	A/G	1	17715020	+	agpv3	MO/UC_Davis	40K	PZE-101029648	A	NA	GG	AA	AA	AA	GG	AA	AA	AA	GG	AA	AA	AA	AA	AA	AA	AA	AA	AA	AA	GG	AA	AA	AA	AA	AA	AA	AA	AA	AA	AA	AA	AA	AA	AA	AA	AA	AA	AA	AA
ss196517542	A/G	1	17715568	+	agpv3	MO/UC_Davis	40K	SYN30825	A	NA	AA	AA	AA	AA	AA	NN	AA	GG	AA	AA	GG	GG	AA	AA	AA	AA	AA	AA	AA	AA	AA	AA	GG	GG	GG	AA	AA	GG	AA	GG	AA	GG	AA	GG	AA	AA	GG	AA	AA
ss196517540	A/G	1	17715697	+	agpv3	MO/UC_Davis	40K	SYN30824	A	NA	NN	GG	GG	GG	AA	NN	GG	AA	AA	GG	AA	AA	GG	GG	GG	GG	GG	GG	GG	GG	GG	GG	AA	AA	NN	GG	GG	AA	GG	AA	GG	AA	GG	AA	GG	GG	AA	GG	GG
ss196422660	A/G	1	17738977	+	agpv3	MO/UC_Davis	40K	PZE-101029689	A	NA	AA	AA	AA	AA	AA	AA	AA	AA	AA	AA	NN	GG	AA	AA	AA	AA	AA	AA	AA	AA	GG	GG	AA	GG	AA	AA	GG	AA	GG	GG	AA	AA	AA	AA	AA	AA	AA	AA	AA
ss196517548	A/C	1	17745035	-	agpv3	MO/UC_Davis	40K	SYN30830	A	NA	AA	CC	CC	CC	AA	CC	CC	AA	AA	CC	NN	CC	CC	CC	CC	CC	CC	CC	CC	CC	CC	CC	AA	CC	AA	CC	CC	AA	CC	CC	CC	AA	AA	AA	CC	CC	AA	CC	CC
ss196517546	A/G	1	17745614	-	agpv3	MO/UC_Davis	40K	SYN30828	A	NA	GG	GG	GG	GG	GG	GG	GG	GG	GG	GG	GG	GG	GG	GG	GG	GG	GG	GG	GG	GG	AA	AA	GG	GG	GG	GG	AA	GG	AA	GG	GG	GG	GG	GG	GG	GG	GG	GG	GG
ss196422662	A/G	1	17747783	+	agpv3	MO/UC_Davis	40K	PZE-101029707	B	NA	AA	GG	AA	AA	AA	NN	AA	AA	AA	GG	NN	GG	AA	AA	AA	AA	AA	GG	AA	GG	GG	GG	AA	AA	AA	AA	GG	AA	GG	AA	AA	AA	NN	AA	AA	AA	AA	AA	AA
ss196422664	A/G	1	17827852	-	agpv3	MO/UC_Davis	40K	PZE-101029737	A	NA	AA	AA	AA	AA	AA	AA	AA	AA	AA	GG	AG	GG	GG	AA	AA	AA	AA	AA	AA	AA	GG	GG	AA	AA	AA	GG	GG	AA	GG	AA	AA	AA	GG	AA	AA	AA	AA	AA	AA
ss196422666	A/C	1	17831436	-	agpv3	MO/UC_Davis	40K	PZE-101029748	5	NA	CC	AA	AA	CC	CC	AA	CC	CC	CC	AA	CC	AA	CC	AA	AA	AA	AA	AA	CC	AA	CC	CC	CC	CC	CC	AA	CC	CC	CC	CC	AA	CC	CC	CC	CC	AA	CC	AA	AA
ss196422668	A/G	1	17842238	-	agpv3	MO/UC_Davis	40K	PZE-101029759	A	NA	AA	AA	AA	GG	GG	AA	GG	AA	GG	AA	NN	GG	AA	AA	AA	AA	AA	AA	GG	AA	GG	GG	AA	GG	AA	AA	GG	AA	GG	GG	AA	AA	AA	AA	GG	AA	AA	AA	AA
ss196422670	A/G	1	17850046	-	agpv3	MO/UC_Davis	40K	PZE-101029820	A	NA	GG	GG	GG	GG	GG	NN	GG	GG	GG	AA	NN	AA	GG	GG	GG	GG	GG	GG	GG	GG	AA	AA	GG	GG	NN	GG	AA	AA	AA	GG	GG	GG	AA	AA	GG	GG	GG	GG	GG
ss196500914	A/G	1	17881115	+	agpv3	MO/UC_Davis	40K	SYN10534	A	NA	GG	GG	AA	GG	GG	NN	GG	GG	GG	GG	GG	GG	GG	AA	AA	AA	AA	GG	AA	AA	AA	AA	GG	GG	GG	GG	AA	GG	AA	GG	AA	GG	GG	GG	GG	GG	GG	AA	AA
ss196500912	A/C	1	17883881	-	agpv3	MO/UC_Davis	40K	SYN10533	A	NA	CC	AA	CC	CC	CC	CC	CC	CC	CC	CC	NN	CC	CC	CC	CC	CC	CC	AA	AA	CC	AA	AA	CC	CC	CC	CC	AA	CC	AA	AA	CC	AA	CC	CC	CC	CC	AA	CC	CC
ss196422672	A/G	1	17958777	-	agpv3	MO/UC_Davis	15K	PZE-101029977	5	NA	GG	NN	GG	GG	GG	NN	GG	AA	NN	GG	NN	GG	GG	GG	GG	GG	GG	NN	NN	GG	GG	GG	NN	GG	GG	NN	GG	GG	GG	NN	GG	NN	GG	GG	GG	GG	NN	GG	GG
ss196422674	A/G	1	17962311	+	agpv3	MO/UC_Davis	40K	PZE-101029990	A	NA	GG	GG	GG	GG	AA	GG	AA	GG	GG	AA	GG	GG	GG	GG	GG	GG	GG	GG	GG	AA	GG	GG	GG	AA	NN	GG	GG	AA	GG	GG	GG	GG	AA	AA	AA	GG	GG	GG	GG
ss196422676	A/G	1	17962974	-	agpv3	MO/UC_Davis	40K	PZE-101029991	A	NA	AA	GG	GG	AA	GG	GG	GG	GG	GG	AA	NN	AA	AA	GG	GG	GG	GG	GG	GG	GG	GG	GG	GG	AA	AA	GG	GG	AA	GG	GG	GG	GG	AA	AA	GG	AA	GG	GG	GG
ss196500908	A/G	1	17963526	-	agpv3	MO/UC_Davis	40K	SYN10530	A	NA	GG	AA	GG	AA	GG	AG	NN	GG	GG	AA	GG	GG	GG	AA	AA	AA	AA	AA	GG	GG	AA	AA	GG	GG	NN	AA	AA	AA	AA	GG	AA	GG	AA	AA	GG	GG	GG	AA	AA
ss196500906	A/G	1	17963712	-	agpv3	MO/UC_Davis	40K	SYN10529	A	NA	GG	AA	AA	AA	AA	NN	AA	GG	GG	AA	GG	GG	GG	AA	AA	AA	AA	AA	GG	AA	AA	AA	GG	GG	AA	AA	AA	AA	AA	GG	AA	GG	AA	AA	AA	GG	GG	AA	AA
ss196500899	A/G	1	17964887	+	agpv3	MO/UC_Davis	40K	SYN10525	A	NA	AA	GG	AA	AA	AA	AA	AA	GG	GG	AA	NN	AA	AA	AA	AA	AA	AA	GG	GG	AA	AA	AA	GG	GG	AA	GG	AA	AA	AA	GG	AA	GG	AA	AA	AA	AA	GG	AA	AA
ss196500918	A/G	1	17965115	-	agpv3	MO/UC_Davis	15K	SYN10536	C	NA	AA	GG	AA	AA	AA	AA	AA	GG	GG	AG	NN	AA	AA	AA	AA	AA	AA	GG	GG	AA	AA	AA	GG	AA	AA	GG	AA	AA	AA	GG	AA	GG	AA	AA	AA	AA	GG	AA	AA
ss196500916	A/G	1	17965145	+	agpv3	MO/UC_Davis	15K	SYN10535	3	NA	GG	AA	GG	GG	GG	GG	GG	AA	AA	GG	AA	GG	GG	GG	GG	GG	GG	AA	AA	GG	GG	GG	AA	GG	GG	AA	GG	GG	GG	AA	GG	AA	GG	GG	GG	GG	NN	GG	GG
ss196500897	A/G	1	17965336	+	agpv3	MO/UC_Davis	15K	SYN10523	3	NA	AA	GG	AA	NN	AA	NN	AG	GG	GG	AG	GG	NN	NN	AA	AA	AA	NN	GG	GG	AG	AA	AA	GG	AA	AA	GG	AA	AA	AA	GG	AA	GG	AA	AA	AG	GG	NN	AA	AA
ss196500902	A/G	1	17965919	-	agpv3	MO/UC_Davis	40K	SYN10527	A	NA	GG	AA	GG	GG	GG	GG	GG	AG	GG	GG	AG	GG	GG	GG	GG	GG	GG	AG	AG	GG	GG	GG	AA	GG	GG	AA	GG	GG	GG	AA	GG	AG	GG	GG	GG	GG	AG	GG	GG
ss196500920	A/G	1	17966205	-	agpv3	MO/UC_Davis	40K	SYN10537	A	NA	AA	GG	AA	AA	AA	AA	AA	GG	GG	AA	GG	AA	AA	AA	AA	AA	AA	GG	GG	AA	AA	AA	GG	AA	AA	GG	AA	AA	AA	GG	AA	GG	AA	AA	AA	AA	GG	AA	AA
ss196500910	A/G	1	17966980	+	agpv3	MO/UC_Davis	40K	SYN10531	A	NA	GG	AA	GG	GG	GG	GG	GG	AA	AA	GG	AA	GG	GG	GG	GG	GG	GG	AA	AA	GG	GG	GG	AA	GG	GG	AA	GG	GG	GG	AA	GG	AA	GG	GG	GG	GG	AA	GG	GG
ss196500904	A/G	1	17975202	-	agpv3	MO/UC_Davis	40K	SYN10528	A	NA	GG	AA	GG	GG	GG	GG	GG	AA	AA	GG	AA	GG	GG	GG	GG	GG	GG	AA	AA	GG	GG	GG	AA	GG	GG	AA	GG	GG	GG	AA	GG	AA	GG	GG	GG	GG	AA	GG	GG
ss196422678	A/C	1	17976023	+	agpv3	MO/UC_Davis	40K	PZE-101030022	A	NA	CC	AA	CC	CC	CC	CC	CC	AA	AA	CC	NN	CC	CC	CC	CC	CC	CC	AA	AA	CC	CC	CC	AA	CC	CC	AA	CC	CC	CC	AA	CC	AA	CC	CC	CC	CC	AA	CC	CC
ss196500521	A/G	1	18130913	-	agpv3	MO/UC_Davis	40K	SYN100	A	NA	GG	GG	GG	AA	GG	NN	GG	AA	GG	GG	AA	GG	GG	GG	GG	GG	GG	GG	GG	AA	GG	GG	AA	GG	GG	GG	GG	GG	GG	GG	GG	AA	GG	GG	GG	GG	GG	GG	GG
ss196529043	A/C	1	18137758	+	agpv3	MO/UC_Davis	40K	SYN97	A	NA	CC	CC	CC	CC	CC	CC	CC	AA	CC	CC	NN	CC	CC	CC	CC	CC	CC	CC	CC	CC	CC	CC	AA	CC	CC	CC	CC	CC	CC	CC	CC	AA	CC	CC	CC	CC	CC	CC	CC
ss196528973	A/C	1	18138665	-	agpv3	MO/UC_Davis	40K	SYN96	A	NA	CC	CC	CC	AA	CC	NN	CC	AA	CC	CC	AA	CC	CC	CC	CC	CC	CC	CC	CC	AA	CC	CC	AA	CC	CC	CC	CC	CC	CC	CC	CC	AA	CC	CC	CC	CC	CC	CC	CC
ss196500588	A/G	1	18142888	-	agpv3	MO/UC_Davis	40K	SYN101	A	NA	AA	AA	AA	GG	AA	NN	GG	GG	GG	AA	NN	AA	AA	AA	AA	AA	AA	AA	GG	GG	AA	AA	GG	AA	AA	AA	AA	AA	AA	AA	AA	GG	AA	AA	GG	AA	GG	AA	AA
ss196422682	A/G	1	18189995	-	agpv3	MO/UC_Davis	40K	PZE-101030211	A	NA	GG	AA	GG	GG	GG	GG	GG	AA	AA	AA	GG	GG	GG	GG	GG	GG	GG	AA	AA	GG	GG	GG	GG	GG	AA	AA	GG	AA	GG	AA	GG	GG	AA	AA	GG	AA	AA	GG	GG
ss196422684	A/G	1	18197360	-	agpv3	MO/UC_Davis	40K	PZE-101030220	A	NA	GG	AA	GG	GG	AA	GG	AA	AA	AA	AA	GG	GG	GG	GG	GG	GG	GG	AA	AA	GG	GG	GG	GG	GG	AA	AA	GG	AA	GG	AA	GG	GG	AA	AA	AA	AA	AA	GG	GG
ss196422686	A/G	1	18198351	+	agpv3	MO/UC_Davis	40K	PZE-101030221	A	NA	AA	GG	GG	GG	GG	GG	GG	GG	GG	GG	AA	GG	AA	GG	GG	GG	GG	GG	GG	AA	GG	GG	AA	GG	GG	GG	GG	GG	GG	GG	GG	AA	GG	GG	GG	GG	GG	GG	GG
ss196422688	A/C	1	18200876	+	agpv3	MO/UC_Davis	40K	PZE-101030251	A	NA	CC	CC	AA	AA	CC	AA	CC	CC	CC	CC	NN	AA	CC	AA	AA	AA	AA	CC	CC	CC	AA	AA	CC	AA	CC	CC	AA	CC	AA	CC	AA	CC	CC	CC	CC	CC	CC	AA	AA
ss196422690	A/C	1	18201816	-	agpv3	MO/UC_Davis	40K	PZE-101030258	A	NA	CC	CC	CC	CC	CC	CC	CC	CC	CC	CC	AA	CC	CC	CC	CC	CC	CC	CC	CC	CC	CC	CC	AA	CC	CC	CC	CC	CC	CC	CC	CC	AA	CC	CC	CC	CC	CC	CC	CC
ss196422692	A/C	1	18201956	-	agpv3	MO/UC_Davis	40K	PZE-101030261	A	NA	AA	AA	AA	AA	AA	AA	AA	AA	AA	AA	CC	AA	AA	AA	AA	AA	AA	AA	AA	AA	AA	AA	CC	AA	AA	AA	AA	AA	AA	AA	AA	CC	AA	AA	AA	AA	AA	AA	AA
ss196422694	A/G	1	18202082	-	agpv3	MO/UC_Davis	40K	PZE-101030263	A	NA	GG	GG	GG	GG	GG	GG	GG	GG	GG	GG	NN	GG	GG	GG	GG	GG	GG	GG	GG	GG	GG	GG	AA	GG	GG	GG	GG	GG	GG	GG	GG	AA	GG	GG	GG	GG	GG	GG	GG
ss196422696	A/G	1	18206214	-	agpv3	MO/UC_Davis	40K	PZE-101030280	A	NA	GG	GG	GG	GG	GG	GG	GG	GG	GG	GG	NN	GG	GG	GG	GG	GG	GG	GG	GG	GG	GG	GG	AA	GG	GG	GG	GG	GG	GG	GG	GG	AA	GG	GG	GG	GG	GG	GG	GG
ss196527737	A/C	1	18278839	+	agpv3	MO/UC_Davis	40K	SYN8027	A	NA	CC	CC	CC	CC	CC	CC	CC	CC	CC	CC	NN	CC	CC	CC	CC	CC	CC	CC	CC	CC	CC	CC	AA	CC	CC	CC	CC	CC	CC	CC	CC	AA	CC	CC	CC	CC	CC	CC	CC
ss196422698	A/G	1	18293181	+	agpv3	MO/UC_Davis	40K	PZE-101030300	A	NA	AA	AA	AA	GG	AA	AA	AA	AA	AA	AA	GG	AA	AA	AA	AA	AA	AA	AA	AA	AA	AA	AA	GG	AA	AA	AA	AA	AA	AA	AA	AA	GG	AA	AA	AA	AA	AA	AA	AA
ss196530910	A/G	1	18293361	-	agpv3	MO/UC_Davis	40K	ZM013214-0531	4	NA	GG	GG	GG	AA	GG	GG	GG	GG	GG	GG	GG	GG	GG	GG	GG	GG	GG	GG	GG	GG	GG	GG	GG	GG	GG	GG	GG	GG	GG	GG	GG	GG	GG	GG	GG	GG	GG	GG	GG
ss196422699	A/G	1	18293753	-	agpv3	MO/UC_Davis	40K	PZE-101030302	A	NA	AA	AA	AA	AA	AA	AA	AA	AA	AA	AA	GG	AA	AA	AA	AA	AA	AA	AA	AA	AA	AA	AA	GG	AA	AA	AA	AA	AA	AA	AA	AA	GG	AA	AA	AA	AA	AA	AA	AA
ss196422701	A/C	1	18623812	+	agpv3	MO/UC_Davis	40K	PZE-101030429	5	NA	NN	NN	AA	NN	CC	NN	CC	CC	CC	NN	CC	AA	CC	AA	AA	AA	AA	NN	NN	CC	CC	CC	CC	CC	NN	NN	CC	NN	CC	AA	AA	CC	NN	NN	CC	AA	CC	AA	NN
ss196422703	A/G	1	18630173	+	agpv3	MO/UC_Davis	15K	PZE-101030508	5	NA	NN	NN	AA	AA	GG	NN	GG	GG	GG	NN	GG	NN	NN	NN	NN	NN	GG	GG	GG	AA	GG	GG	GG	GG	NN	GG	GG	NN	GG	GG	NN	GG	NN	NN	GG	NN	GG	NN	NN
ss196422705	A/C	1	18643087	-	agpv3	MO/UC_Davis	40K	PZE-101030561	A	NA	AA	AA	CC	CC	CC	AA	AA	CC	AA	AA	CC	AA	AA	AA	AA	AA	CC	CC	CC	CC	CC	CC	CC	CC	AA	CC	CC	AA	CC	AA	AA	CC	AA	AA	AA	CC	AA	AA	AA
ss196516640	A/G	1	18697171	+	agpv3	MO/UC_Davis	40K	SYN29713	A	NA	AA	AA	AA	AA	AA	AA	AA	AA	GG	AA	NN	AA	AA	AA	AA	AA	AA	GG	AA	AA	AA	AA	GG	AA	AA	AA	AA	AA	AA	AA	AA	GG	AA	AA	AA	AA	GG	AA	AA
ss196422707	A/G	1	18758140	+	agpv3	MO/UC_Davis	40K	PZE-101030616	5	NA	GG	GG	GG	GG	AA	GG	GG	AA	GG	NN	GG	GG	GG	GG	GG	GG	GG	GG	AA	GG	AA	AA	GG	GG	GG	AA	AA	GG	AA	GG	GG	GG	GG	GG	GG	GG	GG	GG	GG
ss196422711	A/G	1	18956318	-	agpv3	MO/UC_Davis	15K	PZE-101030692	2	NA	AA	GG	GG	GG	GG	NN	GG	GG	AA	GG	AA	AA	GG	GG	GG	GG	GG	AA	GG	GG	AA	AA	AA	GG	GG	GG	AA	GG	AA	GG	GG	AA	GG	GG	GG	GG	AA	GG	GG
ss196414407	A/G	1	18979794	-	agpv3	MO/UC_Davis	40K	PZA00358.12	A	NA	AA	AA	GG	AA	GG	NN	GG	AA	AA	GG	AA	GG	GG	GG	GG	GG	AA	GG	GG	AA	GG	GG	GG	GG	GG	AA	GG	GG	GG	GG	GG	AA	GG	GG	GG	GG	GG	GG	GG
ss196422715	A/C	1	18983627	-	agpv3	MO/UC_Davis	15K	PZE-101030875	5	NA	CC	CC	AA	AA	AA	AA	AA	CC	CC	AA	AA	CC	AA	AA	AA	AA	CC	AA	AA	CC	CC	CC	CC	AA	AA	AA	CC	AA	CC	AA	AA	AA	AA	AA	AA	AA	AA	AA	AA
ss196422717	A/G	1	18985459	+	agpv3	MO/UC_Davis	40K	PZE-101030925	A	NA	GG	AA	GG	GG	GG	NN	GG	GG	GG	GG	GG	GG	GG	GG	GG	GG	GG	AA	GG	AA	GG	GG	GG	GG	GG	GG	GG	GG	GG	GG	GG	GG	GG	GG	GG	GG	AA	GG	GG
ss196422719	A/G	1	18986947	-	agpv3	MO/UC_Davis	15K	PZE-101030943	5	NA	GG	NN	GG	NN	GG	GG	GG	AA	AA	NN	NN	GG	AA	GG	GG	GG	AA	NN	GG	NN	GG	GG	GG	AA	GG	NN	GG	GG	GG	GG	GG	NN	GG	GG	GG	GG	NN	GG	GG
ss196422721	A/G	1	19080147	+	agpv3	MO/UC_Davis	40K	PZE-101031043	A	NA	GG	AA	AA	AA	AA	AA	GG	GG	GG	AA	GG	GG	GG	AA	AA	AA	AA	GG	AA	AA	AA	AA	AA	GG	AA	AA	AA	AA	AA	GG	AA	GG	AA	AA	GG	AA	GG	AA	AA
ss196422723	A/C	1	19098503	+	agpv3	MO/UC_Davis	40K	PZE-101031053	5	NA	CC	CC	CC	CC	CC	CC	NN	CC	AA	CC	CC	CC	AA	CC	CC	CC	CC	CC	CC	CC	CC	CC	CC	NN	CC	CC	CC	CC	CC	NN	CC	CC	CC	CC	NN	CC	CC	CC	CC
ss196422725	A/G	1	19099906	-	agpv3	MO/UC_Davis	40K	PZE-101031077	A	NA	GG	AA	AA	GG	AA	NN	AA	GG	GG	AA	GG	AA	GG	GG	GG	GG	AA	AA	GG	AA	AA	AA	AA	GG	GG	AA	AA	GG	AA	AA	GG	GG	GG	GG	AA	GG	AA	GG	GG
ss196422727	C/G	1	19103034	+	agpv3	MO/UC_Davis	40K	PZE-101031146	B	NA	CC	CC	CC	CC	CC	CC	CC	CC	CC	CC	NN	GG	CC	CC	CC	CC	CC	CC	CC	CC	GG	GG	GG	CC	CC	CC	GG	CC	GG	CC	CC	CC	CC	CC	CC	CC	GG	CC	CC
ss196530172	A/T	1	19252393	-	agpv3	MO/UC_Davis	40K	SYNGENTA18049	A	NA	AA	AA	AA	AA	AA	TT	AA	AA	AA	AA	TT	TT	AA	TT	TT	TT	AA	TT	TT	AA	AA	AA	AA	AA	TT	AA	AA	TT	AA	AA	TT	TT	AA	TT	AA	TT	TT	TT	TT
ss196422733	A/T	1	19261609	+	agpv3	MO/UC_Davis	40K	PZE-101031542	A	NA	AA	AA	TT	TT	TT	NN	TT	TT	AA	AA	NN	AA	AA	TT	TT	TT	TT	TT	TT	TT	TT	TT	TT	AA	TT	TT	TT	TT	TT	TT	TT	TT	TT	TT	AA	TT	AA	TT	TT
ss196505420	T/G	1	19326870	-	agpv3	MO/UC_Davis	40K	SYN16133	A	NA	GG	GG	GG	GG	GG	GG	GG	GG	GG	GG	GG	GG	GG	GG	GG	GG	TT	GG	GG	TT	GG	GG	TT	GG	GG	GG	TT	GG	GG	GG	GG	GG	TT	GG	GG	GG	GG	GG	GG
ss196418193	T/C	1	19327279	-	agpv3	MO/UC_Davis	40K	PUT-163a-148944618-481	A	NA	TT	TT	TT	TT	TT	TT	TT	TT	TT	TT	TT	TT	TT	TT	TT	TT	TT	TT	TT	CC	TT	TT	TT	CC	CC	TT	TT	TT	TT	TT	TT	TT	TT	TT	TT	TT	TT	TT	TT
ss196422737	G/C	1	19345807	+	agpv3	MO/UC_Davis	40K	PZE-101031655	A	NA	GG	CC	GG	CC	CC	GG	CC	GG	CC	GG	NN	GG	GG	GG	GG	GG	GG	CC	CC	GG	GG	GG	GG	CC	CC	CC	GG	CC	GG	CC	GG	CC	GG	CC	CC	CC	GG	GG	GG
ss196422735	T/G	1	19346627	-	agpv3	MO/UC_Davis	40K	PZE-101031636	5	NA	TT	GG	TT	GG	GG	NN	GG	NN	GG	TT	GG	TT	TT	TT	TT	TT	TT	GG	GG	TT	GG	GG	TT	GG	GG	GG	TT	GG	GG	GG	TT	GG	TT	GG	GG	GG	GG	TT	TT
ss196527411	A/G	1	19559308	-	agpv3	MO/UC_Davis	40K	SYN7651	A	NA	AA	AA	AA	AA	AA	AA	AA	GG	AA	AA	NN	GG	AA	AA	AA	AA	GG	AA	AA	AA	AA	AA	GG	AA	AA	AA	GG	AA	AA	AA	AA	AA	GG	AA	AA	AA	GG	AA	AA
ss196527413	A/G	1	19634393	-	agpv3	MO/UC_Davis	15K	SYN7654	3	NA	GG	GG	GG	AA	GG	GG	GG	AA	GG	GG	NN	NN	GG	GG	GG	GG	AA	GG	GG	GG	GG	GG	AA	GG	AA	AA	AA	AA	GG	GG	GG	GG	GG	AA	AA	GG	AA	GG	GG
ss196422743	A/G	1	19640042	+	agpv3	MO/UC_Davis	40K	PZE-101032015	B	NA	AA	AA	GG	AA	GG	AG	AA	AA	AA	GG	AA	AA	GG	GG	GG	GG	AA	AA	AA	AA	AA	AA	AA	AA	AA	GG	AA	AA	AA	AA	GG	AA	AA	AA	AA	GG	AA	GG	GG
ss196523722	A/G	1	19678918	-	agpv3	MO/UC_Davis	15K	SYN38630	C	NA	GG	AA	NN	NN	GG	NN	NN	GG	GG	GG	NN	AA	GG	NN	NN	NN	AA	NN	NN	AA	GG	GG	AA	NN	NN	AA	AA	NN	GG	NN	NN	GG	GG	NN	NN	NN	NN	NN	NN
ss196523720	A/C	1	19679902	+	agpv3	MO/UC_Davis	15K	SYN38629	C	NA	CC	CC	NN	CC	CC	CC	NN	NN	CC	CC	NN	NN	CC	CC	CC	CC	AA	CC	NN	NN	CC	CC	NN	CC	NN	CC	NN	CC	CC	CC	NN	CC	CC	NN	CC	CC	CC	CC	CC
ss196523716	A/G	1	19692441	-	agpv3	MO/UC_Davis	40K	SYN38627	A	NA	AA	GG	GG	GG	GG	GG	AA	AA	GG	AA	GG	GG	GG	GG	GG	GG	AA	AA	AA	GG	GG	GG	AA	GG	AA	GG	AA	GG	GG	AA	GG	GG	GG	GG	GG	GG	GG	GG	GG
ss196523718	A/G	1	19692659	+	agpv3	MO/UC_Davis	40K	SYN38628	A	NA	AA	GG	GG	GG	GG	GG	AA	AA	GG	AA	GG	GG	GG	GG	GG	GG	AA	AA	AA	GG	GG	GG	AA	GG	AA	GG	AA	GG	GG	AA	GG	GG	GG	GG	GG	GG	GG	GG	GG
ss196523714	A/C	1	19692910	-	agpv3	MO/UC_Davis	40K	SYN38626	B	NA	AA	CC	CC	CC	CC	CC	AA	AA	CC	AA	CC	CC	CC	CC	CC	CC	AA	AA	AA	CC	CC	CC	AA	CC	NN	CC	AA	CC	CC	AA	CC	CC	CC	CC	CC	CC	CC	CC	CC
ss196422745	A/G	1	19695461	-	agpv3	MO/UC_Davis	40K	PZE-101032230	A	NA	GG	GG	GG	AA	AA	NN	GG	GG	GG	GG	NN	GG	GG	GG	GG	GG	GG	GG	GG	GG	AA	AA	GG	AA	GG	AA	GG	GG	AA	GG	GG	AA	AA	GG	GG	AA	AA	GG	GG
ss196422747	A/G	1	19695490	-	agpv3	MO/UC_Davis	40K	PZE-101032231	A	NA	AA	GG	AA	GG	GG	NN	AA	AA	AA	AA	GG	GG	GG	AA	AA	AA	AA	AA	AA	GG	GG	GG	AA	GG	AA	GG	AA	AA	GG	AA	AA	GG	GG	AA	GG	GG	GG	AA	AA
ss196422749	A/C	1	19698997	+	agpv3	MO/UC_Davis	40K	PZE-101032246	A	NA	AA	CC	CC	AA	AA	CC	AA	AA	AA	AA	AA	AA	CC	CC	CC	CC	AA	AA	AA	AA	AA	AA	AA	AA	AA	AA	AA	CC	AA	AA	CC	AA	CC	CC	CC	AA	AA	CC	CC
ss196422751	A/G	1	19699163	+	agpv3	MO/UC_Davis	40K	PZE-101032249	A	NA	GG	GG	GG	AA	AA	GG	GG	GG	GG	GG	AA	AA	GG	GG	GG	GG	AA	GG	GG	AA	AA	AA	AA	AA	GG	AA	AA	GG	AA	GG	GG	AA	GG	GG	GG	AA	AA	GG	GG
ss196422753	A/G	1	19791007	+	agpv3	MO/UC_Davis	40K	PZE-101032313	A	NA	GG	GG	GG	GG	GG	GG	GG	GG	GG	GG	GG	GG	GG	GG	GG	GG	GG	GG	GG	GG	GG	GG	GG	GG	GG	GG	GG	GG	GG	GG	GG	GG	GG	GG	GG	GG	GG	GG	GG
ss196422755	A/G	1	19791328	+	agpv3	MO/UC_Davis	40K	PZE-101032318	A	NA	AA	GG	GG	GG	GG	GG	AA	AA	GG	GG	GG	GG	GG	GG	GG	GG	GG	AA	AA	GG	GG	GG	GG	GG	AA	GG	GG	GG	GG	AA	GG	GG	GG	GG	AA	GG	GG	GG	GG
ss196530501	A/G	1	19944594	+	agpv3	MO/UC_Davis	40K	ZM004048-0695	A	NA	AA	AA	GG	AA	AA	NN	AA	AA	AA	AA	AA	AA	AA	GG	GG	GG	GG	AA	AA	AA	GG	GG	GG	AA	GG	AA	GG	GG	GG	AA	GG	AA	AA	GG	AA	AA	AA	GG	GG
ss196422759	A/G	1	19974018	-	agpv3	MO/UC_Davis	40K	PZE-101032517	A	NA	AA	AA	AA	AA	AA	AA	GG	AA	AA	AA	GG	GG	GG	AA	AA	AA	AA	GG	GG	AA	AA	AA	AA	AA	AA	AA	AA	AA	AA	GG	AA	GG	GG	AA	AA	GG	GG	AA	AA
ss196422761	A/G	1	20095996	-	agpv3	MO/UC_Davis	40K	PZE-101032702	5	NA	AA	AA	AA	AA	AA	NN	AA	AA	AA	AA	NN	GG	GG	AA	AA	AA	AA	AA	AA	AA	AA	AA	AA	AA	AA	AA	AA	AA	AA	AA	AA	AA	AA	AA	AA	AA	AA	AA	AA
ss196422763	A/G	1	20096036	+	agpv3	MO/UC_Davis	40K	PZE-101032703	A	NA	AA	AA	AA	AA	AA	AA	AA	AA	AA	AA	AA	AA	GG	AA	AA	AA	AA	AA	AA	AA	AA	AA	AA	AA	AA	AA	AA	AA	AA	AA	AA	AA	AA	AA	AA	AA	AA	AA	AA
ss196422765	A/G	1	20096183	+	agpv3	MO/UC_Davis	40K	PZE-101032704	A	NA	GG	GG	GG	GG	GG	GG	GG	GG	AA	GG	GG	GG	AA	GG	GG	GG	GG	GG	GG	AA	GG	GG	GG	GG	GG	GG	GG	GG	GG	GG	GG	GG	GG	GG	GG	GG	GG	GG	GG
ss196521442	A/C	1	20105832	-	agpv3	MO/UC_Davis	40K	SYN35792	B	NA	CC	CC	AA	CC	CC	CC	CC	CC	AA	CC	AA	AA	CC	CC	CC	CC	CC	AA	CC	AA	AA	AA	CC	CC	CC	CC	CC	CC	AA	AA	CC	AA	AA	CC	CC	CC	CC	CC	CC
ss196521444	A/G	1	20107508	-	agpv3	MO/UC_Davis	40K	SYN35793	A	NA	AA	AA	GG	AA	AA	NN	AA	AA	GG	AA	NN	GG	AA	AA	AA	AA	AA	GG	AA	GG	GG	GG	AA	AA	AA	AA	AA	AA	GG	GG	AA	AA	GG	AA	AA	AA	AA	AA	AA
ss196515711	A/G	1	20216072	-	agpv3	MO/UC_Davis	40K	SYN28649	A	NA	GG	GG	AA	GG	GG	GG	GG	GG	GG	GG	GG	GG	AA	GG	GG	GG	GG	AA	GG	GG	AA	AA	GG	GG	GG	GG	GG	GG	AA	AA	GG	GG	AA	GG	GG	GG	GG	GG	GG
ss196515713	A/G	1	20217951	+	agpv3	MO/UC_Davis	40K	SYN28651	A	NA	GG	GG	AA	GG	GG	GG	GG	GG	GG	GG	GG	GG	AA	GG	GG	GG	GG	AA	GG	GG	AA	AA	GG	GG	GG	GG	GG	GG	AA	AA	GG	GG	AA	GG	GG	GG	GG	GG	GG
ss196515707	A/G	1	20218237	-	agpv3	MO/UC_Davis	40K	SYN28647	A	NA	GG	GG	GG	GG	GG	GG	GG	GG	GG	GG	GG	GG	GG	GG	GG	GG	AA	GG	GG	GG	GG	GG	AA	AA	GG	GG	AA	GG	GG	GG	GG	GG	GG	GG	GG	AA	GG	GG	GG
ss196422769	T/G	1	20280814	+	agpv3	MO/UC_Davis	40K	PZE-101032822	A	NA	TT	TT	GG	TT	TT	TT	TT	TT	TT	TT	TT	TT	GG	TT	TT	TT	TT	GG	TT	TT	GG	GG	TT	TT	TT	TT	TT	TT	GG	GG	TT	TT	GG	TT	TT	TT	TT	TT	TT
ss196515709	T/C	1	20283530	+	agpv3	MO/UC_Davis	40K	SYN28648	A	NA	TT	TT	CC	TT	TT	TT	TT	TT	TT	TT	TT	TT	CC	TT	TT	TT	TT	CC	TT	TT	CC	CC	TT	TT	TT	TT	TT	TT	CC	CC	TT	TT	CC	TT	TT	TT	TT	TT	TT
ss196422767	T/C	1	20286739	+	agpv3	MO/UC_Davis	40K	PZE-101032815	A	NA	TT	TT	CC	TT	TT	TT	TT	TT	TT	TT	TT	TT	CC	TT	TT	TT	TT	CC	TT	TT	CC	CC	TT	TT	TT	TT	TT	TT	CC	CC	TT	TT	CC	TT	TT	TT	TT	TT	TT
ss196512602	T/C	1	20418641	-	agpv3	MO/UC_Davis	40K	SYN24828	A	NA	TT	TT	CC	TT	TT	TT	TT	TT	TT	TT	TT	TT	CC	TT	TT	TT	TT	CC	TT	TT	CC	CC	TT	TT	TT	TT	TT	TT	CC	CC	TT	TT	CC	TT	TT	TT	TT	TT	TT
ss196512600	T/C	1	20418756	-	agpv3	MO/UC_Davis	40K	SYN24827	A	NA	TT	CC	CC	TT	CC	CC	CC	CC	CC	CC	CC	CC	CC	CC	CC	CC	TT	CC	CC	CC	CC	CC	TT	TT	TT	TT	TT	CC	CC	CC	CC	CC	CC	CC	CC	TT	CC	CC	CC
ss196422771	A/G	1	20528761	+	agpv3	MO/UC_Davis	40K	PZE-101032846	A	NA	AA	AA	GG	AA	AA	AA	AA	AA	AA	AA	AA	AA	GG	AA	AA	AA	AA	GG	AA	AA	GG	GG	AA	AA	AA	AA	AA	AA	GG	GG	AA	AA	GG	AA	AA	AA	AA	AA	AA
ss196515052	T/C	1	20634329	+	agpv3	MO/UC_Davis	15K	SYN27885	C	NA	CC	NN	TT	CC	NN	CC	NN	NN	NN	NN	NN	NN	TT	NN	NN	NN	CC	TT	NN	NN	TT	TT	CC	CC	CC	CC	CC	NN	TT	TT	NN	NN	TT	NN	NN	CC	NN	NN	NN
ss196515056	A/G	1	20641282	+	agpv3	MO/UC_Davis	15K	SYN27888	3	NA	AA	GG	AA	AA	GG	NN	AA	AA	GG	AA	AA	AA	GG	AA	AA	AA	AA	AA	GG	AA	GG	GG	GG	GG	AA	GG	GG	GG	GG	AA	AA	AA	AA	AA	AA	GG	AA	GG	GG
ss196515054	A/G	1	20642037	+	agpv3	MO/UC_Davis	40K	SYN27887	A	NA	AA	AA	GG	AA	AA	AA	AA	AA	AA	AA	AA	AA	GG	AA	AA	AA	AA	GG	AA	AA	GG	GG	AA	AA	NN	AA	AA	AA	GG	GG	AA	AA	GG	AA	AA	AA	AA	AA	AA
ss196422773	A/G	1	20642719	+	agpv3	MO/UC_Davis	40K	PZE-101032884	A	NA	GG	GG	GG	GG	GG	GG	GG	GG	GG	GG	GG	GG	GG	GG	GG	GG	GG	GG	GG	GG	GG	GG	GG	GG	GG	GG	GG	GG	GG	GG	GG	GG	GG	GG	GG	GG	GG	GG	GG
ss196514834	A/G	1	20902678	-	agpv3	MO/UC_Davis	40K	SYN27599	A	NA	GG	GG	GG	GG	GG	GG	GG	GG	GG	GG	GG	GG	AA	GG	GG	GG	AA	GG	GG	GG	GG	GG	AA	GG	GG	GG	AA	GG	GG	GG	GG	GG	GG	GG	GG	AA	GG	GG	GG
ss196422775	A/G	1	20906832	+	agpv3	MO/UC_Davis	40K	PZE-101032933	A	NA	AA	AA	AA	AA	AA	AA	AA	AA	AA	AA	AA	AA	AA	AA	AA	AA	AA	AA	AA	AA	AA	AA	AA	AA	AA	AA	AA	AA	AA	AA	AA	AA	AA	AA	AA	AA	AA	AA	AA
ss196422777	A/G	1	20914422	+	agpv3	MO/UC_Davis	40K	PZE-101032948	A	NA	GG	GG	AA	GG	GG	AG	GG	GG	AA	GG	GG	GG	GG	GG	GG	GG	GG	AA	GG	AA	AA	AA	GG	AA	GG	GG	GG	GG	AA	AA	GG	GG	AA	GG	GG	GG	GG	GG	GG
ss196422779	A/G	1	20915348	-	agpv3	MO/UC_Davis	40K	PZE-101032956	A	NA	GG	AA	GG	GG	AA	AA	AA	AA	GG	AA	GG	GG	GG	AA	AA	AA	GG	GG	AA	GG	GG	GG	GG	GG	GG	GG	GG	AA	GG	GG	AA	GG	GG	AA	GG	GG	AA	AA	AA
ss196422781	A/G	1	20915441	+	agpv3	MO/UC_Davis	40K	PZE-101032957	A	NA	GG	GG	GG	GG	GG	NN	GG	GG	GG	GG	GG	GG	GG	GG	GG	GG	GG	GG	GG	GG	GG	GG	GG	GG	GG	GG	GG	GG	GG	GG	GG	GG	GG	GG	GG	GG	GG	GG	GG
ss196524446	A/G	1	20989559	+	agpv3	MO/UC_Davis	15K	SYN406	3	NA	AA	GG	AA	AA	GG	GG	GG	GG	AA	GG	AA	NN	GG	GG	GG	GG	GG	AA	GG	AA	AA	AA	GG	AA	AA	AA	GG	GG	AA	AA	GG	AA	AA	GG	AA	GG	GG	GG	GG
ss196422783	A/G	1	20991545	-	agpv3	MO/UC_Davis	40K	PZE-101032973	A	NA	AA	GG	AA	AA	GG	GG	GG	GG	AA	GG	AA	AA	AA	GG	GG	GG	AA	AA	GG	AA	AA	AA	AA	AA	AA	AA	AA	GG	AA	AA	GG	AA	AA	GG	AA	AA	GG	GG	GG
ss196422785	A/G	1	20992880	+	agpv3	MO/UC_Davis	40K	PZE-101032974	A	NA	GG	AA	GG	GG	AA	AA	AA	AA	GG	AA	GG	GG	GG	AA	AA	AA	GG	GG	AA	GG	GG	GG	GG	GG	GG	GG	GG	AA	GG	GG	AA	GG	GG	AA	GG	GG	AA	AA	AA
ss196422787	A/C	1	20999165	-	agpv3	MO/UC_Davis	40K	PZE-101032978	A	NA	CC	CC	CC	CC	CC	CC	CC	CC	CC	CC	AA	CC	AA	CC	CC	CC	AA	CC	CC	CC	CC	CC	AA	CC	CC	CC	AA	CC	CC	CC	CC	AA	CC	CC	CC	AA	CC	CC	CC
ss196422789	A/G	1	21073987	-	agpv3	MO/UC_Davis	40K	PZE-101032991	A	NA	GG	GG	GG	GG	GG	GG	GG	GG	GG	GG	GG	GG	AA	GG	GG	GG	AA	GG	GG	GG	GG	GG	AA	GG	GG	GG	AA	GG	GG	GG	GG	GG	GG	GG	GG	AA	GG	GG	GG
ss196422791	A/C	1	21083286	+	agpv3	MO/UC_Davis	40K	PZE-101033005	A	NA	NN	AA	CC	CC	AA	AA	AA	AA	CC	AA	CC	CC	CC	AA	AA	AA	CC	CC	AA	CC	CC	CC	CC	CC	CC	CC	CC	AA	CC	CC	AA	CC	CC	AA	CC	CC	AA	AA	AA
ss196422793	A/G	1	21205314	+	agpv3	MO/UC_Davis	40K	PZE-101033065	A	NA	GG	GG	GG	GG	GG	NN	GG	GG	GG	GG	GG	GG	GG	GG	GG	GG	GG	GG	GG	GG	GG	GG	GG	GG	GG	GG	GG	GG	GG	GG	GG	GG	GG	GG	GG	GG	GG	GG	GG
ss196422795	T/C	1	21380783	-	agpv3	MO/UC_Davis	40K	PZE-101033119	A	NA	CC	TT	CC	CC	TT	NN	TT	TT	CC	TT	CC	CC	CC	TT	TT	TT	CC	CC	TT	CC	CC	CC	CC	CC	CC	CC	CC	TT	CC	CC	TT	CC	CC	TT	CC	CC	TT	TT	TT
ss196422797	A/C	1	21389122	-	agpv3	MO/UC_Davis	40K	PZE-101033184	B	NA	AA	CC	AA	AA	CC	NN	CC	AA	CC	CC	AA	AA	AA	CC	CC	CC	CC	AA	CC	CC	AA	AA	CC	CC	AA	AA	CC	CC	AA	AA	CC	AA	AA	CC	AA	CC	CC	CC	CC
ss196507572	A/G	1	21460930	+	agpv3	MO/UC_Davis	40K	SYN18699	A	NA	AA	GG	AA	AA	GG	GG	GG	AA	GG	GG	AA	AA	AA	GG	GG	GG	GG	AA	GG	GG	AA	AA	GG	GG	AA	AA	GG	GG	AA	AA	GG	AA	AA	GG	AA	GG	GG	GG	GG
ss196507579	A/G	1	21465852	+	agpv3	MO/UC_Davis	40K	SYN18708	A	NA	NN	GG	AA	AA	GG	GG	GG	AA	AA	GG	NN	GG	AA	GG	GG	GG	AA	AA	GG	AA	GG	GG	AA	AA	AA	AA	AA	GG	GG	AA	GG	AA	AA	GG	AA	AA	GG	GG	GG
ss196507577	A/G	1	21466231	-	agpv3	MO/UC_Davis	40K	SYN18706	A	NA	GG	GG	GG	AA	GG	GG	GG	AA	AA	GG	NN	GG	GG	GG	GG	GG	AA	GG	GG	AA	GG	GG	AA	AA	GG	GG	AA	GG	GG	GG	GG	AA	GG	GG	GG	AA	GG	GG	GG
ss196507583	A/G	1	21466290	-	agpv3	MO/UC_Davis	40K	SYN18710	A	NA	AA	AA	AA	GG	AA	AA	AA	GG	GG	AA	AA	AA	AA	AA	AA	AA	GG	AA	AA	GG	AA	AA	GG	GG	AA	AA	GG	AA	AA	AA	AA	AA	AA	AA	AA	GG	AA	AA	AA
ss196507581	A/G	1	21466295	+	agpv3	MO/UC_Davis	40K	SYN18709	A	NA	GG	AA	GG	GG	AA	NN	AA	GG	GG	AA	AA	AA	GG	AA	AA	AA	GG	GG	AA	GG	AA	AA	GG	GG	GG	GG	GG	AA	AA	GG	AA	AA	GG	AA	GG	GG	AA	AA	AA
ss196529520	A/G	1	21467135	-	agpv3	MO/UC_Davis	40K	SYNGENTA12504	3	NA	AA	NN	AA	AA	NN	NN	AG	AA	AA	NN	AA	AA	AA	AG	NN	NN	AA	AA	NN	AA	GG	GG	AA	AA	AA	AA	AA	NN	GG	AA	GG	AA	AA	GG	AA	AA	NN	NN	NN
ss196414409	A/C	1	21467526	-	agpv3	MO/UC_Davis	40K	PZA00425.11	A	NA	AA	CC	AA	AA	CC	CC	CC	AA	AA	CC	AA	CC	AA	CC	CC	CC	AA	AA	CC	AA	CC	CC	AA	AA	NN	AA	AA	CC	CC	AA	CC	AA	AA	CC	CC	AA	CC	CC	CC
ss196507574	A/G	1	21469262	-	agpv3	MO/UC_Davis	15K	SYN18700	3	NA	AA	GG	AA	GG	GG	GG	GG	GG	GG	GG	GG	GG	NN	GG	GG	GG	AA	AA	GG	GG	GG	GG	AA	GG	AA	AA	AA	GG	GG	AA	GG	GG	AA	GG	GG	AA	GG	GG	GG
ss196507564	A/G	1	21470042	+	agpv3	MO/UC_Davis	40K	SYN18695	A	NA	GG	GG	GG	GG	GG	GG	GG	GG	GG	GG	GG	GG	GG	GG	GG	GG	NN	GG	GG	GG	GG	GG	AA	GG	GG	GG	AA	GG	GG	GG	GG	GG	GG	GG	GG	NN	GG	GG	GG
ss196507575	A/G	1	21471531	-	agpv3	MO/UC_Davis	40K	SYN18703	A	NA	GG	GG	GG	GG	GG	NN	GG	GG	GG	GG	GG	GG	GG	GG	GG	GG	GG	GG	GG	GG	AA	AA	GG	GG	GG	GG	GG	GG	AA	GG	GG	GG	GG	GG	GG	GG	GG	GG	GG
ss196507570	A/G	1	21524795	+	agpv3	MO/UC_Davis	40K	SYN18698	A	NA	GG	AA	GG	GG	GG	NN	AA	GG	GG	AA	NN	GG	GG	AA	AA	AA	AA	GG	AA	GG	GG	GG	AA	GG	GG	GG	AA	AA	GG	GG	AA	AA	GG	AA	GG	AA	AA	AA	AA
ss196422799	A/G	1	21567801	+	agpv3	MO/UC_Davis	40K	PZE-101033489	B	NA	AA	GG	AA	GG	AA	GG	AA	AA	GG	GG	GG	GG	AA	GG	GG	GG	GG	AA	GG	GG	GG	GG	GG	GG	AA	AA	GG	GG	GG	AA	GG	GG	AA	GG	GG	GG	GG	GG	GG
ss196422801	A/G	1	21681733	-	agpv3	MO/UC_Davis	40K	PZE-101033613	B	NA	AA	GG	GG	GG	GG	NN	AA	AA	GG	GG	NN	AA	GG	GG	GG	GG	AA	GG	GG	GG	GG	GG	AA	GG	GG	GG	AA	GG	GG	GG	GG	GG	GG	GG	GG	AA	AA	GG	GG
ss196422803	A/G	1	21683758	-	agpv3	MO/UC_Davis	40K	PZE-101033622	A	NA	AA	AA	GG	GG	GG	AA	AA	AA	AA	AA	AA	AA	GG	AA	AA	AA	AA	GG	AA	AA	GG	GG	AA	AA	GG	GG	AA	AA	GG	GG	AA	AA	GG	AA	GG	AA	AA	AA	AA
ss196422805	A/G	1	21691330	-	agpv3	MO/UC_Davis	40K	PZE-101033632	3	NA	GG	NN	GG	AA	GG	GG	GG	GG	GG	NN	NN	GG	GG	NN	NN	NN	AA	GG	NN	GG	AA	AA	AA	GG	GG	GG	AA	NN	AA	GG	GG	NN	GG	GG	AA	AA	GG	NN	NN
ss196422807	A/C	1	21710067	+	agpv3	MO/UC_Davis	40K	PZE-101033801	A	NA	AA	AA	CC	CC	AA	AA	CC	CC	AA	AA	NN	AA	CC	AA	AA	AA	CC	AA	AA	AA	AA	AA	CC	CC	AA	AA	CC	AA	AA	AA	AA	CC	AA	AA	CC	CC	AA	AA	AA
ss196422809	A/G	1	21721539	+	agpv3	MO/UC_Davis	40K	PZE-101033968	5	NA	GG	GG	GG	AA	GG	GG	GG	AA	GG	GG	NN	GG	GG	GG	GG	GG	GG	GG	GG	AA	GG	GG	GG	AA	GG	GG	AA	GG	GG	GG	GG	AA	GG	GG	NN	GG	AA	GG	GG
ss196422811	A/G	1	21757583	+	agpv3	MO/UC_Davis	40K	PZE-101034048	A	NA	GG	GG	GG	GG	GG	GG	GG	GG	GG	GG	GG	GG	GG	GG	GG	GG	GG	GG	GG	GG	GG	GG	GG	GG	GG	GG	GG	GG	GG	GG	GG	GG	GG	GG	GG	GG	GG	GG	GG
ss196422813	A/G	1	21759165	-	agpv3	MO/UC_Davis	15K	PZE-101034052	5	NA	GG	GG	GG	AA	GG	GG	GG	NN	AA	GG	GG	GG	GG	GG	GG	GG	GG	GG	GG	AA	GG	GG	GG	AA	GG	GG	GG	GG	GG	GG	GG	GG	GG	GG	GG	GG	GG	GG	GG
ss196524637	A/G	1	21982967	+	agpv3	MO/UC_Davis	40K	SYN430	A	NA	GG	GG	GG	AA	GG	GG	GG	GG	GG	GG	GG	GG	GG	GG	GG	GG	GG	GG	GG	GG	AA	AA	GG	GG	GG	GG	GG	GG	AA	AA	GG	GG	GG	GG	GG	GG	GG	GG	GG
ss196524631	A/G	1	21983055	+	agpv3	MO/UC_Davis	40K	SYN429	3	NA	AA	AA	AA	GG	AA	AA	AA	AA	AA	AA	AA	AA	AA	AA	AA	AA	AA	AA	AA	AA	GG	GG	AA	AA	AA	AA	AA	AA	GG	GG	AA	AA	AA	AA	AA	AA	AA	AA	AA
ss196422815	A/G	1	21983379	+	agpv3	MO/UC_Davis	40K	PZE-101034085	A	NA	GG	GG	GG	AA	GG	GG	GG	GG	GG	GG	GG	GG	GG	GG	GG	GG	GG	GG	GG	GG	AA	AA	GG	GG	GG	GG	GG	GG	AA	GG	GG	GG	GG	GG	GG	GG	GG	GG	GG
ss196422817	A/G	1	21984014	+	agpv3	MO/UC_Davis	40K	PZE-101034091	A	NA	AA	GG	GG	AA	GG	GG	GG	GG	GG	GG	GG	AA	AA	GG	GG	GG	GG	GG	GG	AA	AA	AA	GG	GG	GG	GG	GG	GG	AA	AA	GG	GG	GG	GG	GG	GG	GG	GG	GG
ss196524647	A/G	1	21984365	-	agpv3	MO/UC_Davis	40K	SYN431	A	NA	AA	GG	GG	AA	GG	GG	GG	GG	GG	GG	GG	AA	AA	GG	GG	GG	GG	GG	GG	AA	AA	AA	GG	GG	GG	GG	GG	GG	AA	AA	GG	GG	GG	GG	GG	GG	GG	GG	GG
ss196422820	A/G	1	21990994	-	agpv3	MO/UC_Davis	40K	PZE-101034101	A	NA	GG	AA	AA	GG	AA	AA	AA	AA	AA	AA	NN	GG	GG	AA	AA	AA	AA	AA	AA	GG	GG	GG	AA	AA	AA	AA	AA	AA	GG	GG	AA	AA	AA	AA	AA	AA	AA	AA	AA
ss196414411	A/C	1	22252514	-	agpv3	MO/UC_Davis	40K	PHM13619.5	1	NA	CC	AA	CC	CC	AA	NN	AA	CC	AA	CC	NN	CC	CC	AA	AA	AA	CC	AA	CC	CC	CC	CC	CC	AA	CC	CC	AA	CC	CC	CC	AA	AA	CC	CC	AA	CC	AA	AA	AA
ss196422824	A/C	1	22375012	+	agpv3	MO/UC_Davis	40K	PZE-101034395	A	NA	NN	CC	AA	CC	AA	CC	AA	CC	CC	CC	NN	CC	CC	CC	CC	CC	AA	CC	AA	CC	CC	CC	CC	CC	AA	AA	NN	AA	CC	CC	CC	NN	AA	AA	CC	AA	NN	CC	CC
ss196507789	A/G	1	22378788	+	agpv3	MO/UC_Davis	40K	SYN18923	A	NA	GG	AA	AA	AA	AA	AA	AA	AA	AA	AA	AA	AA	AA	AA	AA	AA	AA	AA	AA	AA	AA	AA	GG	AA	AA	AA	AA	AA	AA	AA	AA	AA	AA	AA	AA	AA	AA	AA	AA
ss196507791	A/C	1	22378801	-	agpv3	MO/UC_Davis	40K	SYN18926	A	NA	NN	CC	CC	AA	AA	NN	AA	AA	CC	AA	NN	AA	CC	CC	CC	CC	CC	CC	CC	CC	AA	AA	CC	CC	CC	CC	CC	CC	AA	AA	CC	CC	CC	CC	AA	CC	CC	CC	CC
ss196507779	A/G	1	22380012	-	agpv3	MO/UC_Davis	40K	SYN18917	A	NA	GG	GG	GG	AA	AA	GG	AA	AA	GG	AA	GG	AA	AA	GG	GG	GG	GG	GG	GG	AA	AA	AA	GG	GG	GG	GG	GG	GG	AA	AA	GG	GG	GG	GG	AA	GG	GG	GG	GG
ss196507777	A/G	1	22382075	-	agpv3	MO/UC_Davis	40K	SYN18916	A	NA	GG	GG	AA	AA	AA	NN	AA	AA	GG	AA	NN	AA	AA	GG	GG	GG	AA	GG	AA	AA	AA	AA	GG	GG	AA	AA	GG	AA	AA	AA	GG	GG	AA	AA	AA	AA	GG	GG	GG
ss196422826	A/G	1	22382541	+	agpv3	MO/UC_Davis	40K	PZE-101034427	A	NA	AA	GG	AA	AA	AA	NN	GG	AA	GG	AA	NN	AA	AA	GG	GG	GG	AA	GG	AA	AA	AA	AA	AA	GG	AA	AA	GG	AA	AA	GG	GG	GG	AA	AA	GG	AA	GG	GG	GG
ss196422828	A/G	1	22383220	+	agpv3	MO/UC_Davis	40K	PZE-101034431	A	NA	AA	AA	GG	AA	AA	AA	AA	AA	AA	AA	AA	AA	GG	AA	AA	AA	GG	AA	GG	GG	AA	AA	AA	AA	GG	GG	AA	GG	AA	AA	AA	AA	GG	GG	AA	GG	AA	AA	AA
ss196507787	A/G	1	22437095	+	agpv3	MO/UC_Davis	40K	SYN18922	B	NA	AA	GG	AA	GG	GG	GG	AA	AA	GG	AA	GG	AA	GG	GG	GG	GG	AA	GG	AA	GG	AA	AA	GG	GG	AA	AA	GG	AA	AA	GG	GG	GG	AA	AA	AA	AA	GG	GG	GG
ss196507785	A/C	1	22437205	+	agpv3	MO/UC_Davis	40K	SYN18921	A	NA	CC	AA	CC	AA	AA	AA	AA	AA	AA	AA	AA	AA	AA	AA	AA	AA	CC	AA	CC	AA	CC	CC	AA	AA	CC	CC	AA	CC	CC	AA	AA	AA	CC	CC	AA	CC	AA	AA	AA
ss196422832	A/G	1	22462982	-	agpv3	MO/UC_Davis	40K	PZE-101034578	A	NA	AA	AA	AA	GG	GG	AA	AA	AA	AA	AA	AA	AA	AA	AA	AA	AA	GG	AA	AA	AA	GG	GG	AA	AA	AA	AA	NN	AA	GG	AA	AA	AA	AA	AA	AA	GG	AA	AA	AA
ss196507783	A/G	1	22506569	-	agpv3	MO/UC_Davis	15K	SYN18920	C	NA	AA	AA	AA	NN	AA	NN	GG	NN	GG	GG	NN	NN	AA	AA	AA	AA	AA	NN	GG	NN	AA	AA	NN	NN	NN	NN	AG	AG	AA	GG	AA	AA	NN	NN	AG	AA	GG	AA	AA
ss196414416	T/C	1	22595195	+	agpv3	MO/UC_Davis	40K	PZA02487.1	A	NA	NN	TT	TT	CC	TT	CT	CC	CC	CC	CC	NN	CC	TT	TT	TT	TT	TT	CC	CC	CC	TT	TT	CC	CC	CC	CC	CC	CC	TT	CC	TT	TT	CC	CC	CC	TT	CC	TT	TT
ss196414413	T/C	1	22595355	+	agpv3	MO/UC_Davis	40K	PHM3226.15	2	NA	CC	CC	CC	TT	CC	CC	TT	TT	TT	TT	CC	TT	CC	NN	CC	CC	CC	TT	TT	TT	CC	CC	TT	TT	TT	TT	TT	TT	CC	TT	CC	NN	TT	TT	TT	CC	TT	CC	CC
ss196420022	C/G	1	22632086	-	agpv3	MO/UC_Davis	40K	PUT-163a-60353197-2708	B	NA	NN	CC	CC	CC	CC	NN	GG	CC	CC	CC	CC	CC	CC	CC	CC	CC	CC	CC	CC	CC	CC	CC	CC	CC	CC	CC	CC	CC	CC	CC	CC	CC	CC	CC	CC	CC	CC	CC	CC
ss196420020	A/G	1	22632185	-	agpv3	MO/UC_Davis	15K	PUT-163a-60353197-2707	2	NA	NN	AA	AA	AA	AA	NN	GG	AA	AA	AA	AA	AA	AA	AA	AA	AA	AA	AA	AA	AA	AA	AA	AA	AA	AA	AA	AA	AA	AA	AA	AA	AA	AA	AA	NN	AA	AA	AA	AA
ss196422834	A/C	1	22644850	-	agpv3	MO/UC_Davis	40K	PZE-101035008	A	NA	CC	AA	AA	CC	CC	NN	CC	AA	CC	AA	CC	AA	AA	AA	AA	AA	CC	AA	CC	CC	CC	CC	CC	AA	CC	CC	CC	CC	CC	CC	AA	CC	CC	CC	CC	CC	CC	AA	AA
ss196422836	A/C	1	22773616	-	agpv3	MO/UC_Davis	40K	PZE-101035105	A	NA	AA	AA	AA	AA	AA	AA	AA	AA	CC	CC	AA	AA	AA	AA	AA	AA	AA	CC	AA	AA	AA	AA	CC	AA	AA	AA	AA	AA	AA	AA	AA	AA	AA	AA	AA	AA	AA	AA	AA
ss196422838	A/C	1	22873233	+	agpv3	MO/UC_Davis	40K	PZE-101035119	A	NA	AA	AA	AA	AA	AA	AA	AA	AA	CC	CC	AA	AA	AA	AA	AA	AA	AA	CC	AA	AA	AA	AA	CC	AA	AA	AA	AA	AA	AA	AA	AA	AA	AA	AA	AA	AA	AA	AA	AA
ss196530976	A/C	1	22891986	+	agpv3	MO/UC_Davis	40K	ZM013364-0434	A	NA	CC	CC	CC	AA	AA	CC	CC	CC	CC	AA	AA	CC	CC	CC	CC	CC	AA	AA	CC	CC	CC	CC	AA	CC	CC	CC	CC	CC	CC	CC	CC	AA	CC	CC	CC	AA	CC	CC	CC
ss196422840	T/A	1	23053925	-	agpv3	MO/UC_Davis	15K	PZE-101035341	5	NA	AA	TT	AA	TT	AA	TT	AA	AA	AA	AA	TT	TT	AA	TT	TT	TT	TT	AA	TT	AA	TT	TT	AA	TT	TT	AA	AA	TT	TT	TT	TT	TT	AA	AA	TT	TT	AA	TT	TT
ss196422842	A/G	1	23193013	-	agpv3	MO/UC_Davis	40K	PZE-101035605	A	NA	NN	GG	GG	AA	AA	GG	GG	GG	AA	GG	NN	AA	AA	GG	GG	GG	GG	GG	AA	AA	GG	GG	AA	GG	GG	NN	GG	NN	GG	GG	GG	GG	AA	AA	AA	GG	GG	GG	GG
ss196422844	A/G	1	23217759	+	agpv3	MO/UC_Davis	40K	PZE-101035640	A	NA	AA	GG	GG	AA	AA	GG	GG	GG	AA	GG	GG	AA	AA	GG	GG	GG	AA	GG	AA	AA	GG	GG	AA	GG	GG	AA	AA	GG	GG	GG	GG	GG	AA	AA	AA	GG	AA	AA	GG
ss196503219	A/G	1	23218132	-	agpv3	MO/UC_Davis	40K	SYN13194	A	NA	GG	AA	AA	AA	GG	AA	AA	AA	GG	AA	NN	GG	GG	AA	AA	AA	GG	AA	GG	GG	AA	AA	GG	AA	AA	GG	GG	AA	AA	AA	AA	AA	GG	GG	GG	AA	GG	GG	AA
ss196503215	A/G	1	23218308	-	agpv3	MO/UC_Davis	40K	SYN13192	A	NA	AA	GG	GG	GG	AA	GG	GG	GG	AA	GG	NN	AA	AA	GG	GG	GG	AA	GG	AA	AA	GG	GG	AA	GG	GG	AA	GG	GG	GG	GG	GG	GG	AA	AA	AA	GG	GG	AA	GG
ss196503217	A/G	1	23218975	+	agpv3	MO/UC_Davis	40K	SYN13193	B	NA	NN	GG	GG	NN	AA	GG	GG	GG	AA	GG	NN	AA	AA	GG	GG	GG	AA	GG	AA	AA	GG	GG	AA	GG	GG	AA	AA	GG	GG	GG	GG	GG	AA	AA	AA	GG	NN	AA	GG
ss196422848	A/G	1	23228864	-	agpv3	MO/UC_Davis	40K	PZE-101035737	A	NA	GG	GG	AA	AA	AA	GG	GG	AA	AA	GG	GG	GG	AA	GG	GG	GG	GG	GG	GG	AA	GG	GG	GG	GG	GG	AA	GG	GG	GG	GG	GG	GG	AA	AA	AA	GG	GG	GG	GG
ss196414419	A/G	1	23240249	+	agpv3	MO/UC_Davis	40K	PZD00096.1	A	NA	GG	GG	AA	AA	AA	GG	GG	GG	AA	GG	GG	GG	GG	GG	GG	GG	GG	GG	GG	AA	AA	AA	GG	GG	GG	AA	GG	AA	AA	GG	GG	GG	AA	AA	AA	GG	GG	GG	GG
ss196414421	A/G	1	23241278	-	agpv3	MO/UC_Davis	40K	PZD00098.3	A	NA	AA	GG	GG	GG	GG	GG	GG	GG	GG	GG	GG	GG	GG	GG	GG	GG	GG	GG	GG	GG	AA	AA	GG	GG	GG	GG	GG	AA	AA	GG	GG	GG	GG	GG	GG	GG	GG	GG	GG
ss196414423	A/C	1	23241427	-	agpv3	MO/UC_Davis	40K	PZD00098.2	A	NA	CC	CC	CC	CC	CC	CC	AA	CC	CC	CC	CC	CC	CC	CC	CC	CC	CC	CC	CC	CC	CC	CC	AA	AA	NN	CC	CC	CC	CC	CC	CC	CC	CC	CC	CC	CC	CC	CC	CC
ss196530167	A/C	1	23242706	-	agpv3	MO/UC_Davis	40K	SYNGENTA17578	A	NA	CC	CC	AA	CC	CC	CC	CC	CC	AA	CC	CC	CC	CC	CC	CC	CC	CC	CC	AA	CC	CC	CC	CC	CC	CC	CC	CC	CC	CC	CC	CC	CC	CC	CC	AA	CC	CC	CC	CC
ss196503223	A/G	1	23245145	+	agpv3	MO/UC_Davis	40K	SYN13196	A	NA	AA	AA	GG	AA	AA	AA	GG	AA	GG	AA	AA	AA	AA	AA	AA	AA	AA	AA	GG	AA	AA	AA	GG	GG	GG	AA	AA	AA	AA	AA	AA	AA	AA	AA	GG	AA	AA	AA	AA
ss196503221	A/C	1	23245162	+	agpv3	MO/UC_Davis	40K	SYN13195	A	NA	AA	AA	CC	AA	AA	AA	CC	AA	CC	AA	AA	AA	AA	AA	AA	AA	AA	AA	CC	AA	AA	AA	CC	CC	CC	AA	AA	AA	AA	AA	AA	AA	AA	AA	CC	AA	AA	AA	AA
ss196503213	A/G	1	23248352	-	agpv3	MO/UC_Davis	40K	SYN13191	A	NA	AA	AA	GG	AA	AA	AA	GG	AA	GG	AA	AA	NN	AA	AA	AA	AA	AA	AA	GG	AA	AA	AA	GG	GG	GG	AA	AA	AA	AA	GG	AA	AA	AA	AA	GG	AA	AA	AA	AA
ss196422852	T/C	1	23562364	+	agpv3	MO/UC_Davis	40K	PZE-101036205	A	NA	CC	CC	CC	CC	TT	CC	CC	CC	CC	CC	CC	CC	CC	CC	CC	CC	CC	CC	CC	CC	CC	CC	CC	CC	CC	CC	TT	CC	CC	CC	CC	CC	CC	CC	CC	CC	CC	CC	CC
ss196422850	T/A	1	23563194	-	agpv3	MO/UC_Davis	40K	PZE-101036181	A	NA	TT	AA	TT	TT	TT	AA	TT	AA	TT	AA	NN	TT	TT	AA	AA	AA	AA	AA	TT	AA	TT	TT	AA	TT	TT	TT	TT	TT	TT	AA	AA	AA	TT	TT	TT	AA	TT	AA	AA
ss196422854	A/G	1	23609689	+	agpv3	MO/UC_Davis	40K	PZE-101036305	A	NA	GG	AA	GG	AA	GG	AA	GG	GG	GG	AA	NN	GG	AA	AA	AA	AA	AA	AA	GG	AA	GG	GG	AA	GG	GG	AA	GG	GG	GG	GG	AA	AA	AA	AA	GG	AA	GG	AA	AA
ss196513448	A/G	1	23612496	+	agpv3	MO/UC_Davis	40K	SYN25850	A	NA	AA	GG	AA	GG	AA	GG	AA	AA	AA	GG	NN	AA	GG	GG	GG	GG	GG	GG	AA	GG	AA	AA	GG	AA	AA	GG	AA	AA	AA	AA	GG	GG	GG	GG	AA	GG	AA	GG	GG
ss196422856	A/G	1	23614317	-	agpv3	MO/UC_Davis	40K	PZE-101036310	A	NA	GG	AA	GG	AA	GG	AA	GG	GG	AA	AA	AA	AA	AA	AA	AA	AA	AA	AA	GG	AA	GG	GG	AA	GG	GG	AA	GG	GG	GG	GG	AA	AA	AA	AA	AA	NN	GG	AA	AA
ss196422858	A/G	1	23615025	+	agpv3	MO/UC_Davis	40K	PZE-101036318	A	NA	GG	AA	GG	AA	GG	AA	GG	GG	GG	AA	NN	GG	AA	AA	AA	AA	AA	AA	GG	AA	GG	GG	AA	GG	GG	GG	GG	GG	GG	GG	AA	AA	GG	GG	GG	GG	GG	AA	AA
ss196422860	A/G	1	23617378	+	agpv3	MO/UC_Davis	40K	PZE-101036338	A	NA	GG	AA	GG	GG	GG	AA	GG	GG	GG	AA	NN	GG	GG	AA	AA	AA	AA	AA	GG	AA	GG	GG	AA	GG	GG	GG	GG	GG	GG	GG	AA	AA	GG	GG	GG	GG	GG	AA	AA
ss196422864	T/C	1	23938685	-	agpv3	MO/UC_Davis	40K	PZE-101036423	A	NA	TT	CC	TT	CC	TT	CC	CC	CC	CC	CC	NN	CC	CC	CC	CC	CC	CC	CC	CC	CC	CC	CC	CC	CC	TT	CC	CC	CC	CC	CC	CC	TT	CC	CC	CC	CC	TT	CC	CC
ss196422868	A/G	1	23965028	+	agpv3	MO/UC_Davis	40K	PZE-101036609	A	NA	AA	GG	AA	GG	AA	GG	AA	GG	GG	GG	AA	AA	AA	GG	GG	GG	GG	GG	AA	AA	AA	AA	GG	GG	AA	AA	GG	AA	AA	AA	GG	AA	AA	AA	GG	AA	AA	GG	GG
ss196422870	A/G	1	24051183	+	agpv3	MO/UC_Davis	40K	PZE-101036683	A	NA	AA	GG	GG	GG	GG	NN	GG	AA	AA	GG	NN	AA	AA	GG	GG	GG	GG	GG	AA	GG	GG	GG	GG	GG	GG	AA	GG	AA	GG	GG	GG	GG	GG	AA	GG	GG	GG	GG	GG
ss196422872	A/C	1	24193305	-	agpv3	MO/UC_Davis	40K	PZE-101036799	2	NA	CC	AA	CC	AA	CC	CC	CC	CC	AA	AA	CC	CC	CC	CC	CC	CC	CC	CC	CC	CC	CC	CC	AA	AA	CC	AA	CC	AA	CC	CC	CC	CC	CC	AA	CC	CC	CC	CC	CC
ss196422874	A/C	1	24202780	-	agpv3	MO/UC_Davis	40K	PZE-101036862	A	NA	CC	CC	CC	CC	CC	CC	CC	AA	CC	CC	AA	AA	AA	CC	CC	CC	CC	CC	CC	CC	CC	CC	CC	CC	CC	CC	CC	CC	CC	CC	CC	AA	AA	CC	CC	CC	AA	CC	CC
ss196422876	A/G	1	24202837	+	agpv3	MO/UC_Davis	40K	PZE-101036864	A	NA	AA	AA	AA	AA	AA	AA	AA	AA	AA	AA	AA	AA	AA	AA	AA	AA	AA	AA	AA	AA	AA	AA	AA	AA	AA	AA	AA	AA	AA	AA	AA	AA	AA	AA	AA	AA	AA	AA	AA
ss196524143	A/C	1	24207341	-	agpv3	MO/UC_Davis	40K	SYN39147	A	NA	CC	AA	CC	AA	CC	CC	CC	AA	CC	CC	CC	CC	CC	CC	CC	CC	CC	CC	CC	CC	CC	CC	AA	CC	CC	AA	AA	AA	CC	CC	CC	CC	CC	AA	CC	CC	CC	CC	CC
ss196526861	A/C	1	24224898	+	agpv3	MO/UC_Davis	40K	SYN7041	B	NA	AA	AA	AA	AA	AA	AA	AA	AA	CC	AA	AC	AA	AA	AA	AA	AA	AA	CC	CC	AA	CC	CC	AA	AA	AA	AA	AA	AA	CC	AA	AA	CC	AA	AA	AA	NN	AA	AA	AA
ss196526859	A/G	1	24224926	-	agpv3	MO/UC_Davis	15K	SYN7040	C	NA	GG	GG	GG	GG	GG	GG	GG	NN	AA	GG	NN	GG	GG	GG	GG	GG	GG	AA	AA	GG	AA	AA	GG	GG	GG	GG	GG	GG	AA	NN	GG	AA	GG	GG	NN	AA	GG	GG	GG
ss196422878	A/G	1	24295311	-	agpv3	MO/UC_Davis	15K	PZE-101036991	5	NA	AA	GG	GG	GG	AA	NN	AA	GG	GG	GG	AA	NN	AA	AA	AA	AA	AA	AA	AA	GG	AA	AA	GG	GG	AA	GG	AA	GG	AA	NN	AA	AA	AA	GG	NN	AA	AA	AA	AA
ss196526855	A/G	1	24307584	-	agpv3	MO/UC_Davis	40K	SYN7039	A	NA	AA	AA	AA	GG	GG	AA	GG	AA	AA	AA	AA	AA	AA	AA	AA	AA	AA	GG	AA	AA	AA	AA	GG	GG	AA	GG	AA	GG	AA	AA	AA	AA	AA	GG	GG	AA	AA	AA	AA
ss196422882	A/C	1	24407836	-	agpv3	MO/UC_Davis	40K	PZE-101037142	A	NA	CC	CC	CC	CC	CC	NN	CC	CC	CC	CC	CC	CC	AA	AA	AA	AA	AA	CC	CC	CC	CC	CC	CC	CC	CC	CC	CC	CC	CC	AA	AA	CC	CC	CC	CC	CC	CC	AA	AA
ss196422884	A/G	1	24506920	+	agpv3	MO/UC_Davis	40K	PZE-101037191	A	NA	GG	GG	GG	AA	AA	GG	GG	AA	GG	GG	GG	GG	GG	GG	GG	GG	GG	GG	GG	GG	GG	GG	AA	GG	GG	AA	GG	AA	GG	GG	GG	GG	GG	AA	GG	GG	GG	GG	GG
ss196422886	A/G	1	24509698	+	agpv3	MO/UC_Davis	40K	PZE-101037211	A	NA	GG	GG	AA	AA	AA	GG	GG	AA	GG	GG	AA	AA	GG	GG	GG	GG	GG	GG	GG	GG	GG	GG	AA	AA	NN	AA	GG	AA	GG	GG	GG	AA	AA	AA	AA	GG	AA	GG	GG
ss196422888	A/G	1	24583568	+	agpv3	MO/UC_Davis	15K	PZE-101037244	5	NA	NN	AA	GG	GG	GG	AA	AA	GG	AA	GG	AA	AA	AA	AA	AA	AA	AA	NN	AA	GG	AA	AA	GG	NN	GG	GG	AA	GG	AA	AA	AA	AA	GG	GG	NN	AA	AA	AA	AA
ss196525554	A/G	1	24583762	+	agpv3	MO/UC_Davis	40K	SYN5537	A	NA	AA	GG	AA	AA	AA	GG	GG	GG	GG	AA	GG	GG	GG	GG	GG	GG	GG	GG	GG	AA	GG	GG	AA	GG	NN	AA	GG	AA	GG	GG	GG	GG	AA	AA	GG	GG	GG	GG	GG
ss196525556	A/C	1	24584805	-	agpv3	MO/UC_Davis	40K	SYN5538	A	NA	AA	AA	AA	AA	AA	CC	AA	CC	AA	CC	CC	CC	CC	CC	CC	CC	CC	AA	AA	CC	AA	AA	CC	AA	AA	CC	CC	CC	AA	CC	CC	CC	AA	CC	AA	CC	CC	CC	CC
ss196422890	A/G	1	24584838	-	agpv3	MO/UC_Davis	15K	PZE-101037265	5	NA	GG	GG	GG	GG	GG	AA	GG	AA	GG	AA	AA	AA	AA	AA	AA	AA	AA	GG	NN	AA	GG	GG	AA	GG	GG	AA	AA	AA	GG	AA	AA	AA	GG	AA	GG	AA	GG	AA	AA
ss196422894	T/C	1	24734353	+	agpv3	MO/UC_Davis	40K	PZE-101037602	A	NA	TT	TT	TT	TT	TT	TT	TT	TT	TT	TT	TT	TT	TT	TT	TT	TT	TT	TT	TT	TT	TT	TT	TT	TT	TT	TT	TT	TT	TT	TT	TT	TT	TT	TT	CC	TT	TT	TT	TT
ss196422898	C/G	1	24930164	+	agpv3	MO/UC_Davis	40K	PZE-101037751	A	NA	CC	CC	CC	CC	CC	CC	GG	CC	GG	CC	CC	CC	GG	CC	CC	CC	CC	CC	GG	GG	CC	CC	GG	CC	GG	GG	GG	GG	CC	GG	CC	CC	GG	GG	GG	CC	GG	CC	CC
ss196414426	A/G	1	24939963	-	agpv3	MO/UC_Davis	15K	PZA02921.9	2	NA	GG	GG	GG	GG	GG	GG	GG	GG	GG	GG	GG	GG	GG	GG	GG	GG	GG	GG	GG	GG	GG	GG	GG	GG	GG	GG	GG	GG	GG	AA	GG	GG	GG	GG	GG	GG	GG	GG	GG
ss196529420	C/G	1	24940464	-	agpv3	MO/UC_Davis	40K	SYNGENTA10987	A	NA	GG	GG	GG	CC	GG	GG	GG	GG	GG	GG	NN	CC	GG	GG	GG	GG	GG	GG	GG	GG	GG	GG	GG	GG	GG	GG	GG	GG	GG	GG	GG	GG	GG	GG	GG	GG	GG	GG	GG
ss196529422	A/G	1	24940648	+	agpv3	MO/UC_Davis	40K	SYNGENTA10989	A	NA	AA	AA	AA	AA	AA	AA	GG	AA	GG	AA	AA	AA	GG	AA	AA	AA	AA	AA	GG	GG	GG	GG	GG	AA	GG	GG	GG	GG	GG	GG	AA	AA	GG	GG	GG	AA	GG	AA	AA
ss196422900	T/G	1	25100566	-	agpv3	MO/UC_Davis	40K	PZE-101037854	A	NA	TT	TT	TT	TT	TT	TT	GG	TT	GG	TT	TT	TT	GG	TT	TT	TT	TT	TT	GG	GG	GG	GG	GG	TT	GG	GG	NN	GG	GG	GG	TT	TT	GG	GG	GG	TT	GG	TT	TT
ss196528245	A/G	1	25156907	+	agpv3	MO/UC_Davis	40K	SYN87	A	NA	GG	GG	GG	GG	GG	GG	AA	GG	AA	AA	GG	GG	AA	GG	GG	GG	GG	GG	AA	AA	GG	GG	AA	GG	AA	AA	GG	AA	GG	GG	GG	GG	AA	AA	GG	GG	AA	GG	GG
ss196422902	A/G	1	25162830	+	agpv3	MO/UC_Davis	15K	PZE-101037896	2	NA	GG	AA	AA	AA	GG	NN	GG	NN	GG	GG	NN	AA	GG	GG	GG	GG	GG	GG	GG	GG	GG	GG	GG	AA	GG	GG	GG	GG	GG	NN	GG	GG	GG	GG	GG	GG	GG	GG	GG
ss196421022	A/G	1	25169105	+	agpv3	MO/UC_Davis	40K	PUT-163a-76288969-3915	3	NA	AG	AA	NN	AA	NN	AA	GG	AA	GG	GG	NN	NN	GG	NN	NN	NN	NN	NN	GG	GG	AA	NN	GG	AA	GG	GG	AG	GG	NN	NN	AA	NN	GG	GG	NN	NN	GG	NN	AG
ss196422906	T/G	1	25286076	+	agpv3	MO/UC_Davis	40K	PZE-101038026	A	NA	TT	GG	GG	TT	GG	TT	TT	TT	TT	TT	TT	GG	TT	TT	TT	TT	TT	TT	TT	TT	TT	TT	TT	GG	TT	TT	TT	TT	TT	GG	TT	TT	TT	TT	TT	TT	TT	TT	TT
ss196422904	T/C	1	25287036	+	agpv3	MO/UC_Davis	40K	PZE-101037997	B	DupSet6	TT	CC	CC	CC	CC	NN	TT	CC	TT	CC	NN	CC	TT	TT	TT	TT	TT	TT	TT	TT	TT	TT	TT	CC	TT	CC	TT	CC	TT	CC	TT	TT	TT	CC	TT	TT	TT	TT	TT
ss196422908	A/G	1	25370612	+	agpv3	MO/UC_Davis	40K	PZE-101038058	A	NA	AA	AA	AA	AA	AA	AA	AA	GG	AA	AA	AA	GG	AA	AA	AA	AA	AA	AA	AA	AA	AA	AA	AA	GG	AA	AA	AA	AA	AA	GG	AA	AA	AA	AA	AA	AA	AA	AA	AA
ss196422910	A/C	1	25375851	-	agpv3	MO/UC_Davis	40K	PZE-101038176	A	NA	AA	CC	AA	AA	CC	AC	AA	AA	AA	CC	NN	CC	CC	AA	AA	AA	AA	CC	AA	AA	AA	AA	CC	CC	AA	CC	AA	CC	AA	AA	AA	AA	AA	CC	AA	AA	AA	AA	AA
ss196422912	A/G	1	25377330	-	agpv3	MO/UC_Davis	40K	PZE-101038222	A	NA	NN	GG	GG	GG	GG	GG	AA	GG	GG	GG	GG	GG	GG	GG	GG	GG	GG	GG	GG	GG	GG	GG	GG	GG	GG	GG	GG	GG	GG	GG	GG	GG	GG	GG	GG	GG	GG	GG	GG
ss196422914	A/G	1	25377597	-	agpv3	MO/UC_Davis	15K	PZE-101038228	5	NA	GG	GG	GG	GG	GG	GG	GG	GG	GG	GG	GG	GG	GG	GG	GG	GG	GG	GG	GG	GG	GG	GG	GG	GG	GG	GG	GG	GG	GG	GG	GG	GG	GG	GG	GG	GG	GG	GG	GG
ss196422916	A/C	1	25380194	-	agpv3	MO/UC_Davis	40K	PZE-101038250	A	NA	CC	AA	AA	AA	AA	AA	AA	AA	AA	AA	AA	AA	AA	AA	AA	AA	AA	AA	CC	AA	AA	AA	AA	AA	AA	AA	NN	AA	AA	AA	AA	AA	AA	AA	CC	AA	AA	AA	AA
ss196422918	A/G	1	25386009	-	agpv3	MO/UC_Davis	40K	PZE-101038253	A	NA	GG	GG	GG	GG	GG	GG	AA	GG	GG	GG	GG	GG	GG	GG	GG	GG	GG	GG	GG	GG	GG	GG	GG	GG	GG	GG	GG	GG	GG	GG	GG	GG	GG	GG	GG	GG	GG	GG	GG
ss196422920	A/G	1	25386365	+	agpv3	MO/UC_Davis	40K	PZE-101038258	A	NA	GG	AA	AA	AA	AA	NN	GG	AA	AA	AA	AA	AA	AA	AA	AA	AA	AA	AA	GG	AA	AA	AA	AA	AA	AA	AA	AA	AA	AA	AA	AA	AA	AA	AA	GG	AA	AA	AA	AA
ss196422922	A/G	1	25391839	-	agpv3	MO/UC_Davis	40K	PZE-101038268	A	NA	AA	GG	GG	GG	GG	GG	AA	GG	GG	GG	NN	AA	GG	GG	GG	GG	GG	GG	AA	GG	GG	GG	GG	GG	GG	GG	GG	GG	GG	GG	GG	GG	GG	GG	AA	GG	GG	GG	GG
ss196422924	A/G	1	25399097	+	agpv3	MO/UC_Davis	40K	PZE-101038315	A	NA	GG	AA	GG	GG	AA	GG	AA	GG	GG	GG	GG	GG	GG	GG	GG	GG	GG	GG	GG	GG	GG	GG	AA	AA	GG	GG	GG	GG	GG	AA	GG	GG	GG	GG	GG	GG	GG	GG	GG
ss196505529	A/G	1	25410022	+	agpv3	MO/UC_Davis	40K	SYN16271	A	NA	GG	AA	GG	AA	GG	AA	AA	GG	AA	AA	AA	GG	AA	AA	AA	AA	AA	AA	AA	GG	GG	GG	AA	AA	AA	GG	GG	GG	GG	AA	AA	AA	AA	GG	AA	AA	AA	AA	AA
ss196505525	A/G	1	25410112	-	agpv3	MO/UC_Davis	40K	SYN16264	A	NA	NN	AA	AA	AA	AA	AA	AA	AA	AA	AA	AA	AA	AA	AA	AA	AA	AA	AA	AA	GG	GG	GG	AA	AA	AA	GG	GG	GG	GG	AA	AA	AA	AA	GG	AA	AA	AA	AA	AA
ss196505523	A/C	1	25412556	+	agpv3	MO/UC_Davis	40K	SYN16262	A	NA	CC	CC	CC	AA	CC	NN	CC	AA	CC	CC	NN	AA	CC	CC	CC	CC	CC	CC	CC	AA	AA	AA	CC	CC	CC	AA	AA	AA	AA	CC	CC	CC	CC	AA	CC	CC	CC	CC	CC
ss196505521	A/G	1	25413350	-	agpv3	MO/UC_Davis	40K	SYN16261	A	NA	GG	GG	GG	AA	AA	GG	GG	AA	GG	GG	GG	AA	GG	GG	GG	GG	GG	GG	GG	AA	AA	AA	GG	GG	GG	AA	AA	AA	AA	GG	GG	GG	GG	AA	GG	GG	GG	GG	GG
ss196505535	A/G	1	25413509	-	agpv3	MO/UC_Davis	40K	SYN16275	B	NA	AA	GG	AA	AA	AA	GG	AA	AA	GG	GG	GG	AA	GG	GG	GG	GG	GG	GG	GG	AA	AA	AA	GG	GG	AA	AA	AA	AA	AA	GG	GG	GG	GG	AA	GG	GG	GG	GG	GG
ss196505537	A/C	1	25413566	+	agpv3	MO/UC_Davis	40K	SYN16276	A	NA	CC	AA	CC	CC	CC	NN	CC	CC	AA	AA	NN	CC	AA	AA	AA	AA	AA	AA	AA	CC	CC	CC	AA	AA	CC	CC	CC	CC	CC	AA	AA	AA	AA	CC	AA	AA	AA	AA	AA
ss196505519	A/G	1	25414576	-	agpv3	MO/UC_Davis	15K	SYN16259	3	NA	AA	GG	AA	AA	AA	GG	AA	AA	GG	GG	GG	AA	GG	GG	GG	GG	GG	GG	GG	AA	AA	AA	GG	GG	AA	AA	AA	AA	AA	GG	GG	GG	GG	AA	GG	GG	GG	GG	GG
ss196505517	A/G	1	25424735	-	agpv3	MO/UC_Davis	40K	SYN16258	A	NA	GG	AA	AA	GG	AA	AA	AA	AA	GG	AA	GG	AA	GG	AA	AA	AA	AA	GG	AA	GG	AA	AA	GG	AA	AA	AA	AA	AA	AA	AA	AA	GG	GG	AA	AA	GG	AA	AA	AA
ss196505531	A/G	1	25424914	-	agpv3	MO/UC_Davis	40K	SYN16272	A	NA	GG	AA	AA	AA	AA	AA	AA	AA	GG	AA	GG	AA	AA	AA	AA	AA	AA	GG	AA	GG	AA	AA	GG	AA	AA	AA	AA	AA	AA	AA	AA	GG	GG	AA	AA	GG	AA	AA	AA
ss196505533	A/G	1	25424952	+	agpv3	MO/UC_Davis	40K	SYN16274	B	NA	AA	AA	AA	GG	GG	AA	GG	GG	AA	GG	NN	GG	GG	AA	AA	AA	AA	AA	GG	AA	GG	GG	AA	GG	GG	GG	GG	GG	GG	GG	AA	AA	AA	GG	GG	AA	AA	AA	AA
ss196505527	A/G	1	25425394	-	agpv3	MO/UC_Davis	15K	SYN16268	5	NA	GG	NN	GG	AA	AA	AA	AA	AA	GG	GG	GG	AA	AA	AA	AA	AA	AA	GG	AA	GG	AA	AA	GG	AA	AA	AA	AA	AA	AA	AA	AA	GG	GG	AA	AA	GG	GG	AA	AA
ss196422928	A/C	1	25452097	-	agpv3	MO/UC_Davis	40K	PZE-101038501	A	NA	AA	AA	AA	AA	AA	NN	AA	AA	AA	AA	AA	AA	AA	AA	AA	AA	AA	AA	AA	AA	AA	AA	AA	AA	AA	AA	AA	AA	AA	AA	AA	AA	AA	AA	AA	AA	AA	AA	AA
ss196422930	A/G	1	25452325	-	agpv3	MO/UC_Davis	40K	PZE-101038503	A	NA	AA	GG	AA	GG	AA	NN	GG	GG	AA	AA	AA	AA	AA	AA	AA	AA	AA	AA	GG	AA	GG	GG	AA	GG	GG	AA	GG	AA	GG	AA	AA	AA	AA	AA	AA	AA	AA	AA	AA
ss196422926	G/C	1	25623769	+	agpv3	MO/UC_Davis	40K	PZE-101038492	5	NA	CC	GG	CC	GG	CC	CC	CC	GG	CC	GG	CC	NN	CC	CC	CC	CC	CC	CC	GG	CC	GG	GG	CC	CC	GG	GG	NN	GG	GG	CC	CC	CC	CC	GG	CC	CC	CC	CC	CC
ss196519276	A/G	1	25630848	-	agpv3	MO/UC_Davis	40K	SYN33013	A	NA	GG	AA	GG	AA	AA	GG	GG	GG	GG	AA	GG	AA	GG	GG	GG	GG	GG	GG	AA	GG	AA	AA	GG	GG	NN	GG	AA	GG	AA	GG	GG	GG	GG	GG	GG	GG	GG	GG	GG
ss196519274	A/G	1	25634271	-	agpv3	MO/UC_Davis	40K	SYN33012	A	NA	NN	GG	GG	GG	GG	GG	GG	GG	GG	GG	GG	GG	AA	GG	GG	GG	GG	AA	GG	AA	GG	GG	AA	GG	GG	GG	GG	GG	GG	GG	GG	GG	GG	GG	GG	AA	GG	GG	GG
ss196422934	A/C	1	25635664	-	agpv3	MO/UC_Davis	40K	PZE-101038611	A	NA	CC	CC	CC	CC	CC	CC	CC	AA	CC	CC	CC	CC	CC	CC	CC	CC	CC	CC	AA	CC	CC	CC	CC	CC	CC	AA	CC	AA	CC	CC	CC	CC	CC	AA	CC	CC	CC	CC	CC
ss196421452	A/G	1	25638319	-	agpv3	MO/UC_Davis	40K	PUT-163a-78124423-4451	3	NA	GG	AA	AA	AA	GG	GG	NN	GG	GG	GG	NN	AA	GG	GG	GG	GG	GG	GG	GG	GG	AA	AA	GG	AA	AA	GG	AA	GG	AA	GG	GG	GG	GG	GG	GG	GG	AA	GG	GG
ss196422936	A/G	1	25711063	+	agpv3	MO/UC_Davis	40K	PZE-101038678	B	NA	GG	AA	AA	GG	AA	GG	AA	GG	GG	GG	NN	GG	GG	NN	NN	NN	NN	GG	GG	GG	GG	GG	GG	AA	NN	GG	GG	GG	GG	GG	NN	AA	AA	GG	GG	GG	AA	NN	NN
ss196422940	A/G	1	25821033	-	agpv3	MO/UC_Davis	15K	PZE-101038943	2	NA	AA	AA	AA	AA	AA	AA	GG	AA	GG	AA	AA	AA	GG	AA	AA	AA	AA	AA	AA	AA	AA	AA	AA	GG	GG	GG	AA	GG	AA	AA	AA	AA	AA	GG	AA	AA	AA	AA	AA
ss196517125	A/C	1	25824452	+	agpv3	MO/UC_Davis	40K	SYN30328	A	NA	CC	CC	CC	CC	CC	NN	AA	CC	AA	CC	NN	CC	AA	AA	AA	AA	AA	CC	AA	AA	AA	AA	CC	AA	AA	AA	AA	AA	AA	CC	AA	AA	AA	AA	CC	AA	CC	AA	AA
ss196517135	A/C	1	25824671	+	agpv3	MO/UC_Davis	40K	SYN30334	A	NA	CC	CC	CC	CC	CC	NN	CC	CC	CC	CC	AA	CC	CC	AA	AA	AA	AA	CC	AA	AA	AA	AA	CC	CC	CC	CC	AA	CC	AA	CC	AA	AA	AA	CC	CC	AA	CC	AA	AA
ss196517133	A/G	1	25824702	-	agpv3	MO/UC_Davis	15K	SYN30333	1	NA	AG	NN	NN	NN	AG	NN	AA	NN	AA	NN	NN	NN	AA	AA	AA	AA	AA	NN	AA	AA	AA	AA	NN	AA	AA	AA	NN	AA	AA	NN	AA	AA	AA	AA	NN	AA	NN	AA	AA
ss196517131	A/C	1	25825182	-	agpv3	MO/UC_Davis	40K	SYN30332	A	NA	CC	CC	CC	CC	CC	AA	CC	CC	CC	CC	AA	CC	CC	AA	AA	AA	AA	CC	AA	AA	AA	AA	CC	CC	CC	CC	AA	CC	AA	CC	AA	AA	AA	CC	CC	AA	CC	AA	AA
ss196517129	A/C	1	25825290	+	agpv3	MO/UC_Davis	40K	SYN30331	A	NA	AA	AA	AA	AA	AA	NN	AA	AA	AA	AA	NN	AA	AA	CC	CC	CC	CC	AA	CC	CC	CC	CC	AA	AA	AA	AA	CC	AA	CC	AA	CC	CC	CC	AA	AA	CC	AA	CC	CC
ss196422942	A/G	1	25879144	-	agpv3	MO/UC_Davis	40K	PZE-101038989	A	NA	GG	GG	GG	GG	GG	GG	AA	GG	AA	GG	GG	GG	AA	GG	GG	GG	GG	GG	GG	GG	GG	GG	GG	AA	AA	AA	GG	AA	GG	GG	GG	GG	GG	AA	GG	GG	GG	GG	GG
ss196422944	A/G	1	25885140	+	agpv3	MO/UC_Davis	40K	PZE-101039024	B	NA	GG	AA	AA	AA	AA	GG	GG	AA	AA	AA	AA	AA	GG	GG	GG	GG	GG	GG	AA	AA	AA	AA	GG	GG	GG	AA	AA	AA	AA	AA	GG	AA	AA	AA	GG	AA	AA	GG	GG
ss196511945	A/G	1	26038749	+	agpv3	MO/UC_Davis	40K	SYN24	A	NA	AA	GG	GG	GG	GG	GG	GG	GG	GG	GG	GG	GG	GG	GG	GG	GG	GG	GG	AA	GG	AA	AA	GG	GG	GG	GG	AA	GG	AA	GG	GG	GG	GG	GG	AA	GG	GG	GG	GG
ss196421742	A/G	1	26151651	-	agpv3	MO/UC_Davis	40K	PUT-163a-93016767-4837	B	NA	GG	GG	GG	GG	GG	GG	GG	GG	GG	GG	GG	GG	GG	GG	GG	GG	GG	AA	GG	GG	GG	GG	AA	GG	GG	GG	GG	GG	GG	GG	GG	GG	GG	GG	GG	GG	GG	GG	NN
ss196501159	A/G	1	26198551	+	agpv3	MO/UC_Davis	40K	SYN10797	5	NA	GG	GG	GG	GG	GG	GG	GG	GG	NN	GG	GG	GG	GG	GG	GG	GG	GG	GG	AA	GG	AA	AA	GG	GG	GG	NN	AA	NN	AA	GG	GG	GG	GG	NN	GG	GG	GG	GG	GG
ss196501155	A/G	1	26201701	+	agpv3	MO/UC_Davis	15K	SYN10794	C	NA	NN	GG	GG	GG	GG	GG	GG	AA	GG	GG	GG	AA	GG	GG	GG	GG	GG	NN	GG	GG	GG	GG	NN	GG	GG	GG	GG	GG	GG	AA	GG	GG	GG	GG	NN	GG	GG	GG	GG
ss196414428	A/C	1	26203662	+	agpv3	MO/UC_Davis	40K	PZB01957.1	A	NA	CC	CC	CC	CC	CC	CC	CC	CC	CC	CC	CC	CC	CC	CC	CC	CC	CC	CC	AA	CC	AA	AA	CC	CC	CC	CC	AA	CC	AA	CC	CC	CC	CC	CC	CC	CC	CC	CC	CC
ss196501157	A/G	1	26328193	-	agpv3	MO/UC_Davis	40K	SYN10796	5	NA	GG	GG	GG	GG	GG	GG	GG	GG	NN	GG	GG	GG	GG	GG	GG	GG	GG	AA	GG	GG	GG	GG	AA	GG	GG	NN	GG	NN	GG	GG	GG	GG	GG	NN	GG	GG	GG	GG	GG
ss196501161	A/G	1	26328865	+	agpv3	MO/UC_Davis	15K	SYN10799	3	NA	GG	GG	GG	GG	GG	GG	GG	GG	AA	GG	GG	GG	GG	GG	GG	GG	GG	AA	GG	GG	GG	GG	AA	GG	GG	AA	GG	AA	GG	GG	GG	GG	GG	AA	GG	GG	GG	GG	GG
ss196501165	A/G	1	26328876	+	agpv3	MO/UC_Davis	40K	SYN10801	A	NA	GG	AA	AA	AA	AA	AA	AA	AA	AA	AA	AA	AA	AA	AA	AA	AA	AA	AA	GG	AA	GG	GG	AA	AA	AA	AA	GG	AA	GG	AA	AA	AA	AA	AA	GG	AA	AA	AA	AA
ss196422948	A/C	1	26433757	+	agpv3	MO/UC_Davis	40K	PZE-101039198	A	NA	AA	AA	AA	AA	AA	AA	AA	AA	AA	AA	AA	AA	AA	AA	AA	AA	AA	CC	AA	AA	AA	AA	CC	AA	AA	AA	AA	AA	AA	AA	AA	AA	AA	AA	AA	AA	AA	AA	AA
ss196422950	A/C	1	26433816	+	agpv3	MO/UC_Davis	40K	PZE-101039199	A	NA	AA	AA	AA	AA	CC	AA	CC	CC	CC	CC	NN	AA	CC	AA	AA	AA	AA	CC	AA	CC	AA	AA	CC	CC	CC	CC	AA	CC	AA	CC	AA	CC	CC	CC	AA	CC	AA	AA	AA
ss196422952	A/G	1	26434232	+	agpv3	MO/UC_Davis	40K	PZE-101039207	A	NA	GG	GG	GG	GG	AA	GG	AA	GG	AA	AA	NN	GG	AA	GG	GG	GG	GG	GG	GG	AA	GG	GG	GG	AA	AA	AA	GG	AA	GG	GG	GG	AA	AA	AA	GG	AA	GG	GG	GG
ss196514816	A/G	1	26439076	-	agpv3	MO/UC_Davis	40K	SYN27581	A	NA	AA	AA	AA	AA	AA	AA	AA	GG	AA	AA	AA	AA	AA	AA	AA	AA	AA	AA	GG	AA	GG	GG	AA	AA	AA	AA	GG	AA	GG	GG	AA	AA	AA	AA	AA	NN	AA	AA	AA
ss196422954	A/G	1	26496719	+	agpv3	MO/UC_Davis	40K	PZE-101039301	A	NA	GG	GG	GG	GG	AA	NN	AA	AA	GG	AA	NN	AA	GG	GG	GG	GG	GG	GG	GG	GG	GG	GG	GG	AA	AA	GG	GG	GG	GG	AA	GG	GG	GG	GG	GG	GG	GG	GG	GG
ss196422956	A/G	1	26574913	+	agpv3	MO/UC_Davis	40K	PZE-101039351	A	NA	GG	AA	GG	GG	GG	NN	GG	GG	GG	GG	NN	AA	GG	GG	GG	GG	GG	AA	AA	GG	GG	GG	GG	GG	GG	GG	GG	GG	GG	AA	GG	GG	AA	GG	GG	GG	AA	GG	GG
ss196422958	A/C	1	26575330	+	agpv3	MO/UC_Davis	40K	PZE-101039352	4	NA	CC	CC	CC	CC	CC	CC	CC	CC	CC	CC	CC	CC	CC	CC	CC	CC	CC	CC	CC	CC	CC	CC	CC	CC	CC	CC	CC	CC	CC	CC	CC	CC	CC	CC	CC	CC	CC	CC	CC
ss196422960	A/G	1	26578646	-	agpv3	MO/UC_Davis	40K	PZE-101039371	A	NA	GG	GG	GG	GG	GG	GG	GG	GG	AA	GG	GG	GG	GG	GG	GG	GG	GG	GG	GG	AA	GG	GG	AA	GG	GG	GG	GG	GG	GG	GG	GG	GG	GG	GG	GG	GG	GG	GG	GG
ss196422962	A/C	1	26684147	-	agpv3	MO/UC_Davis	40K	PZE-101039400	B	NA	AA	AA	AA	CC	AA	AA	AA	AA	AA	AA	AA	CC	AA	AA	AA	AA	AA	AA	AA	AA	AA	AA	AA	AA	AA	AA	AA	AA	AA	AA	AA	AA	AA	AA	AA	AA	AA	AA	AA
ss196422966	A/G	1	26692753	+	agpv3	MO/UC_Davis	40K	PZE-101039440	A	NA	AA	GG	GG	GG	AA	GG	AA	AA	GG	AA	GG	GG	GG	GG	GG	GG	GG	GG	GG	GG	AA	AA	GG	AA	GG	GG	AA	GG	AA	GG	GG	GG	GG	GG	AA	GG	GG	GG	GG
ss196422968	A/G	1	26694946	-	agpv3	MO/UC_Davis	40K	PZE-101039466	B	NA	GG	AA	AA	GG	GG	GG	GG	GG	GG	GG	NN	GG	AA	GG	GG	GG	GG	AA	AA	AA	GG	GG	GG	GG	AA	GG	GG	GG	GG	GG	GG	AA	AA	GG	GG	AA	AA	GG	GG
ss196422970	A/G	1	26696207	+	agpv3	MO/UC_Davis	40K	PZE-101039469	A	NA	GG	AA	AA	GG	GG	NN	GG	GG	GG	GG	AA	GG	AA	GG	GG	GG	GG	AA	AA	AA	GG	GG	GG	GG	AA	GG	GG	GG	GG	GG	GG	AA	AA	GG	GG	AA	AA	GG	GG
ss196512436	T/C	1	26825944	-	agpv3	MO/UC_Davis	40K	SYN246	A	NA	CC	CC	CC	CC	CC	CC	CC	TT	CC	TT	NN	TT	CC	CC	CC	CC	CC	CC	CC	CC	CC	CC	TT	CC	CC	CC	CC	CC	CC	CC	CC	CC	CC	CC	CC	CC	TT	CC	CC
ss196512753	T/C	1	26826029	-	agpv3	MO/UC_Davis	40K	SYN250	A	NA	TT	CC	CC	CC	CC	NN	CC	CC	CC	CC	CC	CC	CC	CC	CC	CC	CC	CC	CC	CC	TT	TT	CC	TT	CC	CC	TT	CC	TT	TT	CC	CC	CC	CC	CC	CC	CC	CC	CC
ss196512581	T/G	1	26826254	-	agpv3	MO/UC_Davis	40K	SYN248	A	NA	GG	GG	GG	GG	GG	GG	GG	TT	GG	TT	GG	TT	GG	GG	GG	GG	GG	GG	GG	GG	GG	GG	TT	GG	GG	GG	GG	GG	GG	GG	GG	GG	GG	GG	GG	GG	TT	GG	GG
ss196512900	T/C	1	26826444	+	agpv3	MO/UC_Davis	40K	SYN252	A	NA	TT	TT	TT	TT	TT	TT	TT	CC	TT	CC	NN	CC	TT	TT	TT	TT	TT	TT	TT	TT	TT	TT	CC	TT	TT	TT	TT	TT	TT	TT	TT	TT	TT	TT	TT	TT	CC	TT	TT
ss196526176	A/G	1	26912533	-	agpv3	MO/UC_Davis	15K	SYN6258	5	NA	GG	GG	GG	GG	GG	GG	GG	GG	AA	AA	GG	GG	GG	GG	GG	GG	GG	GG	GG	GG	AA	AA	GG	GG	GG	GG	AA	GG	AA	GG	GG	GG	GG	GG	AA	GG	GG	GG	GG
ss196422972	A/G	1	26915935	+	agpv3	MO/UC_Davis	40K	PZE-101039624	A	NA	AA	AA	AA	GG	AA	GG	AA	AA	AA	GG	AA	AA	GG	GG	GG	GG	GG	AA	AA	AA	GG	GG	GG	GG	AA	GG	NN	GG	GG	AA	GG	AA	AA	GG	GG	AA	GG	GG	GG
ss196422974	A/G	1	26916887	+	agpv3	MO/UC_Davis	15K	PZE-101039642	2	NA	GG	GG	GG	GG	GG	NN	GG	GG	GG	AA	GG	GG	NN	AA	AA	AA	AA	GG	GG	GG	AA	AA	AA	AA	GG	AA	AA	AA	AA	GG	AA	GG	GG	AA	AA	GG	AA	AA	AA
ss196422976	A/G	1	26917682	-	agpv3	MO/UC_Davis	40K	PZE-101039648	A	NA	AA	AA	AA	AA	AA	NN	AA	AA	AA	GG	AA	AA	GG	GG	GG	GG	GG	AA	AA	AA	GG	GG	GG	GG	AA	GG	GG	GG	GG	AA	GG	AA	AA	GG	AA	AA	GG	GG	GG
ss196422978	A/G	1	26949326	-	agpv3	MO/UC_Davis	40K	PZE-101039655	A	NA	GG	GG	AA	AA	GG	AA	AA	GG	GG	AA	GG	GG	AA	AA	AA	AA	AA	GG	GG	GG	AA	AA	AA	AA	GG	AA	AA	AA	AA	GG	AA	GG	GG	AA	GG	GG	AA	AA	AA
ss196422982	A/G	1	27085964	-	agpv3	MO/UC_Davis	40K	PZE-101039769	A	NA	NN	AA	AA	AA	AA	AA	AA	AA	AA	AA	AA	AA	AA	AA	AA	AA	AA	AA	AA	AA	AA	AA	AA	AA	AA	AA	AA	AA	AA	AA	AA	AA	AA	AA	AA	AA	AA	AA	AA
ss196422984	A/T	1	27096265	+	agpv3	MO/UC_Davis	40K	PZE-101039839	B	NA	TT	TT	TT	TT	TT	NN	TT	TT	TT	TT	NN	AA	TT	TT	TT	TT	TT	TT	TT	TT	TT	TT	TT	TT	TT	TT	TT	TT	TT	TT	TT	TT	TT	TT	TT	TT	TT	TT	TT
ss196516780	A/G	1	27122618	+	agpv3	MO/UC_Davis	40K	SYN29903	A	NA	GG	AA	GG	GG	GG	NN	GG	GG	GG	GG	GG	GG	GG	AA	AA	AA	AA	GG	AA	GG	GG	GG	AA	GG	GG	GG	GG	AA	GG	GG	AA	GG	GG	AA	GG	GG	GG	AA	AA
ss196510062	T/G	1	27179047	+	agpv3	MO/UC_Davis	40K	SYN21667	B	NA	GG	GG	TT	GG	TT	NN	TT	GG	GG	GG	GG	TT	GG	TT	TT	TT	GG	GG	GG	TT	TT	TT	GG	GG	GG	TT	TT	GG	TT	TT	TT	GG	TT	GG	TT	GG	TT	TT	TT
ss196422990	T/C	1	27380057	+	agpv3	MO/UC_Davis	40K	PZE-101040594	A	NA	NN	CC	CC	CC	CC	NN	CC	TT	TT	CC	CC	CC	CC	CC	CC	CC	CC	CC	CC	CC	CC	CC	CC	TT	CC	CC	CC	CC	CC	CC	CC	CC	CC	CC	CC	CC	CC	CC	CC
ss196510060	A/G	1	27389360	-	agpv3	MO/UC_Davis	40K	SYN21665	B	NA	GG	GG	AA	GG	AA	AG	NN	GG	GG	GG	GG	GG	AA	AA	AA	AA	AA	GG	GG	AA	AA	AA	GG	GG	GG	AA	AA	GG	AA	GG	AA	GG	AA	GG	AA	GG	GG	AA	AA
ss196510050	A/G	1	27389467	-	agpv3	MO/UC_Davis	15K	SYN21657	2	NA	GG	AA	GG	GG	GG	GG	GG	GG	GG	GG	AA	AA	GG	GG	GG	GG	GG	GG	AA	GG	GG	GG	AA	GG	AA	GG	GG	AA	GG	AA	GG	AA	GG	AA	GG	AA	GG	GG	GG
ss196510052	A/C	1	27389591	+	agpv3	MO/UC_Davis	15K	SYN21659	C	NA	NN	CC	AA	CC	AA	AA	CC	CC	NN	CC	CC	CC	AA	AA	AA	AA	AA	CC	CC	AA	AA	AA	CC	NN	CC	AA	AA	CC	AA	CC	AA	CC	AA	CC	AA	CC	NN	AA	AA
ss196510066	A/G	1	27389683	-	agpv3	MO/UC_Davis	40K	SYN21670	A	NA	NN	AA	GG	AA	GG	NN	AA	AA	AA	AA	AA	AA	GG	GG	GG	GG	GG	AA	AA	GG	GG	GG	AA	AA	AA	GG	GG	AA	GG	AA	GG	AA	GG	AA	GG	AA	AA	GG	GG
ss196510064	A/G	1	27389745	-	agpv3	MO/UC_Davis	40K	SYN21669	A	NA	AA	AA	GG	AA	GG	NN	AA	AA	AA	AA	AA	AA	GG	GG	GG	GG	GG	AA	AA	GG	GG	GG	AA	AA	AA	GG	GG	AA	GG	AA	GG	AA	GG	AA	GG	AA	AA	GG	GG
ss196422992	A/G	1	27395204	+	agpv3	MO/UC_Davis	40K	PZE-101040601	A	NA	GG	GG	GG	AA	GG	GG	AA	AA	GG	AA	GG	GG	GG	GG	GG	GG	GG	AA	GG	GG	GG	GG	GG	GG	GG	GG	GG	GG	GG	GG	GG	GG	GG	GG	GG	GG	GG	GG	GG
ss196422994	A/C	1	27395774	+	agpv3	MO/UC_Davis	40K	PZE-101040607	A	NA	CC	AA	CC	CC	CC	CC	CC	CC	CC	CC	AA	AA	CC	CC	CC	CC	CC	CC	AA	CC	CC	CC	AA	CC	AA	CC	CC	AA	CC	AA	CC	AA	CC	AA	CC	AA	CC	CC	CC
ss196422996	A/G	1	27400695	+	agpv3	MO/UC_Davis	40K	PZE-101040619	A	NA	GG	AA	GG	GG	GG	GG	GG	GG	GG	GG	AA	AA	GG	GG	GG	GG	GG	GG	AA	GG	GG	GG	AA	GG	AA	GG	GG	AA	GG	AA	GG	AA	GG	AA	GG	AA	GG	GG	GG
ss196422998	A/C	1	27404321	-	agpv3	MO/UC_Davis	40K	PZE-101040641	A	NA	CC	CC	CC	AA	CC	CC	AA	AA	CC	AA	CC	CC	CC	CC	CC	CC	CC	AA	CC	CC	CC	CC	CC	CC	CC	CC	CC	CC	CC	CC	CC	CC	CC	CC	CC	CC	CC	CC	CC
ss196505168	A/G	1	27407137	-	agpv3	MO/UC_Davis	40K	SYN15800	A	NA	GG	GG	AA	GG	AA	NN	GG	GG	GG	GG	GG	GG	AA	AA	AA	AA	AA	GG	GG	AA	AA	AA	GG	GG	GG	AA	AA	GG	AA	GG	AA	GG	AA	GG	AA	GG	GG	AA	AA
ss196505162	A/G	1	27407395	+	agpv3	MO/UC_Davis	40K	SYN15798	A	NA	AA	GG	AA	AA	AA	AA	AA	AA	AA	AA	GG	GG	AA	AA	AA	AA	AA	AA	GG	AA	AA	AA	GG	AA	GG	AA	AA	GG	AA	GG	AA	GG	AA	GG	AA	GG	AA	AA	AA
ss196505164	A/G	1	27407608	+	agpv3	MO/UC_Davis	40K	SYN15799	A	NA	GG	GG	AA	GG	AA	NN	GG	GG	GG	GG	GG	GG	AA	AA	AA	AA	AA	GG	GG	AA	AA	AA	GG	GG	GG	AA	AA	GG	AA	GG	AA	GG	AA	GG	AA	GG	GG	AA	AA
ss196505160	A/G	1	27502932	-	agpv3	MO/UC_Davis	40K	SYN15796	A	NA	AA	AA	GG	AA	GG	NN	AA	AA	AA	AA	AA	AA	GG	GG	GG	GG	GG	AA	AA	GG	GG	GG	AA	AA	AA	GG	GG	AA	GG	AA	GG	AA	GG	AA	GG	AA	AA	GG	GG
ss196423000	A/G	1	27503510	+	agpv3	MO/UC_Davis	40K	PZE-101040677	A	NA	GG	GG	AA	AA	AA	NN	AA	AA	GG	AA	GG	GG	AA	AA	AA	AA	AA	AA	GG	AA	AA	AA	GG	GG	GG	AA	AA	GG	AA	GG	AA	GG	AA	GG	AA	GG	GG	AA	AA
ss196423002	A/G	1	27505326	-	agpv3	MO/UC_Davis	15K	PZE-101040678	5	NA	GG	GG	AA	NN	AA	AA	NN	AA	NN	NN	GG	GG	AA	AA	AA	AA	AA	NN	GG	AA	AA	AA	GG	NN	GG	AA	AA	GG	AA	GG	AA	GG	AA	GG	AA	GG	NN	AA	AA
ss196423004	A/G	1	27553401	+	agpv3	MO/UC_Davis	40K	PZE-101040783	A	NA	NN	AA	GG	AA	AA	NN	GG	GG	AA	AA	AA	AA	AA	AA	AA	AA	GG	AA	AA	AA	GG	GG	AA	AA	AA	GG	NN	AA	GG	AA	AA	AA	AA	AA	AA	AA	AA	AA	AA
ss196423008	A/G	1	27555879	+	agpv3	MO/UC_Davis	40K	PZE-101040838	A	NA	GG	AA	GG	GG	AA	GG	GG	GG	AA	AA	AA	AA	AA	GG	GG	GG	GG	GG	AA	AA	GG	GG	AA	AA	AA	GG	GG	AA	GG	GG	GG	AA	AA	AA	AA	AA	GG	GG	GG
ss196423010	A/G	1	27627272	-	agpv3	MO/UC_Davis	40K	PZE-101040895	A	NA	NN	AA	AA	AA	AA	NN	AA	GG	AA	AA	AA	NN	AA	AA	AA	AA	AA	GG	AA	AA	AA	AA	AA	AA	AA	AA	AA	AA	AA	GG	AA	AA	GG	AA	GG	AA	GG	AA	AA
ss196526677	A/G	1	27627938	-	agpv3	MO/UC_Davis	15K	SYN68	C	NA	GG	GG	AA	AA	GG	GG	NN	GG	GG	GG	NN	AA	GG	GG	GG	GG	NN	GG	GG	GG	AA	AA	GG	GG	NN	AA	AA	GG	AA	AA	GG	GG	NN	GG	GG	GG	AA	GG	GG
ss196526895	A/C	1	27628733	-	agpv3	MO/UC_Davis	40K	SYN71	B	NA	NN	AA	CC	CC	AA	NN	CC	AA	AA	AA	NN	CC	AA	AA	AA	AA	CC	AA	AA	AA	CC	CC	AA	AA	CC	CC	CC	AA	CC	AA	AA	AA	AA	AA	AA	AA	CC	AA	AA
ss196527269	A/G	1	27628750	+	agpv3	MO/UC_Davis	40K	SYN75	A	NA	GG	GG	AA	AA	GG	NN	GG	GG	GG	GG	NN	AA	GG	GG	GG	GG	GG	GG	GG	GG	AA	AA	GG	GG	GG	AA	AA	GG	AA	GG	GG	GG	GG	GG	GG	GG	GG	GG	GG
ss196525960	A/C	1	27630925	+	agpv3	MO/UC_Davis	40K	SYN60	5	NA	CC	CC	CC	CC	CC	CC	NN	CC	AA	CC	CC	CC	CC	CC	CC	CC	AA	CC	CC	CC	CC	CC	AA	CC	CC	CC	CC	CC	CC	CC	CC	CC	CC	CC	CC	CC	CC	CC	CC
ss196526054	A/G	1	27631056	-	agpv3	MO/UC_Davis	15K	SYN61	C	NA	NN	NN	GG	GG	AA	GG	NN	NN	NN	NN	NN	AA	NN	GG	GG	GG	NN	NN	NN	NN	AA	AA	NN	GG	NN	GG	AA	NN	AA	AA	GG	NN	GG	NN	NN	GG	NN	GG	GG
ss196527174	A/C	1	27638630	+	agpv3	MO/UC_Davis	40K	SYN74	A	NA	AA	CC	AA	AA	AA	AA	CC	AA	AA	CC	AA	CC	CC	AA	AA	AA	CC	AA	CC	AA	AA	AA	CC	CC	CC	CC	AA	CC	AA	AA	AA	AA	CC	CC	AA	AA	CC	AA	AA
ss196527084	A/G	1	27640248	+	agpv3	MO/UC_Davis	40K	SYN73	A	NA	GG	AA	GG	GG	GG	GG	GG	GG	GG	AA	NN	AA	AA	GG	GG	GG	GG	GG	AA	GG	GG	GG	AA	AA	GG	AA	GG	AA	GG	GG	GG	GG	AA	AA	GG	GG	AA	GG	GG
ss196526761	A/G	1	27641231	-	agpv3	MO/UC_Davis	40K	SYN69	A	NA	GG	AA	AA	AA	GG	NN	GG	GG	AA	AA	AG	AA	AA	AA	AA	AA	GG	GG	AA	GG	GG	GG	AA	AA	AA	AA	GG	AA	GG	GG	AA	GG	AA	AA	GG	AA	AA	AA	AA
ss196526206	A/C	1	27646097	-	agpv3	MO/UC_Davis	40K	SYN63	A	NA	AA	CC	CC	CC	AA	AA	AA	AA	AA	CC	AA	CC	CC	AA	AA	AA	AA	AA	CC	AA	AA	AA	CC	CC	AA	CC	AA	CC	AA	AA	AA	AA	CC	CC	AA	AA	CC	AA	AA
ss196423012	A/G	1	27648188	-	agpv3	MO/UC_Davis	40K	PZE-101041070	A	NA	AA	AA	AA	AA	AA	AA	AA	AA	GG	AA	AA	AA	AA	AA	AA	AA	AA	AA	AA	AA	AA	AA	AA	AA	GG	AA	AA	AA	AA	AA	AA	AA	AA	AA	AA	GG	AA	AA	AA
ss196423014	A/C	1	27776708	-	agpv3	MO/UC_Davis	40K	PZE-101041088	A	NA	CC	CC	CC	CC	CC	CC	CC	CC	CC	AA	CC	CC	AA	CC	CC	CC	CC	CC	CC	CC	CC	CC	AA	AA	CC	CC	CC	CC	CC	CC	CC	CC	CC	CC	CC	CC	AA	CC	CC
ss196423016	A/G	1	27804710	-	agpv3	MO/UC_Davis	40K	PZE-101041178	A	NA	GG	GG	AA	AA	GG	AA	AA	AA	GG	GG	GG	GG	AA	AA	AA	AA	GG	GG	GG	AA	GG	GG	AA	AA	GG	GG	GG	GG	GG	GG	AA	GG	GG	GG	GG	GG	AA	AA	AA
ss196512458	A/G	1	27910028	+	agpv3	MO/UC_Davis	40K	SYN24633	A	NA	AA	GG	AA	AA	GG	GG	GG	AA	GG	GG	GG	GG	AA	GG	GG	GG	GG	GG	GG	GG	GG	GG	AA	AA	GG	GG	GG	GG	GG	GG	GG	GG	GG	GG	GG	GG	AA	GG	GG
ss196512460	A/G	1	27917587	+	agpv3	MO/UC_Davis	15K	SYN24635	3	NA	AA	GG	AA	AA	GG	GG	GG	AA	GG	GG	GG	GG	AA	GG	GG	GG	GG	GG	GG	GG	GG	GG	AA	AA	GG	GG	GG	GG	GG	GG	GG	GG	GG	GG	GG	GG	AA	GG	GG
ss196512456	A/G	1	27919012	+	agpv3	MO/UC_Davis	40K	SYN24632	A	NA	GG	GG	GG	GG	AA	GG	GG	GG	AA	GG	AA	GG	GG	GG	GG	GG	GG	AA	GG	GG	AA	AA	GG	GG	GG	GG	AA	GG	AA	GG	GG	AA	GG	GG	AA	GG	GG	GG	GG
ss196530655	A/C	1	27979445	-	agpv3	MO/UC_Davis	40K	ZM010667-0876	A	NA	CC	CC	CC	CC	CC	CC	CC	CC	CC	AA	CC	NN	AA	CC	CC	CC	AA	CC	AA	CC	CC	CC	AA	AA	AA	CC	CC	CC	CC	CC	CC	CC	CC	CC	CC	CC	AA	CC	CC
ss196423018	A/G	1	27981024	-	agpv3	MO/UC_Davis	40K	PZE-101041380	A	NA	NN	AA	GG	GG	GG	AA	AA	GG	GG	GG	GG	GG	AA	AA	AA	AA	AA	GG	AA	AA	GG	GG	AA	AA	AA	AA	GG	AA	GG	GG	AA	GG	AA	AA	GG	GG	AA	AA	AA
ss196512266	T/C	1	28071627	+	agpv3	MO/UC_Davis	40K	SYN24373	A	NA	TT	TT	TT	TT	TT	TT	TT	TT	TT	CC	TT	TT	TT	TT	TT	TT	CC	TT	CC	TT	TT	TT	CC	CC	TT	TT	TT	TT	TT	TT	TT	TT	TT	TT	TT	TT	TT	TT	TT
ss196512264	T/G	1	28078944	-	agpv3	MO/UC_Davis	40K	SYN24370	A	NA	GG	GG	GG	GG	GG	GG	GG	GG	GG	GG	GG	GG	GG	GG	GG	GG	GG	GG	GG	GG	GG	GG	TT	GG	GG	GG	GG	GG	GG	GG	GG	GG	GG	GG	GG	GG	GG	GG	GG
ss196511215	A/G	1	28377505	-	agpv3	MO/UC_Davis	40K	SYN23119	A	NA	AA	GG	GG	AA	AA	NN	GG	GG	GG	GG	NN	GG	AA	AA	AA	AA	GG	AA	GG	AA	AA	AA	GG	GG	GG	GG	AA	GG	AA	AA	AA	AA	GG	GG	AA	AA	AA	AA	AA
ss196423020	A/G	1	28417830	-	agpv3	MO/UC_Davis	40K	PZE-101041588	A	NA	AA	GG	GG	GG	GG	NN	AA	AA	AA	AA	GG	GG	AA	AA	AA	AA	GG	GG	GG	AA	AA	AA	AA	AA	AA	GG	AA	GG	AA	GG	AA	GG	GG	GG	AA	AA	AA	AA	AA
ss196414431	A/G	1	28422197	+	agpv3	MO/UC_Davis	40K	PZB02058.2	A	NA	GG	GG	GG	AA	GG	GG	AA	AA	AA	AA	AA	AA	AA	GG	GG	GG	AA	AA	AA	GG	GG	GG	AA	AA	GG	GG	GG	GG	GG	GG	GG	AA	GG	GG	GG	GG	AA	GG	GG
ss196414433	A/G	1	28422459	-	agpv3	MO/UC_Davis	40K	PZB02058.1	A	NA	AA	AA	AA	GG	GG	AA	GG	GG	GG	GG	GG	GG	GG	AA	AA	AA	GG	GG	GG	AA	AA	AA	GG	GG	GG	AA	AA	AA	AA	AA	AA	GG	AA	AA	AA	AA	GG	AA	AA
ss196423022	A/C	1	28422548	-	agpv3	MO/UC_Davis	40K	PZE-101041602	A	NA	CC	CC	CC	CC	AA	CC	CC	CC	CC	CC	CC	CC	CC	CC	CC	CC	CC	CC	CC	CC	CC	CC	CC	CC	CC	CC	CC	CC	CC	CC	CC	CC	CC	CC	CC	CC	CC	CC	CC
ss196414435	A/G	1	28422571	-	agpv3	MO/UC_Davis	40K	PZB02058.3	A	NA	NN	AA	AA	GG	GG	AA	GG	GG	GG	GG	GG	GG	GG	AA	AA	AA	GG	GG	GG	AA	AA	AA	GG	GG	GG	AA	AA	AA	AA	AA	AA	GG	AA	AA	AA	AA	GG	AA	AA
ss196418564	A/G	1	28447168	+	agpv3	MO/UC_Davis	40K	PUT-163a-149085801-877	A	NA	GG	GG	AA	AA	AA	AA	AA	AA	AA	AA	AA	AA	AA	AA	AA	AA	AA	AA	AA	AA	GG	GG	AA	GG	AA	GG	GG	GG	GG	AA	AA	AA	GG	GG	GG	AA	AA	AA	AA
ss196418562	A/G	1	28447277	-	agpv3	MO/UC_Davis	40K	PUT-163a-149085801-876	A	NA	GG	AA	AA	GG	AA	AA	AA	AA	AA	GG	NN	AA	AA	AA	AA	AA	GG	GG	GG	AA	GG	GG	AA	GG	AA	AA	GG	AA	GG	GG	AA	GG	AA	AA	GG	GG	GG	AA	AA
ss196423024	A/G	1	28530102	+	agpv3	MO/UC_Davis	40K	PZE-101041837	A	NA	AA	AA	GG	AA	GG	AA	AA	AA	AA	GG	NN	GG	AA	AA	AA	AA	AA	AA	AA	AA	GG	GG	AA	GG	NN	AA	GG	GG	GG	AA	AA	AA	AA	GG	GG	AA	AA	AA	AA
ss196423026	A/G	1	28597609	-	agpv3	MO/UC_Davis	40K	PZE-101041854	A	NA	AA	AA	GG	AA	GG	AA	AA	AA	AA	GG	AA	GG	AA	AA	AA	AA	AA	AA	AA	AA	GG	GG	AA	GG	AA	AA	GG	GG	GG	AA	AA	AA	AA	GG	GG	AA	AA	AA	AA
ss196526510	A/G	1	28611236	+	agpv3	MO/UC_Davis	40K	SYN6614	A	NA	GG	GG	GG	GG	AA	GG	GG	GG	GG	GG	GG	GG	AA	GG	GG	GG	GG	GG	GG	GG	GG	GG	AA	GG	GG	GG	GG	GG	GG	GG	GG	GG	GG	GG	GG	GG	GG	GG	GG
ss196423030	A/G	1	28615105	-	agpv3	MO/UC_Davis	40K	PZE-101041995	A	NA	NN	AA	AA	AA	AA	AA	GG	AA	AA	AA	AA	AA	GG	AA	AA	AA	AA	AA	AA	GG	GG	GG	GG	GG	AA	AA	GG	GG	GG	AA	AA	AA	AA	GG	GG	AA	AA	AA	AA
ss196423032	A/G	1	28615778	+	agpv3	MO/UC_Davis	40K	PZE-101042009	A	NA	AA	AA	AA	AA	GG	GG	AA	GG	AA	AA	AA	AA	AA	GG	GG	GG	AA	AA	AA	AA	AA	AA	AA	GG	AA	AA	AA	AA	AA	AA	GG	AA	AA	AA	AA	AA	AA	GG	GG
ss196423036	A/C	1	28633541	-	agpv3	MO/UC_Davis	40K	PZE-101042039	A	NA	CC	CC	CC	AA	AA	NN	CC	CC	AA	CC	NN	CC	CC	AA	AA	AA	CC	AA	CC	CC	CC	CC	CC	AA	AA	CC	CC	CC	CC	CC	AA	AA	AA	CC	CC	AA	AA	AA	AA
ss196423038	A/G	1	28634029	+	agpv3	MO/UC_Davis	40K	PZE-101042040	A	NA	AA	AA	AA	GG	GG	NN	GG	AA	GG	AA	NN	AA	AA	GG	GG	GG	AA	GG	AA	AA	AA	AA	AA	GG	GG	AA	AA	AA	AA	AA	GG	GG	GG	AA	AA	GG	GG	GG	GG
ss196423040	A/G	1	28636943	-	agpv3	MO/UC_Davis	40K	PZE-101042041	A	NA	GG	AA	AA	AA	AA	AA	GG	AA	AA	AA	NN	GG	AA	AA	AA	AA	AA	AA	AA	AA	AA	AA	AA	AA	AA	AA	AA	AA	AA	GG	AA	AA	AA	AA	AA	AA	AA	AA	AA
ss196423042	A/C	1	28641919	+	agpv3	MO/UC_Davis	15K	PZE-101042048	5	NA	CC	AA	AA	CC	CC	NN	CC	AA	CC	AA	CC	NN	AA	CC	CC	CC	AA	CC	AA	AA	AA	AA	AA	CC	CC	AA	AA	AA	AA	CC	CC	CC	CC	AA	AA	CC	CC	CC	CC
ss196423044	A/C	1	28643422	+	agpv3	MO/UC_Davis	40K	PZE-101042060	A	NA	AA	CC	AA	CC	CC	CC	AA	CC	CC	AA	CC	CC	AA	CC	CC	CC	AA	CC	AA	CC	AA	AA	AA	CC	CC	CC	AA	AA	AA	AA	CC	CC	CC	AA	CC	CC	CC	CC	CC
ss196423046	A/G	1	28767016	+	agpv3	MO/UC_Davis	40K	PZE-101042156	B	NA	AA	GG	GG	AA	AA	AA	AA	AA	AA	GG	NN	GG	AA	AA	AA	AA	GG	AA	GG	AA	AA	AA	AA	AA	AA	GG	AA	AA	AA	AA	AA	AA	AA	AA	GG	NN	AA	AA	AA
ss196423048	A/G	1	28797115	-	agpv3	MO/UC_Davis	40K	PZE-101042195	A	NA	GG	AA	AA	GG	GG	GG	GG	GG	GG	AA	GG	AA	GG	GG	GG	GG	AA	GG	AA	GG	GG	GG	GG	GG	GG	AA	GG	GG	GG	GG	GG	GG	GG	GG	AA	GG	GG	GG	GG
ss196423050	A/G	1	28797184	-	agpv3	MO/UC_Davis	40K	PZE-101042196	A	NA	AA	GG	GG	AA	AA	AA	GG	AA	AA	GG	NN	GG	AA	AA	AA	AA	GG	AA	GG	AA	AA	AA	AA	AA	AA	GG	AA	AA	AA	AA	AA	AA	AA	AA	GG	AA	AA	AA	AA
ss196529750	C/G	1	28800215	-	agpv3	MO/UC_Davis	40K	SYNGENTA14642	4	NA	CC	CC	CC	CC	CC	CC	CC	CC	CC	CC	CC	NN	CC	CC	CC	CC	CC	CC	CC	CC	CC	CC	CC	CC	CC	CC	CC	CC	CC	CC	CC	CC	CC	CC	CC	CC	CC	CC	CC
ss196423052	A/G	1	28802524	+	agpv3	MO/UC_Davis	40K	PZE-101042212	5	NA	AA	AA	AA	AA	GG	AA	AA	GG	AA	AA	AA	AA	AA	AA	AA	AA	AA	AA	AA	AA	AA	AA	AA	AA	AA	AA	AA	AA	AA	AA	AA	AA	AA	AA	AA	AA	AA	AA	AA
ss196423054	A/G	1	28928268	+	agpv3	MO/UC_Davis	40K	PZE-101042341	A	NA	GG	GG	GG	AA	GG	NN	GG	GG	GG	GG	AA	GG	GG	AA	AA	AA	GG	GG	GG	GG	GG	GG	GG	AA	AA	GG	GG	GG	GG	GG	AA	AA	AA	GG	GG	AA	GG	AA	AA
ss196423056	A/G	1	28965243	+	agpv3	MO/UC_Davis	40K	PZE-101042424	A	NA	AA	GG	AA	GG	AA	AG	AA	GG	AA	AA	NN	AA	AA	GG	GG	GG	AA	AA	GG	GG	AA	AA	AA	GG	GG	GG	NN	GG	AA	AA	GG	GG	GG	GG	AA	GG	GG	GG	GG
ss196511499	A/G	1	29255738	-	agpv3	MO/UC_Davis	40K	SYN23444	A	NA	AA	AA	AA	AA	AA	AA	AA	AA	AA	AA	AA	AA	AA	AA	AA	AA	AA	GG	AA	AA	AA	AA	GG	AA	AA	AA	AA	AA	AA	AA	AA	AA	AA	AA	AA	GG	AA	AA	AA
ss196511505	A/C	1	29256204	-	agpv3	MO/UC_Davis	40K	SYN23448	A	NA	AA	AA	AA	NN	AA	NN	NN	AA	AA	AA	NN	AA	AA	CC	CC	CC	AA	CC	AA	CC	AA	AA	CC	AA	AA	AA	AA	AA	AA	CC	CC	CC	AA	CC	AA	CC	CC	CC	CC
ss196511501	A/G	1	29256310	+	agpv3	MO/UC_Davis	15K	SYN23445	3	NA	GG	GG	GG	GG	GG	NN	GG	GG	GG	GG	NN	GG	GG	AA	AA	AA	GG	AA	GG	AA	GG	GG	AA	GG	GG	GG	GG	GG	GG	AA	AA	AA	GG	AA	GG	AA	AA	NN	AA
ss196511507	A/G	1	29256558	-	agpv3	MO/UC_Davis	40K	SYN23449	A	NA	GG	GG	GG	GG	AA	NN	GG	GG	GG	GG	NN	GG	GG	AA	AA	AA	GG	AA	GG	AA	GG	GG	AA	GG	GG	GG	GG	GG	GG	AA	AA	AA	GG	AA	GG	AA	AA	AA	AA
ss196511503	A/C	1	29256888	-	agpv3	MO/UC_Davis	40K	SYN23446	A	NA	AA	AA	AA	AA	CC	CC	AA	AA	AA	AA	CC	AA	AA	CC	CC	CC	AA	CC	AA	CC	AA	AA	CC	AA	AA	AA	AA	AA	AA	CC	CC	CC	AA	CC	AA	CC	CC	CC	CC
ss196423058	A/G	1	29356313	+	agpv3	MO/UC_Davis	40K	PZE-101043094	A	NA	AA	AA	AA	AA	GG	NN	GG	AA	AA	AA	NN	AA	AA	GG	GG	GG	AA	GG	AA	GG	AA	AA	GG	AA	AA	AA	AA	AA	AA	GG	GG	GG	AA	GG	AA	GG	GG	GG	GG
ss196423060	A/G	1	29356898	-	agpv3	MO/UC_Davis	40K	PZE-101043096	B	NA	GG	GG	GG	GG	GG	AA	GG	GG	GG	GG	AA	GG	GG	AA	AA	AA	GG	AA	GG	AA	GG	GG	AA	GG	GG	GG	GG	GG	GG	AA	AA	AA	GG	AA	GG	AA	AA	AA	AA
ss196526532	A/C	1	29361362	-	agpv3	MO/UC_Davis	40K	SYN6638	A	NA	CC	AA	AA	AA	AA	AA	AA	CC	AA	CC	AA	AC	CC	AA	AA	AA	AA	AA	AA	AA	AC	AC	AA	CC	CC	AA	AC	CC	CC	AA	AA	AA	CC	AA	AA	AA	AA	AA	AA
ss196423062	A/C	1	29401926	-	agpv3	MO/UC_Davis	40K	PZE-101043180	B	NA	CC	AA	AA	CC	AA	CC	AA	CC	AA	CC	CC	CC	CC	CC	CC	CC	AA	CC	AA	CC	CC	CC	CC	CC	NN	AA	CC	CC	CC	CC	CC	CC	AA	CC	AA	CC	NN	CC	CC
ss196423064	A/C	1	29404973	-	agpv3	MO/UC_Davis	40K	PZE-101043186	A	NA	NN	CC	CC	CC	CC	AA	CC	AA	CC	AA	AA	AA	AA	AA	AA	AA	CC	AA	CC	AA	AA	AA	AA	AA	CC	CC	AA	AA	AA	AA	AA	AA	CC	AA	CC	NN	AA	AA	AA
ss196423066	A/G	1	29405438	+	agpv3	MO/UC_Davis	40K	PZE-101043189	A	NA	GG	AA	AA	AA	GG	GG	GG	GG	AA	GG	NN	GG	GG	GG	GG	GG	AA	GG	AA	GG	GG	GG	GG	GG	AA	AA	GG	GG	GG	GG	GG	AA	AA	GG	AA	GG	GG	GG	GG
ss196423070	A/C	1	29520271	+	agpv3	MO/UC_Davis	15K	PZE-101043331	5	NA	AA	AA	AA	NN	AA	NN	AA	AA	AA	AA	AA	AA	CC	NN	NN	NN	AA	NN	NN	NN	CC	CC	NN	AA	NN	AA	CC	CC	CC	AA	NN	AA	NN	AA	AA	AA	AA	NN	NN
ss196423074	A/G	1	29551394	-	agpv3	MO/UC_Davis	40K	PZE-101043507	A	NA	GG	AA	AA	AA	GG	GG	GG	AA	AA	GG	AA	GG	GG	GG	GG	GG	AA	AA	AA	GG	GG	GG	AA	AA	GG	AA	GG	GG	GG	AA	GG	AA	GG	AA	GG	AA	GG	GG	GG
ss196423076	A/C	1	29552634	+	agpv3	MO/UC_Davis	40K	PZE-101043512	A	NA	CC	AA	CC	CC	AA	CC	CC	CC	CC	CC	AA	CC	CC	CC	CC	CC	CC	AA	AA	CC	CC	CC	CC	CC	CC	AA	CC	CC	CC	CC	CC	AA	CC	AA	AA	NN	CC	CC	CC
ss196423080	A/C	1	29682764	-	agpv3	MO/UC_Davis	40K	PZE-101043600	A	NA	AA	AA	AA	CC	AA	CC	AA	AA	CC	AA	CC	AA	CC	CC	CC	CC	AA	CC	AA	AA	CC	CC	CC	AA	CC	AA	CC	CC	CC	AA	CC	CC	CC	CC	CC	AA	AA	CC	CC
ss196423082	A/C	1	29685023	+	agpv3	MO/UC_Davis	40K	PZE-101043604	B	NA	AA	AA	NN	AA	NN	NN	AA	NN	CC	AA	AA	AA	AA	CC	CC	CC	AA	NN	AA	NN	CC	CC	AA	AA	AA	AA	CC	CC	CC	AA	CC	AA	AA	AA	AA	AA	AA	CC	CC
ss196423084	A/C	1	29695514	+	agpv3	MO/UC_Davis	40K	PZE-101043656	A	NA	AA	AA	AA	AA	AA	AA	CC	AA	AA	CC	CC	AA	CC	AA	AA	AA	CC	AA	CC	AA	AA	AA	CC	AA	CC	AA	AA	AA	AA	AA	AA	CC	CC	CC	AA	CC	AA	AA	AA
ss196423086	A/G	1	29743163	-	agpv3	MO/UC_Davis	40K	PZE-101043669	A	NA	AA	AA	AA	AA	AA	AA	GG	AA	AA	GG	GG	AA	GG	AA	AA	AA	GG	AA	GG	AA	AA	AA	GG	AA	GG	AA	AA	AA	AA	AA	AA	GG	GG	GG	AA	GG	AA	AA	AA
ss196423088	A/G	1	29743184	-	agpv3	MO/UC_Davis	40K	PZE-101043670	A	NA	NN	AA	AA	AA	AA	AA	GG	AA	AA	GG	GG	AA	GG	AA	AA	AA	GG	AA	GG	AA	AA	AA	GG	AA	GG	AA	AA	AA	AA	AA	AA	GG	GG	GG	AA	GG	AA	AA	AA
ss196423092	A/G	1	29758358	-	agpv3	MO/UC_Davis	15K	PZE-101043674	2	NA	GG	GG	GG	GG	GG	GG	AA	GG	GG	AA	AA	GG	AA	GG	GG	GG	AA	GG	AA	GG	GG	GG	AA	GG	AA	GG	GG	GG	GG	GG	GG	AA	AA	AA	GG	AA	GG	GG	GG
ss196423094	A/C	1	29786870	-	agpv3	MO/UC_Davis	40K	PZE-101043682	A	NA	CC	CC	CC	AA	CC	AA	AA	AA	CC	AA	AA	AA	CC	AA	AA	AA	CC	AA	AA	CC	CC	CC	CC	CC	AA	CC	CC	CC	CC	AA	AA	AA	AA	AA	AA	AA	CC	AA	AA
ss196423096	A/C	1	29787183	-	agpv3	MO/UC_Davis	40K	PZE-101043685	A	NA	CC	CC	CC	CC	CC	CC	CC	CC	CC	CC	CC	CC	CC	CC	CC	CC	CC	CC	CC	CC	CC	CC	CC	CC	CC	CC	CC	CC	CC	CC	CC	CC	CC	CC	CC	CC	AA	CC	CC
ss196423098	A/G	1	29968957	+	agpv3	MO/UC_Davis	15K	PZE-101044002	5	NA	AA	GG	NN	GG	GG	GG	AA	GG	GG	GG	GG	GG	GG	GG	GG	GG	AA	AA	AA	NN	GG	GG	GG	AA	AA	AA	GG	GG	GG	GG	GG	GG	AA	AA	GG	AA	AA	GG	GG
ss196423102	A/C	1	30219057	+	agpv3	MO/UC_Davis	15K	PZE-101044115	2	NA	CC	CC	AA	AA	AA	CC	CC	CC	CC	AA	CC	CC	CC	CC	CC	CC	CC	CC	CC	AA	CC	CC	CC	CC	AA	CC	CC	CC	CC	CC	CC	CC	CC	CC	CC	CC	CC	CC	CC
ss196529722	C/G	1	30261745	-	agpv3	MO/UC_Davis	40K	SYNGENTA1435	A	NA	CC	GG	CC	CC	CC	NN	CC	CC	CC	CC	NN	CC	CC	GG	GG	GG	CC	CC	CC	CC	CC	CC	CC	CC	CC	CC	GG	CC	CC	CC	GG	GG	CC	GG	CC	CC	CC	GG	GG
ss196529730	A/G	1	30261936	-	agpv3	MO/UC_Davis	40K	SYNGENTA1440	B	NA	AA	GG	GG	AA	AA	NN	AA	AA	AA	AA	NN	AA	AA	GG	GG	GG	AA	AA	GG	AA	AA	AA	AA	GG	AA	GG	GG	AA	AA	AA	GG	GG	GG	GG	AA	GG	AA	GG	GG
ss196423104	A/G	1	30281852	+	agpv3	MO/UC_Davis	40K	PZE-101044313	A	NA	GG	AA	AA	GG	AA	AA	GG	AA	GG	AA	NN	GG	GG	AA	AA	AA	AA	AA	GG	AA	GG	GG	GG	GG	GG	AA	AA	GG	GG	GG	AA	AA	GG	AA	GG	GG	GG	AA	AA
ss196423106	A/C	1	30295331	+	agpv3	MO/UC_Davis	15K	PZE-101044448	5	NA	CC	CC	NN	NN	CC	CC	CC	AA	AA	CC	CC	CC	CC	CC	CC	CC	AA	AA	AA	AA	AA	AA	CC	CC	NN	NN	CC	AA	AA	CC	CC	CC	CC	AA	CC	AA	AA	CC	CC
ss196423108	A/G	1	30302797	-	agpv3	MO/UC_Davis	15K	PZE-101044520	5	NA	AA	GG	GG	AA	AA	NN	GG	GG	NN	GG	GG	GG	GG	NN	NN	NN	NN	NN	GG	NN	GG	GG	GG	GG	AA	GG	NN	GG	GG	AA	NN	GG	GG	AA	GG	GG	NN	NN	NN
ss196423110	A/G	1	30439159	-	agpv3	MO/UC_Davis	15K	PZE-101044585	5	NA	GG	AA	AA	AA	AA	AA	AA	AA	AA	AA	AA	AA	AA	AA	AA	AA	AA	AA	AA	AA	AA	AA	GG	AA	NN	AA	AA	AA	AA	AA	AA	AA	AA	AA	AA	AA	AA	AA	AA
ss196530641	A/G	1	30536784	+	agpv3	MO/UC_Davis	40K	ZM009766-0333	B	NA	AA	AA	GG	GG	GG	GG	AA	AA	GG	AA	AA	AA	AA	GG	GG	GG	GG	GG	AA	GG	AA	AA	AA	AA	AA	GG	GG	AA	AA	AA	GG	AA	AA	AA	AA	AA	GG	GG	GG
ss196524227	A/G	1	30537630	-	agpv3	MO/UC_Davis	15K	SYN39234	1	NA	AA	AA	GG	GG	GG	NN	AA	GG	GG	GG	AA	GG	AA	GG	GG	GG	GG	GG	AA	GG	AA	AA	GG	AA	GG	GG	NN	AA	AA	AA	GG	AA	GG	GG	AA	AA	GG	GG	GG
ss196423112	A/G	1	30571184	-	agpv3	MO/UC_Davis	40K	PZE-101044686	A	NA	AA	AA	AA	AA	AA	AA	AA	NN	AA	AA	AA	AA	AA	AA	AA	AA	AA	AA	AA	AA	GG	GG	AA	AA	AA	AA	AA	GG	GG	AA	AA	AA	GG	AA	AA	AA	AA	AA	AA
ss196423114	A/G	1	30572584	+	agpv3	MO/UC_Davis	15K	PZE-101044692	5	NA	AA	AA	AA	AA	AA	AA	AA	AA	AA	AA	AA	GG	GG	AA	AA	AA	AA	AA	AA	AA	AA	AA	AA	AA	AA	AA	AA	AA	AA	AA	AA	AA	AA	AA	AA	AA	AA	AA	AA
ss196423116	A/G	1	30574149	-	agpv3	MO/UC_Davis	15K	PZE-101044715	5	NA	GG	GG	GG	GG	GG	GG	GG	AA	GG	AA	GG	GG	AA	GG	GG	GG	AA	GG	GG	AA	GG	GG	GG	GG	GG	GG	GG	GG	GG	GG	GG	GG	GG	GG	GG	GG	GG	GG	GG
ss196423118	A/G	1	30614630	-	agpv3	MO/UC_Davis	40K	PZE-101044721	5	NA	AA	GG	GG	GG	AA	GG	GG	GG	GG	AA	GG	GG	AA	GG	GG	GG	AA	GG	GG	AA	AA	AA	GG	GG	AA	GG	AA	AA	AA	GG	GG	GG	AA	AA	AA	GG	GG	GG	GG
ss196423120	A/G	1	30632065	-	agpv3	MO/UC_Davis	40K	PZE-101044748	B	NA	AA	AA	AA	AA	NN	AA	AA	GG	GG	GG	NN	GG	GG	AA	AA	AA	GG	GG	AA	GG	GG	GG	GG	GG	AA	AA	AA	GG	GG	AA	AA	AA	GG	AA	AA	AA	GG	AA	AA
ss196423130	T/G	1	30685023	-	agpv3	MO/UC_Davis	40K	PZE-101044926	A	NA	GG	GG	TT	GG	GG	GG	GG	GG	GG	GG	GG	GG	TT	GG	GG	GG	TT	GG	GG	TT	GG	GG	GG	GG	GG	GG	GG	GG	GG	GG	GG	GG	GG	TT	TT	GG	GG	GG	GG
ss196423128	T/G	1	30686742	+	agpv3	MO/UC_Davis	40K	PZE-101044879	A	NA	NN	TT	TT	TT	TT	NN	TT	TT	TT	TT	TT	TT	TT	GG	GG	GG	TT	GG	GG	TT	TT	TT	GG	TT	TT	TT	NN	TT	TT	TT	GG	TT	TT	TT	TT	GG	GG	GG	GG
ss196423126	T/C	1	30690574	-	agpv3	MO/UC_Davis	15K	PZE-101044787	5	NA	CC	CC	TT	TT	CC	CC	CC	NN	TT	TT	CT	TT	CC	CC	CC	CC	CC	CC	TT	TT	CC	CC	NN	TT	NN	TT	NN	CC	CC	CC	CC	CC	TT	CC	CC	NN	CC	CC	CC
ss196520220	T/C	1	30690960	-	agpv3	MO/UC_Davis	40K	SYN34303	5	NA	TT	TT	CC	CC	TT	TT	TT	CC	CC	CC	CT	CC	TT	TT	TT	TT	TT	TT	CC	CC	TT	TT	CC	CC	NN	CC	NN	TT	TT	TT	TT	TT	CC	TT	TT	CC	TT	TT	TT
ss196423124	T/C	1	30691564	-	agpv3	MO/UC_Davis	40K	PZE-101044778	A	NA	TT	TT	TT	TT	TT	TT	TT	CC	TT	TT	TT	TT	TT	TT	TT	TT	TT	TT	NN	TT	TT	TT	CC	TT	TT	TT	TT	TT	TT	TT	TT	TT	TT	TT	TT	NN	TT	TT	TT
ss196423122	T/C	1	30698200	-	agpv3	MO/UC_Davis	40K	PZE-101044770	A	NA	CC	CC	CC	CC	CC	CC	CC	TT	CC	CC	NN	TT	CC	CC	CC	CC	CC	CC	TT	CC	CC	CC	TT	TT	CC	CC	CC	CC	CC	CC	CC	CC	TT	CC	CC	TT	CC	CC	CC
ss196522626	T/C	1	30759184	-	agpv3	MO/UC_Davis	40K	SYN37291	A	NA	TT	TT	TT	TT	TT	TT	TT	TT	TT	TT	TT	TT	TT	TT	TT	TT	TT	TT	TT	TT	TT	TT	CC	TT	TT	TT	TT	TT	TT	TT	TT	TT	TT	TT	TT	TT	TT	TT	TT
ss196522628	T/C	1	30764691	+	agpv3	MO/UC_Davis	40K	SYN37292	A	NA	TT	TT	TT	TT	TT	TT	TT	TT	TT	TT	TT	TT	TT	TT	TT	TT	TT	TT	TT	TT	TT	TT	CC	TT	TT	TT	TT	TT	TT	TT	TT	TT	TT	TT	TT	TT	TT	TT	TT
ss196423136	T/C	1	30766883	-	agpv3	MO/UC_Davis	40K	PZE-101045021	A	NA	CC	CC	CC	TT	CC	CC	CC	TT	TT	TT	CC	CC	CC	CC	CC	CC	CC	CC	CC	TT	CC	CC	CC	TT	TT	TT	TT	CC	CC	CC	CC	CC	CC	CC	CC	CC	CC	CC	CC
ss196423132	A/G	1	30809722	-	agpv3	MO/UC_Davis	40K	PZE-101045001	A	NA	AA	GG	AA	AA	GG	NN	GG	AA	GG	AA	NN	AA	AA	GG	GG	GG	AA	AA	AA	AA	AA	AA	AA	AA	AA	AA	AA	AA	AA	AA	GG	GG	GG	GG	AA	AA	AA	GG	GG
ss196423134	A/G	1	30810882	-	agpv3	MO/UC_Davis	40K	PZE-101045009	A	NA	AA	GG	AA	AA	AA	NN	GG	AA	GG	AA	NN	AA	AA	GG	GG	GG	AA	AA	AA	AA	AA	AA	AA	AA	AA	AA	AA	AA	AA	AA	GG	GG	GG	AA	AA	AA	AA	GG	GG
ss196423140	A/C	1	30893005	-	agpv3	MO/UC_Davis	40K	PZE-101045064	A	NA	NN	CC	CC	AA	CC	CC	CC	AA	CC	AA	NN	AA	AA	CC	CC	CC	AA	AA	AA	AA	AA	AA	AA	AA	AA	AA	AA	AA	AA	AA	CC	CC	CC	CC	AA	AA	AA	CC	CC
ss196423142	A/G	1	30894469	+	agpv3	MO/UC_Davis	40K	PZE-101045068	A	NA	GG	AA	AA	GG	AA	NN	AA	GG	AA	GG	NN	GG	GG	AA	AA	AA	GG	GG	GG	GG	GG	GG	GG	GG	GG	GG	GG	GG	GG	GG	AA	AA	AA	AA	GG	GG	GG	AA	AA
ss196423144	A/C	1	30894745	-	agpv3	MO/UC_Davis	40K	PZE-101045070	A	NA	NN	CC	CC	AA	CC	NN	CC	AA	CC	AA	NN	AA	AA	CC	CC	CC	AA	AA	AA	AA	AA	AA	AA	AA	AA	AA	NN	AA	AA	AA	CC	CC	CC	CC	AA	AA	AA	CC	CC
ss196423163	G/C	1	31064910	-	agpv3	MO/UC_Davis	40K	PZE-101045204	A	NA	CC	CC	CC	CC	CC	CC	CC	CC	GG	CC	CC	CC	CC	CC	CC	CC	CC	CC	CC	CC	CC	CC	CC	CC	CC	CC	CC	CC	CC	CC	CC	CC	CC	CC	CC	CC	CC	CC	CC
ss196423161	T/C	1	31065136	-	agpv3	MO/UC_Davis	40K	PZE-101045203	A	NA	TT	CC	CC	CC	CC	CT	CC	CC	CC	CC	CC	CC	CC	CC	CC	CC	CC	TT	CC	CC	CC	CC	CC	CC	CC	CC	CC	CC	CC	TT	CC	CC	CC	CC	CC	CC	TT	CC	CC
ss196423159	T/G	1	31065539	+	agpv3	MO/UC_Davis	40K	PZE-101045197	A	NA	NN	TT	GG	TT	GG	TT	TT	TT	TT	TT	TT	TT	TT	TT	TT	TT	TT	GG	GG	TT	TT	TT	TT	TT	TT	TT	TT	TT	TT	TT	TT	TT	TT	GG	TT	GG	GG	TT	TT
ss196423157	T/G	1	31069324	-	agpv3	MO/UC_Davis	40K	PZE-101045153	A	NA	NN	GG	TT	GG	TT	GG	GG	GG	GG	GG	GG	GG	GG	GG	GG	GG	GG	TT	GG	GG	GG	GG	GG	GG	GG	GG	GG	GG	GG	GG	GG	GG	GG	TT	GG	GG	TT	GG	GG
ss196423155	T/C	1	31069578	-	agpv3	MO/UC_Davis	40K	PZE-101045145	A	NA	TT	TT	CC	CC	CC	NN	TT	CC	TT	CC	TT	TT	CC	TT	TT	TT	CC	TT	TT	CC	CC	CC	CC	CC	CC	CC	CC	CC	CC	TT	TT	TT	TT	CC	CC	TT	TT	TT	TT
ss196423153	T/G	1	31070328	-	agpv3	MO/UC_Davis	40K	PZE-101045130	A	NA	GG	GG	TT	GG	TT	GG	GG	TT	TT	GG	GG	GG	GG	GG	GG	GG	GG	GG	GG	GG	GG	GG	GG	GG	GG	GG	GG	GG	GG	GG	GG	GG	GG	TT	GG	GG	GG	GG	GG
ss196423151	T/C	1	31074773	-	agpv3	MO/UC_Davis	40K	PZE-101045111	B	NA	NN	CC	TT	TT	TT	NN	NN	TT	TT	TT	NN	NN	TT	NN	NN	NN	TT	NN	NN	TT	TT	TT	TT	TT	TT	TT	TT	TT	TT	NN	CC	CC	NN	TT	TT	CC	CC	NN	NN
ss196423148	T/G	1	31076417	-	agpv3	MO/UC_Davis	40K	PZE-101045108	A	NA	GG	GG	GG	GG	GG	GG	GG	GG	GG	GG	GG	GG	NN	GG	GG	GG	NN	GG	GG	GG	TT	TT	GG	GG	GG	GG	GG	TT	TT	GG	GG	GG	GG	GG	TT	GG	GG	GG	GG
ss196423165	A/G	1	31211239	+	agpv3	MO/UC_Davis	40K	PZE-101045249	A	NA	GG	GG	AA	AA	AA	GG	GG	AA	AA	AA	GG	GG	AA	GG	GG	GG	AA	GG	GG	AA	AA	AA	AA	AA	AA	AA	AA	AA	AA	GG	GG	GG	GG	AA	AA	GG	GG	GG	GG
ss196423167	A/G	1	31247626	-	agpv3	MO/UC_Davis	40K	PZE-101045301	A	NA	GG	GG	GG	GG	GG	NN	GG	GG	GG	GG	GG	GG	GG	GG	GG	GG	GG	GG	GG	GG	GG	GG	GG	GG	GG	GG	GG	GG	GG	GG	GG	GG	GG	GG	GG	GG	GG	GG	GG
ss196525453	A/C	1	31248207	-	agpv3	MO/UC_Davis	40K	SYN5392	A	NA	AA	AA	AA	CC	AA	NN	AA	AA	AA	CC	AA	AA	AA	AA	AA	AA	AA	AA	AA	CC	AA	AA	CC	CC	NN	CC	CC	AA	AA	CC	AA	AA	AA	AA	AA	AA	AA	AA	AA
ss196423169	A/G	1	31255000	+	agpv3	MO/UC_Davis	40K	PZE-101045386	B	NA	NN	GG	NN	AA	GG	GG	GG	GG	GG	AA	NN	GG	GG	NN	GG	NN	GG	GG	NN	AA	GG	GG	AA	AA	NN	AA	NN	GG	GG	GG	GG	NN	GG	GG	GG	GG	GG	GG	NN
ss196423171	A/G	1	31384700	+	agpv3	MO/UC_Davis	40K	PZE-101045444	A	NA	GG	GG	GG	GG	GG	GG	GG	GG	GG	GG	GG	AA	GG	GG	GG	GG	GG	GG	GG	GG	GG	GG	GG	GG	GG	GG	GG	GG	GG	GG	GG	GG	GG	GG	GG	GG	GG	GG	GG
ss196423177	A/G	1	31490252	+	agpv3	MO/UC_Davis	40K	PZE-101045481	A	NA	GG	GG	GG	GG	GG	GG	GG	GG	GG	GG	GG	AA	GG	GG	GG	GG	GG	GG	GG	GG	GG	GG	GG	GG	GG	GG	GG	GG	GG	GG	GG	GG	GG	GG	GG	GG	GG	GG	GG
ss196423179	A/C	1	31506530	+	agpv3	MO/UC_Davis	40K	PZE-101045505	5	NA	CC	CC	CC	CC	CC	CC	CC	CC	CC	CC	NN	AA	CC	CC	CC	CC	CC	CC	CC	CC	CC	CC	CC	CC	CC	CC	CC	CC	CC	CC	CC	CC	CC	CC	CC	CC	CC	CC	CC
ss196423181	A/G	1	31540185	+	agpv3	MO/UC_Davis	40K	PZE-101045519	B	NA	AA	AA	AA	AA	AA	AA	AA	AA	AA	AA	NN	GG	AA	AA	AA	AA	AA	AA	AA	AA	AA	AA	AA	AA	AA	AA	AA	AA	AA	AA	AA	NN	NN	AA	AA	NN	AA	AA	AA
ss196423183	A/G	1	31586932	-	agpv3	MO/UC_Davis	40K	PZE-101045549	A	NA	AA	AA	AA	AA	AA	AA	AA	AA	AA	AA	NN	GG	AA	AA	AA	AA	AA	AA	AA	AA	AA	AA	AA	AA	AA	AA	AA	AA	AA	AA	AA	AA	AA	AA	AA	AA	AA	AA	AA
ss196423185	A/G	1	31667170	-	agpv3	MO/UC_Davis	40K	PZE-101045606	A	NA	GG	GG	GG	GG	GG	GG	GG	GG	GG	GG	AG	AA	GG	GG	GG	GG	GG	GG	GG	GG	GG	GG	GG	GG	GG	GG	GG	GG	GG	GG	GG	GG	GG	GG	GG	GG	GG	GG	GG
ss196423187	A/G	1	31728333	-	agpv3	MO/UC_Davis	40K	PZE-101045616	B	NA	NN	GG	AA	AA	AA	GG	GG	NN	AA	GG	GG	AA	AA	GG	GG	GG	AA	AA	AA	AA	AA	AA	AA	AA	AA	NN	NN	AA	AA	AA	GG	GG	GG	AA	AA	AA	AA	GG	GG
ss196529501	A/G	1	31746516	+	agpv3	MO/UC_Davis	40K	SYNGENTA12229	A	NA	AA	GG	AA	AA	AA	GG	GG	AA	AA	GG	GG	GG	AA	GG	GG	GG	AA	AA	AA	AA	AA	AA	AA	AA	AA	AA	AA	AA	AA	AA	GG	GG	GG	AA	AA	AA	AA	GG	GG
ss196423195	T/G	1	31855413	-	agpv3	MO/UC_Davis	40K	PZE-101046080	A	NA	TT	GG	GG	GG	GG	NN	GG	GG	GG	TT	GG	GG	GG	GG	GG	GG	GG	GG	TT	GG	TT	TT	GG	GG	GG	GG	GG	TT	TT	GG	GG	GG	GG	GG	GG	GG	TT	GG	GG
ss196528078	T/C	1	31864392	+	agpv3	MO/UC_Davis	40K	SYN8488	A	NA	CC	CC	CC	CC	CC	CC	CC	CC	CC	CC	CC	CC	CC	CC	CC	CC	CC	CC	CC	CC	CC	CC	TT	CC	CC	CC	CC	CC	CC	CC	CC	CC	CC	CC	CC	CC	CC	CC	CC
ss196528084	T/C	1	31865754	-	agpv3	MO/UC_Davis	40K	SYN8491	A	NA	CC	CC	CC	CC	CC	CC	CC	CC	CC	TT	CC	CC	CC	CC	CC	CC	CC	CC	CC	CC	TT	TT	CC	CC	CC	CC	CC	TT	TT	CC	CC	CC	CC	CC	CC	CC	CC	CC	CC
ss196423193	T/C	1	31866646	+	agpv3	MO/UC_Davis	40K	PZE-101046057	A	NA	NN	CC	TT	CC	TT	TT	CC	TT	TT	TT	CC	CC	TT	TT	TT	TT	TT	TT	TT	TT	TT	TT	CC	TT	CC	TT	CC	TT	TT	TT	TT	CC	CC	TT	TT	TT	TT	TT	NN
ss196528080	T/C	1	31866719	-	agpv3	MO/UC_Davis	15K	SYN8489	5	NA	TT	NN	TT	CC	TT	TT	NN	TT	TT	TT	CC	CC	TT	TT	TT	TT	TT	TT	TT	TT	TT	TT	CC	TT	CC	TT	CC	TT	TT	TT	TT	NN	NN	TT	TT	TT	TT	TT	TT
ss196528076	T/C	1	31870576	-	agpv3	MO/UC_Davis	40K	SYN8487	A	NA	CC	CC	CC	CC	CC	CC	CC	CC	CC	CC	CC	CC	CC	CC	CC	CC	CC	CC	CC	CC	CC	CC	TT	CC	CC	CC	CC	CC	CC	CC	CC	CC	CC	CC	CC	CC	CC	CC	CC
ss196423191	T/C	1	31870621	+	agpv3	MO/UC_Davis	40K	PZE-101046045	A	NA	CC	TT	CC	CC	CC	CC	TT	CC	CC	CC	TT	CC	CC	CC	CC	CC	CC	CC	CC	CC	CC	CC	CC	CC	CC	CC	CC	CC	CC	CC	CC	TT	TT	CC	CC	CC	CC	CC	CC
ss196528082	T/C	1	31875033	-	agpv3	MO/UC_Davis	40K	SYN8490	A	NA	CC	TT	CC	TT	TT	NN	TT	CC	CC	CC	TT	TT	CC	TT	TT	TT	TT	CC	CC	CC	CC	CC	TT	CC	TT	CC	TT	CC	CC	CC	TT	TT	TT	TT	TT	CC	CC	TT	TT
ss196423203	A/G	1	31981025	+	agpv3	MO/UC_Davis	40K	PZE-101046128	A	NA	GG	GG	GG	GG	AA	NN	GG	AA	GG	GG	GG	GG	GG	AA	AA	AA	AA	AA	GG	GG	GG	GG	GG	GG	AA	GG	AA	GG	GG	AA	AA	GG	GG	AA	AA	AA	GG	AA	AA
ss196423205	A/G	1	31981571	+	agpv3	MO/UC_Davis	40K	PZE-101046132	A	NA	GG	AA	AA	GG	GG	GG	AA	GG	AA	GG	NN	GG	AA	GG	GG	GG	GG	GG	GG	AA	GG	GG	AA	AA	GG	AA	GG	GG	GG	GG	GG	AA	AA	GG	GG	GG	GG	GG	GG
ss196423211	A/C	1	32159660	+	agpv3	MO/UC_Davis	40K	PZE-101046735	5	NA	NN	CC	AA	CC	AA	NN	AA	AA	CC	AA	AA	AA	AA	CC	CC	CC	CC	AA	AA	AA	AA	AA	AA	AA	AA	CC	AA	AA	AA	CC	CC	AA	AA	CC	CC	NN	CC	CC	CC
ss196423213	A/G	1	32162069	+	agpv3	MO/UC_Davis	40K	PZE-101046755	A	NA	NN	AA	AA	AA	AA	NN	AA	GG	AA	AA	NN	AA	AA	GG	GG	GG	GG	AA	GG	AA	AA	AA	AA	AA	AA	AA	AA	AA	AA	GG	GG	GG	AA	GG	AA	AA	GG	GG	GG
ss196423215	A/C	1	32202668	+	agpv3	MO/UC_Davis	40K	PZE-101046835	B	NA	CC	CC	CC	CC	CC	CC	NN	NN	CC	CC	CC	CC	NN	CC	CC	CC	CC	CC	CC	NN	CC	CC	CC	CC	CC	CC	CC	CC	CC	CC	CC	CC	NN	CC	CC	NN	CC	CC	CC
ss196423217	A/G	1	32204811	-	agpv3	MO/UC_Davis	40K	PZE-101046844	B	NA	GG	GG	GG	GG	GG	NN	AA	AA	GG	GG	GG	GG	GG	GG	GG	GG	GG	GG	GG	AA	GG	GG	GG	GG	GG	GG	GG	GG	GG	GG	GG	GG	AA	GG	GG	AA	GG	GG	GG
ss196423219	A/G	1	32210499	-	agpv3	MO/UC_Davis	40K	PZE-101046858	B	NA	AA	AA	AA	GG	GG	AA	AA	AA	AA	GG	AA	AA	GG	AA	AA	AA	AA	AA	AA	AA	GG	GG	GG	GG	AA	GG	NN	GG	GG	AA	AA	AA	AA	AA	GG	AA	AA	AA	AA
ss196423221	A/G	1	32210523	+	agpv3	MO/UC_Davis	15K	PZE-101046859	2	NA	GG	GG	GG	AA	AA	GG	AA	AA	GG	AA	GG	GG	GG	GG	GG	GG	GG	GG	GG	AA	AA	AA	AA	AA	GG	AA	GG	AA	AA	GG	GG	GG	AA	GG	AA	AA	GG	GG	GG
ss196423223	A/G	1	32232239	+	agpv3	MO/UC_Davis	40K	PZE-101046876	A	NA	GG	AA	GG	AA	AA	NN	AA	AA	GG	GG	GG	GG	AA	GG	GG	GG	GG	AA	GG	AA	GG	GG	GG	GG	GG	GG	GG	GG	GG	GG	GG	GG	AA	GG	GG	AA	GG	GG	GG
ss196423225	A/G	1	32238467	+	agpv3	MO/UC_Davis	40K	PZE-101046931	A	NA	NN	GG	AA	AA	AA	NN	AA	GG	AA	GG	NN	AA	AA	GG	GG	GG	GG	GG	GG	AA	GG	GG	GG	GG	AA	GG	NN	GG	GG	GG	GG	GG	AA	GG	GG	AA	GG	GG	GG
ss196423227	A/G	1	32313572	-	agpv3	MO/UC_Davis	40K	PZE-101046967	A	NA	GG	GG	GG	GG	AA	GG	GG	GG	GG	GG	GG	GG	AA	GG	GG	GG	GG	GG	GG	GG	GG	GG	GG	GG	GG	GG	GG	GG	GG	GG	GG	GG	GG	GG	GG	GG	GG	GG	GG
ss196421382	A/C	1	32547167	+	agpv3	MO/UC_Davis	40K	PUT-163a-78116065-4356	A	NA	CC	CC	CC	CC	AA	CC	CC	CC	CC	CC	CC	CC	AA	CC	CC	CC	CC	CC	CC	CC	CC	CC	CC	CC	CC	CC	CC	CC	CC	CC	CC	CC	CC	CC	CC	CC	CC	CC	CC
ss196414438	A/C	1	32548147	-	agpv3	MO/UC_Davis	40K	PZA00654.12	A	NA	CC	CC	CC	CC	AA	CC	CC	CC	CC	CC	CC	CC	AA	CC	CC	CC	CC	CC	CC	CC	CC	CC	CC	CC	CC	CC	CC	CC	CC	CC	CC	CC	CC	CC	CC	CC	CC	CC	CC
ss196414440	A/G	1	32548210	-	agpv3	MO/UC_Davis	40K	PZA00654.10	A	NA	GG	GG	GG	GG	GG	GG	GG	GG	GG	AA	GG	GG	GG	GG	GG	GG	GG	GG	GG	GG	GG	GG	AA	GG	GG	GG	GG	GG	GG	GG	GG	GG	GG	GG	GG	GG	GG	GG	GG
ss196423231	A/G	1	32758592	+	agpv3	MO/UC_Davis	40K	PZE-101047349	5	NA	GG	GG	GG	GG	GG	GG	AA	GG	GG	AA	GG	GG	GG	GG	GG	GG	GG	GG	GG	GG	GG	GG	AA	GG	GG	GG	GG	GG	GG	GG	GG	GG	GG	GG	GG	GG	GG	GG	GG
ss196423233	A/G	1	32762983	-	agpv3	MO/UC_Davis	40K	PZE-101047390	B	NA	GG	GG	GG	AA	AA	NN	AA	AA	GG	AA	GG	GG	AA	GG	GG	GG	AA	AA	GG	GG	GG	GG	AA	GG	GG	GG	GG	GG	GG	GG	GG	GG	AA	GG	AA	NN	GG	GG	GG
ss196423235	A/G	1	32842598	+	agpv3	MO/UC_Davis	40K	PZE-101047517	A	NA	GG	GG	AA	GG	GG	GG	GG	AA	AA	GG	GG	GG	GG	GG	GG	GG	AA	GG	GG	GG	GG	GG	GG	GG	GG	GG	GG	GG	GG	GG	GG	GG	GG	GG	GG	GG	GG	GG	GG
ss196511925	A/G	1	32874450	-	agpv3	MO/UC_Davis	15K	SYN2399	C	NA	NN	NN	NN	AA	NN	AA	AA	NN	NN	NN	AA	NN	NN	AA	AA	AA	GG	AA	AA	NN	AA	AA	GG	NN	AA	NN	AA	AA	AA	NN	AA	AA	NN	AA	AA	NN	NN	AA	AA
ss196423237	A/G	1	32876154	+	agpv3	MO/UC_Davis	40K	PZE-101047611	5	NA	AA	AA	GG	GG	AA	AA	GG	AA	GG	AA	AA	AA	AA	AA	AA	AA	NN	GG	AA	AA	AA	AA	GG	AA	AA	AA	AA	AA	AA	AA	AA	AA	GG	AA	AA	GG	AA	AA	AA
ss196418854	C/G	1	32999268	-	agpv3	MO/UC_Davis	40K	PUT-163a-18162870-1232	A	NA	CC	CC	CC	CC	CC	NN	CC	CC	CC	CC	NN	CC	GG	GG	GG	GG	CC	CC	GG	CC	GG	GG	GG	CC	GG	CC	GG	GG	GG	CC	GG	GG	GG	GG	CC	CC	CC	GG	GG
ss196423241	A/G	1	33003624	-	agpv3	MO/UC_Davis	40K	PZE-101047696	A	NA	GG	GG	GG	GG	GG	GG	AA	AA	AA	AA	GG	GG	GG	GG	GG	GG	GG	AA	GG	GG	GG	GG	GG	GG	GG	GG	GG	GG	GG	GG	GG	GG	GG	GG	AA	AA	GG	GG	GG
ss196500635	A/G	1	33116950	+	agpv3	MO/UC_Davis	40K	SYN10143	A	NA	AA	AA	AA	AA	AA	AA	AA	AA	AA	AA	AA	AA	AA	AA	AA	AA	AA	AA	AA	AA	AA	AA	GG	AA	AA	AA	AA	AA	AA	AA	AA	AA	AA	AA	AA	AA	AA	AA	AA
ss196500639	A/G	1	33117397	+	agpv3	MO/UC_Davis	40K	SYN10151	A	NA	NN	AA	GG	GG	AA	GG	AA	GG	AA	AA	GG	GG	GG	GG	GG	GG	GG	AA	GG	AA	GG	GG	AA	AA	GG	AA	GG	GG	GG	AA	GG	GG	GG	GG	GG	GG	GG	GG	GG
ss196500637	A/G	1	33122976	+	agpv3	MO/UC_Davis	40K	SYN10144	A	NA	NN	GG	AA	GG	GG	AA	GG	AA	GG	GG	AA	AA	GG	AA	AA	AA	AA	GG	AA	GG	AA	AA	GG	GG	AA	GG	NN	AA	AA	GG	AA	AA	AA	AA	AA	AA	AA	AA	AA
ss196423243	A/G	1	33128111	-	agpv3	MO/UC_Davis	40K	PZE-101047925	A	NA	GG	GG	GG	GG	GG	GG	GG	GG	AA	AA	GG	GG	AA	GG	GG	GG	AA	GG	GG	GG	GG	GG	AA	AA	GG	GG	GG	GG	GG	GG	GG	GG	GG	GG	AA	GG	GG	GG	GG
ss196423245	A/G	1	33221927	+	agpv3	MO/UC_Davis	40K	PZE-101048115	A	NA	GG	AA	GG	AA	AA	AA	AA	GG	GG	GG	AA	AA	AA	AA	AA	AA	GG	GG	AA	GG	AA	AA	AA	GG	AA	GG	AA	AA	AA	AA	AA	AA	AA	AA	GG	AA	GG	AA	AA
ss196423247	A/G	1	33271715	-	agpv3	MO/UC_Davis	40K	PZE-101048164	B	NA	GG	GG	GG	GG	AA	NN	GG	NN	GG	GG	AA	AA	GG	AA	AA	AA	GG	GG	GG	AA	GG	GG	GG	GG	NN	GG	NN	GG	GG	GG	AA	AA	AA	AA	GG	GG	GG	AA	AA
ss196524925	A/C	1	33325995	+	agpv3	MO/UC_Davis	40K	SYN469	A	NA	CC	CC	CC	CC	CC	CC	AA	AA	AA	NN	CC	CC	NN	CC	CC	CC	CC	NN	AA	CC	AA	AA	CC	CC	CC	CC	CC	AA	AA	CC	CC	CC	NN	CC	AA	CC	CC	CC	CC
ss196524917	A/C	1	33326508	-	agpv3	MO/UC_Davis	40K	SYN468	A	NA	CC	AA	CC	AA	CC	AA	CC	AA	CC	AA	AA	CC	AA	AA	AA	AA	AA	AA	CC	CC	CC	CC	AA	CC	AA	CC	AA	CC	CC	CC	AA	AA	AA	AA	CC	AA	CC	AA	AA
ss196423249	A/G	1	33387544	-	agpv3	MO/UC_Davis	40K	PZE-101048542	5	NA	NN	GG	GG	GG	AA	AA	AA	GG	AA	NN	AA	AA	NN	AA	AA	AA	GG	NN	AA	AA	AA	AA	AA	AA	NN	AA	GG	AA	AA	AA	AA	AA	AA	AA	AA	GG	GG	AA	AA
ss196423253	A/G	1	33421320	-	agpv3	MO/UC_Davis	15K	PZE-101048608	2	NA	GG	GG	GG	GG	GG	AA	GG	AA	GG	GG	NN	GG	GG	AA	AA	AA	GG	GG	GG	GG	GG	GG	GG	AA	GG	GG	NN	GG	GG	GG	AA	AA	AA	AA	GG	GG	AA	AA	AA
ss196423255	A/C	1	33427185	-	agpv3	MO/UC_Davis	15K	PZE-101048628	2	NA	CC	CC	CC	CC	CC	CC	AC	CC	CC	CC	CC	AA	CC	CC	CC	CC	CC	CC	CC	CC	AA	AA	AA	CC	CC	CC	NN	AC	AA	CC	CC	CC	CC	CC	AA	CC	CC	CC	CC
ss196423257	A/G	1	33427226	-	agpv3	MO/UC_Davis	40K	PZE-101048629	A	NA	AA	AA	AA	AA	AA	AA	GG	AA	AA	AA	AA	GG	AA	AA	AA	AA	AA	AA	AA	AA	GG	GG	GG	AA	AA	AA	AA	GG	GG	AA	AA	AA	AA	AA	GG	AA	AA	AA	AA
ss196423259	A/C	1	33464417	-	agpv3	MO/UC_Davis	40K	PZE-101048744	B	NA	AA	AA	AA	AA	AA	NN	CC	AA	CC	AA	NN	AA	AA	CC	CC	CC	AA	CC	CC	AA	AA	AA	AA	AA	CC	CC	CC	AA	AA	CC	CC	CC	CC	CC	CC	CC	AA	CC	CC
ss196423263	A/C	1	33531035	-	agpv3	MO/UC_Davis	40K	PZE-101048807	A	NA	CC	AA	AA	CC	AA	NN	CC	AA	CC	CC	CC	CC	CC	CC	CC	CC	CC	CC	CC	AA	AA	AA	AA	AA	NN	CC	CC	AA	AA	CC	CC	CC	CC	CC	AA	CC	CC	CC	CC
ss196423265	A/G	1	33635244	-	agpv3	MO/UC_Davis	40K	PZE-101048857	A	NA	AA	GG	GG	GG	GG	GG	AA	GG	AA	GG	AA	AA	GG	GG	GG	GG	GG	AA	AA	GG	AA	AA	GG	GG	NN	AA	AA	AA	AA	AA	GG	AA	AA	GG	AA	AA	AA	GG	GG
ss196423267	A/G	1	33677054	+	agpv3	MO/UC_Davis	40K	PZE-101048890	A	NA	AA	GG	AA	AA	GG	AA	AA	GG	AA	AA	NN	AA	AA	AA	AA	AA	AA	GG	GG	GG	AA	AA	GG	AA	AA	GG	AA	AA	AA	GG	AA	GG	GG	AA	AA	GG	AA	GG	AA
ss196423269	A/G	1	33677151	+	agpv3	MO/UC_Davis	40K	PZE-101048892	A	NA	GG	AA	AA	AA	GG	NN	AA	AA	AA	GG	GG	GG	GG	AA	AA	AA	GG	AA	GG	AA	GG	GG	GG	GG	GG	AA	GG	GG	GG	GG	AA	GG	AA	AA	GG	GG	AA	GG	AA
ss196423273	A/G	1	33732094	-	agpv3	MO/UC_Davis	15K	PZE-101049017	4	NA	GG	GG	GG	GG	GG	GG	GG	GG	GG	GG	GG	GG	GG	GG	GG	GG	GG	GG	GG	GG	GG	GG	GG	GG	GG	GG	GG	GG	GG	GG	GG	GG	GG	GG	GG	GG	GG	GG	GG
ss196423275	A/G	1	33804397	+	agpv3	MO/UC_Davis	40K	PZE-101049044	B	NA	AA	GG	GG	GG	GG	GG	GG	GG	GG	GG	GG	GG	GG	GG	GG	GG	AA	AA	AA	GG	AA	AA	GG	GG	GG	GG	GG	AA	AA	NN	GG	GG	GG	GG	GG	GG	GG	GG	GG
ss196423277	A/G	1	33829255	-	agpv3	MO/UC_Davis	40K	PZE-101049091	A	NA	GG	AA	GG	GG	GG	AA	GG	GG	AA	GG	AA	AA	GG	AA	AA	AA	GG	GG	GG	GG	GG	GG	AA	AA	GG	GG	GG	GG	GG	AA	AA	AA	AA	AA	GG	AA	AA	GG	AA
ss196423279	A/G	1	33835880	+	agpv3	MO/UC_Davis	40K	PZE-101049120	A	NA	AA	GG	AA	AA	AA	GG	AA	AA	GG	AA	GG	GG	AA	GG	GG	GG	AA	AA	AA	AA	AA	AA	GG	GG	AA	AA	AA	AA	AA	GG	GG	GG	GG	GG	AA	GG	GG	AA	GG
ss196423282	A/G	1	33836718	+	agpv3	MO/UC_Davis	40K	PZE-101049125	B	NA	GG	AA	GG	GG	GG	AA	GG	GG	AA	GG	AA	AA	GG	AA	AA	AA	GG	GG	GG	GG	GG	GG	AA	AA	GG	GG	GG	GG	GG	AA	AA	AA	AA	AA	GG	NN	AA	GG	AA
ss196519840	A/G	1	33838546	-	agpv3	MO/UC_Davis	40K	SYN33792	A	NA	GG	AA	GG	GG	GG	AA	GG	GG	AA	GG	AA	AA	GG	AA	AA	AA	GG	GG	GG	GG	GG	GG	AA	AA	GG	GG	GG	GG	GG	AA	AA	AA	AA	AA	GG	AA	AA	GG	AA
ss196520370	A/G	1	33888774	-	agpv3	MO/UC_Davis	40K	SYN34504	A	NA	AA	GG	AA	AA	AA	AA	AA	GG	AA	AA	NN	AA	AA	AA	AA	AA	AA	AA	AA	AA	AA	AA	GG	AA	AA	AA	AA	AA	AA	AA	AA	GG	GG	AA	AA	AA	AA	GG	AA
ss196520372	A/G	1	33890078	-	agpv3	MO/UC_Davis	40K	SYN34505	A	NA	AA	AA	AA	AA	AA	GG	GG	AA	GG	AA	AA	AA	AA	GG	GG	GG	AA	GG	AA	GG	GG	GG	AA	GG	AA	AA	AA	GG	GG	GG	GG	AA	AA	GG	AA	GG	AA	AA	GG
ss196423286	A/G	1	33961325	+	agpv3	MO/UC_Davis	40K	PZE-101049395	A	NA	AA	GG	AA	AA	GG	AA	AA	AA	AA	AA	NN	AA	AA	AA	AA	AA	GG	GG	GG	GG	AA	AA	GG	AA	AA	AA	AA	AA	AA	AA	AA	GG	GG	AA	AA	AA	AA	GG	AA
ss196423288	A/C	1	33973329	+	agpv3	MO/UC_Davis	40K	PZE-101049396	A	NA	NN	CC	CC	CC	CC	CC	CC	AA	AA	CC	NN	AA	CC	CC	CC	CC	CC	CC	CC	CC	AA	AA	CC	CC	CC	CC	CC	AA	AA	AA	CC	CC	CC	CC	CC	NN	AA	CC	CC
ss196423290	A/G	1	34105062	+	agpv3	MO/UC_Davis	40K	PZE-101049401	A	NA	NN	GG	GG	GG	GG	GG	AA	GG	GG	GG	GG	GG	GG	GG	GG	GG	GG	GG	GG	GG	GG	GG	GG	GG	GG	GG	GG	GG	GG	GG	GG	GG	GG	GG	GG	GG	GG	GG	GG
ss196520653	A/G	1	34158512	+	agpv3	MO/UC_Davis	40K	SYN34797	A	NA	AA	AA	AA	AA	AA	AA	AA	AA	AA	AA	AA	AA	AA	AA	AA	AA	AA	AA	AA	AA	GG	GG	AA	AA	AA	AA	AA	GG	GG	AA	AA	AA	AA	AA	AA	GG	GG	AA	AA
ss196520655	A/G	1	34158998	+	agpv3	MO/UC_Davis	40K	SYN34799	A	NA	AA	GG	GG	GG	GG	GG	GG	GG	AA	GG	GG	GG	GG	GG	GG	GG	GG	GG	GG	GG	AA	AA	GG	GG	GG	GG	GG	AA	AA	GG	GG	GG	GG	GG	GG	AA	GG	GG	GG
ss196423292	A/G	1	34208193	-	agpv3	MO/UC_Davis	40K	PZE-101049539	A	NA	AA	AA	AA	AA	AA	NN	AA	AA	AA	AA	AA	AA	AA	AA	AA	AA	AA	AA	AA	AA	GG	GG	AA	AA	AA	AA	AA	GG	GG	AA	AA	AA	AA	AA	AA	GG	GG	GG	AA
ss196423294	A/C	1	34260670	-	agpv3	MO/UC_Davis	40K	PZE-101049608	A	NA	CC	CC	AA	AA	CC	CC	CC	CC	AA	AA	CC	AA	AA	CC	CC	CC	CC	CC	CC	CC	CC	CC	CC	CC	CC	AA	CC	CC	CC	CC	CC	CC	CC	CC	AA	CC	CC	CC	CC
ss196419886	A/G	1	34322321	+	agpv3	MO/UC_Davis	40K	PUT-163a-60346415-2551	A	NA	AA	GG	AA	AA	AA	NN	AA	GG	AA	AA	NN	AA	AA	GG	GG	GG	AA	AA	AA	AA	GG	GG	GG	AA	AA	AA	AA	GG	GG	AA	GG	GG	GG	GG	AA	GG	AA	GG	GG
ss196423296	A/C	1	34402416	+	agpv3	MO/UC_Davis	40K	PZE-101049707	B	NA	CC	CC	AA	AA	CC	CC	AA	CC	CC	AA	CC	AA	CC	CC	CC	CC	AA	AA	CC	AA	CC	CC	CC	AA	CC	AA	CC	CC	CC	CC	CC	CC	CC	CC	AA	CC	CC	CC	CC
ss196414442	A/C	1	34413063	+	agpv3	MO/UC_Davis	40K	PZB01662.2	A	NA	CC	CC	CC	CC	CC	CC	CC	CC	CC	CC	CC	CC	CC	CC	CC	CC	CC	CC	CC	CC	CC	CC	CC	CC	CC	CC	CC	CC	CC	CC	CC	CC	CC	CC	CC	CC	CC	CC	CC
ss196414445	A/G	1	34413223	+	agpv3	MO/UC_Davis	40K	PZB01662.1	A	NA	AA	AA	AA	AA	GG	NN	AA	GG	GG	AA	AA	AA	GG	AA	AA	AA	AA	AA	AA	GG	AA	AA	AA	AA	GG	AA	GG	AA	AA	GG	AA	AA	AA	AA	AA	AA	GG	AA	AA
ss196522780	A/G	1	34600055	+	agpv3	MO/UC_Davis	40K	SYN37484	A	NA	GG	AA	GG	NN	GG	AA	GG	GG	GG	GG	AA	GG	GG	AA	AA	AA	GG	GG	GG	GG	GG	GG	AA	GG	GG	GG	GG	GG	GG	GG	AA	AA	AA	AA	GG	GG	GG	GG	NN
ss196522778	A/G	1	34600985	-	agpv3	MO/UC_Davis	15K	SYN37483	C	NA	NN	AA	NN	NN	NN	NN	GG	NN	GG	NN	AA	AA	AA	AA	AA	AA	AA	NN	AA	AA	GG	GG	AA	AA	NN	GG	NN	GG	GG	AA	AA	AA	AA	AA	NN	GG	NN	GG	AA
ss196423300	A/G	1	34664339	+	agpv3	MO/UC_Davis	40K	PZE-101049995	A	NA	AA	AA	AA	AA	AA	AA	AA	AA	AA	AA	AA	AA	AA	AA	AA	AA	AA	GG	AA	AA	AA	AA	AA	AA	AA	GG	AA	AA	AA	AA	AA	AA	AA	AA	AA	AA	AA	AA	AA
ss196512169	A/G	1	34664935	-	agpv3	MO/UC_Davis	40K	SYN24238	A	NA	AA	GG	AA	GG	AA	GG	GG	GG	GG	AA	GG	GG	GG	GG	GG	GG	GG	GG	GG	GG	AA	AA	GG	GG	AA	GG	AA	AA	AA	AA	GG	GG	GG	GG	GG	AA	AA	GG	GG
ss196423302	A/G	1	34668247	-	agpv3	MO/UC_Davis	40K	PZE-101050010	A	NA	GG	GG	GG	AA	GG	GG	GG	AA	AA	GG	GG	GG	AA	GG	GG	GG	GG	AA	GG	AA	GG	GG	GG	GG	GG	AA	GG	GG	GG	GG	GG	GG	GG	GG	GG	GG	GG	GG	GG
ss196512177	A/C	1	34670108	+	agpv3	MO/UC_Davis	40K	SYN24242	A	NA	AA	AA	AA	AA	AA	AA	AA	AA	AA	AA	AA	AA	AA	AA	AA	AA	AA	AA	AA	AA	CC	CC	AA	AA	AA	AA	AA	CC	CC	AA	AA	AA	AA	AA	AA	CC	AA	AA	AA
ss196512175	A/G	1	34672447	+	agpv3	MO/UC_Davis	40K	SYN24240	A	NA	GG	GG	GG	GG	GG	GG	GG	GG	GG	GG	GG	GG	GG	GG	GG	GG	GG	GG	GG	GG	AA	AA	GG	GG	GG	GG	GG	AA	AA	GG	GG	GG	GG	GG	GG	AA	GG	GG	GG
ss196512171	A/G	1	34677287	-	agpv3	MO/UC_Davis	40K	SYN24239	A	NA	GG	GG	GG	GG	GG	GG	GG	GG	AA	GG	GG	GG	GG	GG	GG	GG	GG	GG	GG	GG	AA	AA	GG	GG	GG	GG	GG	AA	AA	GG	GG	GG	GG	GG	GG	AA	GG	GG	GG
ss196512182	A/G	1	34721185	+	agpv3	MO/UC_Davis	40K	SYN24244	A	NA	GG	AA	GG	GG	GG	AA	GG	GG	AA	GG	AA	AA	GG	AA	AA	AA	AA	AA	GG	GG	GG	GG	AA	AA	GG	AA	GG	GG	GG	AA	AA	AA	AA	AA	AA	GG	GG	AA	AA
ss196512180	A/G	1	34721191	-	agpv3	MO/UC_Davis	40K	SYN24243	A	NA	GG	AA	GG	GG	GG	AA	GG	GG	AA	GG	AA	AA	GG	AA	AA	AA	AA	AA	GG	GG	GG	GG	AA	AA	GG	AA	GG	GG	GG	AA	AA	AA	AA	AA	AA	GG	GG	AA	AA
ss196423304	A/C	1	34815471	-	agpv3	MO/UC_Davis	40K	PZE-101050072	A	NA	CC	AA	CC	CC	CC	AA	CC	CC	CC	CC	AA	CC	CC	AA	AA	AA	CC	AA	CC	CC	CC	CC	AA	CC	CC	AA	CC	CC	CC	AA	AA	AA	AA	AA	CC	CC	CC	AA	AA
ss196423306	A/C	1	34815520	+	agpv3	MO/UC_Davis	40K	PZE-101050073	5	NA	CC	CC	CC	CC	CC	CC	CC	CC	AA	CC	CC	AA	CC	CC	CC	CC	AA	CC	CC	CC	CC	CC	CC	AA	CC	CC	CC	CC	CC	CC	CC	CC	CC	CC	AA	CC	CC	CC	CC
ss196423308	A/G	1	34815672	+	agpv3	MO/UC_Davis	40K	PZE-101050075	B	NA	GG	AA	GG	GG	GG	NN	GG	GG	GG	GG	NN	GG	GG	AA	AA	AA	AA	AA	GG	GG	GG	GG	AA	AA	GG	AA	GG	GG	GG	AA	AA	AA	AA	AA	AA	GG	GG	GG	AA
ss196511267	A/G	1	34815806	-	agpv3	MO/UC_Davis	40K	SYN23168	A	NA	GG	AA	GG	AA	GG	AA	GG	GG	AA	GG	AA	AA	GG	AA	AA	AA	AA	AA	GG	AA	GG	GG	AA	AA	GG	AA	GG	GG	GG	AA	AA	AA	AA	AA	AA	GG	GG	GG	AA
ss196423310	T/C	1	34819070	+	agpv3	MO/UC_Davis	40K	PZE-101050128	A	NA	NN	TT	TT	TT	CC	TT	TT	TT	TT	CC	TT	TT	CC	TT	TT	TT	CC	CC	TT	CC	TT	TT	TT	CC	CC	CC	CC	TT	TT	CC	TT	TT	TT	TT	CC	TT	CC	TT	TT
ss196420735	T/G	1	34826447	+	agpv3	MO/UC_Davis	40K	PUT-163a-71771567-3545	B	NA	GG	TT	TT	TT	GG	TT	GG	GG	GG	GG	TT	TT	GG	TT	TT	TT	GG	GG	TT	GG	GG	GG	TT	GG	GG	GG	GG	GG	GG	GG	TT	TT	TT	TT	GG	GG	GG	TT	TT
ss196419550	T/C	1	34826494	+	agpv3	MO/UC_Davis	40K	PUT-163a-4647510-2125	A	NA	NN	CC	CC	CC	NN	CC	NN	TT	NN	NN	CC	CC	CC	CC	CC	CC	CC	CC	CC	NN	NN	NN	CC	CC	NN	CC	NN	NN	NN	CC	CC	CC	CC	CC	CC	NN	NN	CC	CC
ss196423312	A/G	1	34901046	+	agpv3	MO/UC_Davis	40K	PZE-101050207	A	NA	AA	AA	AA	AA	AA	AA	AA	AA	AA	AA	AA	AA	AA	AA	AA	AA	AA	GG	AA	AA	GG	GG	AA	AA	AA	GG	AA	GG	GG	AA	AA	AA	AA	AA	AA	GG	AA	AA	AA
ss196423314	A/C	1	34941275	+	agpv3	MO/UC_Davis	15K	PZE-101050289	2	NA	CC	CC	CC	CC	CC	CC	AA	CC	CC	CC	AA	CC	CC	CC	CC	CC	CC	CC	AA	CC	CC	CC	AA	CC	CC	CC	CC	CC	CC	CC	CC	AA	CC	CC	CC	CC	CC	CC	CC
ss196423316	A/G	1	34944727	-	agpv3	MO/UC_Davis	15K	PZE-101050298	2	NA	AA	AA	AA	AA	AA	AA	GG	AA	AA	AA	GG	AA	AA	AA	AA	AA	AA	AA	GG	AA	AA	AA	GG	AA	AA	AA	AA	AA	AA	AA	AA	GG	AA	AA	AA	AA	AA	AA	AA
ss196423318	A/C	1	34944772	+	agpv3	MO/UC_Davis	15K	PZE-101050299	2	NA	AA	AA	AA	AA	AA	AA	CC	AA	AA	AA	CC	AA	AA	AA	AA	AA	AA	AA	CC	AA	AA	AA	CC	AA	AA	AA	AA	AA	AA	AA	AA	CC	AA	AA	AA	AA	AA	AA	AA
ss196423320	A/C	1	34966134	-	agpv3	MO/UC_Davis	40K	PZE-101050621	5	NA	NN	AA	CC	AA	AA	AA	CC	AA	AA	CC	NN	CC	CC	AA	AA	AA	CC	CC	AA	AA	AA	AA	CC	CC	AA	AA	AA	AA	AA	AA	AA	AA	AA	AA	CC	AA	CC	AA	AA
ss196423322	A/C	1	34999089	+	agpv3	MO/UC_Davis	40K	PZE-101050744	B	NA	CC	AA	CC	AA	CC	NN	AA	AA	CC	CC	NN	CC	CC	AA	AA	AA	CC	AA	CC	CC	AA	AA	CC	CC	CC	AA	CC	AA	AA	AA	AA	AA	AA	AA	AA	AA	AA	AA	AA
ss196526885	A/G	1	35047794	+	agpv3	MO/UC_Davis	40K	SYN7081	B	NA	GG	AA	AA	AA	GG	AA	GG	AA	GG	GG	AA	GG	AA	AA	AA	AA	GG	GG	AA	AA	AA	AA	GG	AA	AA	AA	AA	AA	AA	AA	AA	AA	AA	AA	AA	AA	GG	AA	AA
ss196526889	A/G	1	35138933	+	agpv3	MO/UC_Davis	15K	SYN7084	3	NA	AA	GG	AA	AA	AA	NN	AA	GG	GG	AA	AA	AA	AA	GG	GG	GG	AA	AA	AA	GG	GG	GG	AA	AA	AA	GG	AA	GG	GG	AA	GG	AA	GG	GG	AA	GG	GG	GG	GG
ss196526887	A/G	1	35139155	+	agpv3	MO/UC_Davis	40K	SYN7082	A	NA	GG	AA	GG	GG	GG	NN	AA	AA	AA	GG	GG	GG	GG	AA	AA	AA	GG	GG	GG	AA	AA	AA	GG	AA	GG	AA	GG	AA	AA	GG	AA	GG	AA	AA	GG	AA	AA	AA	AA
ss196418031	A/G	1	35244884	-	agpv3	MO/UC_Davis	40K	PUT-163a-14242945-289	A	NA	AA	AA	AA	AA	AA	AA	AA	GG	AA	GG	AA	AA	AA	AA	AA	AA	AA	AA	AA	GG	AA	AA	AA	AA	AA	AA	AA	AA	AA	AA	AA	AA	AA	AA	GG	AA	AA	AA	AA
ss196423326	A/G	1	35573326	-	agpv3	MO/UC_Davis	40K	PZE-101051346	A	NA	NN	GG	AA	GG	GG	GG	AA	AA	GG	AA	NN	GG	GG	GG	GG	GG	GG	GG	GG	NN	GG	GG	GG	NN	AA	NN	GG	GG	GG	GG	GG	NN	GG	GG	AA	GG	GG	GG	GG
ss196414447	A/G	1	35582755	-	agpv3	MO/UC_Davis	40K	PZA00017.1	A	NA	GG	AA	GG	GG	AA	NN	GG	GG	GG	GG	NN	AA	GG	AA	AA	AA	AA	AA	AA	GG	AA	AA	AA	GG	GG	GG	AA	AA	AA	AA	AA	GG	AA	AA	GG	GG	GG	AA	AA
ss196414449	A/G	1	35582839	-	agpv3	MO/UC_Davis	40K	PZA00017.4	A	NA	GG	GG	AA	GG	GG	GG	AA	AA	GG	AA	NN	GG	GG	GG	GG	GG	GG	GG	GG	AA	GG	GG	GG	AA	AA	AA	GG	GG	GG	GG	GG	AA	GG	GG	AA	GG	GG	GG	GG
ss196414451	A/G	1	35583833	-	agpv3	MO/UC_Davis	40K	PZA00192.7	A	NA	AA	AA	GG	AA	AA	AA	GG	GG	AA	GG	NN	AA	AA	AA	AA	AA	AA	AA	AA	GG	AA	AA	AA	GG	GG	GG	AA	AA	AA	AA	AA	GG	AA	AA	GG	AA	AA	AA	AA
ss196515283	A/G	1	35586373	-	agpv3	MO/UC_Davis	40K	SYN28157	A	NA	AA	AA	AA	AA	AA	NN	AA	AA	AA	AA	AA	AA	AA	GG	GG	GG	AA	AA	AA	AA	GG	GG	AA	AA	AA	AA	AA	GG	GG	AA	GG	AA	AA	GG	AA	AA	AA	AA	GG
ss196515281	A/G	1	35586974	+	agpv3	MO/UC_Davis	40K	SYN28156	B	NA	AA	AA	AA	AA	AA	GG	AA	AA	GG	AA	AA	AA	AA	GG	GG	GG	AA	AA	AA	AA	GG	GG	AA	AA	AA	AA	AA	GG	GG	AA	GG	AA	AA	GG	AA	AA	AA	AA	GG
ss196515279	A/G	1	35588125	+	agpv3	MO/UC_Davis	40K	SYN28155	A	NA	GG	GG	GG	GG	GG	NN	GG	GG	GG	GG	NN	AA	GG	AA	AA	AA	AA	GG	GG	GG	AA	AA	GG	GG	GG	GG	GG	AA	AA	GG	AA	GG	GG	AA	GG	NN	GG	GG	AA
ss196502313	A/G	1	35664493	+	agpv3	MO/UC_Davis	40K	SYN12149	A	NA	AA	GG	GG	AA	GG	GG	AA	AA	AA	AA	GG	GG	AA	GG	GG	GG	AA	GG	AA	AA	AA	AA	GG	GG	GG	GG	GG	AA	AA	GG	GG	GG	GG	GG	AA	AA	AA	GG	GG
ss196502315	A/G	1	35665477	-	agpv3	MO/UC_Davis	15K	SYN12150	C	NA	GG	AA	AA	GG	AA	NN	GG	GG	GG	GG	AA	AA	GG	AA	AA	AA	GG	AA	NN	GG	GG	GG	AA	AA	AA	AA	AA	GG	GG	AA	AA	AA	AA	AA	GG	GG	NN	AA	AA
ss196526056	A/G	1	35740920	-	agpv3	MO/UC_Davis	40K	SYN6102	A	NA	GG	GG	GG	GG	GG	AA	GG	AA	GG	GG	GG	GG	GG	AA	AA	AA	GG	GG	GG	GG	GG	GG	AA	GG	GG	GG	AA	GG	GG	AA	AA	GG	GG	AA	GG	GG	GG	AA	AA
ss196423328	A/G	1	35741738	+	agpv3	MO/UC_Davis	40K	PZE-101051588	A	NA	GG	GG	GG	GG	GG	GG	GG	GG	GG	GG	GG	GG	GG	GG	GG	GG	GG	GG	GG	GG	GG	GG	GG	GG	GG	GG	GG	GG	GG	GG	GG	GG	GG	GG	GG	GG	GG	GG	GG
ss196526052	A/G	1	35741811	+	agpv3	MO/UC_Davis	40K	SYN6099	A	NA	AA	GG	GG	AA	GG	NN	AA	GG	AA	GG	GG	GG	AA	GG	GG	GG	GG	GG	AA	GG	AA	AA	GG	GG	GG	GG	GG	AA	AA	GG	GG	GG	GG	GG	GG	AA	AA	GG	GG
ss196526046	A/G	1	35744800	+	agpv3	MO/UC_Davis	15K	SYN6094	C	NA	GG	AA	AA	GG	AA	AA	GG	AA	AA	AA	AA	AA	GG	AA	AA	AA	AA	AA	NN	AA	GG	GG	AA	AA	AA	AA	AA	GG	GG	AA	AA	AA	AA	AA	AA	GG	GG	AA	NN
ss196526048	A/G	1	35747593	+	agpv3	MO/UC_Davis	40K	SYN6095	A	NA	AA	AA	AA	AA	AA	GG	AA	GG	GG	GG	AA	AA	AA	GG	GG	GG	AA	AA	AA	GG	AA	AA	GG	AA	AA	AA	NN	AA	AA	AA	GG	AA	AA	GG	GG	AA	AA	AA	GG
ss196526058	A/G	1	35747663	-	agpv3	MO/UC_Davis	15K	SYN6103	C	NA	NN	NN	GG	GG	NN	AA	GG	AA	AA	AA	GG	NN	GG	AA	AA	AA	AA	NN	NN	AA	GG	GG	AA	NN	NN	GG	AA	GG	GG	NN	AA	GG	NN	AA	AA	NN	NN	NN	AA
ss196526050	A/G	1	35747839	-	agpv3	MO/UC_Davis	15K	SYN6097	C	NA	NN	NN	GG	GG	GG	AA	GG	AA	AA	AA	GG	NN	GG	AA	AA	AA	NN	NN	NN	AA	GG	GG	AA	NN	NN	GG	AA	GG	GG	NN	AA	GG	NN	AA	AA	NN	NN	NN	AA
ss196423333	A/G	1	35763912	+	agpv3	MO/UC_Davis	40K	PZE-101051733	A	NA	GG	GG	GG	GG	GG	NN	GG	AA	GG	GG	NN	AG	GG	AA	AA	AA	GG	GG	GG	GG	GG	GG	GG	GG	GG	AA	AA	GG	GG	AA	AA	GG	GG	AA	GG	GG	GG	GG	AA
ss196423335	A/C	1	35764745	+	agpv3	MO/UC_Davis	40K	PZE-101051764	A	NA	CC	CC	AA	AA	AA	AA	AA	AA	AA	AA	AA	AA	AA	AA	AA	AA	CC	AA	AA	AA	CC	CC	AA	AA	AA	AA	NN	CC	CC	AA	AA	AA	CC	AA	AA	AA	AA	AA	AA
ss196423337	A/C	1	35837363	-	agpv3	MO/UC_Davis	15K	PZE-101051858	2	NA	AA	AA	CC	CC	AC	CC	CC	AA	CC	CC	CC	CC	CC	CC	CC	CC	AA	CC	CC	CC	AA	AA	CC	AA	CC	CC	CC	AA	AA	AA	CC	CC	AA	CC	AA	AA	AA	CC	CC
ss196524788	A/G	1	35929994	-	agpv3	MO/UC_Davis	40K	SYN450	A	NA	GG	GG	GG	GG	GG	NN	AA	GG	GG	AA	GG	GG	GG	AA	AA	AA	GG	GG	GG	AA	GG	GG	AA	GG	GG	GG	GG	GG	GG	AA	AA	GG	GG	AA	GG	GG	AA	AA	AA
ss196423343	A/G	1	35930564	-	agpv3	MO/UC_Davis	40K	PZE-101051938	A	NA	AA	GG	GG	GG	GG	NN	AA	GG	GG	AA	GG	AA	GG	AA	AA	AA	AA	GG	GG	AA	GG	GG	AA	GG	GG	GG	AA	GG	GG	AA	AA	GG	AA	AA	AA	AA	AA	AA	AA
ss196423345	A/G	1	35931324	+	agpv3	MO/UC_Davis	40K	PZE-101051939	A	NA	GG	GG	GG	GG	GG	GG	GG	AA	GG	GG	GG	GG	GG	GG	GG	GG	GG	AA	GG	GG	GG	GG	GG	AA	GG	GG	GG	GG	GG	GG	GG	GG	GG	GG	GG	GG	GG	GG	GG
ss196423347	A/G	1	35951176	-	agpv3	MO/UC_Davis	40K	PZE-101052000	A	NA	GG	GG	GG	GG	GG	GG	GG	GG	GG	GG	GG	GG	GG	GG	GG	GG	GG	GG	GG	GG	GG	GG	GG	GG	GG	GG	GG	GG	GG	GG	GG	GG	GG	GG	GG	GG	GG	GG	GG
ss196423349	A/G	1	35953567	-	agpv3	MO/UC_Davis	40K	PZE-101052003	B	NA	GG	NN	AA	NN	NN	NN	GG	GG	AA	GG	NN	GG	NN	GG	GG	GG	GG	GG	NN	GG	NN	NN	GG	GG	AA	NN	GG	NN	AA	GG	GG	NN	GG	GG	GG	GG	GG	GG	GG
ss196423351	A/G	1	35976974	+	agpv3	MO/UC_Davis	15K	PZE-101052027	5	NA	GG	AA	AA	AA	AA	NN	GG	GG	AA	GG	AA	GG	AA	GG	GG	GG	GG	GG	AA	GG	AA	AA	GG	NN	AA	AA	GG	AA	AA	GG	GG	AA	GG	GG	GG	GG	GG	GG	GG
ss196520057	A/C	1	35996752	+	agpv3	MO/UC_Davis	40K	SYN34104	5	NA	CC	AA	AA	AA	AA	AA	AA	CC	AA	CC	AA	CC	AA	AA	AA	AA	AA	NN	AA	CC	AA	AA	CC	CC	AA	AA	CC	AA	AA	CC	AA	AA	CC	AA	CC	CC	CC	CC	AA
ss196520059	A/G	1	35996966	+	agpv3	MO/UC_Davis	40K	SYN34105	A	NA	AA	GG	GG	GG	GG	GG	GG	GG	GG	AA	NN	AA	GG	GG	GG	GG	GG	AA	GG	AA	GG	GG	AA	GG	GG	GG	AA	GG	GG	AA	GG	GG	AA	GG	AA	AA	AA	AA	GG
ss196423353	A/C	1	36160280	+	agpv3	MO/UC_Davis	40K	PZE-101052155	A	NA	CC	CC	AA	AA	AC	NN	CC	CC	CC	CC	CC	CC	CC	CC	CC	CC	CC	CC	CC	CC	CC	CC	CC	CC	CC	CC	CC	CC	CC	CC	CC	CC	AA	CC	AA	AA	CC	CC	CC
ss196419908	A/G	1	36162538	-	agpv3	MO/UC_Davis	15K	PUT-163a-60347143-2569	5	NA	AA	AA	AA	AA	NN	NN	AA	NN	AA	AA	AA	AA	NN	NN	NN	NN	AA	GG	AA	AA	AA	AA	GG	AA	AA	GG	AA	AA	AA	AA	NN	AA	AA	NN	AA	AA	NN	NN	NN
ss196419906	A/G	1	36162682	-	agpv3	MO/UC_Davis	40K	PUT-163a-60347143-2568	A	NA	AA	AA	GG	GG	GG	GG	AA	GG	AA	AA	AA	AA	GG	GG	GG	GG	AA	GG	AA	AA	AA	AA	GG	AA	AA	GG	GG	AA	AA	AA	GG	AA	GG	GG	GG	GG	GG	GG	GG
ss196419904	A/T	1	36162700	-	agpv3	MO/UC_Davis	15K	PUT-163a-60347143-2567	5	NA	AA	AA	NN	NN	TT	TT	AA	TT	AA	AA	AA	AA	TT	TT	TT	TT	AA	TT	AA	AA	AA	AA	TT	AA	AA	TT	TT	AA	AA	AA	TT	AA	NN	TT	NN	NN	TT	TT	TT
ss196419910	A/G	1	36164408	+	agpv3	MO/UC_Davis	40K	PUT-163a-60347143-2570	B	NA	AA	AA	GG	GG	AG	NN	AA	AA	AA	AA	AA	AA	AA	AA	AA	AA	AA	GG	AA	AA	AA	AA	GG	AA	AA	GG	AA	AA	AA	AA	AA	AA	GG	AA	GG	GG	AA	AA	AA
ss196521974	A/G	1	36218326	+	agpv3	MO/UC_Davis	15K	SYN36492	C	NA	AA	GG	GG	GG	GG	NN	GG	AA	GG	AA	AG	AA	GG	NN	NN	NN	GG	NN	GG	AA	GG	GG	AA	AA	GG	GG	AA	GG	GG	AA	NN	GG	AA	NN	AA	AA	AA	AA	NN
ss196521970	A/G	1	36218587	+	agpv3	MO/UC_Davis	40K	SYN36488	3	NA	AA	GG	GG	GG	GG	GG	GG	NN	GG	AA	NN	AA	GG	GG	GG	GG	GG	GG	GG	AA	GG	GG	AA	AA	GG	GG	AA	GG	GG	AA	GG	GG	AA	GG	AA	AA	NN	AA	GG
ss196521968	A/C	1	36218693	+	agpv3	MO/UC_Davis	40K	SYN36487	5	NA	AA	CC	CC	CC	CC	CC	CC	AA	CC	AA	NN	AA	CC	CC	CC	CC	CC	NN	CC	AA	CC	CC	AA	AA	CC	CC	AA	CC	CC	AA	CC	CC	AA	CC	AA	AA	AA	AA	CC
ss196423355	A/G	1	36220753	-	agpv3	MO/UC_Davis	40K	PZE-101052221	A	NA	GG	AA	AA	AA	AA	AA	AA	GG	AA	GG	NN	GG	AA	AA	AA	AA	AA	AA	AA	GG	AA	AA	GG	GG	AA	AA	GG	AA	AA	GG	AA	AA	GG	AA	GG	GG	GG	GG	AA
ss196423357	A/C	1	36224991	+	agpv3	MO/UC_Davis	40K	PZE-101052294	B	NA	AA	CC	CC	CC	CC	NN	AA	CC	CC	CC	CC	CC	CC	AA	AA	AA	CC	CC	CC	CC	CC	CC	CC	CC	CC	CC	CC	CC	CC	CC	AA	CC	AA	AA	AA	AA	CC	AA	AA
ss196423369	T/G	1	36504602	+	agpv3	MO/UC_Davis	40K	PZE-101052635	A	NA	TT	TT	TT	TT	GT	GG	GG	GG	TT	TT	NN	GG	TT	GG	GG	GG	TT	TT	TT	TT	TT	TT	TT	TT	TT	TT	TT	TT	TT	TT	GG	TT	TT	GG	TT	TT	TT	GG	GG
ss196423367	T/G	1	36504882	-	agpv3	MO/UC_Davis	40K	PZE-101052634	A	NA	NN	TT	TT	TT	GT	NN	GG	GG	TT	TT	NN	GG	TT	GG	GG	GG	TT	TT	TT	TT	TT	TT	TT	TT	TT	TT	TT	TT	TT	TT	GG	TT	TT	GG	TT	TT	TT	GG	GG
ss196423365	T/G	1	36513620	-	agpv3	MO/UC_Davis	40K	PZE-101052583	A	NA	NN	GG	GG	GG	GG	GG	TT	GG	GG	GG	GG	GG	GG	GG	GG	GG	GG	GG	GG	GG	GG	GG	GG	GG	GG	GG	GG	GG	GG	GG	GG	GG	GG	GG	GG	GG	GG	GG	GG
ss196414453	T/C	1	36514272	+	agpv3	MO/UC_Davis	40K	PZA03345.5	A	NA	TT	TT	TT	TT	CT	TT	TT	CC	TT	TT	NN	CC	TT	TT	TT	TT	TT	TT	TT	TT	TT	TT	TT	TT	TT	TT	TT	TT	TT	TT	TT	TT	TT	TT	TT	TT	TT	CC	TT
ss196423363	T/C	1	36516971	+	agpv3	MO/UC_Davis	40K	PZE-101052580	A	NA	CC	CC	CC	CC	CC	CC	NN	CC	CC	CC	CC	CC	CC	CC	CC	CC	CC	CC	CC	CC	CC	CC	CC	CC	CC	CC	CC	CC	CC	CC	CC	CC	CC	CC	CC	CC	CC	CC	CC
ss196530882	T/G	1	36518222	-	agpv3	MO/UC_Davis	40K	ZM013123-0446	B	NA	NN	NN	GG	GG	GT	NN	TT	TT	GG	NN	NN	TT	GG	TT	TT	TT	GG	NN	GG	NN	GG	GG	GG	GG	GG	GG	GG	GG	GG	GG	TT	NN	GG	TT	NN	NN	NN	TT	TT
ss196423361	T/G	1	36519139	+	agpv3	MO/UC_Davis	40K	PZE-101052571	A	NA	NN	TT	TT	TT	GT	NN	GG	GG	TT	TT	NN	GG	TT	GG	GG	GG	TT	TT	TT	TT	TT	TT	TT	TT	TT	TT	TT	TT	TT	TT	GG	TT	TT	GG	TT	TT	TT	GG	GG
ss196423371	T/C	1	36569953	+	agpv3	MO/UC_Davis	40K	PZE-101052652	A	NA	CC	CC	CC	CC	CC	NN	TT	TT	CC	CC	CC	TT	CC	TT	TT	TT	CC	CC	CC	CC	CC	CC	CC	CC	CC	CC	CC	CC	CC	CC	TT	CC	CC	TT	CC	CC	CC	TT	TT
ss196423373	A/G	1	36574677	-	agpv3	MO/UC_Davis	40K	PZE-101052660	A	NA	GG	GG	GG	GG	GG	GG	AA	GG	GG	GG	GG	AA	GG	GG	GG	GG	GG	GG	GG	GG	GG	GG	GG	GG	GG	GG	GG	GG	GG	GG	GG	GG	GG	GG	GG	GG	GG	AA	GG
ss196423375	A/C	1	36805523	-	agpv3	MO/UC_Davis	40K	PZE-101052733	A	NA	CC	AA	CC	CC	AC	NN	CC	CC	CC	CC	NN	CC	CC	AA	AA	AA	AA	AA	AA	CC	CC	CC	CC	AA	AA	CC	CC	CC	CC	CC	AA	AA	CC	AA	CC	CC	CC	CC	AA
ss196423378	A/G	1	36835316	+	agpv3	MO/UC_Davis	40K	PZE-101052767	B	NA	AA	AA	GG	GG	NN	AG	AA	AA	GG	AA	AA	AA	AA	AA	AA	AA	AA	AA	AA	AA	AA	AA	GG	AA	AA	AA	AA	AA	AA	AA	AA	AA	GG	AA	GG	GG	GG	AA	AA
ss196423380	A/G	1	36922368	-	agpv3	MO/UC_Davis	15K	PZE-101053027	5	NA	GG	AA	GG	GG	NN	NN	GG	AA	GG	AA	AA	AA	AA	AA	AA	AA	AA	AA	GG	GG	AA	AA	GG	AA	AA	AA	AA	AA	AA	GG	AA	AA	AA	AA	AA	GG	GG	GG	AA
ss196423382	A/G	1	36922397	+	agpv3	MO/UC_Davis	15K	PZE-101053028	5	NA	GG	AA	GG	GG	NN	AA	GG	AA	GG	AA	AA	AA	AA	AA	AA	AA	AA	AA	GG	AA	AA	AA	GG	AA	AA	AA	AA	AA	AA	AA	AA	AA	AA	AA	AA	GG	GG	GG	AA
ss196423384	A/G	1	36922517	+	agpv3	MO/UC_Davis	40K	PZE-101053031	B	NA	GG	AA	GG	GG	NN	NN	GG	AA	GG	AA	AA	AA	AA	AA	AA	AA	AA	AA	GG	GG	AA	AA	GG	AA	AA	AA	AA	AA	AA	GG	AA	AA	AA	AA	AA	GG	GG	GG	AA
ss196423386	A/G	1	36923431	+	agpv3	MO/UC_Davis	40K	PZE-101053053	5	NA	AA	AA	AA	AA	AG	GG	AA	GG	AA	AA	AA	AA	AA	GG	GG	GG	AA	GG	AA	AA	AA	AA	AA	AA	AA	GG	AA	AA	AA	AA	GG	AA	GG	GG	GG	AA	AA	AA	GG
ss196423388	A/C	1	37129469	+	agpv3	MO/UC_Davis	40K	PZE-101053184	B	NA	CC	CC	CC	CC	NN	CC	CC	CC	CC	AA	CC	CC	AA	CC	CC	CC	CC	CC	CC	AA	AA	AA	AA	CC	CC	CC	AA	AA	AA	AA	CC	CC	CC	CC	CC	NN	AA	CC	CC
ss196423394	A/G	1	37158609	+	agpv3	MO/UC_Davis	40K	PZE-101053346	A	NA	NN	GG	GG	GG	GG	NN	GG	GG	GG	GG	GG	GG	GG	GG	GG	GG	GG	GG	GG	GG	AA	AA	GG	GG	AA	GG	AA	AA	AA	GG	GG	GG	AA	GG	GG	GG	AA	AA	GG
ss196423396	A/C	1	37204905	+	agpv3	MO/UC_Davis	40K	PZE-101053360	A	NA	AA	CC	CC	CC	CC	CC	CC	CC	CC	CC	CC	CC	CC	CC	CC	CC	CC	CC	CC	CC	CC	CC	CC	CC	CC	CC	CC	CC	CC	CC	CC	CC	CC	CC	CC	CC	CC	CC	CC
ss196423398	A/C	1	37215716	-	agpv3	MO/UC_Davis	40K	PZE-101053410	A	NA	CC	CC	CC	CC	AC	CC	CC	CC	CC	CC	AA	CC	CC	CC	CC	CC	CC	CC	CC	CC	CC	CC	CC	CC	CC	CC	CC	CC	CC	CC	CC	AA	CC	CC	CC	CC	CC	CC	CC
ss196423400	A/G	1	37217903	+	agpv3	MO/UC_Davis	40K	PZE-101053413	A	NA	GG	GG	GG	GG	GG	NN	GG	GG	GG	GG	GG	GG	GG	GG	GG	GG	GG	GG	AA	GG	AA	AA	GG	GG	GG	GG	AA	AA	AA	GG	GG	GG	AA	GG	GG	GG	AA	AA	GG
ss196423402	A/G	1	37316891	+	agpv3	MO/UC_Davis	40K	PZE-101053418	B	NA	GG	GG	AA	GG	GG	GG	GG	GG	GG	AA	GG	GG	GG	GG	GG	GG	GG	AA	GG	GG	GG	GG	GG	GG	GG	GG	GG	GG	GG	GG	GG	GG	GG	GG	GG	GG	GG	GG	GG
ss196423404	A/G	1	37319559	-	agpv3	MO/UC_Davis	40K	PZE-101053438	A	NA	GG	GG	GG	GG	AG	GG	AA	AA	GG	GG	GG	GG	GG	GG	GG	GG	GG	GG	AA	GG	GG	GG	AA	AA	GG	GG	GG	GG	GG	GG	GG	GG	GG	GG	AA	GG	GG	AA	GG
ss196423406	A/T	1	37319803	-	agpv3	MO/UC_Davis	40K	PZE-101053445	A	NA	AA	AA	AA	AA	AT	AA	TT	AA	AA	AA	AA	AA	AA	AA	AA	AA	AA	AA	AA	AA	AA	AA	AA	TT	AA	AA	AA	AA	AA	AA	AA	AA	AA	AA	TT	AA	AA	AA	AA
ss196423410	A/G	1	37390563	-	agpv3	MO/UC_Davis	40K	PZE-101053510	A	NA	AA	AA	AA	AA	AA	NN	AA	AA	AA	AA	AA	AA	AA	AA	AA	AA	AA	AA	AA	AA	GG	GG	AA	AA	AA	AA	GG	GG	GG	AA	AA	AA	GG	AA	AA	AA	GG	GG	AA
ss196423408	C/G	1	37417086	+	agpv3	MO/UC_Davis	40K	PZE-101053504	A	NA	CC	CC	CC	CC	CC	NN	CC	CC	CC	CC	CC	CC	CC	CC	CC	CC	CC	CC	CC	CC	GG	GG	CC	CC	CC	CC	GG	GG	GG	CC	CC	CC	GG	CC	CC	CC	GG	GG	CC
ss196516156	A/G	1	37670389	+	agpv3	MO/UC_Davis	40K	SYN29154	A	NA	GG	GG	GG	GG	GG	NN	GG	GG	GG	GG	GG	GG	GG	GG	GG	GG	GG	GG	GG	GG	AA	AA	GG	AA	GG	GG	AA	AA	AA	GG	GG	GG	AA	GG	GG	GG	AA	GG	GG
ss196516158	A/C	1	37670478	-	agpv3	MO/UC_Davis	40K	SYN29155	A	NA	AA	AA	AA	AA	AA	AA	AA	AA	AA	AA	AA	AA	AA	AA	AA	AA	AA	AA	AA	AA	CC	CC	AA	CC	AA	AA	CC	CC	CC	AA	AA	AA	CC	AA	AA	AA	CC	AA	AA
ss196423412	A/C	1	37719988	-	agpv3	MO/UC_Davis	40K	PZE-101053646	A	NA	NN	CC	CC	CC	CC	NN	CC	CC	CC	CC	CC	CC	CC	AA	AA	AA	CC	CC	CC	CC	CC	CC	CC	CC	AA	CC	CC	CC	CC	CC	AA	CC	CC	AA	CC	CC	CC	CC	AA
ss196423414	A/G	1	37720097	+	agpv3	MO/UC_Davis	40K	PZE-101053648	A	NA	GG	GG	GG	GG	GG	GG	GG	AA	GG	GG	GG	GG	GG	GG	GG	GG	GG	GG	GG	GG	GG	GG	GG	GG	GG	GG	GG	GG	GG	GG	GG	GG	GG	GG	GG	GG	GG	GG	GG
ss196423416	A/G	1	37722584	-	agpv3	MO/UC_Davis	40K	PZE-101053657	A	NA	AA	AA	AA	AA	AG	AA	AA	AA	AA	AA	NN	AA	AA	AA	AA	AA	AA	AA	AA	AA	AA	AA	AA	AA	AA	AA	AA	AA	AA	AA	AA	GG	AA	AA	AA	AA	AA	AA	AA
ss196423424	A/G	1	37780973	-	agpv3	MO/UC_Davis	40K	PZE-101053715	A	NA	GG	GG	GG	GG	AG	AA	GG	AA	AA	GG	AA	GG	GG	AA	AA	AA	GG	GG	GG	GG	GG	GG	GG	GG	AA	GG	GG	GG	GG	GG	AA	AA	GG	AA	GG	GG	GG	GG	AA
ss196423422	T/C	1	37845974	+	agpv3	MO/UC_Davis	40K	PZE-101053708	A	NA	NN	CC	CC	CC	TT	TT	CC	CC	TT	TT	NN	CC	CC	TT	TT	TT	TT	CC	CC	CC	CC	CC	CC	TT	CC	CC	NN	CC	CC	CC	TT	TT	CC	TT	TT	CC	TT	TT	TT
ss196423420	T/C	1	37846464	-	agpv3	MO/UC_Davis	40K	PZE-101053696	A	NA	TT	CC	CC	CC	CT	NN	CC	CC	TT	TT	CC	CC	CC	CC	CC	CC	CC	CC	CC	CC	CC	CC	CC	TT	CC	CC	TT	CC	CC	CC	CC	CC	CC	CC	TT	CC	CC	CC	CC
ss196423418	T/C	1	37854635	-	agpv3	MO/UC_Davis	40K	PZE-101053675	A	NA	TT	TT	TT	TT	CC	TT	TT	TT	TT	TT	CC	TT	TT	TT	TT	TT	TT	TT	TT	TT	TT	TT	TT	TT	TT	TT	TT	TT	TT	TT	TT	CC	TT	TT	TT	TT	TT	CC	TT
ss196423432	A/G	1	38009037	+	agpv3	MO/UC_Davis	40K	PZE-101053810	A	NA	AA	GG	GG	GG	AG	AA	GG	GG	GG	AA	NN	GG	GG	AA	AA	AA	AA	GG	GG	GG	GG	GG	GG	AA	GG	GG	AA	GG	GG	GG	AA	AA	GG	AA	AA	GG	AA	AA	AA
ss196423434	A/G	1	38015445	-	agpv3	MO/UC_Davis	40K	PZE-101053822	A	NA	GG	GG	GG	GG	GG	GG	GG	GG	GG	GG	GG	GG	GG	GG	GG	GG	GG	GG	GG	GG	GG	GG	GG	GG	GG	GG	GG	GG	GG	GG	GG	GG	GG	GG	GG	GG	GG	GG	GG
ss196423436	A/G	1	38128505	+	agpv3	MO/UC_Davis	40K	PZE-101053897	A	NA	GG	GG	GG	GG	AG	GG	GG	GG	AA	GG	AA	GG	AA	GG	GG	GG	GG	GG	AA	GG	GG	GG	GG	GG	GG	GG	GG	GG	GG	GG	GG	AA	GG	GG	GG	GG	GG	GG	GG
ss196423438	A/C	1	38133750	+	agpv3	MO/UC_Davis	40K	PZE-101053899	A	NA	CC	CC	CC	CC	AA	CC	CC	CC	AA	CC	AA	CC	AA	CC	CC	CC	CC	CC	AA	CC	CC	CC	CC	CC	CC	CC	CC	CC	CC	CC	CC	AA	CC	CC	CC	CC	CC	AA	CC
ss196423440	A/G	1	38136307	+	agpv3	MO/UC_Davis	40K	PZE-101053919	A	NA	AA	GG	GG	GG	AG	AA	GG	GG	GG	AA	NN	GG	GG	AA	AA	AA	GG	GG	GG	GG	GG	GG	GG	AA	GG	GG	AA	GG	GG	GG	AA	AA	GG	AA	AA	GG	AA	GG	AA
ss196423442	A/G	1	38136765	+	agpv3	MO/UC_Davis	40K	PZE-101053934	A	NA	GG	GG	GG	GG	GG	NN	GG	GG	GG	GG	GG	GG	GG	AA	AA	AA	GG	GG	GG	GG	GG	GG	GG	GG	GG	GG	AA	GG	GG	GG	AA	GG	GG	AA	GG	GG	GG	GG	AA
ss196423444	A/G	1	38138840	+	agpv3	MO/UC_Davis	15K	PZE-101053938	2	NA	GG	AA	AA	AA	NN	NN	NN	AA	AA	AA	NN	AA	NN	NN	NN	NN	AA	AA	AA	NN	AA	AA	AA	GG	AA	AA	GG	AA	AA	AA	GG	GG	AA	GG	NN	NN	NN	AA	GG
ss196423446	A/C	1	38191643	-	agpv3	MO/UC_Davis	40K	PZE-101053954	A	NA	AA	CC	CC	CC	AC	AA	CC	CC	CC	CC	AA	CC	CC	AA	AA	AA	CC	CC	CC	CC	CC	CC	CC	AA	CC	CC	AA	CC	CC	CC	AA	AA	CC	AA	AA	CC	CC	CC	AA
ss196423448	A/C	1	38207982	+	agpv3	MO/UC_Davis	40K	PZE-101054047	B	NA	AA	CC	CC	CC	CC	CC	CC	CC	CC	CC	CC	AA	CC	CC	CC	CC	CC	CC	AA	CC	CC	CC	CC	CC	CC	CC	CC	CC	CC	AA	CC	CC	AA	CC	AA	CC	AA	CC	CC
ss196517506	A/G	1	38253058	+	agpv3	MO/UC_Davis	40K	SYN30779	A	NA	AA	AA	AA	GG	AG	AA	AA	AA	GG	AA	AA	AA	AA	AA	AA	AA	AA	GG	AA	GG	AA	AA	GG	AA	NN	GG	AA	AA	AA	AA	AA	AA	AA	AA	AA	GG	AA	AA	AA
ss196517510	A/C	1	38256970	-	agpv3	MO/UC_Davis	40K	SYN30780	B	NA	CC	AA	CC	CC	AC	AA	AA	CC	CC	AA	AA	AA	AA	AA	AA	AA	CC	CC	CC	CC	AA	AA	CC	CC	CC	CC	AA	AA	AA	CC	AA	AA	CC	AA	AA	CC	AA	AA	AA
ss196517514	A/G	1	38321235	-	agpv3	MO/UC_Davis	40K	SYN30783	B	NA	AA	GG	AA	AA	AG	NN	AA	AA	AA	AA	NN	AA	AA	GG	GG	GG	AA	AA	GG	AA	GG	GG	AA	AA	AA	AA	GG	GG	GG	GG	GG	GG	GG	GG	GG	AA	GG	AA	GG
ss196512834	A/G	1	38450004	-	agpv3	MO/UC_Davis	40K	SYN25114	A	NA	AA	AA	AA	GG	AG	GG	AA	AA	GG	AA	AA	AA	AA	GG	GG	GG	AA	GG	AA	GG	AA	AA	GG	AA	GG	AA	AA	AA	AA	AA	GG	AA	AA	GG	AA	GG	AA	AA	GG
ss196512836	A/G	1	38450916	+	agpv3	MO/UC_Davis	40K	SYN25116	A	NA	GG	GG	GG	GG	AG	GG	AA	GG	GG	GG	GG	GG	GG	GG	GG	GG	GG	GG	GG	GG	AA	AA	GG	AA	GG	AA	AA	AA	AA	GG	GG	GG	GG	GG	GG	GG	GG	GG	GG
ss196512840	A/G	1	38451082	+	agpv3	MO/UC_Davis	40K	SYN25118	A	NA	AA	AA	AA	AA	AA	AA	AA	AA	AA	AA	AA	AA	AA	AA	AA	AA	GG	AA	AA	AA	GG	GG	AA	AA	AA	AA	GG	GG	GG	AA	AA	AA	AA	AA	AA	AA	AA	AA	AA
ss196512838	A/C	1	38451105	-	agpv3	MO/UC_Davis	40K	SYN25117	B	NA	AA	CC	AA	AA	AC	NN	CC	AA	AA	CC	CC	CC	CC	AA	AA	AA	CC	AA	CC	AA	CC	CC	AA	CC	AA	CC	CC	CC	CC	CC	AA	CC	AA	AA	CC	AA	AA	AA	AA
ss196524201	A/C	1	38550654	+	agpv3	MO/UC_Davis	40K	SYN39212	A	NA	CC	CC	CC	CC	CC	CC	CC	CC	CC	CC	CC	CC	CC	CC	CC	CC	CC	CC	CC	CC	AA	AA	CC	CC	CC	CC	AA	AA	AA	CC	CC	CC	CC	CC	CC	CC	CC	CC	CC
ss196423456	A/G	1	38552923	+	agpv3	MO/UC_Davis	40K	PZE-101054340	5	NA	AA	AA	AA	NN	NN	NN	AA	AA	NN	AA	AA	AA	AA	GG	NN	NN	AA	GG	AA	GG	GG	GG	GG	NN	NN	NN	NN	GG	GG	AA	GG	AA	AA	GG	AA	NN	AA	AA	GG
ss196423458	A/G	1	38554049	-	agpv3	MO/UC_Davis	40K	PZE-101054366	B	NA	AA	GG	AA	AA	AG	NN	GG	GG	AA	GG	GG	GG	GG	AA	AA	AA	AA	AA	GG	AA	AA	AA	GG	AA	AA	GG	AA	AA	AA	GG	AA	GG	AA	AA	GG	AA	AA	GG	AA
ss196414456	A/G	1	38554183	-	agpv3	MO/UC_Davis	40K	PZA02271.1	A	NA	GG	GG	GG	GG	GG	GG	GG	GG	GG	GG	GG	GG	GG	GG	GG	GG	GG	GG	GG	GG	AA	AA	GG	GG	GG	GG	NN	AA	AA	GG	GG	GG	GG	GG	GG	GG	GG	GG	GG
ss196423460	A/G	1	38554592	+	agpv3	MO/UC_Davis	40K	PZE-101054371	A	NA	AA	GG	GG	GG	GG	GG	GG	GG	GG	GG	GG	GG	GG	GG	GG	GG	GG	GG	GG	GG	AA	AA	GG	GG	GG	GG	AA	AA	AA	GG	GG	GG	AA	GG	GG	GG	AA	GG	GG
ss196423462	A/G	1	38554615	-	agpv3	MO/UC_Davis	40K	PZE-101054372	B	NA	GG	AA	AA	GG	NN	GG	AA	AA	GG	AA	AA	AA	AA	GG	GG	GG	GG	GG	AA	GG	GG	GG	AA	GG	GG	AA	GG	GG	GG	AA	GG	AA	GG	GG	AA	GG	GG	GG	GG
ss196515947	A/C	1	38615050	-	agpv3	MO/UC_Davis	40K	SYN28924	A	NA	NN	CC	CC	CC	AC	NN	AA	AA	CC	AA	NN	AA	AA	CC	CC	CC	AA	CC	CC	CC	CC	CC	AA	CC	CC	AA	CC	CC	CC	CC	CC	CC	CC	CC	CC	CC	CC	AA	CC
ss196515945	A/C	1	38616669	-	agpv3	MO/UC_Davis	40K	SYN28923	B	NA	CC	CC	CC	CC	NN	CC	AA	AA	CC	AC	CC	AA	AA	CC	CC	CC	AA	CC	CC	CC	CC	CC	AA	CC	CC	AA	CC	CC	CC	CC	CC	CC	CC	CC	CC	CC	CC	AA	CC
ss196423464	A/G	1	38622146	-	agpv3	MO/UC_Davis	40K	PZE-101054452	A	NA	GG	GG	GG	AA	AA	NN	GG	AA	AA	AA	NN	AA	AA	AA	AA	AA	AA	AA	AA	AA	AA	AA	GG	AA	AA	AA	AA	AA	AA	GG	AA	GG	GG	AA	GG	AA	GG	GG	AA
ss196515942	A/G	1	38637512	-	agpv3	MO/UC_Davis	15K	SYN28922	C	NA	GG	GG	NN	GG	AG	GG	AA	GG	GG	GG	GG	NN	GG	GG	GG	GG	GG	GG	GG	GG	GG	GG	AA	NN	GG	GG	GG	GG	GG	GG	GG	GG	GG	GG	GG	GG	GG	GG	GG
ss196423466	A/C	1	38637665	+	agpv3	MO/UC_Davis	40K	PZE-101054457	A	NA	AA	AA	CC	AA	AC	AA	CC	AA	AA	AA	AA	CC	AA	AA	AA	AA	AA	AA	AA	AA	AA	AA	CC	CC	AA	AA	AA	AA	AA	AA	AA	AA	AA	AA	AA	AA	AA	AA	AA
ss196423470	A/G	1	38738158	-	agpv3	MO/UC_Davis	40K	PZE-101054527	A	NA	GG	GG	AA	GG	GG	GG	AA	GG	GG	AA	GG	GG	GG	GG	GG	GG	AA	GG	GG	GG	GG	GG	AA	AA	GG	AA	GG	GG	GG	GG	GG	GG	AA	GG	AA	GG	AA	AA	GG
ss196423472	A/G	1	38739229	+	agpv3	MO/UC_Davis	40K	PZE-101054533	A	NA	GG	GG	AA	GG	GG	GG	AA	GG	GG	GG	GG	GG	GG	GG	GG	GG	GG	GG	GG	GG	GG	GG	AA	AA	GG	GG	GG	GG	GG	GG	GG	GG	GG	GG	GG	GG	GG	AA	GG
ss196423474	A/G	1	38743490	+	agpv3	MO/UC_Davis	40K	PZE-101054561	A	NA	GG	GG	GG	GG	GG	NN	GG	GG	GG	GG	GG	GG	GG	GG	GG	GG	GG	GG	AA	GG	AA	AA	GG	GG	GG	GG	AA	AA	AA	GG	GG	GG	AA	GG	GG	GG	AA	GG	GG
ss196423476	A/G	1	38743697	-	agpv3	MO/UC_Davis	40K	PZE-101054564	A	NA	GG	GG	AA	GG	GG	GG	AA	GG	GG	GG	GG	GG	GG	GG	GG	GG	GG	GG	GG	GG	GG	GG	AA	AA	GG	GG	GG	GG	GG	GG	GG	GG	GG	GG	GG	GG	GG	AA	GG
ss196423478	A/G	1	38746308	+	agpv3	MO/UC_Davis	40K	PZE-101054604	A	NA	AA	GG	AA	AA	AG	AA	GG	GG	AA	AA	GG	GG	GG	AA	AA	AA	AA	AA	AA	AA	AA	AA	AA	AA	AA	AA	AA	AA	AA	GG	AA	GG	GG	AA	AA	AA	GG	GG	AA
ss196423480	A/G	1	38791171	-	agpv3	MO/UC_Davis	40K	PZE-101054617	B	NA	GG	GG	GG	GG	GG	GG	GG	GG	GG	GG	GG	GG	GG	GG	GG	GG	GG	GG	GG	GG	GG	GG	GG	GG	GG	GG	GG	GG	GG	GG	GG	GG	AA	GG	GG	GG	AA	GG	GG
ss196423482	A/G	1	38798723	-	agpv3	MO/UC_Davis	40K	PZE-101054644	A	NA	GG	AA	AA	AA	AG	AA	GG	AA	AA	AA	AA	GG	AA	AA	AA	AA	AA	AA	AA	AA	AA	AA	GG	GG	AA	AA	AA	AA	AA	AA	AA	AA	AA	AA	AA	AA	AA	AA	AA
ss196423484	A/C	1	38851591	-	agpv3	MO/UC_Davis	40K	PZE-101054650	5	NA	NN	CC	NN	CC	CC	CC	CC	CC	CC	NN	CC	CC	AA	CC	CC	CC	NN	CC	CC	CC	CC	CC	AA	CC	CC	NN	CC	CC	CC	CC	CC	CC	CC	CC	NN	CC	CC	CC	CC
ss196423486	A/G	1	38854131	+	agpv3	MO/UC_Davis	40K	PZE-101054681	A	NA	GG	GG	GG	GG	GG	GG	GG	GG	GG	AA	GG	GG	AA	GG	GG	GG	AA	GG	GG	GG	GG	GG	GG	AA	GG	AA	GG	GG	GG	AA	GG	AA	GG	GG	AA	GG	GG	AA	GG
ss196511385	A/G	1	38875627	+	agpv3	MO/UC_Davis	40K	SYN23289	A	NA	AA	AA	AA	AA	AA	AA	GG	AA	AA	AA	AA	AA	GG	AA	AA	AA	AA	AA	AA	AA	GG	GG	AA	AA	AA	GG	GG	GG	GG	AA	AA	AA	AA	AA	AA	AA	AA	AA	AA
ss196511380	A/G	1	38881002	+	agpv3	MO/UC_Davis	15K	SYN23287	3	NA	AA	GG	AA	AA	AG	AA	AA	AA	AA	AA	AA	AA	AA	AA	AA	AA	AA	AA	AA	AA	AA	AA	GG	AA	GG	AA	AA	AA	AA	AA	AA	GG	AA	AA	AA	AA	AA	AA	AA
ss196511383	A/G	1	38884162	+	agpv3	MO/UC_Davis	40K	SYN23288	A	NA	AA	GG	GG	AA	AG	AA	AA	GG	AA	GG	GG	GG	AA	AA	AA	AA	GG	AA	GG	AA	AA	AA	GG	GG	GG	AA	AA	AA	AA	AA	AA	GG	AA	AA	GG	GG	GG	AA	AA
ss196423490	A/G	1	39059428	+	agpv3	MO/UC_Davis	40K	PZE-101055086	A	NA	AA	GG	AA	GG	AG	NN	AA	AA	GG	AA	AA	GG	AA	GG	GG	GG	GG	AA	GG	GG	AA	AA	GG	GG	AA	AA	AA	AA	AA	AA	GG	GG	GG	GG	AA	AA	GG	NN	GG
ss196423492	A/G	1	39069858	-	agpv3	MO/UC_Davis	40K	PZE-101055099	A	NA	AA	GG	AA	AA	AA	AA	AA	AA	AA	AA	AA	GG	AA	AA	AA	AA	GG	AA	GG	AA	AA	AA	GG	GG	AA	AA	AA	AA	AA	AA	AA	GG	AA	AA	AA	AA	GG	GG	AA
ss196423494	A/G	1	39074713	+	agpv3	MO/UC_Davis	40K	PZE-101055111	5	NA	GG	AA	GG	AA	NN	NN	GG	GG	AA	GG	AG	AA	GG	AA	AA	AA	AA	GG	NN	AA	GG	GG	AA	AA	GG	GG	GG	GG	GG	GG	AA	AA	AA	AA	GG	GG	AA	AA	AA
ss196423496	A/G	1	39118270	+	agpv3	MO/UC_Davis	40K	PZE-101055190	A	NA	GG	AA	AA	AA	AA	AA	AA	GG	AA	AA	AA	AA	AA	AA	AA	AA	AA	AA	AA	AA	AA	AA	GG	AA	AA	AA	AA	AA	AA	AA	AA	AA	AA	AA	AA	AA	AA	AA	AA
ss196423498	A/G	1	39121502	+	agpv3	MO/UC_Davis	40K	PZE-101055223	A	NA	GG	AA	GG	AA	AA	NN	GG	AA	AA	AA	NN	GG	GG	AA	AA	AA	AA	GG	AA	GG	GG	GG	AA	AA	GG	GG	NN	GG	GG	GG	AA	AA	AA	AA	GG	GG	AA	GG	AA
ss196423500	A/C	1	39144270	-	agpv3	MO/UC_Davis	40K	PZE-101055259	A	NA	AA	AA	AA	CC	CC	NN	AA	AA	CC	CC	NN	CC	CC	CC	CC	CC	CC	AA	AA	AA	CC	CC	CC	AA	NN	AA	CC	CC	CC	AA	CC	AA	AA	CC	AA	AA	CC	CC	CC
ss196423502	A/G	1	39144346	+	agpv3	MO/UC_Davis	40K	PZE-101055260	A	NA	AA	AA	AA	GG	GG	NN	AA	AA	GG	GG	AA	AA	AA	GG	GG	GG	GG	AA	AA	AA	AA	AA	GG	AA	AA	AA	AA	AA	AA	AA	GG	AA	AA	GG	AA	AA	GG	AA	GG
ss196423504	A/G	1	39144404	-	agpv3	MO/UC_Davis	40K	PZE-101055262	B	NA	AA	GG	AA	GG	AG	NN	AA	AA	GG	AA	AA	AA	AA	GG	GG	GG	AA	AA	AA	AA	AA	AA	AA	AA	AA	AA	AA	AA	AA	AA	GG	AA	AA	GG	AA	AA	GG	AA	GG
ss196423506	A/G	1	39147134	+	agpv3	MO/UC_Davis	40K	PZE-101055327	A	NA	GG	GG	GG	GG	GG	GG	GG	GG	GG	GG	GG	GG	GG	GG	GG	GG	GG	GG	GG	GG	GG	GG	GG	GG	GG	GG	GG	GG	GG	AA	GG	GG	GG	GG	GG	GG	GG	GG	GG
ss196530240	A/C	1	39218390	-	agpv3	MO/UC_Davis	40K	SYNGENTA3208	A	NA	CC	CC	CC	CC	CC	CC	CC	CC	CC	CC	CC	CC	CC	CC	CC	CC	CC	CC	AA	CC	CC	CC	CC	CC	CC	CC	CC	CC	CC	CC	CC	AA	CC	CC	CC	CC	CC	AA	CC
ss196520538	A/C	1	39253209	+	agpv3	MO/UC_Davis	40K	SYN34675	A	NA	CC	AA	CC	CC	AA	NN	CC	CC	AA	AA	NN	CC	CC	AA	AA	AA	CC	CC	AA	CC	CC	CC	AA	CC	CC	CC	CC	CC	CC	CC	AA	AA	CC	AA	CC	CC	AA	CC	AA
ss196423508	A/G	1	39259488	+	agpv3	MO/UC_Davis	15K	PZE-101055532	5	NA	AG	AA	AA	AA	NN	AG	AA	GG	AA	NN	NN	AA	AA	NN	NN	NN	AA	NN	AA	AA	AA	AA	AA	AA	AA	AA	AA	AA	AA	AA	NN	AA	GG	NN	GG	AA	AA	GG	NN
ss196423510	A/G	1	39260158	+	agpv3	MO/UC_Davis	40K	PZE-101055565	A	NA	AA	GG	AA	GG	AA	AA	AA	AA	AA	AA	GG	AA	AA	AA	AA	AA	AA	AA	AA	GG	GG	GG	AA	AA	AA	AA	GG	GG	GG	GG	AA	AA	GG	AA	GG	AA	AA	GG	AA
ss196423512	A/C	1	39606177	+	agpv3	MO/UC_Davis	40K	PZE-101055712	A	NA	AA	AA	AA	CC	CC	NN	NN	AA	AA	AA	AA	CC	AA	CC	CC	NN	CC	AA	AA	AA	AA	AA	AA	AA	NN	AA	AA	AA	AA	CC	CC	AA	AA	CC	AA	AA	AA	CC	CC
ss196423514	C/G	1	39736102	+	agpv3	MO/UC_Davis	40K	PZE-101055749	B	NA	CC	CC	CC	GG	GG	NN	GG	GG	CC	CC	CC	CC	CC	GG	GG	GG	CC	CC	CC	CC	CC	CC	CC	CC	GG	GG	CC	CC	CC	CC	GG	CC	CC	GG	CC	CC	CC	GG	GG
ss196423516	A/G	1	39746814	-	agpv3	MO/UC_Davis	40K	PZE-101055771	A	NA	AA	GG	GG	GG	GG	GG	GG	GG	AA	AA	AA	AA	AA	GG	GG	GG	GG	GG	AA	AA	AA	AA	AA	AA	GG	GG	AA	AA	AA	GG	GG	AA	AA	GG	GG	GG	AA	AA	GG
ss196423518	A/G	1	39747518	-	agpv3	MO/UC_Davis	15K	PZE-101055774	5	NA	AA	GG	GG	GG	GG	GG	GG	GG	AA	AA	AA	AA	AA	GG	GG	GG	GG	GG	AA	AA	AA	AA	AA	AA	GG	GG	AA	AA	AA	GG	GG	AA	AA	GG	GG	GG	AA	AA	GG
ss196423524	A/C	1	39761178	+	agpv3	MO/UC_Davis	40K	PZE-101055906	A	NA	CC	CC	CC	CC	AA	NN	CC	CC	CC	CC	CC	CC	CC	AA	AA	AA	CC	CC	CC	CC	CC	CC	CC	CC	CC	AA	NN	CC	CC	CC	AA	CC	CC	AA	CC	AA	CC	AA	AA
ss196423526	A/G	1	39790374	-	agpv3	MO/UC_Davis	15K	PZE-101055970	5	NA	AA	NN	NN	NN	GG	NN	GG	AA	AA	GG	NN	NN	AA	GG	GG	GG	NN	GG	AA	AA	AA	AA	GG	GG	NN	GG	AA	AA	AA	GG	GG	AA	AA	GG	NN	NN	AA	AA	GG
ss196423520	A/G	1	39808018	-	agpv3	MO/UC_Davis	40K	PZE-101055838	B	NA	GG	GG	GG	AA	AA	NN	AA	GG	GG	GG	AA	AA	GG	AA	AA	AA	AA	NN	GG	GG	GG	GG	AA	GG	AA	GG	GG	GG	GG	AA	AA	GG	GG	AA	GG	AA	GG	GG	AA
ss196520471	A/G	1	39848578	-	agpv3	MO/UC_Davis	40K	SYN34616	A	NA	AA	AA	AA	NN	AA	AA	GG	AA	AA	AA	NN	AA	AA	AA	AA	AA	AA	AA	AA	AA	AA	AA	GG	AA	GG	AA	AA	AA	AA	AA	AA	AA	AA	AA	AA	AA	AA	AA	AA
ss196420577	A/G	1	39854812	+	agpv3	MO/UC_Davis	40K	PUT-163a-71445275-3372	B	NA	GG	GG	GG	GG	GG	GG	GG	GG	GG	GG	GG	GG	GG	GG	GG	GG	GG	AA	GG	GG	GG	GG	GG	GG	GG	GG	GG	GG	GG	GG	GG	GG	GG	GG	GG	GG	GG	GG	GG
ss196520469	A/G	1	39859423	-	agpv3	MO/UC_Davis	40K	SYN34615	A	NA	AA	AA	AA	GG	AA	AA	GG	AA	AA	AA	GG	AA	AA	AA	AA	AA	AA	AA	AA	AA	AA	AA	GG	GG	GG	AA	AA	AA	AA	AA	AA	AA	AA	AA	AA	GG	AA	AA	AA
ss196423528	A/G	1	39860167	+	agpv3	MO/UC_Davis	40K	PZE-101056000	B	NA	AA	AA	AA	AA	GG	GG	GG	GG	GG	GG	GG	GG	GG	GG	GG	GG	GG	GG	GG	GG	GG	GG	GG	GG	GG	AA	GG	GG	GG	GG	GG	GG	AA	GG	GG	AA	GG	AA	GG
ss196423530	A/G	1	39860294	+	agpv3	MO/UC_Davis	40K	PZE-101056007	A	NA	GG	GG	GG	GG	GG	GG	GG	GG	AA	GG	GG	GG	AA	GG	GG	GG	GG	GG	AA	GG	GG	GG	GG	GG	GG	GG	GG	GG	GG	GG	GG	AA	GG	GG	GG	GG	GG	GG	GG
ss196423532	A/G	1	39895893	-	agpv3	MO/UC_Davis	40K	PZE-101056062	A	NA	AA	AA	AA	AA	AA	AA	AA	AA	AA	AA	AA	AA	AA	AA	AA	AA	AA	GG	AA	AA	AA	AA	AA	AA	AA	AA	AA	AA	AA	AA	AA	AA	AA	AA	AA	AA	AA	AA	AA
ss196423534	A/G	1	39906511	-	agpv3	MO/UC_Davis	40K	PZE-101056102	A	NA	AA	GG	GG	GG	GG	GG	GG	GG	GG	GG	GG	GG	GG	GG	GG	GG	GG	GG	GG	GG	GG	GG	AA	GG	GG	AA	GG	GG	GG	GG	GG	GG	GG	GG	GG	GG	GG	GG	GG
ss196423536	A/G	1	39908574	+	agpv3	MO/UC_Davis	40K	PZE-101056156	A	NA	NN	GG	GG	GG	GG	GG	GG	GG	AA	AA	AA	AA	AA	GG	GG	GG	AA	GG	AA	AA	GG	GG	GG	AA	GG	GG	GG	GG	GG	GG	GG	AA	GG	GG	AA	NN	AA	AA	GG
ss196504893	A/G	1	40143876	-	agpv3	MO/UC_Davis	40K	SYN15466	A	NA	GG	AA	AA	GG	AA	AA	AA	AA	AA	AA	AA	AA	AA	AA	AA	AA	AA	AA	AA	AA	GG	GG	AA	GG	NN	AA	GG	GG	GG	AA	AA	AA	GG	AA	AA	AA	AA	AA	AA
ss196504895	A/G	1	40145903	+	agpv3	MO/UC_Davis	40K	SYN15467	B	NA	NN	GG	GG	AA	GG	GG	GG	GG	GG	GG	GG	GG	GG	NN	NN	NN	GG	GG	GG	GG	AA	AA	GG	AA	GG	GG	NN	AA	AA	GG	GG	GG	AA	GG	GG	GG	GG	GG	GG
ss196423538	A/G	1	40359217	+	agpv3	MO/UC_Davis	40K	PZE-101056681	A	NA	GG	GG	GG	AA	AA	GG	AA	GG	GG	GG	AA	AA	GG	GG	GG	GG	GG	GG	AA	GG	GG	GG	GG	AA	AA	GG	GG	GG	GG	AA	GG	AA	GG	GG	GG	AA	GG	GG	GG
ss196528580	A/G	1	40360196	+	agpv3	MO/UC_Davis	40K	SYN9128	A	NA	GG	GG	GG	GG	GG	GG	GG	GG	GG	GG	GG	GG	GG	GG	GG	GG	GG	AA	GG	GG	GG	GG	AA	GG	GG	GG	GG	GG	GG	GG	GG	GG	GG	GG	GG	GG	GG	GG	GG
ss196423542	A/G	1	40361240	+	agpv3	MO/UC_Davis	40K	PZE-101056687	A	NA	AA	AA	AA	GG	GG	AA	GG	AA	AA	AA	GG	GG	AA	AA	AA	AA	AA	GG	GG	AA	AA	AA	GG	GG	GG	AA	AA	AA	AA	GG	AA	GG	AA	AA	AA	GG	AA	AA	AA
ss196528586	T/C	1	40423146	-	agpv3	MO/UC_Davis	40K	SYN9135	A	NA	NN	CC	CC	CC	CC	CC	CC	CC	TT	TT	CC	TT	TT	CC	CC	CC	TT	CC	CC	CC	TT	TT	CC	CC	CC	CC	TT	CC	TT	CC	CC	CC	TT	CC	TT	TT	CC	CC	CC
ss196528582	T/G	1	40424843	+	agpv3	MO/UC_Davis	40K	SYN9132	A	NA	TT	TT	GG	TT	GG	TT	TT	TT	TT	TT	NN	TT	TT	TT	TT	TT	TT	TT	TT	GG	TT	TT	GG	TT	TT	GG	TT	TT	TT	GG	TT	TT	TT	TT	TT	TT	GG	TT	TT
ss196419382	T/C	1	40425471	+	agpv3	MO/UC_Davis	15K	PUT-163a-31406043-1919	3	NA	CC	TT	CC	CC	CC	CC	CC	TT	CC	CC	CC	TT	TT	CC	CC	CC	TT	TT	CC	CC	TT	TT	CC	TT	CC	CC	TT	CC	TT	CC	CC	CC	CC	CC	CC	CC	CC	CC	CC
ss196419780	T/C	1	40425923	-	agpv3	MO/UC_Davis	40K	PUT-163a-60339688-2389	5	NA	CC	TT	TT	TT	TT	TT	TT	TT	CC	CC	TT	TT	TT	TT	TT	TT	TT	TT	TT	TT	TT	TT	TT	TT	TT	TT	TT	TT	TT	TT	TT	TT	CC	TT	CC	TT	TT	TT	TT
ss196423544	T/C	1	40427060	+	agpv3	MO/UC_Davis	15K	PZE-101056856	2	NA	CC	CC	CC	TT	CC	TT	CC	CC	CC	CC	CC	CC	TT	TT	TT	TT	TT	CC	TT	TT	TT	TT	CC	TT	CC	TT	TT	CC	TT	CC	TT	TT	CC	TT	CC	CC	CC	CC	TT
ss196423546	A/G	1	40516111	-	agpv3	MO/UC_Davis	40K	PZE-101056999	A	NA	AA	AA	AA	AA	AA	NN	GG	AA	AA	AA	AA	AA	AA	AA	AA	AA	AA	GG	AA	AA	AA	AA	AA	GG	GG	AA	AA	AA	AA	AA	AA	AA	AA	AA	GG	AA	AA	AA	AA
ss196423548	A/C	1	40516132	-	agpv3	MO/UC_Davis	40K	PZE-101057000	A	NA	AA	CC	CC	AA	AA	AA	AA	CC	AA	AA	CC	CC	AA	AA	AA	AA	AA	AA	AA	CC	AA	AA	CC	AA	NN	CC	AA	AA	AA	AA	NN	AA	CC	NN	AA	AA	CC	CC	AA
ss196423550	A/G	1	40524236	-	agpv3	MO/UC_Davis	15K	PZE-101057030	5	NA	NN	AA	AA	GG	AA	GG	AA	AA	GG	AA	AA	AA	AA	NN	NN	NN	AA	AA	NN	AA	AA	AA	AA	AA	NN	AA	AA	AA	AA	AA	NN	NN	AA	NN	GG	NN	AA	AA	NN
ss196509853	A/G	1	40575158	+	agpv3	MO/UC_Davis	15K	SYN21367	2	NA	GG	AA	GG	GG	GG	NN	GG	GG	GG	GG	NN	GG	GG	GG	GG	GG	GG	GG	GG	GG	GG	GG	AA	AA	GG	AA	GG	GG	GG	GG	GG	GG	NN	GG	AA	GG	GG	GG	GG
ss196423552	A/C	1	40577085	-	agpv3	MO/UC_Davis	15K	PZE-101057118	2	NA	AA	CC	CC	AA	AA	AA	AA	CC	CC	AC	CC	CC	CC	AA	AA	AA	CC	CC	CC	CC	CC	CC	CC	CC	AA	CC	CC	AA	CC	AC	AA	CC	CC	AA	AA	AA	CC	CC	AA
ss196423554	A/C	1	40729147	-	agpv3	MO/UC_Davis	40K	PZE-101057141	B	NA	CC	CC	CC	AA	CC	CC	AA	CC	CC	AA	CC	CC	CC	CC	CC	CC	CC	CC	CC	CC	CC	CC	CC	CC	AA	CC	CC	CC	CC	AA	CC	CC	CC	CC	AA	CC	CC	CC	CC
ss196518387	A/C	1	40730774	-	agpv3	MO/UC_Davis	40K	SYN31861	B	NA	AA	AA	CC	CC	AA	NN	CC	CC	AA	CC	NN	CC	CC	AA	AA	AA	CC	CC	CC	CC	CC	CC	AA	CC	CC	CC	CC	CC	CC	CC	AA	CC	CC	AA	CC	AA	CC	CC	AA
ss196518389	A/G	1	40730776	-	agpv3	MO/UC_Davis	40K	SYN31862	B	NA	GG	GG	AA	AA	GG	NN	AA	AA	GG	AA	NN	AA	AA	GG	GG	GG	AA	AA	AA	AA	AA	AA	GG	AA	AA	AA	AA	AA	AA	AA	GG	AA	AA	GG	AA	GG	AA	AA	GG
ss196518385	A/G	1	40732012	-	agpv3	MO/UC_Davis	15K	SYN31860	C	NA	NN	NN	NN	GG	NN	GG	GG	GG	GG	GG	NN	NN	AA	GG	GG	GG	GG	NN	GG	AA	AA	AA	GG	GG	NN	GG	NN	NN	AA	GG	NN	NN	GG	NN	NN	GG	NN	GG	GG
ss196423558	A/C	1	40733358	+	agpv3	MO/UC_Davis	40K	PZE-101057190	5	NA	NN	AA	AA	CC	AA	CC	AA	AA	CC	AA	AA	AA	AA	CC	CC	CC	AA	AA	AA	AA	AA	AA	AA	AA	AA	AA	AA	AA	AA	AA	CC	AA	AA	CC	CC	CC	AA	AA	CC
ss196423562	A/G	1	40814246	+	agpv3	MO/UC_Davis	40K	PZE-101057252	A	NA	GG	GG	GG	GG	GG	GG	GG	GG	GG	GG	GG	GG	GG	GG	GG	GG	GG	GG	GG	GG	GG	GG	GG	GG	GG	GG	GG	GG	GG	GG	GG	GG	GG	GG	GG	GG	GG	GG	GG
ss196521663	A/G	1	41105988	+	agpv3	MO/UC_Davis	15K	SYN36100	C	NA	AA	AA	GG	AA	AA	AA	AA	AA	AA	AA	NN	GG	AA	AA	AA	AA	AA	AA	AA	AA	GG	GG	AA	AA	AA	AA	GG	NN	GG	AA	AA	AA	AA	AA	AA	AA	AA	AA	AA
ss196521659	A/C	1	41107498	+	agpv3	MO/UC_Davis	40K	SYN36098	A	NA	CC	AA	CC	CC	CC	NN	CC	AA	CC	CC	AA	CC	AA	CC	CC	CC	AA	AA	CC	CC	CC	CC	AA	CC	CC	CC	CC	CC	CC	CC	CC	CC	CC	CC	CC	AA	CC	CC	CC
ss196521661	A/G	1	41107700	-	agpv3	MO/UC_Davis	40K	SYN36099	A	NA	GG	AA	GG	GG	GG	NN	GG	AA	GG	GG	NN	GG	AA	GG	GG	GG	AA	AA	GG	GG	GG	GG	AA	GG	GG	GG	GG	GG	GG	GG	GG	GG	GG	GG	GG	AA	GG	GG	GG
ss196414458	A/G	1	41108867	+	agpv3	MO/UC_Davis	40K	PZA00240.6	A	NA	GG	GG	AA	AA	AA	AA	GG	GG	GG	AA	NN	AA	GG	AA	AA	AA	GG	GG	GG	AA	AA	AA	GG	GG	GG	GG	AA	GG	AA	AA	AA	GG	GG	AA	GG	GG	GG	AA	AA
ss196414460	A/G	1	41108936	-	agpv3	MO/UC_Davis	15K	PZA00240.9	2	NA	AA	GG	GG	GG	GG	GG	AA	GG	AA	GG	GG	GG	GG	GG	GG	GG	GG	GG	AA	GG	GG	GG	GG	AA	NN	AA	GG	AA	GG	GG	GG	AA	AA	GG	AA	GG	AA	GG	GG
ss196414462	A/G	1	41108951	+	agpv3	MO/UC_Davis	40K	PZA00240.8	A	NA	GG	AA	GG	GG	GG	NN	GG	AA	GG	GG	AA	GG	AA	GG	GG	GG	AA	AA	GG	GG	GG	GG	AA	GG	GG	GG	GG	GG	GG	GG	GG	GG	GG	GG	GG	AA	GG	GG	GG
ss196414464	A/G	1	41109050	+	agpv3	MO/UC_Davis	40K	PZA00240.4	A	NA	GG	GG	AA	AA	AA	AA	GG	GG	GG	AA	GG	AA	GG	AA	AA	AA	GG	GG	GG	AA	AA	AA	GG	GG	GG	GG	AA	GG	AA	AA	AA	GG	GG	AA	GG	GG	GG	AA	AA
ss196423564	A/C	1	41223073	+	agpv3	MO/UC_Davis	40K	PZE-101057532	A	NA	CC	CC	CC	CC	CC	CC	AA	CC	AA	CC	CC	CC	CC	CC	CC	CC	CC	CC	CC	CC	CC	CC	CC	AA	AA	AA	CC	AA	CC	CC	CC	CC	AA	CC	AA	CC	AA	CC	CC
ss196523592	A/G	1	41245014	-	agpv3	MO/UC_Davis	40K	SYN38499	5	NA	GG	GG	AA	GG	GG	AA	GG	AA	NN	AA	NN	AA	GG	AA	AA	AA	GG	GG	AA	GG	AA	AA	GG	NN	GG	GG	AA	GG	AA	AA	AA	AA	NN	AA	NN	GG	NN	GG	AA
ss196523596	T/C	1	41282158	+	agpv3	MO/UC_Davis	40K	SYN38500	B	NA	TT	TT	NN	TT	TT	NN	TT	CC	TT	CC	NN	CC	TT	TT	TT	TT	TT	TT	CC	TT	CC	CC	TT	TT	TT	TT	CC	CC	CC	CC	TT	CC	TT	TT	TT	TT	TT	CC	TT
ss196423568	A/G	1	41382595	-	agpv3	MO/UC_Davis	40K	PZE-101057783	A	NA	GG	GG	GG	GG	GG	NN	GG	GG	GG	GG	GG	GG	AA	AA	AA	AA	GG	GG	GG	GG	GG	GG	GG	GG	GG	GG	GG	GG	GG	GG	AA	GG	GG	AA	GG	GG	GG	GG	AA
ss196423572	A/C	1	41433729	+	agpv3	MO/UC_Davis	15K	PZE-101057910	3	NA	CC	CC	CC	CC	CC	CC	NN	NN	CC	CC	CC	CC	CC	CC	CC	CC	CC	CC	CC	CC	CC	CC	CC	AA	AA	CC	CC	CC	CC	CC	CC	CC	CC	CC	CC	CC	CC	NN	CC
ss196423576	A/G	1	41436937	-	agpv3	MO/UC_Davis	40K	PZE-101057950	A	NA	GG	AA	GG	AA	GG	NN	AA	GG	GG	GG	NN	AA	AA	GG	GG	GG	GG	GG	GG	GG	GG	GG	GG	GG	AA	GG	GG	GG	GG	GG	GG	GG	GG	GG	GG	AA	GG	AA	GG
ss196423578	A/G	1	41441164	-	agpv3	MO/UC_Davis	15K	PZE-101057994	5	NA	AA	AA	AA	AA	AA	GG	AA	GG	AA	GG	AA	AA	AA	GG	GG	GG	GG	GG	GG	GG	GG	GG	GG	GG	AA	GG	GG	AA	GG	GG	GG	GG	AA	GG	GG	AA	GG	AA	GG
ss196516227	A/G	1	41474178	-	agpv3	MO/UC_Davis	40K	SYN29246	A	NA	GG	GG	GG	GG	GG	GG	GG	GG	GG	AA	GG	GG	GG	GG	GG	GG	AA	AA	GG	GG	GG	GG	AA	GG	GG	GG	GG	GG	GG	AA	GG	GG	GG	GG	GG	GG	GG	GG	GG
ss196529296	A/G	1	41476632	-	agpv3	MO/UC_Davis	40K	SYNGENTA0974	A	NA	AA	GG	AA	GG	GG	GG	GG	GG	GG	AA	GG	GG	GG	GG	GG	GG	AA	AA	GG	GG	GG	GG	AA	GG	GG	GG	GG	AA	GG	AA	GG	GG	GG	GG	AA	GG	GG	GG	GG
ss196516229	A/C	1	41485959	-	agpv3	MO/UC_Davis	15K	SYN29249	C	NA	NN	AA	NN	NN	CC	CC	NN	AC	CC	NN	CC	NN	NN	CC	NN	NN	CC	CC	NN	AA	AA	AA	CC	NN	CC	NN	AA	CC	AA	NN	NN	NN	NN	NN	CC	AA	AA	CC	NN
ss196523528	A/G	1	41540406	+	agpv3	MO/UC_Davis	40K	SYN38396	A	NA	AA	GG	AA	AA	AA	AA	AA	AA	AA	AA	AA	AA	AA	AA	AA	AA	AA	AA	AA	GG	GG	GG	AA	AA	AA	AA	GG	AA	GG	AA	AA	AA	AA	AA	AA	GG	GG	AA	AA
ss196523524	A/C	1	41541448	+	agpv3	MO/UC_Davis	40K	SYN38393	A	NA	AA	CC	AA	CC	CC	CC	CC	CC	CC	CC	CC	CC	CC	CC	CC	CC	CC	CC	CC	CC	CC	CC	AA	CC	CC	CC	CC	AA	CC	CC	CC	CC	CC	CC	CC	CC	CC	CC	CC
ss196523526	A/G	1	41541757	-	agpv3	MO/UC_Davis	15K	SYN38395	1	NA	AA	GG	AA	AA	AA	AA	AA	AA	AA	AA	AA	AA	AA	AA	AA	AA	AA	AA	AA	GG	GG	GG	AA	AA	AA	AA	GG	AA	GG	AA	AA	AA	AA	AA	AA	GG	GG	AA	AA
ss196423582	A/G	1	41855790	+	agpv3	MO/UC_Davis	15K	PZE-101058154	2	NA	GG	GG	GG	AA	AA	AA	AA	AA	GG	AA	AA	AA	GG	AA	AA	AA	AA	AA	AA	GG	GG	GG	GG	AA	AA	AA	GG	GG	GG	AA	AA	AA	GG	AA	GG	GG	GG	AA	AA
ss196423584	A/G	1	41856774	-	agpv3	MO/UC_Davis	15K	PZE-101058157	5	NA	GG	GG	GG	AA	AA	AA	AA	AA	GG	AA	AA	AA	GG	AA	AA	AA	AA	AA	AA	GG	GG	GG	GG	AA	AA	AA	GG	GG	GG	AA	AA	AA	GG	AA	GG	GG	GG	GG	AA
ss196516744	A/G	1	41859006	+	agpv3	MO/UC_Davis	15K	SYN29863	1	NA	GG	AA	GG	GG	GG	GG	GG	GG	GG	GG	GG	GG	GG	GG	GG	GG	GG	GG	GG	AA	AA	AA	GG	GG	GG	GG	AA	GG	AA	GG	GG	GG	GG	GG	GG	AA	AA	AA	GG
ss196516742	A/G	1	41859307	-	agpv3	MO/UC_Davis	40K	SYN29860	A	NA	GG	GG	GG	GG	GG	GG	GG	GG	AA	GG	GG	GG	AA	GG	GG	GG	GG	GG	GG	GG	GG	GG	AA	GG	GG	GG	GG	GG	GG	GG	GG	GG	AA	GG	GG	GG	GG	GG	GG
ss196522630	A/G	1	41961555	+	agpv3	MO/UC_Davis	40K	SYN37299	A	NA	GG	AA	GG	GG	GG	GG	GG	GG	GG	GG	GG	GG	GG	GG	GG	GG	GG	GG	GG	AA	AA	AA	GG	GG	GG	GG	AA	GG	AA	GG	GG	GG	GG	GG	GG	AA	AA	GG	GG
ss196423586	A/G	1	41962008	+	agpv3	MO/UC_Davis	40K	PZE-101058205	A	NA	GG	AA	GG	GG	GG	GG	GG	GG	GG	GG	GG	GG	GG	GG	GG	GG	GG	GG	GG	AA	AA	AA	GG	GG	GG	GG	AA	GG	AA	GG	GG	GG	GG	GG	GG	AA	AA	GG	GG
ss196522632	A/G	1	41966765	+	agpv3	MO/UC_Davis	40K	SYN37302	A	NA	GG	GG	GG	GG	GG	GG	GG	GG	GG	GG	GG	GG	AA	GG	GG	GG	GG	GG	GG	GG	GG	GG	AA	GG	GG	GG	GG	GG	GG	GG	GG	GG	GG	GG	GG	GG	GG	GG	GG
ss196423588	A/G	1	41968893	+	agpv3	MO/UC_Davis	15K	PZE-101058210	2	NA	GG	GG	GG	AA	AA	AA	AA	AA	GG	AA	AA	AA	GG	AA	AA	AA	AA	AA	AA	GG	GG	GG	GG	AA	AA	AA	GG	GG	GG	AA	AA	AA	GG	AA	GG	GG	GG	AA	AA
ss196423590	A/G	1	42018030	-	agpv3	MO/UC_Davis	40K	PZE-101058273	A	NA	GG	AA	GG	GG	GG	AA	AA	AA	GG	GG	NN	AA	GG	AA	AA	AA	GG	GG	GG	AA	AA	AA	AA	GG	AA	GG	AA	GG	AA	GG	AA	GG	GG	AA	GG	AA	AA	GG	AA
ss196423592	A/G	1	42018085	-	agpv3	MO/UC_Davis	40K	PZE-101058274	A	NA	GG	AA	AA	GG	GG	AA	AA	AA	GG	GG	NN	AA	GG	AA	AA	AA	GG	GG	AA	AA	AA	AA	AA	GG	AA	GG	AA	AA	AA	GG	AA	AA	GG	AA	AA	AA	AA	AA	AA
ss196423594	A/G	1	42018213	-	agpv3	MO/UC_Davis	40K	PZE-101058277	A	NA	AA	AA	GG	AA	AA	AA	AA	AA	AA	GG	AA	AA	AA	AA	AA	AA	AA	AA	GG	AA	AA	AA	AA	AA	AA	AA	AA	GG	AA	AA	AA	GG	AA	AA	AA	AA	AA	GG	AA
ss196423596	A/G	1	42018866	+	agpv3	MO/UC_Davis	40K	PZE-101058290	A	NA	AA	AA	AA	AA	AA	AA	AA	AA	AA	AA	AA	AA	AA	AA	AA	AA	GG	GG	AA	AA	AA	AA	AA	AA	AA	AA	AA	AA	AA	GG	AA	AA	AA	AA	AA	AA	AA	AA	AA
ss196423598	A/C	1	42020182	-	agpv3	MO/UC_Davis	40K	PZE-101058310	A	NA	CC	CC	CC	CC	CC	CC	CC	CC	CC	CC	CC	CC	CC	CC	CC	CC	AA	AA	CC	CC	CC	CC	CC	CC	CC	CC	CC	CC	CC	AA	CC	CC	CC	CC	CC	CC	CC	AA	CC
ss196423600	A/G	1	42021022	+	agpv3	MO/UC_Davis	40K	PZE-101058312	A	NA	GG	AA	GG	GG	GG	GG	AA	AA	AA	GG	GG	GG	GG	GG	GG	GG	GG	GG	GG	GG	GG	GG	GG	AA	AA	AA	GG	GG	GG	GG	GG	GG	AA	GG	GG	AA	GG	GG	GG
ss196423602	A/G	1	42023327	+	agpv3	MO/UC_Davis	15K	PZE-101058322	2	NA	GG	AA	GG	GG	GG	GG	AA	AA	AA	GG	NN	AA	GG	GG	GG	GG	GG	GG	GG	GG	GG	GG	GG	AA	AA	AA	GG	GG	GG	GG	GG	GG	AA	GG	GG	AA	GG	AA	GG
ss196423604	A/G	1	42024108	-	agpv3	MO/UC_Davis	40K	PZE-101058333	A	NA	GG	AA	GG	GG	GG	GG	AA	AA	AA	GG	GG	GG	GG	GG	GG	GG	GG	GG	GG	GG	GG	GG	GG	AA	AA	AA	GG	GG	GG	GG	GG	GG	AA	GG	GG	AA	GG	GG	GG
ss196531094	A/C	1	42025336	+	agpv3	MO/UC_Davis	15K	ZM013624-0495	1	NA	NN	AA	CC	CC	CC	CC	AA	AA	AA	CC	NN	AA	CC	CC	CC	CC	AA	AA	CC	CC	CC	CC	CC	AA	AA	AA	CC	CC	CC	AA	CC	CC	AA	CC	CC	AA	CC	CC	CC
ss196423606	A/G	1	42126809	+	agpv3	MO/UC_Davis	40K	PZE-101058372	A	NA	GG	GG	GG	GG	GG	GG	GG	GG	GG	GG	GG	GG	GG	GG	GG	GG	AA	AA	GG	GG	GG	GG	GG	GG	GG	GG	GG	GG	GG	AA	GG	GG	GG	GG	GG	GG	GG	AA	GG
ss196420579	A/G	1	42170909	+	agpv3	MO/UC_Davis	40K	PUT-163a-71445350-3373	A	NA	GG	AA	AA	AA	AA	GG	AA	AA	GG	GG	NN	GG	AA	GG	GG	GG	GG	GG	GG	GG	GG	GG	GG	AA	AA	AA	GG	AA	GG	GG	GG	GG	GG	GG	GG	AA	GG	GG	GG
ss196420585	A/G	1	42171028	+	agpv3	MO/UC_Davis	40K	PUT-163a-71445350-3378	A	NA	GG	NN	GG	GG	GG	GG	GG	GG	GG	GG	GG	GG	GG	GG	GG	GG	GG	GG	GG	GG	GG	GG	GG	GG	GG	GG	GG	GG	GG	GG	GG	GG	GG	GG	GG	NN	GG	GG	GG
ss196420581	A/C	1	42171329	-	agpv3	MO/UC_Davis	15K	PUT-163a-71445350-3375	2	NA	AA	CC	CC	CC	CC	AA	CC	CC	AA	AA	CC	AA	CC	AA	AA	AA	AA	AA	AA	AA	AA	AA	AA	CC	CC	CC	AA	CC	AA	AA	AA	AA	AA	AA	AA	CC	AA	CC	AA
ss196420583	A/G	1	42171347	-	agpv3	MO/UC_Davis	40K	PUT-163a-71445350-3376	A	NA	AA	AG	AA	AA	AA	AA	AA	AA	AA	AA	AA	AA	AA	AA	AA	AA	AA	AA	AA	AA	AA	AA	AA	AA	AA	AA	AA	AA	AA	AA	AA	AA	AA	AA	AA	AG	AA	AA	AA
ss196423608	A/G	1	42348010	+	agpv3	MO/UC_Davis	40K	PZE-101058496	2	NA	NN	GG	GG	GG	GG	GG	GG	GG	GG	GG	GG	GG	GG	GG	GG	GG	GG	GG	GG	GG	GG	GG	GG	GG	GG	GG	GG	GG	GG	GG	GG	GG	GG	GG	GG	GG	GG	GG	GG
ss196423610	A/G	1	42477578	-	agpv3	MO/UC_Davis	15K	PZE-101058520	5	NA	GG	GG	GG	GG	GG	AA	GG	GG	GG	GG	GG	GG	GG	AA	AA	NN	GG	GG	GG	GG	GG	GG	GG	GG	GG	GG	GG	GG	GG	GG	AA	GG	GG	AA	AA	GG	GG	GG	AA
ss196522030	A/G	1	42526861	-	agpv3	MO/UC_Davis	15K	SYN36556	1	NA	GG	GG	GG	GG	GG	GG	AA	AA	GG	GG	NN	GG	AA	GG	GG	GG	GG	GG	GG	AA	AA	AA	GG	GG	AA	GG	AA	GG	AA	AA	GG	GG	AA	GG	AA	GG	AA	AA	GG
ss196423612	A/G	1	42781401	+	agpv3	MO/UC_Davis	40K	PZE-101058806	A	NA	GG	GG	GG	GG	GG	GG	AA	AA	GG	GG	NN	GG	AA	GG	GG	GG	GG	GG	GG	GG	AA	AA	GG	GG	NN	GG	AA	GG	AA	GG	GG	GG	GG	GG	AA	GG	AA	GG	GG
ss196423616	A/C	1	42849973	-	agpv3	MO/UC_Davis	40K	PZE-101058897	A	NA	CC	AA	CC	NN	CC	CC	CC	CC	CC	CC	CC	CC	CC	CC	CC	CC	CC	CC	CC	CC	CC	CC	AA	CC	CC	CC	CC	CC	CC	CC	CC	CC	CC	CC	AA	AA	CC	CC	CC
ss196509382	A/C	1	42851076	+	agpv3	MO/UC_Davis	40K	SYN20757	A	NA	AA	AA	AA	AA	AA	AA	AA	AA	CC	AA	AA	AA	AA	AA	AA	AA	AA	AA	AA	AA	AA	AA	CC	CC	AA	AA	AA	AA	AA	AA	AA	AA	AA	AA	AA	AA	AA	AA	AA
ss196509386	A/G	1	42851264	+	agpv3	MO/UC_Davis	15K	SYN20764	1	NA	AA	AA	AA	AA	AA	NN	AA	AA	AA	AA	AA	GG	AA	GG	GG	GG	AA	AA	AA	AA	AA	AA	GG	GG	AA	AA	AA	AA	AA	AA	GG	AA	AA	GG	AA	AA	AA	AA	GG
ss196509384	A/C	1	42852876	-	agpv3	MO/UC_Davis	15K	SYN20761	1	NA	AA	AA	AA	AA	AA	AA	AA	CC	AA	AA	CC	AA	AA	AA	AA	AA	AA	AA	AA	AA	AA	AA	CC	CC	AA	AA	AA	AA	AA	AA	AA	AA	AA	AA	AA	AA	AA	AA	AA
ss196509388	A/G	1	42854824	-	agpv3	MO/UC_Davis	15K	SYN20765	1	NA	AA	AA	AA	AA	AA	NN	AA	GG	AA	AA	NN	AA	AA	GG	GG	GG	AA	AA	AA	AA	AA	AA	GG	GG	AA	AA	AA	GG	AA	AA	GG	AA	AA	GG	AA	AA	AA	AA	GG
ss196509390	A/G	1	42855924	+	agpv3	MO/UC_Davis	15K	SYN20770	3	NA	GG	GG	GG	GG	GG	NN	GG	NN	GG	GG	NN	GG	GG	AA	AA	AA	GG	GG	GG	GG	GG	GG	AA	AA	GG	GG	GG	AA	GG	GG	AA	GG	GG	AA	GG	GG	GG	GG	NN
ss196509392	A/G	1	42855960	-	agpv3	MO/UC_Davis	40K	SYN20771	B	NA	NN	AA	GG	GG	GG	GG	GG	GG	GG	AA	GG	GG	AA	GG	GG	GG	GG	GG	GG	GG	AA	AA	GG	GG	GG	AA	AA	GG	AA	GG	GG	AA	AA	GG	GG	AA	AG	GG	GG
ss196501547	A/G	1	42926139	-	agpv3	MO/UC_Davis	15K	SYN11249	1	NA	AA	GG	AA	AA	AA	AA	AA	AA	AA	GG	AA	AA	GG	AA	AA	AA	GG	AA	AA	AA	GG	GG	AA	AA	AA	AA	GG	GG	GG	GG	AA	AA	GG	AA	AA	GG	GG	AA	AA
ss196501535	A/G	1	42926374	-	agpv3	MO/UC_Davis	15K	SYN11242	2	NA	GG	GG	GG	AA	AA	AA	AA	AA	AA	GG	AA	AA	GG	AA	AA	AA	GG	GG	AA	AA	GG	GG	AA	AA	AA	AA	GG	GG	GG	GG	AA	AA	GG	AA	AA	GG	GG	AA	AA
ss196501543	A/G	1	42927733	-	agpv3	MO/UC_Davis	15K	SYN11247	1	NA	AA	AA	AA	GG	GG	GG	GG	GG	GG	AA	GG	GG	AA	GG	GG	GG	AA	AA	GG	GG	AA	AA	GG	GG	GG	GG	AA	AA	AA	AA	GG	GG	AA	GG	GG	AA	AA	GG	GG
ss196501545	A/G	1	42927738	-	agpv3	MO/UC_Davis	15K	SYN11248	1	NA	GG	GG	GG	AA	AA	AA	AA	AA	AA	GG	AA	AA	GG	AA	AA	AA	GG	GG	AA	AA	GG	GG	AA	AA	AA	AA	GG	GG	GG	GG	AA	AA	GG	AA	AA	GG	GG	AA	AA
ss196501539	A/G	1	42927907	-	agpv3	MO/UC_Davis	15K	SYN11245	1	NA	AA	AA	AA	GG	GG	GG	GG	GG	GG	AA	GG	GG	AA	GG	GG	GG	AA	AA	GG	GG	AA	AA	GG	GG	GG	GG	AA	AA	AA	AA	GG	GG	AA	GG	GG	AA	AA	GG	GG
ss196501541	A/G	1	42927940	+	agpv3	MO/UC_Davis	15K	SYN11246	1	NA	GG	GG	GG	AA	AA	AA	AA	AA	AA	GG	GG	AA	GG	AA	AA	AA	GG	GG	AA	GG	GG	GG	AA	AA	AA	AA	GG	GG	GG	GG	AA	AA	GG	AA	AA	GG	GG	GG	AA
ss196423618	A/G	1	42927981	-	agpv3	MO/UC_Davis	15K	PZE-101059068	2	NA	GG	GG	GG	AA	AA	AA	AA	AA	AA	GG	GG	AA	GG	AA	AA	AA	GG	GG	AA	GG	GG	GG	AA	AA	AA	AA	GG	GG	GG	GG	AA	AA	GG	AA	AA	GG	GG	GG	AA
ss196423620	A/G	1	42930554	-	agpv3	MO/UC_Davis	15K	PZE-101059072	2	NA	GG	GG	GG	AA	AA	AA	AA	AA	AA	GG	GG	AA	GG	AA	AA	AA	GG	GG	AA	GG	GG	GG	AA	AA	AA	AA	GG	GG	GG	GG	AA	AA	GG	AA	AA	GG	GG	GG	AA
ss196423622	A/G	1	43061629	-	agpv3	MO/UC_Davis	15K	PZE-101059129	2	NA	GG	GG	GG	GG	GG	AA	GG	GG	AA	GG	NN	GG	GG	AA	AA	AA	GG	GG	GG	AA	GG	GG	GG	GG	GG	AA	GG	GG	GG	GG	AA	GG	GG	AA	AA	GG	GG	GG	AA
ss196513683	A/C	1	43064336	-	agpv3	MO/UC_Davis	40K	SYN2619	A	NA	CC	CC	AA	CC	CC	NN	AA	CC	AA	CC	NN	CC	CC	AA	AA	AA	CC	AA	AA	AA	CC	CC	AA	AA	AA	AA	CC	AA	CC	CC	AA	AA	CC	AA	AA	CC	CC	AA	AA
ss196513555	A/G	1	43065559	+	agpv3	MO/UC_Davis	40K	SYN2603	A	NA	GG	GG	GG	GG	GG	GG	GG	GG	GG	GG	AA	GG	GG	GG	GG	GG	GG	GG	AA	AA	GG	GG	AA	AA	GG	GG	GG	GG	GG	GG	GG	AA	GG	GG	GG	GG	GG	GG	GG
ss196513566	A/G	1	43067388	+	agpv3	MO/UC_Davis	40K	SYN2604	B	NA	AA	AA	AA	AA	AA	AA	AA	AA	AA	AA	GG	AA	AA	AA	AA	AA	AA	AA	GG	GG	AA	AA	GG	GG	AA	AA	AA	AA	AA	AA	AA	GG	AA	AA	AA	AA	AA	AA	AA
ss196513584	T/C	1	43115858	+	agpv3	MO/UC_Davis	40K	SYN2607	B	NA	CC	CC	CC	CC	CC	CC	CC	CC	TT	CC	NN	CC	CC	TT	TT	TT	CC	CC	TT	CC	CC	CC	TT	TT	NN	CC	CC	CC	CC	CC	TT	CC	CC	TT	CC	CC	CC	CC	TT
ss196420978	T/C	1	43116064	+	agpv3	MO/UC_Davis	40K	PUT-163a-76282927-3850	B	NA	TT	TT	TT	TT	TT	TT	TT	TT	TT	TT	TT	TT	TT	TT	TT	TT	TT	TT	TT	CC	TT	TT	TT	TT	TT	TT	TT	TT	TT	TT	TT	TT	TT	TT	TT	TT	TT	TT	TT
ss196513616	T/C	1	43116373	+	agpv3	MO/UC_Davis	40K	SYN2610	B	NA	CC	CC	CC	CC	CC	CC	CC	CC	TT	CC	TT	CC	CC	TT	TT	TT	CC	CC	TT	CC	CC	CC	TT	TT	CC	CC	CC	CC	CC	CC	TT	CC	CC	TT	CC	CC	CC	CC	TT
ss196418025	T/G	1	43125605	+	agpv3	MO/UC_Davis	15K	PUT-163a-14206659-281	5	NA	NN	NN	GG	GG	NN	GG	GG	GG	GG	TT	GG	GG	TT	GG	GG	GG	GG	GG	GG	GG	TT	NN	GG	GG	GG	NN	NN	GG	NN	NN	GG	GG	GT	GG	NN	GT	TT	GG	GG
ss196423626	T/G	1	43130560	+	agpv3	MO/UC_Davis	40K	PZE-101059325	A	NA	TT	TT	TT	TT	TT	NN	GG	GG	GG	TT	TT	TT	TT	GG	GG	GG	GG	TT	TT	GG	TT	TT	TT	TT	TT	GG	TT	GG	TT	GG	GG	GG	TT	GG	GG	TT	TT	GG	GG
ss196421024	T/G	1	43138039	-	agpv3	MO/UC_Davis	40K	PUT-163a-76289208-3917	4	NA	GG	GG	GG	GG	GG	GG	GG	GG	GG	GG	GG	GG	GG	GG	GG	GG	GG	GG	GG	TT	GG	GG	GG	GG	GG	GG	GG	GG	GG	GG	GG	TT	GG	GG	GG	GG	GG	GG	GG
ss196420256	T/C	1	43138166	+	agpv3	MO/UC_Davis	15K	PUT-163a-60398930-2985	5	NA	CC	CC	CC	CC	CC	CC	CC	CC	CC	CC	CC	NN	CC	CC	CC	CC	CC	CC	CC	TT	CC	CC	CC	CC	CC	CC	CC	CC	CC	CC	CC	TT	CC	CC	CC	CC	CC	CC	CC
ss196419432	T/A	1	43140886	+	agpv3	MO/UC_Davis	15K	PUT-163a-31664585-1990	3	NA	AA	TT	TT	AA	AA	TT	AA	AA	TT	AA	TT	TT	AA	TT	TT	TT	AA	TT	TT	TT	AA	AA	TT	TT	TT	TT	AA	AA	AA	AA	TT	TT	AA	TT	TT	TT	TT	TT	TT
ss196419434	G/C	1	43140993	+	agpv3	MO/UC_Davis	40K	PUT-163a-31664585-1991	A	NA	CC	CC	CC	CC	CC	CC	CC	CC	CC	CC	CC	CC	CC	CC	CC	CC	CC	CC	CC	GG	CC	CC	CC	CC	CC	CC	CC	CC	CC	CC	CC	GG	CC	CC	CC	CC	CC	CC	CC
ss196513666	T/C	1	43141365	+	agpv3	MO/UC_Davis	15K	SYN2618	1	NA	CC	TT	TT	CC	CC	TT	CC	CC	TT	CC	TT	TT	CC	TT	TT	TT	CC	TT	TT	CC	CC	CC	TT	TT	NN	TT	CC	CC	CC	CC	TT	CC	CC	TT	TT	NN	TT	TT	TT
ss196513643	T/G	1	43141707	-	agpv3	MO/UC_Davis	40K	SYN2614	A	NA	GG	TT	GG	GG	GG	GG	GG	GG	GG	GG	GG	GG	GG	GG	GG	GG	GG	GG	TT	GG	GG	GG	TT	TT	GG	GG	GG	GG	GG	GG	GG	GG	GG	GG	GG	TT	TT	GG	GG
ss196513649	T/G	1	43141792	+	agpv3	MO/UC_Davis	40K	SYN2615	B	NA	TT	GG	TT	TT	TT	TT	TT	TT	TT	TT	TT	TT	TT	TT	TT	TT	TT	TT	GG	TT	TT	TT	GG	GG	TT	TT	TT	TT	TT	TT	TT	TT	TT	TT	TT	GG	GG	TT	TT
ss196513653	T/C	1	43141815	-	agpv3	MO/UC_Davis	40K	SYN2616	B	NA	TT	CC	TT	TT	TT	TT	TT	TT	TT	TT	TT	TT	TT	TT	TT	TT	TT	TT	CC	TT	TT	TT	CC	CC	TT	TT	TT	TT	TT	TT	TT	TT	TT	TT	TT	CC	CC	TT	TT
ss196513604	T/C	1	43142717	-	agpv3	MO/UC_Davis	40K	SYN2609	B	NA	TT	CC	CC	TT	TT	CC	TT	TT	CC	TT	CC	TT	TT	CC	CC	CC	TT	CC	CC	CC	TT	TT	CC	CC	CC	TT	TT	TT	TT	TT	CC	CC	TT	CC	TT	CC	CC	CC	CC
ss196513628	T/G	1	43144358	-	agpv3	MO/UC_Davis	40K	SYN2612	A	NA	TT	GG	GG	TT	TT	GG	TT	GG	GG	TT	NN	TT	TT	GG	GG	GG	TT	GG	GG	GG	TT	TT	GG	GG	GG	GG	TT	TT	TT	GG	GG	GG	TT	GG	GG	GG	GG	GG	GG
ss196423624	T/C	1	43155435	+	agpv3	MO/UC_Davis	15K	PZE-101059211	5	NA	TT	CC	CC	TT	TT	CC	TT	NN	CC	TT	NN	TT	TT	CC	CC	CC	TT	CC	CC	NN	TT	TT	CC	CC	NN	NN	TT	TT	TT	CC	CC	CC	TT	CC	NN	CC	CC	CC	CC
ss196423628	A/G	1	43234161	-	agpv3	MO/UC_Davis	40K	PZE-101059434	5	NA	GG	AA	AA	GG	GG	AA	GG	AA	AA	GG	AA	GG	GG	AA	AA	AA	GG	AA	AA	NN	GG	GG	AA	AA	NN	AA	GG	GG	GG	AA	AA	AA	GG	AA	AA	AA	AA	AA	AA
ss196504984	A/C	1	43235143	-	agpv3	MO/UC_Davis	40K	SYN15598	5	NA	CC	AA	CC	CC	CC	AA	CC	AA	CC	CC	CC	CC	CC	CC	CC	CC	CC	CC	AA	NN	CC	CC	AA	AA	NN	CC	CC	CC	CC	CC	CC	NN	CC	CC	AA	AA	AA	AA	CC
ss196423630	A/G	1	43359850	+	agpv3	MO/UC_Davis	15K	PZE-101059495	2	NA	AA	GG	GG	AA	AA	NN	GG	AA	GG	AA	NN	AA	AA	AA	AA	AA	AA	GG	GG	AA	AA	AA	GG	GG	AA	GG	AA	GG	AA	GG	AA	AA	AA	AA	GG	GG	GG	GG	AA
ss196523894	T/C	1	43425300	-	agpv3	MO/UC_Davis	40K	SYN38882	B	NA	NN	TT	CC	CC	CC	TT	CC	TT	CC	TT	CC	TT	CC	CC	CC	CC	TT	CC	TT	TT	CC	CC	TT	TT	TT	TT	CC	CC	CC	TT	CC	TT	CC	CC	TT	TT	TT	CC	CC
ss196523892	T/C	1	43425380	-	agpv3	MO/UC_Davis	15K	SYN38880	3	NA	TT	TT	CC	CC	CC	TT	CC	TT	CC	TT	CC	TT	CC	CC	CC	CC	TT	CC	TT	TT	CC	CC	TT	TT	TT	TT	CC	CC	CC	TT	CC	TT	CC	CC	TT	TT	TT	CC	CC
ss196509228	A/C	1	43508052	+	agpv3	MO/UC_Davis	40K	SYN20593	A	NA	NN	CC	AA	AA	AA	AA	AA	AA	AA	CC	AA	AA	AA	AA	AA	AA	CC	AA	CC	AA	AA	AA	CC	AA	AA	AA	AA	AA	AA	CC	AA	AA	AA	AA	CC	NN	CC	AA	AA
ss196502648	A/G	1	43673987	-	agpv3	MO/UC_Davis	40K	SYN12584	A	NA	GG	AA	GG	GG	GG	GG	GG	GG	GG	AA	GG	GG	GG	AA	AA	AA	GG	GG	AA	GG	GG	GG	AA	GG	NN	GG	GG	GG	GG	AA	AA	GG	GG	AA	AA	NN	AA	GG	AA
ss196423632	A/G	1	43685715	-	agpv3	MO/UC_Davis	40K	PZE-101059783	A	NA	GG	AA	AA	AA	GG	AA	AA	AA	AA	AA	NN	GG	GG	AA	AA	AA	GG	AA	AA	AA	GG	GG	AA	AA	NN	AA	GG	AA	GG	AA	AA	AA	AA	AA	AA	NN	AA	AA	AA
ss196423634	A/G	1	43685887	+	agpv3	MO/UC_Davis	40K	PZE-101059784	A	NA	GG	AA	AA	AA	GG	AA	AA	AA	AA	AA	NN	GG	GG	AA	AA	AA	GG	AA	AA	AA	GG	GG	AA	AA	NN	AA	GG	AA	GG	AA	AA	AA	AA	AA	AA	NN	AA	AA	AA
ss196423636	A/C	1	43691132	-	agpv3	MO/UC_Davis	40K	PZE-101059816	A	NA	CC	CC	CC	CC	CC	NN	AA	CC	CC	CC	CC	CC	CC	CC	CC	CC	CC	CC	CC	CC	CC	CC	CC	CC	CC	AA	CC	AA	CC	CC	CC	CC	CC	CC	CC	CC	CC	CC	CC
ss196502650	A/G	1	43761222	-	agpv3	MO/UC_Davis	40K	SYN12585	A	NA	GG	AA	GG	GG	GG	GG	GG	GG	GG	AA	GG	GG	GG	GG	GG	GG	AA	GG	AA	GG	GG	GG	AA	GG	GG	GG	GG	GG	GG	AA	GG	GG	AA	GG	GG	AA	AA	GG	GG
ss196502652	A/C	1	43766426	+	agpv3	MO/UC_Davis	40K	SYN12586	5	NA	AA	AA	CC	AA	CC	CC	NN	NN	NN	AA	NN	AA	CC	CC	CC	CC	AA	CC	AA	CC	CC	CC	AA	CC	NN	AA	CC	CC	CC	AA	CC	CC	AA	CC	CC	AA	AA	CC	CC
ss196502647	A/G	1	43768557	-	agpv3	MO/UC_Davis	40K	SYN12583	A	NA	AA	GG	AA	GG	AA	AA	AA	GG	AA	AA	NN	AA	AA	AA	AA	AA	GG	AA	GG	GG	AA	AA	GG	AA	AA	GG	AA	AA	AA	GG	AA	AA	AA	AA	AA	GG	GG	AA	AA
ss196502654	A/G	1	43770024	+	agpv3	MO/UC_Davis	40K	SYN12588	B	NA	AA	AA	AA	AA	GG	AA	NN	AA	NN	AA	AA	NN	GG	GG	GG	GG	AA	AA	AA	AA	GG	GG	AA	AA	NN	AA	GG	AA	GG	AA	GG	AA	AA	GG	AA	AA	AA	AA	GG
ss196423638	A/G	1	43974369	-	agpv3	MO/UC_Davis	15K	PZE-101060218	2	NA	NN	GG	AA	GG	GG	NN	GG	GG	GG	GG	GG	GG	AA	GG	GG	GG	AA	AA	AA	GG	GG	GG	GG	GG	GG	GG	GG	GG	GG	GG	GG	GG	GG	GG	GG	GG	GG	AA	GG
ss196423640	A/G	1	43975052	-	agpv3	MO/UC_Davis	15K	PZE-101060224	2	NA	AA	GG	GG	GG	GG	GG	AA	AA	GG	GG	AA	GG	GG	GG	GG	GG	GG	GG	GG	GG	AA	AA	GG	GG	GG	GG	AA	GG	AA	GG	GG	GG	GG	GG	AA	GG	GG	GG	GG
ss196503339	A/C	1	43978701	+	agpv3	MO/UC_Davis	40K	SYN13385	A	NA	AA	CC	AA	CC	CC	AA	AA	AA	CC	CC	NN	CC	AA	AA	AA	AA	AA	AA	AA	CC	AA	AA	CC	CC	AA	CC	AA	CC	AA	CC	AA	CC	CC	AA	AA	CC	CC	AA	AA
ss196530914	A/G	1	43978856	+	agpv3	MO/UC_Davis	15K	ZM013220-0769	2	NA	GG	GG	AA	GG	GG	AA	GG	GG	GG	GG	NN	GG	GG	AA	AA	AA	GG	AA	GG	GG	GG	GG	GG	GG	AA	GG	GG	GG	GG	GG	AA	GG	GG	AA	AA	GG	GG	GG	AA
ss196423642	A/C	1	43986759	-	agpv3	MO/UC_Davis	15K	PZE-101060251	5	NA	AA	CC	CC	CC	CC	CC	CC	CC	CC	CC	CC	CC	CC	CC	CC	CC	CC	CC	CC	CC	CC	CC	AA	CC	CC	CC	CC	AA	CC	CC	CC	CC	CC	CC	CC	CC	CC	AA	CC
ss196423644	A/G	1	43986965	-	agpv3	MO/UC_Davis	40K	PZE-101060254	5	NA	NN	GG	GG	GG	GG	NN	AA	AA	GG	GG	AA	AA	GG	GG	GG	GG	GG	GG	AA	GG	AA	AA	GG	GG	GG	GG	AA	GG	AA	GG	GG	GG	GG	GG	AA	GG	GG	GG	GG
ss196423646	A/G	1	44034093	+	agpv3	MO/UC_Davis	15K	PZE-101060288	5	NA	AA	GG	GG	GG	GG	NN	AA	AA	GG	GG	NN	GG	GG	AA	AA	AA	GG	GG	GG	AA	AA	AA	AA	GG	GG	GG	AA	AA	AA	GG	AA	AA	GG	AA	AA	GG	GG	GG	AA
ss196423648	A/C	1	44034259	-	agpv3	MO/UC_Davis	15K	PZE-101060289	2	NA	CC	CC	CC	CC	CC	NN	AA	CC	CC	CC	CC	CC	CC	AA	AA	AA	CC	CC	CC	CC	AA	AA	AA	CC	CC	CC	AA	AA	AA	CC	AA	AA	CC	AA	CC	CC	CC	CC	AA
ss196423650	A/G	1	44035629	+	agpv3	MO/UC_Davis	15K	PZE-101060303	5	NA	GG	GG	AA	AA	AA	NN	GG	AA	AA	AA	NN	GG	GG	AA	AA	AA	AA	AA	GG	AA	AA	AA	AA	GG	AA	AA	AA	AA	AA	AA	AA	AA	AA	AA	AA	GG	AA	AA	AA
ss196423652	G/C	1	44167567	-	agpv3	MO/UC_Davis	40K	PZE-101060335	5	NA	GG	GG	CC	GG	CC	GG	GG	GG	GG	CC	GG	GG	GG	GG	GG	GG	GG	CC	GG	GG	GG	GG	GG	GG	CC	CC	GG	GG	GG	CC	GG	GG	CC	GG	GG	GG	CC	GG	GG
ss196419944	C/G	1	44191549	+	agpv3	MO/UC_Davis	15K	PUT-163a-60349887-2623	2	NA	CC	CC	CC	CC	CC	CC	CC	CC	CC	CC	NN	CC	CC	GG	GG	GG	CC	CC	CC	CC	GG	GG	GG	CC	CC	CC	GG	CC	GG	CC	GG	GG	CC	GG	GG	GG	CC	GG	GG
ss196419950	A/G	1	44191653	+	agpv3	MO/UC_Davis	15K	PUT-163a-60349887-2626	3	NA	AA	AA	AA	AA	AA	AA	AA	AA	AA	AA	NN	AA	AA	GG	GG	GG	AA	AA	AA	AA	GG	GG	AA	AA	AA	AA	GG	AA	GG	AA	GG	GG	AA	GG	GG	GG	AA	GG	GG
ss196419946	C/G	1	44191704	-	agpv3	MO/UC_Davis	15K	PUT-163a-60349887-2624	5	NA	CC	CC	CC	CC	CC	CC	CC	CC	CC	CC	NN	CC	CC	GG	GG	GG	CC	CC	CC	CC	GG	GG	CC	CC	CC	CC	GG	CC	GG	CC	GG	GG	CC	GG	GG	GG	CC	GG	GG
ss196419954	A/G	1	44196831	+	agpv3	MO/UC_Davis	40K	PUT-163a-60349887-2629	A	NA	AA	AA	AA	AA	AA	AA	AA	AA	AA	AA	NN	AA	GG	GG	GG	GG	AA	AA	AA	AA	GG	GG	AA	AA	AA	AA	GG	AA	GG	AA	GG	GG	AA	GG	GG	GG	AA	AA	GG
ss196419952	A/G	1	44196903	+	agpv3	MO/UC_Davis	15K	PUT-163a-60349887-2627	2	NA	AA	AA	AA	GG	AA	NN	AA	GG	GG	AA	AA	AA	AA	AA	AA	AA	AA	AA	AA	AA	AA	AA	GG	AA	AA	AA	AA	AA	AA	AA	AA	AA	AA	AA	AA	AA	AA	GG	AA
ss196419942	A/G	1	44197080	-	agpv3	MO/UC_Davis	40K	PUT-163a-60349887-2622	A	NA	AA	AA	GG	GG	GG	GG	AA	GG	GG	AA	AA	AA	AA	AA	AA	AA	GG	GG	AA	GG	AA	AA	AA	AA	GG	GG	AA	AA	AA	GG	AA	AA	GG	AA	AA	AA	GG	GG	AA
ss196417877	A/G	1	44197661	+	agpv3	MO/UC_Davis	15K	PUT-163a-110942968-126	3	NA	GG	GG	GG	GG	GG	NN	GG	AA	AA	GG	GG	GG	GG	GG	GG	GG	AA	AA	GG	GG	GG	GG	GG	AA	GG	AA	GG	GG	GG	AA	GG	GG	GG	GG	GG	GG	GG	AA	GG
ss196423654	A/G	1	44234596	+	agpv3	MO/UC_Davis	15K	PZE-101060630	5	NA	AA	AA	AA	AA	AA	NN	AA	AA	AA	AA	AA	GG	AA	AA	AA	AA	AA	AA	GG	AA	AA	AA	AA	AA	AA	AA	AA	GG	AA	AA	AA	AA	AA	AA	AA	AA	AA	GG	AA
ss196515965	A/G	1	44353454	-	agpv3	MO/UC_Davis	40K	SYN28944	A	NA	AA	GG	AA	GG	GG	AA	AA	GG	AA	AA	NN	AA	GG	GG	GG	GG	AA	GG	AA	GG	GG	GG	AA	GG	GG	GG	GG	AA	GG	GG	GG	GG	AA	GG	GG	AA	AA	AA	GG
ss196515961	A/G	1	44353554	+	agpv3	MO/UC_Davis	15K	SYN28941	1	NA	AA	AA	AA	AA	AA	AA	AA	AA	AA	AA	AA	AA	AA	AA	AA	AA	AA	AA	AA	AA	AA	AA	GG	AA	AA	AA	AA	AA	AA	AA	AA	AA	AA	AA	AA	AA	AA	AA	AA
ss196515957	A/C	1	44353730	-	agpv3	MO/UC_Davis	15K	SYN28939	1	NA	CC	CC	CC	CC	CC	CC	CC	CC	CC	CC	CC	CC	CC	CC	CC	CC	CC	CC	CC	CC	CC	CC	AA	CC	CC	CC	CC	CC	CC	CC	CC	CC	CC	CC	CC	CC	CC	CC	CC
ss196515959	A/G	1	44354349	+	agpv3	MO/UC_Davis	40K	SYN28940	2	NA	AA	AA	AA	AA	AA	AA	AA	AA	AA	AA	AA	AA	AA	AA	AA	AA	AA	AA	AA	AA	AA	AA	GG	AA	AA	AA	AA	AA	AA	AA	AA	AA	AA	AA	AA	AA	AA	AA	AA
ss196515969	A/C	1	44356972	-	agpv3	MO/UC_Davis	40K	SYN28947	A	NA	CC	CC	CC	CC	CC	CC	CC	CC	CC	CC	NN	CC	CC	AA	AA	AA	CC	CC	CC	CC	AA	AA	CC	CC	CC	CC	AA	CC	AA	CC	AA	AA	CC	AA	AA	CC	CC	CC	AA
ss196414466	A/G	1	44374693	-	agpv3	MO/UC_Davis	15K	PZA03243.3	2	NA	GG	GG	GG	AA	GG	AA	AA	AA	GG	GG	NN	AA	GG	GG	GG	GG	GG	GG	AA	GG	GG	GG	AA	GG	GG	GG	GG	AA	GG	GG	GG	GG	GG	GG	GG	GG	GG	AA	GG
ss196414470	A/G	1	44375135	+	agpv3	MO/UC_Davis	40K	PZA03243.2	A	NA	GG	AA	GG	GG	AA	GG	GG	GG	GG	GG	NN	GG	AA	AA	AA	AA	GG	GG	GG	GG	AA	AA	GG	AA	AA	AA	AA	GG	AA	GG	AA	AA	GG	AA	AA	GG	AA	GG	AA
ss196423656	A/G	1	44376240	+	agpv3	MO/UC_Davis	40K	PZE-101060785	A	NA	AA	GG	AA	GG	GG	GG	GG	GG	AA	AA	GG	GG	GG	GG	GG	GG	AA	AA	GG	AA	GG	GG	GG	GG	GG	GG	GG	GG	GG	AA	GG	GG	AA	GG	GG	AA	GG	GG	GG
ss196423658	A/G	1	44378071	-	agpv3	MO/UC_Davis	40K	PZE-101060788	A	NA	GG	AA	GG	GG	AA	GG	GG	GG	GG	GG	NN	GG	AA	AA	AA	AA	GG	GG	GG	GG	AA	AA	GG	AA	AA	AA	AA	GG	AA	GG	AA	AA	GG	AA	AA	GG	AA	GG	AA
ss196414472	A/C	1	44378228	+	agpv3	MO/UC_Davis	40K	PZA03742.1	A	NA	AA	CC	AA	AA	CC	AA	AA	AA	AA	AA	NN	AA	CC	CC	CC	CC	AA	AA	AA	AA	CC	CC	AA	CC	CC	CC	CC	AA	CC	AA	CC	CC	AA	CC	CC	AA	CC	AA	CC
ss196423660	A/G	1	44545079	+	agpv3	MO/UC_Davis	40K	PZE-101060841	A	NA	NN	GG	GG	AA	GG	AA	AA	AA	GG	GG	NN	AA	GG	GG	GG	GG	GG	GG	AA	GG	GG	GG	AA	GG	GG	GG	GG	AA	GG	GG	GG	GG	GG	GG	GG	GG	GG	AA	GG
ss196423662	A/C	1	44545236	+	agpv3	MO/UC_Davis	40K	PZE-101060842	5	NA	NN	CC	CC	AA	CC	AA	AA	AA	CC	CC	NN	AA	CC	CC	CC	CC	CC	CC	AA	CC	CC	CC	AA	CC	CC	CC	CC	AA	CC	CC	CC	CC	CC	CC	CC	CC	CC	AA	CC
ss196521643	T/C	1	44805859	-	agpv3	MO/UC_Davis	15K	SYN36073	3	NA	CC	CC	CC	NN	CC	NN	CC	TT	CC	CC	NN	TT	TT	CC	CC	CC	CC	NN	NN	CC	CC	CC	TT	TT	CC	TT	CC	TT	CC	CC	CC	CC	CC	CC	NN	CC	TT	CC	CC
ss196423664	T/G	1	44806666	+	agpv3	MO/UC_Davis	15K	PZE-101060930	2	DupSet7	TT	GG	TT	TT	TT	TT	TT	TT	TT	TT	GG	TT	TT	GG	GG	GG	TT	TT	TT	TT	GG	GG	TT	TT	TT	TT	GG	TT	GG	TT	GG	GG	TT	GG	TT	TT	TT	NN	GG
ss196521649	T/C	1	44806684	+	agpv3	MO/UC_Davis	15K	SYN36077	C	NA	CC	TT	CC	CC	TT	CC	CC	CC	CC	CC	NN	CC	CC	TT	TT	TT	CC	CC	CC	CC	TT	TT	CC	CC	NN	CC	NN	CC	TT	TT	TT	TT	CC	TT	CC	CC	CC	NN	TT
ss196521647	T/C	1	44807152	-	agpv3	MO/UC_Davis	40K	SYN36076	A	NA	TT	CC	TT	TT	CC	NN	TT	CC	TT	TT	NN	TT	TT	CC	CC	CC	TT	CC	TT	TT	CC	CC	TT	TT	CC	TT	NN	TT	CC	CC	CC	CC	TT	CC	TT	TT	CC	NN	CC
ss196521653	T/C	1	44807257	-	agpv3	MO/UC_Davis	40K	SYN36080	A	NA	CC	TT	CC	CC	TT	NN	CC	NN	CC	CC	NN	CC	CC	TT	TT	TT	CC	TT	CC	CC	TT	TT	CC	CC	TT	CC	NN	CC	TT	TT	TT	TT	CC	TT	CC	CC	TT	NN	TT
ss196521645	T/C	1	44807478	-	agpv3	MO/UC_Davis	15K	SYN36074	1	NA	TT	CC	TT	TT	CC	TT	TT	TT	TT	TT	NN	TT	TT	CC	CC	CC	TT	CC	TT	TT	CC	CC	TT	TT	CC	TT	CC	TT	CC	CC	CC	CC	TT	CC	TT	TT	TT	CC	CC
ss196423668	A/C	1	44961112	+	agpv3	MO/UC_Davis	40K	PZE-101061035	A	NA	AA	AA	AA	CC	CC	CC	CC	AA	AA	CC	NN	CC	CC	AA	AA	AA	CC	CC	AA	CC	AA	AA	AA	CC	CC	AA	AA	AA	AA	CC	AA	AA	AA	AA	CC	CC	CC	NN	AA
ss196520665	A/C	1	44964438	-	agpv3	MO/UC_Davis	15K	SYN34813	2	NA	CC	CC	AA	CC	CC	CC	CC	CC	CC	CC	CC	CC	AA	CC	CC	CC	CC	CC	CC	CC	CC	CC	AA	AA	CC	AA	NN	CC	CC	CC	CC	CC	CC	CC	AA	CC	CC	NN	CC
ss196520669	A/G	1	44964928	-	agpv3	MO/UC_Davis	15K	SYN34819	3	NA	GG	AA	GG	GG	AA	GG	AA	AA	AA	AA	AA	GG	GG	AA	AA	AA	AA	GG	AA	GG	AA	AA	GG	GG	AA	GG	AA	AA	AA	AA	AA	AA	GG	AA	GG	AA	AA	GG	NN
ss196520667	A/G	1	44965059	-	agpv3	MO/UC_Davis	40K	SYN34815	A	NA	AA	AA	AA	AA	AA	AA	AA	AA	AA	AA	AA	AA	GG	AA	AA	AA	AA	AA	AA	AA	AA	AA	GG	GG	AA	GG	AA	AA	AA	AA	AA	AA	AA	AA	GG	AA	AA	NN	AA
ss196423670	A/G	1	44965087	+	agpv3	MO/UC_Davis	40K	PZE-101061064	A	NA	GG	GG	GG	AA	GG	NN	GG	GG	GG	GG	GG	AA	GG	GG	GG	GG	GG	GG	GG	GG	GG	GG	GG	GG	GG	GG	GG	GG	GG	GG	GG	GG	GG	GG	GG	GG	GG	GG	GG
ss196423672	A/G	1	45009521	+	agpv3	MO/UC_Davis	15K	PZE-101061114	5	NA	NN	GG	GG	AA	AA	AA	GG	NN	GG	GG	GG	AA	GG	GG	GG	GG	AA	AA	AA	GG	GG	GG	GG	GG	AA	GG	GG	AA	GG	AA	GG	GG	AA	GG	GG	GG	GG	AA	GG
ss196423674	A/T	1	45105973	+	agpv3	MO/UC_Davis	40K	PZE-101061168	A	NA	AA	AA	TT	TT	TT	TT	TT	AA	AA	AA	NN	TT	TT	AA	AA	AA	TT	TT	TT	TT	AA	AA	TT	TT	TT	TT	AA	TT	AA	TT	AA	AA	TT	AA	TT	AA	AA	AA	AA
ss196423676	A/C	1	45119817	-	agpv3	MO/UC_Davis	40K	PZE-101061225	A	NA	AA	AA	AA	AA	CC	CC	NN	CC	AA	AA	AA	AA	CC	AA	AA	AA	CC	CC	AA	CC	AA	AA	AA	CC	NN	AA	AA	AA	AA	CC	AA	AA	AA	AA	CC	NN	AA	CC	AA
ss196515936	A/C	1	45343166	-	agpv3	MO/UC_Davis	40K	SYN28915	A	NA	CC	AA	CC	CC	CC	NN	AA	AA	CC	CC	CC	AA	CC	AA	AA	AA	CC	CC	CC	CC	CC	CC	AA	CC	CC	AA	CC	AA	CC	AA	AA	AA	CC	AA	CC	AA	AA	CC	AA
ss196423678	A/G	1	45370205	+	agpv3	MO/UC_Davis	15K	PZE-101061587	2	NA	AA	AA	GG	GG	GG	AA	AA	GG	GG	GG	AA	AA	AA	AA	AA	AA	AA	GG	GG	GG	AA	AA	GG	AA	GG	GG	AA	AA	AA	GG	AA	GG	GG	AA	AA	AA	AA	AA	AA
ss196423684	A/G	1	45440533	-	agpv3	MO/UC_Davis	15K	PZE-101061832	3	NA	AA	AA	AA	AA	AA	GG	GG	AA	AA	AA	AA	AA	AA	AA	AA	AA	AA	AA	AA	GG	AA	AA	AA	GG	AA	AA	AA	AA	AA	GG	AA	AA	AA	AA	GG	AA	AA	GG	AA
ss196516426	A/G	1	45445274	+	agpv3	MO/UC_Davis	15K	SYN29466	C	NA	NN	AA	GG	NN	AA	AA	AA	AA	AA	NN	NN	AA	NN	AA	NN	AA	NN	AA	GG	AA	GG	GG	AA	AA	GG	AA	NN	AA	GG	AA	AA	AA	NN	AA	NN	GG	AA	AA	AA
ss196530266	A/G	1	45445675	+	agpv3	MO/UC_Davis	15K	SYNGENTA3550	3	NA	GG	GG	GG	GG	GG	AA	GG	GG	GG	GG	NN	AA	GG	AA	AA	AA	GG	GG	GG	GG	GG	GG	GG	GG	GG	GG	GG	GG	GG	GG	AA	GG	GG	AA	GG	GG	GG	AA	AA
ss196516424	A/G	1	45446135	+	agpv3	MO/UC_Davis	40K	SYN29464	A	NA	GG	GG	GG	GG	AA	GG	GG	AA	AA	GG	GG	GG	AA	GG	GG	GG	GG	GG	GG	GG	GG	GG	AA	GG	GG	AA	GG	GG	GG	GG	GG	GG	GG	GG	GG	GG	GG	GG	GG
ss196511741	A/G	1	45510010	+	agpv3	MO/UC_Davis	40K	SYN23751	A	NA	GG	GG	GG	GG	AA	GG	GG	GG	AA	GG	GG	GG	GG	GG	GG	GG	GG	GG	GG	GG	GG	GG	AA	GG	GG	AA	GG	GG	GG	GG	GG	GG	GG	GG	GG	GG	GG	GG	GG
ss196511739	A/G	1	45512051	-	agpv3	MO/UC_Davis	40K	SYN23749	A	NA	AA	AA	AA	GG	GG	AA	AA	AA	GG	AA	AA	AA	GG	AA	AA	AA	AA	AA	AA	AA	AA	AA	GG	AA	AA	GG	AA	AA	AA	AA	AA	AA	AA	AA	AA	AA	AA	AA	AA
ss196511737	A/G	1	45512842	-	agpv3	MO/UC_Davis	40K	SYN23746	A	NA	GG	GG	GG	AA	AA	GG	GG	GG	AA	GG	GG	GG	GG	GG	GG	GG	GG	GG	GG	GG	GG	GG	AA	GG	GG	AA	GG	GG	GG	GG	GG	GG	GG	GG	GG	GG	GG	GG	GG
ss196423686	A/C	1	45516001	+	agpv3	MO/UC_Davis	15K	PZE-101061930	2	NA	AA	AA	AA	AA	AA	AA	AA	AA	AA	AA	AA	AA	AA	AA	AA	AA	AA	AA	AA	AA	AA	AA	AA	AA	AA	AA	AA	AA	AA	AA	AA	AA	AA	AA	AA	AA	AA	AA	AA
ss196418285	A/G	1	45517659	+	agpv3	MO/UC_Davis	40K	PUT-163a-148958166-556	1	NA	NN	GG	AA	AA	AA	NN	GG	GG	AA	GG	NN	GG	GG	AA	AA	AA	GG	GG	AA	GG	AA	AA	AA	GG	AA	AA	AA	GG	AA	GG	AA	GG	AA	AA	GG	AA	GG	GG	AA
ss196417774	A/C	1	45518107	+	agpv3	MO/UC_Davis	15K	PUT-163a-101388839-14	2	NA	AA	AA	AA	AA	CC	AA	CC	AA	AA	AA	AA	AA	AA	AA	AA	AA	AA	AA	AA	AA	AA	AA	AA	CC	AA	AA	AA	AA	AA	CC	AA	AA	AA	AA	AA	AA	CC	AA	AA
ss196529328	A/G	1	45518652	+	agpv3	MO/UC_Davis	40K	SYNGENTA10330	A	NA	GG	AA	GG	AA	AA	AA	AA	AA	AA	AA	GG	AA	AA	AA	AA	AA	AA	AA	AA	AA	GG	GG	GG	AA	GG	GG	GG	AA	GG	AA	AA	AA	GG	AA	AA	GG	GG	AA	AA
ss196423690	A/C	1	45637845	+	agpv3	MO/UC_Davis	40K	PZE-101062009	A	NA	NN	CC	AA	CC	CC	NN	AA	CC	CC	CC	NN	CC	CC	CC	CC	CC	CC	CC	CC	CC	CC	CC	CC	AA	CC	CC	CC	CC	CC	AA	CC	CC	CC	CC	CC	CC	AA	AA	CC
ss196423692	A/G	1	45745742	-	agpv3	MO/UC_Davis	15K	PZE-101062072	5	NA	GG	AA	NN	AA	NN	AA	AA	NN	AA	AA	NN	GG	AA	AA	AA	AA	AA	AA	AA	AA	GG	GG	GG	AA	AA	GG	GG	AA	GG	AA	AA	AA	AA	AA	AA	AA	NN	AA	AA
ss196423694	A/G	1	45747807	+	agpv3	MO/UC_Davis	15K	PZE-101062090	2	NA	NN	GG	AA	GG	GG	NN	GG	GG	GG	GG	AA	AA	AA	AA	AA	AA	NN	GG	NN	GG	AA	AA	AA	GG	AA	AA	NN	GG	AA	GG	AA	NN	AA	AA	NN	AA	NN	AA	AA
ss196516928	A/G	1	45774137	+	agpv3	MO/UC_Davis	40K	SYN3008	A	NA	GG	AA	GG	GG	AA	GG	AA	AA	GG	AA	GG	AA	GG	GG	GG	GG	AA	AA	GG	AA	AA	AA	GG	GG	GG	GG	AA	AA	AA	AA	GG	AA	GG	GG	AA	GG	AA	GG	GG
ss196531184	A/G	1	45777418	+	agpv3	MO/UC_Davis	40K	ZM013814-0513	A	NA	AA	AA	AA	AA	GG	AA	AA	AA	AA	AA	NN	AA	AA	AA	AA	AA	AA	AA	AA	AA	AA	AA	AA	AA	AA	AA	AA	AA	AA	AA	AA	AA	AA	AA	AA	AA	GG	AA	AA
ss196516900	A/G	1	45777561	+	agpv3	MO/UC_Davis	40K	SYN3004	A	NA	GG	GG	GG	GG	GG	GG	GG	GG	GG	GG	GG	GG	GG	GG	GG	GG	GG	GG	GG	GG	GG	GG	AA	GG	GG	AA	GG	GG	GG	GG	GG	GG	GG	GG	GG	GG	GG	GG	GG
ss196423696	A/G	1	45782197	-	agpv3	MO/UC_Davis	40K	PZE-101062213	A	NA	AA	AA	AA	AA	AA	AA	AA	AA	AA	AA	AA	AA	AA	AA	AA	AA	AA	AA	AA	AA	AA	AA	AA	AA	AA	AA	AA	AA	AA	AA	AA	AA	AA	AA	AA	AA	AA	AA	AA
ss196516922	A/G	1	45783430	-	agpv3	MO/UC_Davis	15K	SYN3007	1	NA	GG	GG	GG	AA	GG	GG	GG	AA	GG	AA	NN	GG	AA	GG	GG	GG	AA	AA	GG	AA	AA	AA	GG	GG	GG	GG	AA	GG	AA	GG	GG	GG	GG	GG	AA	GG	AA	AA	GG
ss196516914	A/G	1	45784620	+	agpv3	MO/UC_Davis	40K	SYN3006	A	NA	AA	GG	GG	GG	AA	GG	GG	GG	GG	GG	GG	GG	GG	AA	AA	AA	GG	GG	AA	GG	GG	GG	AA	GG	NN	AA	GG	GG	GG	GG	AA	GG	AA	AA	GG	AA	GG	GG	AA
ss196423698	A/G	1	45791528	-	agpv3	MO/UC_Davis	15K	PZE-101062246	5	NA	AA	GG	GG	GG	AA	GG	GG	GG	GG	AA	GG	GG	GG	AA	AA	AA	AA	AA	AA	GG	GG	GG	AA	GG	AA	AA	GG	GG	GG	GG	AA	GG	AA	AA	GG	AA	AA	GG	AA
ss196500537	A/G	1	45923286	-	agpv3	MO/UC_Davis	40K	SYN10021	A	NA	GG	AA	AA	AA	GG	AA	AA	AA	AA	GG	AA	AA	AA	GG	GG	GG	GG	GG	GG	AA	AA	AA	GG	AA	GG	GG	AA	AA	AA	AA	GG	AA	GG	GG	AA	GG	GG	AA	GG
ss196423700	A/G	1	45924470	-	agpv3	MO/UC_Davis	15K	PZE-101062331	5	NA	GG	AA	AA	GG	GG	AA	AA	GG	AA	GG	NN	AA	GG	GG	GG	GG	GG	GG	GG	GG	GG	GG	GG	AA	GG	GG	GG	AA	GG	AA	GG	AA	GG	GG	GG	GG	GG	AA	GG
ss196500539	A/G	1	45926550	-	agpv3	MO/UC_Davis	15K	SYN10022	3	NA	NN	GG	GG	AA	GG	GG	GG	GG	GG	GG	GG	GG	GG	AA	AA	AA	GG	GG	AA	GG	GG	GG	AA	GG	AA	AA	GG	GG	GG	GG	AA	GG	AA	AA	GG	AA	GG	GG	AA
ss196500533	A/G	1	45927876	-	agpv3	MO/UC_Davis	15K	SYN10018	C	NA	NN	GG	AG	AG	AA	NN	GG	GG	AG	NN	GG	GG	GG	AA	AA	NN	NN	AG	AA	GG	GG	GG	AG	GG	NN	AA	GG	GG	GG	GG	AA	GG	AA	AA	GG	NN	GG	GG	AA
ss196500547	A/G	1	45935585	-	agpv3	MO/UC_Davis	40K	SYN10040	3	NA	GG	GG	AA	AA	GG	GG	AA	GG	AA	GG	AA	AA	GG	GG	GG	GG	GG	GG	GG	AA	AA	AA	GG	GG	AA	GG	AA	GG	AA	AA	GG	GG	GG	GG	AA	GG	AA	AA	GG
ss196500543	A/G	1	45942271	-	agpv3	MO/UC_Davis	40K	SYN10029	A	NA	AA	GG	GG	GG	AA	GG	GG	GG	GG	AA	GG	GG	GG	AA	AA	AA	AA	AA	GG	GG	GG	GG	AA	GG	GG	GG	GG	GG	GG	GG	AA	GG	AA	AA	GG	AA	GG	GG	AA
ss196414474	A/G	1	45944114	+	agpv3	MO/UC_Davis	40K	umc13.1	A	NA	AA	AA	AA	GG	AA	AA	AA	AA	AA	AA	AA	AA	AA	AA	AA	AA	AA	AA	AA	AA	GG	GG	AA	AA	AA	AA	GG	AA	GG	AA	AA	AA	AA	AA	AA	AA	AA	AA	AA
ss196414477	A/G	1	45944614	-	agpv3	MO/UC_Davis	40K	PZA03183.3	3	NA	AA	AA	AA	AA	GG	NN	GG	GG	AA	AA	GG	GG	GG	AA	AA	AA	AA	AA	AA	GG	AA	AA	AA	GG	GG	AA	AA	AA	AA	AA	AA	GG	AA	AA	AA	AA	AA	AA	AA
ss196423702	A/G	1	45953891	+	agpv3	MO/UC_Davis	40K	PZE-101062642	A	NA	AA	AA	AA	AA	AA	GG	AA	AA	AA	AA	GG	GG	GG	AA	AA	AA	AA	AA	AA	GG	GG	GG	AA	AA	AA	AA	GG	AA	GG	AA	AA	AA	AA	AA	AA	AA	AA	AA	AA
ss196421664	A/G	1	46068668	-	agpv3	MO/UC_Davis	40K	PUT-163a-91054912-4739	A	NA	AA	AA	AA	AA	AA	AA	AA	AA	AA	AA	AA	AA	AA	AA	AA	AA	AA	AA	GG	AA	AA	AA	AA	AA	AA	AA	AA	AA	AA	AA	AA	AA	AA	AA	AA	AA	AA	AA	AA
ss196418730	A/G	1	46070117	-	agpv3	MO/UC_Davis	40K	PUT-163a-16922676-1073	A	NA	AA	AA	AA	AA	AA	AA	AA	AA	AA	AA	AA	AA	AA	AA	AA	AA	AA	AA	GG	AA	AA	AA	AA	AA	AA	AA	AA	AA	AA	AA	AA	AA	AA	AA	AA	AA	AA	AA	AA
ss196418727	A/C	1	46070220	-	agpv3	MO/UC_Davis	40K	PUT-163a-16922676-1070	A	NA	CC	CC	CC	CC	CC	CC	CC	CC	CC	CC	CC	CC	CC	CC	CC	CC	CC	CC	CC	CC	CC	CC	CC	CC	CC	CC	CC	CC	CC	CC	CC	CC	CC	CC	CC	CC	CC	CC	CC
ss196418729	A/G	1	46070247	-	agpv3	MO/UC_Davis	40K	PUT-163a-16922676-1072	2	NA	NN	AA	GG	GG	AA	NN	GG	AA	GG	AA	GG	GG	AA	AA	AA	AA	AA	AA	GG	GG	AA	AA	AA	AA	AA	AA	NN	GG	AA	GG	AA	AA	AA	AA	AA	AA	AA	AA	AA
ss196423706	T/C	1	46077289	+	agpv3	MO/UC_Davis	40K	PZE-101062764	A	NA	TT	TT	TT	TT	TT	TT	TT	TT	TT	TT	TT	TT	TT	TT	TT	TT	TT	TT	TT	TT	TT	TT	TT	TT	TT	TT	TT	TT	TT	TT	TT	TT	TT	TT	TT	TT	TT	TT	TT
ss196423704	T/C	1	46079191	+	agpv3	MO/UC_Davis	40K	PZE-101062737	A	NA	TT	TT	TT	TT	TT	TT	TT	TT	TT	TT	NN	TT	TT	CC	CC	CC	TT	TT	TT	CC	TT	TT	TT	TT	TT	TT	TT	TT	TT	TT	CC	TT	TT	CC	CC	TT	CC	CC	CC
ss196423710	T/C	1	46127301	+	agpv3	MO/UC_Davis	15K	PZE-101062857	3	NA	TT	TT	CC	CC	TT	TT	CC	TT	CC	CC	TT	TT	TT	CC	CC	CC	CC	CC	TT	TT	CC	CC	TT	TT	CC	TT	CC	CC	CC	CC	CC	TT	TT	CC	CC	TT	CC	TT	CC
ss196414479	T/C	1	46129708	+	agpv3	MO/UC_Davis	40K	PZA02328.3	3	NA	CC	CC	TT	TT	CC	NN	CC	CC	TT	TT	CC	CC	CC	CC	CC	CC	TT	TT	CC	CC	TT	TT	CC	CC	TT	CC	TT	TT	TT	TT	CC	CC	CC	CC	TT	CC	TT	CC	CC
ss196423708	T/C	1	46130615	+	agpv3	MO/UC_Davis	40K	PZE-101062825	A	NA	CC	CC	CC	CC	CC	NN	CC	TT	CC	TT	NN	TT	NN	CC	CC	CC	TT	TT	TT	CC	NN	TT	CC	CC	TT	CC	TT	CC	TT	CC	CC	CC	CC	CC	CC	CC	CC	TT	CC
ss196507971	T/C	1	46140194	+	agpv3	MO/UC_Davis	40K	SYN19139	A	NA	TT	CC	CC	CC	TT	CC	CC	CC	CC	CC	CC	CC	CC	CC	CC	CC	CC	CC	CC	CC	CC	CC	TT	CC	CC	CC	CC	CC	CC	CC	CC	CC	TT	CC	TT	TT	TT	CC	CC
ss196516546	A/C	1	46236992	+	agpv3	MO/UC_Davis	15K	SYN29609	1	NA	CC	CC	CC	CC	CC	CC	CC	CC	CC	AA	CC	CC	CC	CC	CC	CC	AA	AA	CC	CC	AA	AA	CC	CC	CC	CC	NN	CC	AA	CC	CC	CC	CC	CC	CC	CC	CC	CC	CC
ss196516544	A/G	1	46237136	+	agpv3	MO/UC_Davis	40K	SYN29603	B	NA	NN	GG	GG	GG	AA	GG	GG	AA	GG	GG	NN	GG	GG	AA	AA	AA	GG	GG	GG	AA	GG	GG	AA	GG	GG	GG	GG	GG	GG	GG	AA	GG	GG	AA	AA	AA	GG	GG	AA
ss196423720	T/G	1	46411692	+	agpv3	MO/UC_Davis	40K	PZE-101063113	A	NA	GG	TT	TT	TT	GG	TT	TT	TT	TT	TT	GG	GG	GG	GG	GG	GG	TT	TT	GG	TT	GG	GG	GG	TT	TT	TT	GG	TT	GG	TT	GG	TT	GG	GG	TT	GG	TT	GG	GG
ss196423718	T/C	1	46415156	+	agpv3	MO/UC_Davis	40K	PZE-101063074	B	NA	TT	TT	CC	CC	TT	TT	TT	TT	CC	TT	NN	TT	TT	CC	CC	CC	TT	TT	TT	TT	TT	TT	TT	TT	TT	TT	TT	TT	TT	CC	CC	TT	TT	CC	TT	TT	TT	CC	CC
ss196423716	T/C	1	46417284	+	agpv3	MO/UC_Davis	40K	PZE-101063036	A	NA	CC	CC	TT	TT	CC	NN	CC	TT	TT	CC	CC	CC	CC	TT	TT	TT	CC	CC	CC	TT	CC	CC	CC	CC	CC	CC	CC	CC	CC	TT	TT	CC	CC	TT	TT	CC	CC	CC	TT
ss196423714	T/C	1	46419926	-	agpv3	MO/UC_Davis	40K	PZE-101063002	A	NA	CC	CC	CC	CC	CC	CC	CC	CC	CC	CC	CC	CC	CC	CC	CC	CC	CC	CC	CC	CC	TT	TT	TT	CC	CC	CC	TT	CC	TT	CC	CC	CC	CC	CC	CC	CC	TT	CC	CC
ss196423712	T/G	1	46423407	+	agpv3	MO/UC_Davis	15K	PZE-101062970	2	NA	TT	TT	TT	GG	TT	TT	TT	TT	GG	TT	TT	TT	TT	TT	TT	TT	TT	TT	TT	TT	TT	TT	TT	TT	TT	TT	TT	TT	TT	GG	TT	TT	TT	TT	TT	TT	TT	TT	TT
ss196423722	A/G	1	46548920	-	agpv3	MO/UC_Davis	40K	PZE-101063225	A	NA	GG	GG	GG	AA	GG	GG	GG	GG	AA	GG	AA	GG	GG	GG	GG	GG	GG	GG	GG	GG	GG	GG	GG	GG	GG	GG	GG	GG	GG	AA	GG	GG	GG	GG	GG	GG	GG	GG	GG
ss196423724	A/G	1	46554951	+	agpv3	MO/UC_Davis	15K	PZE-101063232	5	NA	GG	AA	GG	GG	NN	NN	NN	GG	GG	AA	NN	AA	AA	AA	AA	AA	AA	AA	AA	GG	GG	GG	GG	AA	GG	AA	GG	AA	GG	GG	AA	AA	AA	AA	GG	GG	GG	GG	AA
ss196423726	A/G	1	46585712	-	agpv3	MO/UC_Davis	15K	PZE-101063271	5	NA	GG	GG	AA	AA	AA	NN	GG	AA	AA	GG	AG	GG	GG	AA	AA	AA	GG	GG	GG	AA	AA	AA	AA	GG	AA	GG	AA	GG	AA	AA	AA	GG	GG	AA	AA	AA	AA	NN	AA
ss196423728	A/G	1	46586139	+	agpv3	MO/UC_Davis	15K	PZE-101063282	5	NA	AA	AA	AA	AA	AA	NN	AA	AA	AA	AA	AA	AA	AA	AA	AA	AA	AA	AA	AA	AA	AA	AA	AA	AA	AA	AA	AA	AA	AA	AA	AA	AA	AA	AA	AA	NN	AA	NN	AA
ss196423730	A/C	1	46632929	+	agpv3	MO/UC_Davis	15K	PZE-101063328	5	NA	CC	CC	CC	CC	AA	AC	CC	CC	CC	CC	CC	CC	CC	AA	AA	AA	CC	CC	CC	CC	CC	CC	AA	AA	CC	CC	CC	CC	CC	CC	AA	CC	CC	AA	CC	AA	AA	CC	AA
ss196423732	A/G	1	46683142	-	agpv3	MO/UC_Davis	40K	PZE-101063406	A	NA	AA	AA	AA	AA	AA	AA	AA	AA	AA	AA	GG	GG	AA	GG	GG	GG	AA	AA	AA	AA	AA	AA	AA	AA	AA	AA	AA	AA	AA	AA	GG	AA	AA	GG	AA	AA	AA	AA	GG
ss196507556	A/G	1	46683819	+	agpv3	MO/UC_Davis	40K	SYN18688	A	NA	GG	AA	GG	GG	GG	GG	GG	GG	GG	AA	GG	GG	GG	GG	GG	GG	AA	AA	AA	GG	AA	AA	GG	GG	NN	AA	AA	AA	AA	GG	GG	AA	AA	GG	NN	GG	GG	GG	NN
ss196423734	A/C	1	46689445	+	agpv3	MO/UC_Davis	40K	PZE-101063527	A	NA	CC	CC	CC	AA	AA	CC	CC	CC	CC	CC	AA	CC	CC	AA	AA	AA	AA	CC	CC	CC	CC	CC	CC	AA	CC	CC	CC	AA	CC	AA	AA	CC	CC	AA	CC	AA	AA	CC	AA
ss196423736	A/G	1	46690136	-	agpv3	MO/UC_Davis	40K	PZE-101063539	A	NA	GG	GG	GG	GG	GG	GG	GG	GG	GG	GG	GG	GG	GG	GG	GG	GG	GG	GG	GG	GG	GG	GG	GG	GG	GG	GG	GG	GG	GG	GG	GG	GG	GG	GG	GG	GG	GG	GG	GG
ss196423738	A/G	1	46844018	-	agpv3	MO/UC_Davis	40K	PZE-101063665	5	NA	GG	GG	AA	GG	GG	GG	AA	AA	AA	AA	NN	AA	GG	GG	GG	GG	GG	AA	GG	NN	AA	AA	NN	NN	AA	GG	AA	GG	AA	GG	GG	GG	GG	GG	AA	GG	NN	GG	GG
ss196523048	A/G	1	46862451	+	agpv3	MO/UC_Davis	40K	SYN37816	A	NA	NN	GG	AA	GG	GG	GG	AA	GG	AA	AA	AA	AA	GG	GG	GG	GG	GG	AA	GG	GG	AA	AA	GG	GG	AA	GG	AA	GG	AA	GG	GG	GG	GG	GG	GG	GG	GG	GG	GG
ss196523044	A/C	1	46866042	-	agpv3	MO/UC_Davis	40K	SYN37813	A	NA	AA	AA	CC	AA	CC	CC	CC	CC	CC	CC	CC	CC	CC	AA	AA	AA	CC	CC	CC	AA	CC	CC	AA	AA	CC	AA	CC	AA	CC	CC	AA	AA	AA	AA	CC	AA	AA	CC	AA
ss196523046	A/G	1	46934559	+	agpv3	MO/UC_Davis	40K	SYN37815	A	NA	AA	GG	AA	AA	NN	AA	AA	AA	GG	AA	NN	AA	NN	NN	NN	NN	AA	AA	NN	GG	AA	AA	GG	AA	AA	GG	AA	GG	AA	NN	GG	NN	NN	GG	NN	NN	AA	AA	GG
ss196523016	A/G	1	47137612	-	agpv3	MO/UC_Davis	40K	SYN37779	A	NA	AA	GG	AA	AA	GG	AA	AA	AA	GG	AA	GG	AA	GG	GG	GG	GG	AA	AA	GG	GG	AA	AA	GG	AA	AA	GG	AA	GG	AA	GG	GG	GG	GG	GG	GG	GG	AA	AA	GG
ss196523014	A/G	1	47137631	+	agpv3	MO/UC_Davis	40K	SYN37778	A	NA	AA	GG	AA	AA	GG	AA	AA	AA	GG	AA	GG	AA	GG	GG	GG	GG	AA	AA	GG	GG	AA	AA	GG	AA	AA	GG	AA	GG	AA	GG	GG	GG	GG	GG	GG	GG	AA	AA	GG
ss196523012	A/G	1	47140059	+	agpv3	MO/UC_Davis	40K	SYN37777	A	NA	AA	GG	AA	GG	GG	AA	AA	AA	GG	AA	NN	AA	GG	GG	GG	GG	AA	AA	GG	GG	AA	AA	GG	AA	AA	GG	AA	GG	AA	GG	GG	GG	GG	GG	GG	GG	AA	AA	GG
ss196523010	A/G	1	47140073	+	agpv3	MO/UC_Davis	40K	SYN37776	A	NA	AA	GG	AA	GG	AA	AA	AA	AA	GG	AA	GG	AA	AA	GG	GG	GG	AA	AA	AA	GG	AA	AA	GG	AA	AA	AA	AA	GG	AA	AA	GG	GG	GG	AA	AA	GG	AA	AA	GG
ss196523008	A/G	1	47140172	-	agpv3	MO/UC_Davis	40K	SYN37775	A	NA	AA	GG	AA	GG	GG	AA	AA	AA	GG	AA	NN	AA	GG	GG	GG	GG	AA	AA	GG	GG	AA	AA	GG	AA	AA	GG	AA	GG	AA	GG	GG	GG	GG	GG	GG	GG	AA	AA	GG
ss196414483	A/G	1	47154610	+	agpv3	MO/UC_Davis	40K	PZA03100.4	A	NA	GG	AA	GG	AA	GG	GG	GG	GG	AA	GG	AA	GG	AA	AA	AA	AA	GG	GG	GG	AA	GG	GG	AA	GG	GG	GG	GG	AA	GG	GG	AA	AA	AA	GG	GG	AA	GG	GG	AA
ss196511022	T/G	1	47296269	-	agpv3	MO/UC_Davis	15K	SYN22911	3	NA	TT	GG	TT	NN	TT	TT	TT	TT	NN	TT	TT	TT	TT	NN	GG	NN	TT	TT	TT	GG	TT	TT	NN	TT	TT	TT	TT	NN	TT	TT	GG	NN	NN	TT	GG	NN	NN	TT	GG
ss196511024	A/G	1	47308137	+	agpv3	MO/UC_Davis	40K	SYN22912	A	NA	AA	GG	AA	GG	AA	AA	AA	AA	GG	AA	AA	AA	AA	GG	GG	GG	AA	AA	AA	GG	AA	AA	GG	AA	AA	AA	AA	GG	AA	AA	GG	GG	GG	AA	GG	GG	GG	AA	GG
ss196509346	A/G	1	47316540	+	agpv3	MO/UC_Davis	40K	SYN20717	A	NA	GG	GG	AA	GG	GG	GG	AA	AA	GG	AA	AA	AA	GG	GG	GG	GG	GG	AA	GG	GG	AA	AA	GG	GG	AA	AA	AA	GG	AA	GG	GG	GG	GG	AA	GG	GG	GG	GG	GG
ss196509344	A/G	1	47321515	-	agpv3	MO/UC_Davis	40K	SYN20716	A	NA	AA	GG	AA	GG	AA	AA	AA	AA	GG	AA	AA	AA	AA	GG	GG	GG	AA	AA	AA	GG	AA	AA	GG	AA	AA	AA	AA	GG	AA	AA	GG	GG	GG	AA	AA	GG	GG	AA	GG
ss196509350	A/C	1	47321857	-	agpv3	MO/UC_Davis	40K	SYN20719	A	NA	CC	CC	AA	CC	CC	CC	AA	AA	CC	AA	AA	AA	CC	CC	CC	CC	CC	AA	CC	CC	AA	AA	CC	CC	AA	AA	AA	CC	AA	CC	CC	CC	CC	AA	CC	CC	CC	CC	CC
ss196509348	A/G	1	47322115	-	agpv3	MO/UC_Davis	40K	SYN20718	A	NA	AA	AA	GG	AA	AA	AA	GG	GG	AA	GG	GG	GG	AA	AA	AA	AA	AA	GG	AA	AA	GG	GG	AA	AA	GG	GG	GG	AA	GG	AA	AA	AA	AA	GG	AA	AA	AA	AA	AA
ss196509352	A/G	1	47322757	+	agpv3	MO/UC_Davis	40K	SYN20722	A	NA	GG	AA	GG	AA	GG	GG	GG	GG	AA	GG	GG	GG	GG	AA	AA	AA	GG	GG	GG	AA	GG	GG	AA	GG	GG	GG	GG	AA	GG	GG	AA	AA	AA	GG	AA	AA	AA	GG	AA
ss196420787	A/G	1	47325992	-	agpv3	MO/UC_Davis	40K	PUT-163a-74234625-3607	A	NA	GG	GG	AA	GG	GG	GG	AA	AA	GG	AA	AA	AA	GG	GG	GG	GG	GG	AA	GG	GG	AA	AA	GG	GG	AA	AA	AA	GG	AA	GG	GG	GG	GG	AA	GG	GG	GG	GG	GG
ss196420789	A/C	1	47326189	-	agpv3	MO/UC_Davis	40K	PUT-163a-74234625-3608	A	NA	CC	NN	CC	CC	CC	CC	CC	CC	CC	CC	CC	CC	AA	CC	CC	CC	AA	CC	CC	CC	CC	CC	CC	AA	CC	CC	CC	CC	CC	CC	CC	CC	CC	CC	CC	CC	CC	CC	CC
ss196423740	C/G	1	47338567	-	agpv3	MO/UC_Davis	40K	PZE-101064187	A	NA	GG	GG	CC	GG	CC	NN	CC	CC	CC	CC	CC	NN	GG	GG	GG	GG	GG	GG	CC	GG	CC	CC	CC	GG	GG	CC	CC	CC	CC	CC	GG	GG	GG	CC	GG	CC	CC	GG	GG
ss196423742	A/G	1	47462062	-	agpv3	MO/UC_Davis	40K	PZE-101064305	A	NA	GG	GG	GG	GG	GG	GG	GG	GG	GG	GG	NN	GG	GG	GG	GG	GG	AA	GG	GG	GG	GG	GG	GG	GG	GG	GG	GG	GG	GG	GG	GG	GG	GG	GG	GG	GG	GG	AA	GG
ss196423744	A/G	1	47473554	-	agpv3	MO/UC_Davis	40K	PZE-101064331	A	NA	GG	GG	AA	GG	AA	NN	AA	AA	AA	AA	NN	GG	GG	GG	GG	GG	GG	GG	AA	GG	AA	AA	AA	AA	GG	AA	AA	AA	AA	AA	GG	GG	GG	AA	GG	AA	AA	AA	GG
ss196423746	A/C	1	47474049	+	agpv3	MO/UC_Davis	15K	PZE-101064334	5	NA	AA	AA	AA	AA	CC	AA	AA	AA	AA	AA	AA	NN	AA	AA	AA	AA	AA	AA	AA	AA	AA	AA	AA	AA	AA	CC	AA	AA	AA	AA	AA	AA	AA	CC	AA	AA	AA	AA	AA
ss196423748	A/G	1	47480656	+	agpv3	MO/UC_Davis	15K	PZE-101064370	2	NA	AA	AA	AA	AA	GG	AA	AA	AA	AA	AA	AA	AA	AA	AA	AA	AA	AA	AA	AA	AA	AA	AA	AA	AA	AA	GG	AA	AA	AA	AA	AA	AA	AA	GG	AA	AA	AA	AA	AA
ss196423750	A/G	1	47481863	+	agpv3	MO/UC_Davis	15K	PZE-101064372	2	NA	GG	GG	AA	GG	AA	AA	AA	GG	AA	AA	AA	AA	GG	GG	GG	GG	GG	GG	AA	GG	AA	AA	AA	AA	GG	AA	AA	AA	AA	AA	GG	GG	GG	AA	GG	AA	AA	AA	GG
ss196502331	A/G	1	47510158	+	agpv3	MO/UC_Davis	40K	SYN12170	A	NA	AA	AA	AA	AA	AA	AA	AA	AA	AA	AA	AA	AA	AA	AA	AA	AA	AA	AA	AA	AA	GG	GG	AA	AA	AA	AA	NN	AA	GG	AA	AA	AA	AA	AA	AA	AA	AA	AA	AA
ss196423754	A/G	1	47510300	+	agpv3	MO/UC_Davis	40K	PZE-101064448	A	NA	AA	AA	GG	AA	GG	NN	GG	GG	GG	GG	NN	GG	AA	AA	AA	AA	AA	AA	GG	AA	GG	GG	GG	GG	AA	GG	GG	GG	GG	GG	AA	AA	AA	GG	AA	GG	GG	AA	AA
ss196420498	A/C	1	47510963	-	agpv3	MO/UC_Davis	15K	PUT-163a-71430056-3265	2	NA	AA	AA	AA	AA	CC	CC	AA	CC	AA	AA	CC	CC	AA	AA	AA	AA	AA	AA	AA	AA	AA	AA	AA	AA	AA	AA	AA	AA	AA	AA	AA	AA	AA	AA	AA	AA	AA	CC	AA
ss196420500	A/G	1	47510981	-	agpv3	MO/UC_Davis	15K	PUT-163a-71430056-3266	2	NA	GG	GG	GG	GG	GG	NN	GG	GG	GG	GG	AA	AA	GG	GG	GG	GG	GG	GG	GG	GG	GG	GG	GG	GG	GG	GG	GG	GG	GG	GG	GG	GG	GG	GG	GG	GG	GG	NN	GG
ss196420504	A/G	1	47511056	-	agpv3	MO/UC_Davis	15K	PUT-163a-71430056-3269	2	NA	AG	GG	AA	AG	AA	GG	AA	AA	AA	AA	GG	GG	NN	NN	NN	NN	NN	NN	AA	AG	AA	AA	AA	AA	GG	AA	AA	AA	AA	AA	GG	GG	NN	AA	GG	AA	AA	GG	GG
ss196414485	A/G	1	47511155	+	agpv3	MO/UC_Davis	40K	PZA00661.6	A	NA	GG	GG	AA	GG	AA	AA	AA	AA	AA	AA	AA	AA	GG	GG	GG	GG	GG	GG	AA	GG	AA	AA	AA	AA	GG	AA	AA	AA	AA	AA	GG	GG	GG	AA	GG	AA	AA	AA	GG
ss196423758	A/G	1	47511445	-	agpv3	MO/UC_Davis	40K	PZE-101064465	A	NA	GG	GG	AA	GG	AA	AA	AA	AA	AA	AA	AA	AA	GG	GG	GG	GG	GG	GG	AA	GG	AA	AA	AA	AA	GG	AA	AA	AA	AA	AA	GG	GG	GG	AA	GG	AA	AA	AA	GG
ss196420502	A/C	1	47511483	+	agpv3	MO/UC_Davis	40K	PUT-163a-71430056-3267	A	NA	AA	AA	AA	AA	AA	CC	AA	AA	AA	AA	CC	CC	AA	AA	AA	AA	AA	AA	AA	AA	AA	AA	AA	AA	AA	AA	AA	AA	AA	AA	AA	AA	AA	AA	AA	AA	AA	CC	AA
ss196423760	A/C	1	47511925	-	agpv3	MO/UC_Davis	40K	PZE-101064466	A	NA	NN	AA	CC	AA	CC	NN	CC	CC	CC	CC	AA	AA	AA	AA	AA	AA	AA	AA	CC	AA	CC	CC	CC	CC	NN	CC	CC	CC	CC	CC	AA	AA	AA	CC	AA	CC	CC	AA	AA
ss196423762	A/C	1	47512996	+	agpv3	MO/UC_Davis	40K	PZE-101064477	A	NA	CC	CC	AA	CC	AA	AA	AA	CC	AA	AA	AA	AA	CC	CC	CC	CC	CC	CC	AA	CC	AA	AA	AA	AA	CC	AA	AA	AA	AA	AA	CC	CC	CC	AA	CC	AA	AA	AA	CC
ss196423764	A/G	1	47513733	+	agpv3	MO/UC_Davis	40K	PZE-101064479	A	NA	NN	GG	AA	GG	AA	AA	AA	GG	AA	AA	AA	AA	GG	GG	GG	GG	GG	GG	AA	GG	AA	AA	AA	AA	GG	AA	AA	AA	AA	AA	GG	GG	GG	AA	GG	AA	AA	AA	GG
ss196423766	A/C	1	47600043	+	agpv3	MO/UC_Davis	15K	PZE-101064527	2	NA	AA	AA	CC	AA	CC	CC	CC	AA	CC	CC	CC	CC	AA	AA	AA	AA	AA	AA	CC	AA	CC	CC	CC	CC	AA	CC	CC	CC	CC	CC	AA	AA	AA	CC	AA	CC	CC	CC	AA
ss196423768	A/G	1	47605532	-	agpv3	MO/UC_Davis	15K	PZE-101064616	5	NA	AA	AA	AA	NN	GG	GG	AA	AA	NN	AA	AA	AA	AA	AA	AA	AA	GG	AA	AA	AA	AA	AA	AA	GG	AA	AA	AA	AA	AA	NN	AA	AA	AA	AA	AA	AA	AA	GG	AA
ss196423770	A/G	1	47605691	+	agpv3	MO/UC_Davis	15K	PZE-101064619	5	NA	AA	AA	AA	AA	GG	GG	AA	AA	AA	AA	AA	AA	AA	AA	AA	AA	GG	AA	AA	AA	AA	AA	AA	GG	AA	AA	AA	AA	AA	AA	AA	AA	AA	AA	AA	AA	AA	GG	AA
ss196423772	A/G	1	47707076	-	agpv3	MO/UC_Davis	40K	PZE-101064634	3	NA	GG	GG	GG	GG	GG	NN	GG	GG	GG	GG	GG	GG	GG	GG	GG	GG	GG	GG	GG	GG	GG	GG	GG	AA	GG	GG	GG	GG	GG	GG	GG	GG	GG	GG	GG	GG	GG	GG	GG
ss196423774	T/C	1	47777378	+	agpv3	MO/UC_Davis	40K	PZE-101064724	A	NA	TT	TT	TT	TT	TT	CC	TT	TT	TT	TT	TT	TT	TT	TT	TT	TT	CC	TT	TT	TT	TT	TT	TT	CC	TT	TT	TT	TT	TT	TT	TT	TT	TT	TT	TT	TT	TT	CC	TT
ss196423778	T/G	1	47830610	+	agpv3	MO/UC_Davis	40K	PZE-101064790	A	NA	GG	GG	TT	GG	GG	GG	GG	GG	TT	TT	NN	GG	GG	GG	GG	GG	GG	GG	TT	GG	TT	TT	TT	GG	GG	TT	TT	TT	TT	TT	GG	GG	GG	TT	GG	TT	TT	GG	GG
ss196423776	T/C	1	47834300	+	agpv3	MO/UC_Davis	40K	PZE-101064766	B	NA	CC	CC	CC	CC	TT	NN	CC	TT	CC	CC	CC	TT	CC	CC	CC	CC	CC	CC	CC	CC	CC	CC	CC	TT	CC	CC	CC	CC	CC	CC	CC	CC	CC	CC	CC	CC	CC	CC	CC
ss196423784	T/C	1	47904927	+	agpv3	MO/UC_Davis	40K	PZE-101064875	A	NA	CC	CC	TT	CC	TT	NN	CC	TT	TT	TT	TT	TT	CC	CC	CC	CC	CC	CC	TT	CC	TT	TT	TT	TT	CC	TT	TT	TT	TT	TT	CC	CC	CC	TT	CC	TT	TT	TT	CC
ss196423780	A/G	1	47910183	+	agpv3	MO/UC_Davis	15K	PZE-101064805	5	NA	NN	NN	AA	NN	GG	AA	NN	GG	AA	AA	AA	GG	NN	NN	NN	NN	NN	NN	AA	NN	AA	AA	AA	GG	NN	AA	AA	AA	AA	AA	NN	NN	NN	AA	NN	AA	AA	GG	NN
ss196423782	A/C	1	47911754	+	agpv3	MO/UC_Davis	40K	PZE-101064865	A	NA	CC	CC	AA	CC	CC	AA	CC	CC	AA	AA	NN	CC	CC	CC	CC	CC	CC	CC	CC	CC	AA	AA	AA	CC	CC	AA	AA	AA	AA	AA	CC	CC	CC	AA	CC	AA	AA	CC	CC
ss196423786	A/G	1	47993542	+	agpv3	MO/UC_Davis	40K	PZE-101064883	A	NA	GG	GG	AA	GG	GG	GG	GG	GG	AA	AA	AA	GG	GG	GG	GG	GG	GG	GG	GG	GG	AA	AA	AA	GG	NN	AA	AA	AA	AA	AA	GG	GG	GG	AA	AA	AA	AA	AA	GG
ss196423788	A/G	1	47993918	-	agpv3	MO/UC_Davis	40K	PZE-101064893	A	NA	GG	GG	AA	GG	GG	GG	GG	GG	AA	AA	NN	GG	GG	GG	GG	GG	GG	GG	GG	GG	AA	AA	AA	GG	GG	AA	AA	AA	AA	AA	GG	GG	GG	AA	AA	AA	AA	AA	GG
ss196530940	C/G	1	47997556	-	agpv3	MO/UC_Davis	40K	ZM013299-0478	A	NA	CC	CC	GG	CC	CC	CC	CC	CC	GG	GG	NN	CC	CC	CC	CC	CC	CC	CC	CC	CC	GG	GG	GG	CC	CC	GG	CC	GG	GG	GG	CC	CC	CC	GG	GG	GG	GG	CC	CC
ss196423790	A/G	1	48286864	+	agpv3	MO/UC_Davis	40K	PZE-101064994	A	NA	NN	AA	AA	GG	GG	AA	AA	AA	AA	AA	AA	AA	GG	AA	AA	AA	AA	GG	AA	GG	AA	AA	AA	AA	AA	AA	AA	AA	AA	AA	AA	AA	AA	AA	AA	AA	AA	AA	AA
ss196423792	A/G	1	48416861	-	agpv3	MO/UC_Davis	40K	PZE-101065040	A	NA	AA	GG	GG	AA	AA	GG	GG	GG	GG	GG	GG	GG	AA	GG	GG	GG	GG	AA	GG	AA	GG	GG	GG	GG	GG	GG	GG	GG	GG	GG	GG	GG	GG	GG	GG	GG	GG	GG	GG
ss196423794	A/G	1	48501703	-	agpv3	MO/UC_Davis	15K	PZE-101065086	5	NA	GG	GG	AA	GG	GG	NN	GG	GG	GG	GG	GG	GG	GG	GG	GG	GG	GG	GG	GG	NN	GG	GG	GG	GG	NN	GG	GG	GG	GG	GG	GG	GG	GG	GG	GG	GG	GG	GG	GG
ss196423796	A/G	1	48524491	-	agpv3	MO/UC_Davis	15K	PZE-101065129	2	NA	NN	AA	AA	GG	GG	NN	AA	AA	AA	AA	AA	AA	GG	NN	NN	AA	NN	GG	AA	GG	AA	AA	AA	AA	AA	NN	AA	AA	AA	AA	NN	AA	AA	AA	NN	AA	AA	NN	NN
ss196423798	A/G	1	48528155	-	agpv3	MO/UC_Davis	40K	PZE-101065132	A	NA	GG	AA	AA	GG	GG	AA	AA	AA	AA	AA	AA	AA	GG	AA	AA	AA	AA	GG	AA	GG	AA	AA	AA	AA	AA	AA	AA	AA	AA	AA	AA	AA	AA	AA	AA	AA	AA	AA	AA
ss196423800	A/G	1	48533717	-	agpv3	MO/UC_Davis	15K	PZE-101065183	5	NA	GG	GG	GG	AA	AA	NN	GG	AA	GG	AA	AA	AA	AA	GG	GG	GG	AA	AA	GG	AA	AA	AA	AA	AA	NN	GG	GG	GG	AA	GG	GG	GG	GG	GG	GG	NN	GG	AA	GG
ss196423802	A/C	1	48544041	-	agpv3	MO/UC_Davis	40K	PZE-101065262	3	NA	CC	CC	CC	CC	CC	CC	CC	AA	CC	AA	AC	AA	CC	CC	CC	CC	AA	CC	CC	CC	AA	AA	CC	AA	CC	CC	CC	CC	AA	CC	CC	CC	CC	CC	CC	NN	CC	AA	CC
ss196423804	A/C	1	48647597	-	agpv3	MO/UC_Davis	15K	PZE-101065552	5	NA	CC	CC	CC	AA	CC	AA	CC	AA	AA	AA	NN	CC	CC	CC	CC	CC	AA	CC	NN	CC	CC	CC	AA	AA	CC	CC	CC	CC	CC	CC	CC	CC	CC	CC	NN	NN	CC	AA	CC
ss196423810	A/G	1	48656229	+	agpv3	MO/UC_Davis	40K	PZE-101065651	A	NA	AA	GG	AA	AA	GG	AA	AA	AA	AA	AA	NN	GG	GG	GG	GG	GG	AA	AA	AA	AA	GG	GG	AA	GG	GG	AA	AA	AA	GG	AA	GG	GG	GG	AA	AA	AA	GG	GG	GG
ss196423812	A/C	1	48656437	+	agpv3	MO/UC_Davis	15K	PZE-101065653	5	NA	NN	CC	CC	CC	CC	AA	CC	NN	NN	AA	AA	AA	CC	CC	CC	CC	CC	NN	AA	NN	CC	CC	AA	AA	CC	CC	CC	CC	CC	CC	CC	CC	CC	CC	CC	AA	CC	CC	CC
ss196423814	A/C	1	48681013	+	agpv3	MO/UC_Davis	40K	PZE-101065728	A	NA	AA	CC	CC	CC	CC	AA	CC	CC	AA	CC	NN	AA	CC	CC	CC	CC	CC	CC	AA	AA	CC	CC	CC	CC	CC	CC	CC	CC	CC	CC	CC	CC	CC	CC	CC	AA	CC	AA	CC
ss196522074	A/G	1	48683619	-	agpv3	MO/UC_Davis	40K	SYN36615	A	NA	GG	GG	GG	GG	GG	GG	GG	GG	GG	GG	AA	AA	GG	GG	GG	GG	GG	GG	GG	GG	GG	GG	AA	GG	GG	GG	GG	GG	GG	GG	GG	GG	GG	GG	GG	GG	GG	GG	GG
ss196423816	A/G	1	48685256	+	agpv3	MO/UC_Davis	40K	PZE-101065758	A	NA	AA	GG	AA	AA	GG	GG	AA	GG	GG	GG	GG	GG	GG	GG	GG	GG	GG	AA	AA	AA	GG	GG	GG	AA	GG	AA	AA	AA	GG	AA	GG	GG	GG	AA	AA	AA	GG	GG	GG
ss196423818	A/G	1	48685914	-	agpv3	MO/UC_Davis	40K	PZE-101065761	A	NA	AA	AA	AA	AA	AA	AA	AA	AA	AA	AA	AA	AA	AA	AA	AA	AA	AA	AA	AA	AA	AA	AA	AA	AA	AA	AA	AA	AA	AA	AA	AA	AA	AA	AA	AA	AA	AA	AA	AA
ss196419567	A/G	1	49127519	+	agpv3	MO/UC_Davis	40K	PUT-163a-4730462-2143	A	NA	GG	AA	AA	AA	GG	AA	GG	AA	AA	AA	NN	AA	GG	AA	AA	AA	AA	AA	AA	GG	AA	AA	AA	AA	AA	GG	GG	GG	AA	GG	AA	AA	AA	GG	AA	GG	AA	GG	AA
ss196419569	A/G	1	49127540	+	agpv3	MO/UC_Davis	15K	PUT-163a-4730462-2144	5	DupSet8	AA	GG	GG	GG	AA	GG	AA	AA	GG	GG	AA	GG	AA	GG	GG	GG	GG	GG	GG	AA	GG	GG	AA	AA	GG	AA	AA	AA	GG	AA	GG	GG	GG	AA	GG	AA	GG	AA	GG
ss196423822	A/G	1	49189780	+	agpv3	MO/UC_Davis	40K	PZE-101066134	A	NA	AA	AA	AA	AA	AA	AA	AA	AA	AA	AA	AA	AA	AA	AA	AA	AA	AA	AA	AA	AA	AA	AA	AA	AA	AA	AA	AA	AA	AA	AA	AA	AA	AA	AA	AA	AA	AA	AA	AA
ss196423824	A/C	1	49271831	+	agpv3	MO/UC_Davis	15K	PZE-101066217	5	NA	NN	CC	CC	CC	CC	CC	AA	CC	CC	CC	CC	CC	CC	CC	CC	CC	AA	CC	CC	CC	CC	CC	CC	CC	CC	CC	CC	CC	CC	AA	CC	CC	CC	CC	CC	CC	CC	CC	CC
ss196423826	A/G	1	49388961	-	agpv3	MO/UC_Davis	40K	PZE-101066271	A	NA	AA	AA	GG	GG	AA	GG	AA	AA	GG	GG	AA	AA	AA	AA	AA	AA	AA	GG	GG	AA	AA	AA	AA	GG	AA	AA	AA	AA	AA	AA	AA	AA	AA	AA	GG	AA	GG	GG	AA
ss196423828	A/G	1	49389326	+	agpv3	MO/UC_Davis	40K	PZE-101066275	A	NA	GG	GG	AA	AA	GG	NN	GG	GG	GG	AA	GG	GG	GG	GG	GG	GG	GG	AA	AA	GG	GG	GG	GG	AA	GG	GG	GG	GG	GG	GG	GG	GG	GG	GG	AA	GG	AA	AA	GG
ss196423830	A/G	1	49390076	+	agpv3	MO/UC_Davis	40K	PZE-101066291	A	NA	AA	AA	GG	GG	GG	AA	AA	AA	AA	GG	AA	AA	GG	AA	AA	AA	GG	GG	GG	AA	AA	AA	AA	GG	AA	GG	GG	GG	AA	GG	AA	AA	AA	GG	GG	GG	GG	AA	AA
ss196414487	A/G	1	49410075	-	agpv3	MO/UC_Davis	40K	PZA03673.2	A	NA	GG	GG	GG	GG	GG	GG	GG	GG	AA	GG	GG	GG	GG	GG	GG	GG	AA	GG	GG	GG	GG	GG	GG	GG	GG	GG	GG	GG	GG	AA	GG	GG	GG	GG	GG	GG	GG	GG	GG
ss196414489	A/G	1	49410135	-	agpv3	MO/UC_Davis	40K	PZA03673.1	A	NA	AA	AA	AA	AA	AA	AA	AA	AA	GG	AA	AA	AA	AA	AA	AA	AA	GG	AA	AA	AA	AA	AA	AA	AA	AA	AA	AA	AA	AA	GG	AA	AA	AA	AA	AA	AA	AA	AA	AA
ss196414491	A/C	1	49412068	-	agpv3	MO/UC_Davis	40K	PZA03672.1	A	NA	CC	CC	AA	AA	CC	CC	CC	CC	CC	AA	CC	CC	CC	CC	CC	CC	CC	AA	AA	CC	CC	CC	CC	AA	CC	CC	CC	CC	CC	CC	CC	CC	CC	CC	AA	CC	AA	CC	CC
ss196423832	A/C	1	49412682	+	agpv3	MO/UC_Davis	40K	PZE-101066317	A	NA	CC	CC	CC	CC	CC	CC	CC	CC	AA	CC	CC	CC	CC	CC	CC	CC	AA	CC	CC	CC	CC	CC	CC	CC	CC	CC	CC	CC	CC	AA	CC	CC	CC	CC	CC	CC	CC	CC	CC
ss196423836	A/G	1	49552883	-	agpv3	MO/UC_Davis	40K	PZE-101066357	A	NA	AA	AA	AA	AA	AA	AA	AA	AA	GG	AA	AA	AA	AA	AA	AA	AA	GG	AA	AA	AA	AA	AA	AA	AA	AA	AA	AA	AA	AA	GG	AA	AA	AA	AA	AA	AA	AA	AA	AA
ss196419846	T/G	1	49614430	+	agpv3	MO/UC_Davis	40K	PUT-163a-60343677-2496	A	NA	GG	TT	GG	GG	GG	GG	GG	GG	GG	GG	GG	TT	GG	TT	TT	TT	GG	GG	GG	GG	TT	TT	GG	GG	TT	GG	GG	GG	TT	GG	TT	TT	TT	GG	GG	GG	GG	GG	TT
ss196423838	T/G	1	49646636	-	agpv3	MO/UC_Davis	40K	PZE-101066379	A	NA	TT	TT	TT	TT	TT	TT	TT	TT	GG	TT	TT	TT	TT	TT	TT	TT	GG	TT	TT	TT	TT	TT	TT	TT	TT	TT	TT	TT	TT	GG	TT	TT	TT	TT	TT	TT	TT	TT	TT
ss196423840	A/C	1	49721780	+	agpv3	MO/UC_Davis	40K	PZE-101066401	A	NA	CC	CC	CC	CC	AA	CC	CC	CC	CC	CC	CC	CC	AA	CC	CC	CC	CC	CC	CC	CC	CC	CC	CC	CC	CC	AA	AA	AA	CC	CC	CC	CC	CC	AA	CC	AA	CC	CC	CC
ss196423842	A/G	1	49722244	-	agpv3	MO/UC_Davis	15K	PZE-101066402	2	NA	NN	AA	GG	GG	GG	AA	NN	AA	AA	GG	GG	NN	GG	AA	AA	AA	AA	GG	GG	AA	AA	AA	AA	GG	AA	GG	NN	GG	AA	AA	AA	AA	NN	GG	GG	GG	GG	AA	AA
ss196423844	A/G	1	49723558	+	agpv3	MO/UC_Davis	40K	PZE-101066403	B	NA	AA	AA	GG	GG	GG	AA	AA	AA	AA	GG	GG	AA	GG	AA	AA	AA	AA	GG	GG	AA	AA	AA	AA	GG	AA	GG	GG	GG	AA	AA	AA	AA	AA	GG	GG	GG	GG	AA	AA
ss196423846	A/G	1	49734677	+	agpv3	MO/UC_Davis	40K	PZE-101066420	A	NA	AA	AA	GG	GG	GG	AA	AA	AA	AA	GG	NN	AA	GG	AA	AA	AA	AA	GG	GG	AA	AA	AA	AA	GG	AA	GG	GG	GG	AA	AA	AA	AA	AA	GG	GG	GG	GG	AA	AA
ss196423848	A/G	1	49738573	-	agpv3	MO/UC_Davis	40K	PZE-101066462	B	NA	AA	AA	GG	GG	GG	AA	AA	AA	AA	GG	AA	AA	GG	AA	AA	AA	AA	GG	GG	AA	AA	AA	GG	GG	AA	GG	GG	GG	AA	AA	AA	AA	AA	GG	GG	GG	GG	AA	AA
ss196423852	A/G	1	49770675	+	agpv3	MO/UC_Davis	40K	PZE-101066477	A	NA	GG	GG	GG	GG	GG	GG	GG	GG	GG	GG	GG	GG	GG	GG	GG	GG	GG	GG	GG	GG	GG	GG	GG	GG	GG	GG	GG	GG	GG	GG	GG	GG	GG	GG	GG	GG	GG	GG	GG
ss196423854	A/G	1	49771604	+	agpv3	MO/UC_Davis	40K	PZE-101066486	A	NA	AA	AA	AA	AA	AA	AA	AA	AA	AA	AA	AA	AA	AA	AA	AA	AA	AA	AA	AA	AA	AA	AA	AA	AA	AA	AA	AA	AA	AA	AA	AA	AA	AA	AA	AA	AA	AA	AA	AA
ss196423856	A/C	1	49777734	-	agpv3	MO/UC_Davis	40K	PZE-101066497	A	NA	AA	AA	CC	CC	CC	AA	AA	AA	AA	CC	AA	AA	CC	AA	AA	AA	AA	CC	CC	AA	AA	AA	CC	CC	AA	CC	CC	CC	AA	AA	AA	AA	AA	CC	CC	CC	CC	AA	AA
ss196423858	A/G	1	49780229	+	agpv3	MO/UC_Davis	40K	PZE-101066505	B	NA	GG	GG	AA	AA	AA	GG	GG	GG	GG	AA	GG	GG	AA	GG	GG	GG	GG	AA	AA	GG	GG	GG	AA	AA	GG	AA	AA	AA	GG	GG	GG	GG	GG	AA	AA	AA	AA	GG	GG
ss196423860	A/G	1	49784775	-	agpv3	MO/UC_Davis	40K	PZE-101066516	B	NA	AA	AA	GG	GG	GG	AA	AA	AA	AA	GG	AA	AA	GG	AA	AA	AA	AA	GG	GG	AA	AA	AA	GG	GG	AA	GG	GG	GG	AA	AA	AA	AA	AA	GG	GG	GG	GG	AA	AA
ss196423862	A/C	1	49812348	-	agpv3	MO/UC_Davis	40K	PZE-101066537	A	NA	CC	CC	AA	AA	AA	CC	CC	CC	CC	AA	CC	CC	AA	CC	CC	CC	CC	AA	AA	CC	CC	CC	AA	AA	CC	AA	AA	AA	CC	CC	CC	CC	CC	AA	AA	AA	AA	CC	CC
ss196423864	A/C	1	49942991	-	agpv3	MO/UC_Davis	40K	PZE-101066560	B	NA	AA	AA	CC	CC	CC	AA	AA	AA	AA	CC	AA	AA	CC	AA	AA	AA	AA	CC	CC	AA	AA	AA	CC	CC	AA	CC	CC	CC	AA	AA	AA	AA	AA	CC	CC	CC	CC	AA	AA
ss196423866	A/G	1	49975570	-	agpv3	MO/UC_Davis	40K	PZE-101066588	A	NA	AA	AA	GG	GG	GG	AA	AA	AA	AA	GG	AA	AA	GG	AA	AA	AA	AA	GG	GG	AA	AA	AA	GG	GG	AA	GG	GG	GG	AA	AA	AA	AA	AA	GG	GG	GG	GG	AA	AA
ss196519968	A/G	1	50033353	-	agpv3	MO/UC_Davis	15K	SYN33991	C	NA	AA	AA	GG	GG	GG	AA	AA	AA	AA	GG	AA	AA	GG	AA	AA	AA	AA	GG	GG	AA	AA	AA	GG	GG	AA	GG	NN	GG	AA	AA	AA	AA	AA	GG	GG	NN	GG	AA	AA
ss196519970	A/G	1	50033364	+	agpv3	MO/UC_Davis	40K	SYN33992	A	NA	AA	AA	GG	GG	GG	AA	AA	AA	AA	GG	AA	AA	GG	AA	AA	AA	AA	GG	GG	AA	AA	AA	GG	GG	NN	GG	GG	GG	AA	AA	AA	AA	AA	GG	GG	GG	GG	AA	AA
ss196414493	A/G	1	50033859	+	agpv3	MO/UC_Davis	15K	PZB02095.3	3	NA	NN	AA	NN	NN	AA	AA	AA	AA	AA	AA	AA	AA	AA	AA	NN	NN	NN	AA	AA	AA	AA	AA	AA	AA	AA	AA	NN	NN	AA	AA	AA	AA	AA	AA	AA	AA	AA	AA	AA
ss196414495	A/G	1	50033927	-	agpv3	MO/UC_Davis	40K	PZB02095.2	A	NA	AA	AA	AA	AA	AA	AA	AA	AA	AA	AA	AA	AA	AA	AA	AA	AA	AA	AA	AA	AA	AA	AA	AA	AA	AA	AA	AA	AA	AA	AA	AA	AA	AA	AA	AA	AA	AA	AA	AA
ss196414498	A/G	1	50034091	-	agpv3	MO/UC_Davis	40K	PZB02095.1	A	NA	AA	AA	NN	GG	GG	AA	AA	AA	AA	NN	AA	AA	GG	AA	AA	AA	AA	GG	GG	AA	AA	AA	GG	GG	AA	GG	GG	GG	AA	AA	AA	AA	AA	GG	GG	NN	GG	AA	AA
ss196519966	A/G	1	50093872	+	agpv3	MO/UC_Davis	40K	SYN33988	A	NA	GG	GG	GG	GG	GG	GG	GG	GG	GG	GG	GG	GG	GG	GG	GG	GG	GG	GG	GG	GG	GG	GG	AA	AA	GG	GG	GG	GG	GG	GG	GG	GG	GG	GG	GG	GG	GG	GG	GG
ss196414500	A/G	1	50094541	-	agpv3	MO/UC_Davis	40K	PZA00468.8	A	NA	AA	AA	GG	GG	GG	AA	AA	AA	AA	GG	AA	AA	GG	AA	AA	AA	AA	GG	GG	AA	AA	AA	GG	GG	AA	GG	GG	GG	AA	AA	AA	AA	AA	GG	GG	GG	GG	AA	AA
ss196423870	A/G	1	50101137	+	agpv3	MO/UC_Davis	40K	PZE-101066687	A	NA	GG	GG	GG	GG	AA	GG	GG	GG	GG	GG	GG	GG	AA	GG	GG	GG	GG	GG	GG	GG	GG	GG	GG	GG	GG	AA	AA	AA	GG	GG	GG	GG	GG	AA	GG	AA	GG	GG	GG
ss196507068	A/G	1	50252541	+	agpv3	MO/UC_Davis	15K	SYN18145	5	NA	GG	GG	GG	GG	GG	GG	GG	GG	GG	GG	GG	GG	GG	GG	GG	GG	GG	GG	GG	GG	GG	GG	AA	NN	GG	GG	GG	GG	GG	GG	GG	GG	GG	GG	GG	GG	GG	GG	GG
ss196528576	T/C	1	50333093	-	agpv3	MO/UC_Davis	15K	SYN9123	1	NA	TT	TT	TT	TT	TT	TT	TT	TT	TT	TT	TT	TT	TT	TT	TT	TT	TT	TT	TT	TT	TT	TT	NN	TT	TT	TT	TT	TT	TT	TT	TT	TT	TT	TT	TT	TT	TT	TT	TT
ss196528578	T/C	1	50335233	+	agpv3	MO/UC_Davis	40K	SYN9125	A	NA	CC	CC	CC	CC	CC	CC	CC	CC	CC	CC	CC	CC	CC	CC	CC	CC	CC	CC	CC	CC	CC	CC	TT	TT	CC	CC	CC	CC	CC	CC	CC	CC	CC	CC	CC	CC	CC	CC	CC
ss196423876	A/G	1	50417961	-	agpv3	MO/UC_Davis	15K	PZE-101066827	5	NA	AA	AA	AA	AA	NN	AA	AA	AA	AA	AA	AA	AA	NN	AA	AA	AA	AA	AA	AA	AA	AA	AA	GG	GG	AA	NN	NN	NN	AA	AA	AA	AA	AA	NN	AA	NN	AA	AA	AA
ss196423878	A/G	1	50420798	+	agpv3	MO/UC_Davis	40K	PZE-101066885	A	NA	AA	AA	GG	GG	AA	GG	AA	AA	AA	GG	AA	AA	AA	AA	AA	AA	AA	GG	GG	AA	AA	AA	GG	AA	AA	AA	AA	AA	AA	AA	AA	AA	AA	AA	GG	AA	GG	AA	AA
ss196423880	A/G	1	50435790	-	agpv3	MO/UC_Davis	40K	PZE-101066898	A	NA	GG	GG	GG	GG	AA	GG	GG	GG	GG	GG	GG	GG	AA	GG	GG	GG	GG	GG	GG	GG	GG	GG	GG	AA	GG	AA	AA	AA	GG	GG	GG	GG	GG	AA	GG	AA	GG	GG	GG
ss196423882	A/G	1	50436198	+	agpv3	MO/UC_Davis	40K	PZE-101066907	A	NA	GG	AA	GG	GG	GG	GG	GG	GG	GG	GG	AA	AA	GG	AA	AA	AA	AA	GG	GG	GG	AA	AA	GG	GG	AA	GG	GG	GG	AA	AA	AA	AA	AA	GG	GG	GG	GG	GG	AA
ss196423884	A/G	1	50437126	-	agpv3	MO/UC_Davis	40K	PZE-101066925	A	NA	AA	GG	AA	AA	GG	GG	NN	GG	GG	AA	GG	GG	GG	GG	GG	GG	GG	AA	AA	AA	GG	GG	AA	GG	GG	GG	GG	GG	GG	GG	GG	GG	GG	GG	AA	GG	AA	AA	GG
ss196423886	A/C	1	50628615	-	agpv3	MO/UC_Davis	40K	PZE-101066968	A	NA	AA	CC	AA	AC	CC	CC	CC	CC	CC	AA	CC	CC	CC	CC	CC	CC	CC	AA	AA	AC	CC	CC	AA	CC	CC	CC	CC	CC	CC	CC	CC	CC	CC	CC	AA	CC	AA	AA	CC
ss196423888	A/C	1	50628708	+	agpv3	MO/UC_Davis	40K	PZE-101066969	A	NA	AA	AA	AA	AA	CC	NN	AA	AA	AA	AA	AA	AA	CC	AA	AA	AA	AA	AA	AA	AA	AA	AA	AA	CC	AA	CC	CC	CC	AA	AA	AA	AA	AA	CC	AA	CC	AA	AA	AA
ss196423889	A/G	1	50629291	-	agpv3	MO/UC_Davis	40K	PZE-101066970	B	NA	AA	AA	AA	AA	GG	AA	AA	AA	AA	AA	AA	AA	GG	AA	AA	AA	AA	AA	AA	AA	AA	AA	AA	GG	AA	GG	GG	GG	AA	AA	AA	AA	AA	GG	AA	GG	AA	AA	AA
ss196423891	A/G	1	50643708	-	agpv3	MO/UC_Davis	40K	PZE-101066977	B	NA	GG	GG	GG	GG	AA	NN	GG	GG	GG	GG	GG	GG	AA	GG	GG	GG	GG	GG	GG	GG	GG	GG	GG	AA	GG	AA	AA	AA	GG	GG	GG	GG	GG	AA	GG	AA	GG	GG	GG
ss196423893	A/C	1	50665781	+	agpv3	MO/UC_Davis	40K	PZE-101067021	A	NA	AA	AA	AA	AA	CC	CC	AA	AA	AA	AA	AA	AA	CC	AA	AA	AA	AA	AA	AA	AA	AA	AA	AA	CC	AA	CC	CC	CC	AA	AA	AA	AA	AA	CC	AA	CC	AA	AA	AA
ss196423895	A/C	1	50674198	-	agpv3	MO/UC_Davis	40K	PZE-101067031	5	NA	CC	CC	CC	CC	AA	NN	CC	CC	CC	CC	CC	CC	AA	CC	CC	CC	CC	CC	CC	CC	CC	CC	CC	AA	CC	AA	AA	AA	CC	CC	CC	CC	CC	AA	CC	NN	CC	CC	CC
ss196516428	A/G	1	50678596	+	agpv3	MO/UC_Davis	40K	SYN29474	A	NA	AA	GG	AA	AA	GG	GG	GG	GG	GG	AA	GG	GG	GG	GG	GG	GG	GG	AA	AA	AA	GG	GG	AA	GG	GG	GG	GG	GG	GG	GG	GG	GG	GG	GG	AA	GG	AA	AA	GG
ss196516430	A/G	1	50679442	+	agpv3	MO/UC_Davis	40K	SYN29475	B	NA	AA	GG	AA	AA	AA	AA	GG	GG	GG	AA	GG	GG	AA	GG	GG	GG	GG	AA	AA	AA	GG	GG	AA	AA	GG	AA	AA	AA	GG	GG	GG	GG	GG	AA	AA	AA	AA	AA	GG
ss196423897	A/G	1	50706138	-	agpv3	MO/UC_Davis	40K	PZE-101067088	5	NA	GG	GG	GG	GG	AA	GG	GG	GG	GG	GG	GG	GG	AA	GG	GG	GG	GG	GG	GG	GG	GG	GG	GG	AA	GG	AA	AA	AA	GG	GG	GG	GG	GG	AA	GG	AA	GG	GG	GG
ss196516434	A/G	1	50708339	+	agpv3	MO/UC_Davis	40K	SYN29479	A	NA	AA	GG	AA	AA	AA	AA	AA	AA	AA	AA	GG	GG	AA	GG	GG	GG	GG	AA	AA	AA	GG	GG	AA	AA	GG	AA	AA	AA	GG	GG	GG	GG	GG	AA	AA	AA	AA	AA	GG
ss196516432	A/C	1	50708841	+	agpv3	MO/UC_Davis	40K	SYN29476	B	NA	CC	AA	CC	CC	AA	NN	CC	CC	CC	CC	AA	AA	AA	AA	AA	AA	AA	CC	CC	CC	AA	AA	CC	AA	AA	AA	NN	AA	AA	AA	AA	AA	AA	AA	CC	AA	CC	CC	AA
ss196423899	A/C	1	50710909	+	agpv3	MO/UC_Davis	40K	PZE-101067102	A	NA	CC	AA	CC	CC	CC	CC	AA	AA	AA	CC	AA	AA	CC	AA	AA	AA	AA	CC	CC	CC	AA	AA	CC	CC	AA	CC	CC	CC	AA	AA	AA	AA	AA	CC	CC	CC	CC	CC	AA
ss196423901	A/C	1	50861283	+	agpv3	MO/UC_Davis	15K	PZE-101067271	2	NA	AA	AA	CC	CC	CC	CC	AA	AA	AA	AA	AA	AA	CC	AA	AA	AA	AA	CC	AA	AA	AA	AA	AA	CC	AA	AA	AA	AA	AA	AA	AA	AA	AA	AA	AA	AA	AA	AA	AA
ss196423903	A/C	1	51007682	+	agpv3	MO/UC_Davis	40K	PZE-101067487	A	NA	CC	AA	CC	CC	AA	CC	CC	CC	AA	CC	AA	AA	AA	AA	AA	AA	AA	CC	AA	AA	AA	AA	CC	AA	CC	AA	CC	CC	AA	AA	AA	AA	CC	AA	AA	AA	AA	CC	AA
ss196423905	A/G	1	51012527	+	agpv3	MO/UC_Davis	40K	PZE-101067495	B	NA	GG	AA	AA	AA	AA	NN	AA	GG	AA	GG	AA	AA	AA	GG	GG	GG	AA	AA	GG	AA	GG	GG	AA	AA	AA	AA	GG	GG	GG	AA	GG	AA	GG	AA	GG	GG	GG	GG	GG
ss196530489	A/G	1	51014777	+	agpv3	MO/UC_Davis	40K	ZM003329-0547	A	NA	GG	AA	AA	AA	AA	NN	AA	GG	AA	GG	AA	AA	AA	GG	GG	GG	AA	AA	GG	AA	GG	GG	AA	AA	AA	AA	AA	AA	GG	AA	GG	AA	GG	AA	GG	GG	GG	GG	GG
ss196423907	A/C	1	51042687	+	agpv3	MO/UC_Davis	40K	PZE-101067576	A	NA	AA	CC	CC	CC	AA	CC	CC	CC	AA	AA	AA	AA	CC	AA	AA	AA	CC	CC	AA	CC	AA	AA	AA	CC	NN	CC	CC	CC	AA	AA	AA	CC	AA	CC	AA	AA	CC	CC	AA
ss196423909	A/G	1	51167409	+	agpv3	MO/UC_Davis	40K	PZE-101067628	A	NA	GG	GG	AA	GG	AA	GG	GG	GG	AA	GG	NN	GG	GG	GG	GG	GG	GG	GG	GG	GG	GG	GG	GG	GG	GG	GG	GG	GG	GG	GG	GG	GG	GG	GG	GG	GG	GG	GG	GG
ss196423911	A/G	1	51168529	+	agpv3	MO/UC_Davis	40K	PZE-101067639	A	NA	GG	GG	AA	GG	GG	AA	GG	GG	AA	GG	NN	AA	GG	GG	GG	GG	GG	GG	GG	GG	GG	GG	GG	GG	GG	GG	GG	GG	GG	GG	GG	GG	GG	GG	GG	GG	GG	GG	GG
ss196423913	A/G	1	51291483	-	agpv3	MO/UC_Davis	40K	PZE-101067725	5	NA	NN	GG	GG	GG	AA	GG	GG	NN	AA	NN	NN	NN	GG	AA	AA	NN	GG	GG	AA	GG	AA	AA	NN	GG	NN	GG	GG	GG	AA	AA	NN	AA	NN	GG	NN	NN	AA	NN	AA
ss196501167	A/C	1	51291697	+	agpv3	MO/UC_Davis	40K	SYN10802	A	NA	NN	AA	AA	AA	AA	AA	AA	AA	AA	AA	AC	AA	AA	AA	AA	AA	AA	AA	AA	AA	AA	AA	CC	AA	AA	AA	AA	AA	AA	AA	AA	AA	AA	AA	AA	AA	AA	AA	AA
ss196423915	A/G	1	51321455	-	agpv3	MO/UC_Davis	40K	PZE-101067788	A	NA	AA	AA	GG	GG	AA	AA	AA	AA	AA	AA	AA	GG	AA	AA	AA	AA	AA	GG	AA	GG	AA	AA	AA	AA	GG	AA	GG	GG	AA	GG	AA	AA	AA	AA	AA	GG	AA	AA	AA
ss196501169	A/G	1	51322581	+	agpv3	MO/UC_Davis	40K	SYN10803	A	NA	GG	GG	AA	GG	AA	GG	GG	GG	GG	AA	GG	AA	GG	AA	AA	AA	GG	GG	AA	GG	AA	AA	GG	GG	GG	GG	GG	GG	AA	GG	AA	GG	AA	GG	AA	AA	AA	GG	AA
ss196423917	A/C	1	51322655	-	agpv3	MO/UC_Davis	40K	PZE-101067809	A	NA	CC	CC	AA	AA	AA	CC	CC	CC	CC	AA	NN	AA	CC	AA	AA	AA	CC	AA	AA	AA	AA	AA	CC	CC	AA	CC	AA	AA	AA	AA	AA	CC	AA	CC	AA	AA	AA	CC	AA
ss196414502	A/G	1	51396620	-	agpv3	MO/UC_Davis	40K	PZA03168.1	B	NA	NN	AA	GG	GG	GG	AA	AA	AA	GG	AA	NN	NN	GG	AA	AA	AA	AA	GG	AA	AA	AA	AA	AA	AA	NN	AA	NN	GG	AA	GG	AA	AA	NN	AA	NN	GG	NN	GG	AA
ss196414504	A/C	1	51396751	-	agpv3	MO/UC_Davis	15K	PZA03168.5	2	NA	CC	CC	CC	CC	CC	CC	CC	CC	CC	AA	CC	CC	CC	AA	AA	AA	CC	CC	CC	CC	AA	AA	CC	CC	CC	CC	CC	CC	AA	CC	NN	CC	AA	CC	CC	CC	CC	CC	AA
ss196423919	A/G	1	51396970	-	agpv3	MO/UC_Davis	40K	PZE-101067972	A	NA	NN	GG	AA	GG	GG	GG	GG	GG	GG	GG	GG	GG	GG	GG	GG	GG	GG	GG	GG	GG	GG	GG	GG	GG	GG	GG	GG	GG	GG	GG	GG	GG	GG	GG	GG	NN	GG	GG	GG
ss196423921	A/C	1	51397148	-	agpv3	MO/UC_Davis	40K	PZE-101067978	A	NA	NN	CC	AA	CC	CC	CC	CC	CC	CC	CC	CC	CC	CC	CC	CC	CC	CC	CC	CC	CC	CC	CC	CC	CC	CC	CC	CC	CC	CC	CC	CC	CC	CC	CC	CC	NN	CC	CC	CC
ss196423923	A/C	1	51398380	-	agpv3	MO/UC_Davis	40K	PZE-101067998	5	NA	CC	CC	CC	CC	AA	NN	AA	AA	AA	AA	AA	AA	AA	AA	AA	AA	CC	CC	CC	CC	AA	AA	AA	AA	CC	CC	AA	AA	AA	AA	AA	CC	AA	CC	CC	CC	AA	AA	AA
ss196423927	T/G	1	51400947	-	agpv3	MO/UC_Davis	15K	PZE-101068100	5	NA	TT	GG	TT	NN	TT	NN	TT	NN	NN	GG	NN	GG	TT	TT	TT	TT	GG	NN	GG	TT	TT	TT	NN	TT	GG	GG	TT	TT	TT	NN	NN	GG	GG	GG	GG	TT	TT	NN	TT
ss196423929	A/G	1	51458443	+	agpv3	MO/UC_Davis	40K	PZE-101068238	B	NA	GG	AA	GG	GG	GG	NN	GG	AA	AA	AA	AA	AA	GG	GG	GG	GG	AA	AA	AA	GG	GG	GG	AA	GG	AA	AA	GG	GG	GG	GG	GG	GG	AA	AA	AA	AA	GG	AA	GG
ss196423931	A/C	1	51459107	-	agpv3	MO/UC_Davis	40K	PZE-101068242	A	NA	AA	AA	AA	AA	AA	NN	AA	AA	AA	AA	NN	CC	AA	CC	CC	CC	AA	AA	AA	AA	CC	CC	AA	CC	AA	AA	CC	CC	CC	AA	CC	AA	AA	AA	AA	CC	AA	AA	CC
ss196423933	A/C	1	51459412	+	agpv3	MO/UC_Davis	40K	PZE-101068261	B	NA	AA	AA	AA	AA	AA	AA	AA	AA	AA	AA	AA	AA	AA	CC	CC	CC	AA	AA	AA	AA	CC	CC	AA	CC	AA	AA	CC	CC	CC	AA	CC	AA	AA	AA	AA	CC	CC	AA	CC
ss196521811	A/C	1	51532797	+	agpv3	MO/UC_Davis	40K	SYN36292	A	NA	CC	CC	CC	CC	CC	CC	CC	CC	CC	CC	CC	CC	CC	CC	CC	CC	CC	CC	CC	CC	CC	CC	AA	CC	CC	CC	CC	CC	CC	CC	CC	CC	CC	CC	CC	CC	CC	CC	CC
ss196521813	A/G	1	51532870	+	agpv3	MO/UC_Davis	40K	SYN36293	B	NA	AA	GG	GG	GG	GG	GG	GG	GG	GG	AA	AA	GG	GG	AA	AA	AA	GG	GG	GG	GG	AA	AA	GG	AA	GG	GG	AA	AA	AA	GG	AA	AA	GG	GG	GG	AA	AA	GG	AA
ss196423935	A/G	1	51750239	-	agpv3	MO/UC_Davis	40K	PZE-101068426	B	NA	NN	GG	AA	AA	AA	GG	AA	GG	GG	GG	GG	GG	AA	GG	GG	GG	GG	GG	GG	AA	GG	GG	AA	GG	GG	GG	GG	GG	GG	AA	GG	GG	GG	GG	GG	GG	GG	GG	GG
ss196522028	A/G	1	51754039	+	agpv3	MO/UC_Davis	40K	SYN36554	A	NA	AA	GG	GG	GG	GG	GG	GG	GG	GG	AA	AA	GG	GG	AA	AA	AA	GG	GG	GG	GG	AA	AA	GG	AA	GG	GG	AA	AA	AA	GG	AA	AA	GG	GG	GG	AA	AA	GG	AA
ss196423937	T/C	1	51893180	+	agpv3	MO/UC_Davis	40K	PZE-101068578	A	NA	CC	CC	CC	CC	CC	CC	CC	CC	CC	TT	CC	CC	CC	TT	TT	TT	CC	CC	CC	CC	TT	TT	CC	TT	CC	CC	TT	TT	TT	CC	TT	TT	CC	CC	CC	TT	TT	CC	TT
ss196423939	A/G	1	52077371	+	agpv3	MO/UC_Davis	40K	PZE-101068676	A	NA	AA	GG	GG	GG	GG	NN	AA	GG	GG	GG	GG	GG	GG	GG	GG	GG	GG	GG	GG	GG	GG	GG	GG	GG	GG	GG	GG	GG	GG	GG	GG	GG	GG	GG	GG	GG	GG	GG	GG
ss196423941	A/G	1	52078797	+	agpv3	MO/UC_Davis	40K	PZE-101068682	5	NA	AA	GG	AA	AA	GG	AA	AA	AA	GG	GG	GG	AA	GG	GG	GG	GG	GG	GG	GG	AA	GG	GG	GG	GG	GG	GG	GG	GG	GG	AA	GG	GG	AA	GG	GG	GG	GG	GG	GG
ss196423943	A/C	1	52083141	+	agpv3	MO/UC_Davis	15K	PZE-101068696	5	NA	CC	NN	AA	AA	NN	NN	NN	AA	CC	AA	CC	CC	NN	AA	AA	AA	NN	NN	NN	AA	AA	AA	CC	AA	NN	NN	AA	AA	AA	AA	AA	AA	AA	NN	NN	AA	AA	AA	AA
ss196423945	A/C	1	52083911	-	agpv3	MO/UC_Davis	15K	PZE-101068713	5	NA	AA	AA	AA	AA	AA	NN	NN	AA	NN	CC	AA	AA	AA	CC	CC	CC	AA	AA	AA	AA	CC	CC	NN	CC	AA	AA	CC	CC	CC	AA	CC	CC	AA	AA	AA	CC	CC	AA	CC
ss196423947	A/G	1	52084167	-	agpv3	MO/UC_Davis	40K	PZE-101068716	5	NA	GG	GG	GG	GG	GG	NN	GG	GG	AA	GG	AA	GG	GG	GG	GG	GG	GG	GG	GG	GG	GG	GG	AA	GG	GG	GG	GG	GG	GG	GG	GG	GG	GG	GG	GG	GG	GG	GG	GG
ss196423949	A/G	1	52087900	-	agpv3	MO/UC_Davis	40K	PZE-101068745	B	NA	AA	AA	AA	AA	AA	GG	AA	GG	GG	AA	GG	GG	AA	AA	AA	AA	AA	AA	AA	AA	AA	AA	GG	AA	AA	AA	AA	AA	AA	AA	AA	AA	AA	AA	AA	NN	AA	GG	AA
ss196423951	A/C	1	52091290	+	agpv3	MO/UC_Davis	40K	PZE-101068816	B	NA	AA	AA	AA	AA	AA	NN	AA	CC	AA	CC	AA	AA	AA	CC	CC	CC	AA	AA	AA	AC	CC	CC	CC	CC	AA	AA	AA	CC	CC	AA	CC	CC	AA	AA	AA	CC	CC	CC	CC
ss196423953	A/G	1	52096250	-	agpv3	MO/UC_Davis	40K	PZE-101068888	A	NA	AA	GG	GG	GG	AA	GG	GG	GG	GG	AA	AA	AA	AA	AA	AA	AA	GG	GG	GG	AA	AA	AA	AA	AA	GG	GG	GG	AA	AA	GG	AA	AA	GG	GG	GG	AA	AA	GG	AA
ss196423955	A/C	1	52096486	+	agpv3	MO/UC_Davis	40K	PZE-101068891	5	NA	CC	CC	CC	CC	CC	CC	CC	CC	CC	CC	CC	CC	CC	CC	CC	CC	CC	CC	CC	CC	CC	CC	CC	CC	CC	CC	CC	CC	CC	CC	CC	CC	AA	CC	CC	CC	CC	CC	CC
ss196423957	A/G	1	52157541	-	agpv3	MO/UC_Davis	40K	PZE-101069006	A	NA	NN	AA	AA	AA	GG	NN	AA	GG	AA	AA	GG	GG	GG	GG	GG	GG	AA	AA	AA	AA	GG	GG	GG	AA	AA	AA	AA	AA	GG	AA	GG	AA	GG	AA	AA	NN	AA	AA	GG
ss196423959	A/C	1	52159722	+	agpv3	MO/UC_Davis	40K	PZE-101069059	A	NA	CC	CC	CC	CC	CC	NN	AA	AA	AA	AA	NN	AA	CC	AA	AA	AA	CC	CC	CC	AA	AA	AA	AA	AA	NN	CC	CC	AA	AA	CC	AA	AA	CC	CC	CC	AA	AA	AA	AA
ss196423963	A/C	1	52251673	-	agpv3	MO/UC_Davis	40K	PZE-101069140	A	NA	AA	CC	CC	CC	AA	CC	CC	AA	CC	AA	AA	AA	AA	CC	CC	CC	CC	CC	CC	AA	CC	CC	AA	AA	CC	CC	CC	CC	CC	CC	CC	AA	CC	CC	CC	AA	AA	CC	CC
ss196423965	A/C	1	52254358	-	agpv3	MO/UC_Davis	15K	PZE-101069158	5	NA	NN	AA	CC	CC	NN	CC	AA	NN	NN	AA	NN	NN	NN	AA	AA	AA	AA	CC	AA	AA	AA	AA	CC	AA	AA	AA	AA	CC	AA	AA	AA	AA	CC	AA	AA	AA	AA	AA	AA
ss196423967	A/G	1	52254517	+	agpv3	MO/UC_Davis	15K	PZE-101069159	5	NA	NN	GG	AA	AA	NN	AA	GG	AA	AA	GG	AA	NN	AA	AA	AA	AA	GG	AA	GG	GG	GG	GG	AA	GG	GG	GG	GG	AA	GG	AA	AA	GG	AA	GG	GG	GG	GG	GG	AA
ss196423969	A/G	1	52344058	-	agpv3	MO/UC_Davis	40K	PZE-101069206	A	NA	GG	GG	GG	AA	GG	AA	GG	AA	GG	AA	GG	GG	GG	GG	GG	GG	GG	AA	GG	GG	GG	GG	AA	GG	GG	GG	GG	GG	GG	GG	GG	GG	GG	GG	GG	AA	GG	GG	GG
ss196423975	T/C	1	52392250	-	agpv3	MO/UC_Davis	40K	PZE-101069307	A	NA	NN	CC	CC	TT	CC	CC	TT	TT	CC	CC	CC	CC	TT	CC	CC	CC	CC	TT	CC	TT	TT	TT	TT	CC	CC	CC	NN	CC	TT	TT	CC	CC	CC	CC	CC	TT	CC	CC	CC
ss196423973	T/C	1	52396627	+	agpv3	MO/UC_Davis	40K	PZE-101069294	A	NA	CC	CC	CC	TT	TT	NN	NN	TT	CC	TT	NN	CC	TT	CC	CC	CC	CC	TT	CC	TT	TT	TT	TT	TT	CC	CC	CC	CC	TT	TT	CC	CC	CC	CC	CC	TT	TT	CC	CC
ss196423971	T/C	1	52458277	+	agpv3	MO/UC_Davis	40K	PZE-101069270	A	NA	NN	CC	CC	TT	TT	TT	TT	TT	CC	TT	TT	CC	TT	CC	CC	CC	CC	TT	CC	TT	TT	TT	TT	CC	NN	CC	NN	CC	TT	TT	CC	CC	CC	CC	CC	TT	TT	CC	CC
ss196423977	A/G	1	52537704	+	agpv3	MO/UC_Davis	40K	PZE-101069343	A	NA	GG	GG	AA	AA	AA	GG	GG	AA	AA	AA	NN	AA	AA	GG	GG	GG	GG	AA	GG	GG	GG	GG	AA	GG	GG	GG	GG	GG	GG	GG	GG	GG	GG	GG	GG	AA	AA	AA	GG
ss196501414	A/G	1	52563455	+	agpv3	MO/UC_Davis	40K	SYN11106	A	NA	GG	GG	GG	GG	GG	GG	AA	GG	GG	GG	GG	GG	GG	GG	GG	GG	GG	GG	GG	AA	AA	AA	GG	AA	GG	GG	GG	GG	AA	GG	GG	GG	GG	GG	GG	GG	GG	GG	GG
ss196423979	A/C	1	52623468	-	agpv3	MO/UC_Davis	40K	PZE-101069709	B	NA	NN	AA	CC	AA	CC	CC	CC	CC	CC	CC	CC	CC	CC	CC	CC	CC	AA	CC	AA	CC	AA	AA	CC	AA	AA	AA	NN	CC	AA	CC	CC	AA	AA	AA	AA	CC	CC	CC	CC
ss196501412	A/G	1	52623659	-	agpv3	MO/UC_Davis	40K	SYN11103	A	NA	GG	GG	GG	GG	GG	GG	GG	GG	GG	GG	GG	GG	GG	GG	GG	GG	GG	AA	GG	GG	GG	GG	AA	GG	GG	GG	GG	GG	GG	GG	GG	GG	GG	GG	GG	GG	GG	GG	GG
ss196423981	A/C	1	52634066	-	agpv3	MO/UC_Davis	40K	PZE-101069763	B	NA	AA	CC	AA	AA	AA	AA	CC	AA	AA	AA	AA	AA	AA	AA	AA	AA	CC	AA	CC	CC	CC	CC	AA	CC	CC	CC	CC	AA	CC	AA	AA	CC	CC	CC	CC	AA	AA	AA	AA
ss196502966	A/C	1	52764519	-	agpv3	MO/UC_Davis	40K	SYN129	A	NA	CC	AA	CC	CC	CC	CC	CC	CC	CC	CC	CC	CC	CC	CC	CC	CC	AA	CC	AA	CC	AA	AA	CC	AA	NN	AA	AA	CC	AA	CC	CC	AA	AA	AA	AA	CC	CC	CC	CC
ss196502866	A/G	1	52764526	-	agpv3	MO/UC_Davis	40K	SYN128	A	NA	GG	AA	GG	GG	GG	GG	GG	GG	GG	GG	GG	GG	GG	GG	GG	GG	AA	GG	AA	GG	AA	AA	GG	AA	AA	AA	AA	GG	AA	GG	GG	AA	AA	AA	AA	GG	GG	GG	GG
ss196423985	A/T	1	52765616	-	agpv3	MO/UC_Davis	40K	PZE-101069879	B	NA	TT	TT	AA	TT	AA	AA	TT	TT	AA	AA	AA	TT	AA	AA	AA	AA	TT	AA	TT	TT	TT	TT	AA	TT	TT	TT	TT	AA	TT	AA	AA	TT	TT	TT	TT	AA	AA	TT	AA
ss196502589	A/G	1	52765944	+	agpv3	MO/UC_Davis	40K	SYN125	A	NA	GG	GG	AA	GG	AA	GG	AA	AA	GG	GG	AA	GG	AA	GG	GG	GG	GG	AA	GG	AA	GG	GG	AA	GG	NN	GG	GG	GG	GG	AA	GG	GG	GG	GG	GG	GG	GG	AA	GG
ss196502365	A/C	1	52771800	+	agpv3	MO/UC_Davis	40K	SYN122	A	NA	CC	AA	CC	CC	CC	CC	AA	CC	CC	CC	CC	CC	CC	CC	CC	CC	AA	CC	AA	AA	AA	AA	CC	AA	NN	AA	AA	CC	AA	CC	CC	AA	AA	AA	AA	CC	CC	CC	CC
ss196527911	A/G	1	52918678	+	agpv3	MO/UC_Davis	40K	SYN8261	A	NA	GG	GG	GG	GG	GG	GG	GG	GG	AA	GG	GG	GG	GG	GG	GG	GG	GG	AA	GG	GG	GG	GG	AA	GG	GG	GG	GG	AA	GG	GG	GG	GG	GG	GG	GG	AA	GG	AA	GG
ss196423987	A/G	1	52922079	+	agpv3	MO/UC_Davis	40K	PZE-101070117	A	NA	GG	GG	GG	GG	GG	GG	GG	GG	GG	GG	GG	AA	GG	GG	GG	GG	GG	GG	GG	GG	GG	GG	GG	AA	GG	GG	GG	AA	GG	GG	GG	GG	GG	GG	GG	GG	GG	GG	GG
ss196423989	A/G	1	53151949	+	agpv3	MO/UC_Davis	40K	PZE-101070341	A	NA	GG	GG	AA	AA	GG	AA	GG	GG	AA	GG	NN	GG	AA	GG	GG	GG	GG	GG	GG	GG	GG	GG	GG	GG	GG	GG	GG	GG	GG	GG	GG	GG	GG	GG	GG	GG	GG	GG	GG
ss196423991	A/G	1	53155929	+	agpv3	MO/UC_Davis	40K	PZE-101070408	A	NA	AA	AA	GG	AA	GG	GG	AA	AA	AA	GG	GG	GG	GG	AA	AA	AA	AA	AA	AA	AA	AA	AA	AA	AA	AA	AA	AA	AA	AA	GG	AA	AA	AA	AA	AA	AA	GG	GG	AA
ss196517580	A/G	1	53171567	-	agpv3	MO/UC_Davis	40K	SYN3086	B	NA	AA	AA	NN	AA	AA	GG	GG	AA	AA	NN	NN	AA	AA	GG	GG	GG	AA	AA	AA	AA	AA	AA	GG	AA	NN	AA	AA	AA	AA	AA	GG	GG	AA	AA	AA	AA	AA	GG	GG
ss196517634	A/G	1	53171701	+	agpv3	MO/UC_Davis	40K	SYN3092	A	NA	AA	AA	AA	AA	AA	AA	GG	AA	AA	AA	AA	AA	AA	GG	GG	GG	AA	AA	AA	AA	AA	AA	GG	AA	AA	AA	AA	AA	AA	AA	GG	GG	AA	AA	AA	GG	AA	GG	GG
ss196517586	A/G	1	53171757	+	agpv3	MO/UC_Davis	40K	SYN3087	A	NA	GG	GG	AA	AA	GG	AA	AA	GG	GG	AA	NN	GG	GG	AA	AA	AA	GG	GG	GG	GG	GG	GG	AA	GG	GG	GG	GG	GG	GG	GG	AA	AA	GG	GG	GG	AA	GG	AA	AA
ss196423993	A/C	1	53339569	+	agpv3	MO/UC_Davis	15K	PZE-101070701	5	NA	AA	AA	AA	AA	AA	AA	AA	AA	AA	AA	AA	AA	AA	AA	AA	AA	AA	AA	CC	AA	AA	AA	AA	AA	AA	AA	AA	AA	AA	CC	AA	AA	AA	AA	AA	AA	CC	AA	AA
ss196414506	A/G	1	53341558	+	agpv3	MO/UC_Davis	40K	PZA03746.5	A	NA	AA	AA	AA	AA	AA	AA	AA	AA	AA	AA	AA	AA	AA	AA	AA	AA	AA	AA	AA	AA	AA	AA	AA	AA	AA	AA	AA	AA	AA	AA	AA	AA	AA	AA	AA	AA	AA	AA	AA
ss196414509	A/G	1	53341652	+	agpv3	MO/UC_Davis	40K	PZA03746.1	A	NA	AA	AA	GG	GG	GG	AA	AA	AA	AA	GG	GG	AA	AA	AA	AA	AA	AA	AA	GG	AA	AA	AA	AA	AA	AA	AA	AA	AA	AA	GG	AA	AA	AA	AA	AA	AA	GG	AA	AA
ss196423995	A/C	1	53412030	+	agpv3	MO/UC_Davis	40K	PZE-101070781	A	NA	AA	CC	CC	AA	AA	NN	AA	CC	AA	CC	CC	CC	CC	AA	AA	AA	AA	AA	CC	AA	AA	AA	AA	CC	CC	AA	CC	AA	AA	AA	AA	AA	CC	AA	AA	CC	AA	AA	AA
ss196423997	A/G	1	53415107	+	agpv3	MO/UC_Davis	40K	PZE-101070816	A	NA	AA	GG	AA	AA	AA	GG	AA	AA	AA	AA	AA	AA	AA	AA	AA	AA	AA	AA	AA	AA	GG	GG	AA	AA	GG	AA	GG	GG	GG	GG	AA	AA	GG	AA	AA	GG	AA	GG	AA
ss196423999	A/G	1	53415729	+	agpv3	MO/UC_Davis	15K	PZE-101070841	5	NA	AA	NN	GG	NN	GG	NN	AA	GG	GG	GG	GG	GG	GG	NN	NN	NN	GG	GG	GG	GG	AA	AA	AA	GG	NN	GG	NN	NN	AA	AA	NN	GG	NN	GG	GG	NN	GG	GG	NN
ss196424004	A/G	1	53420365	+	agpv3	MO/UC_Davis	40K	PZE-101070910	A	NA	AA	GG	GG	AA	GG	AA	GG	AA	AA	AA	AA	GG	GG	AA	AA	AA	AA	AA	AA	AA	GG	GG	GG	GG	GG	AA	GG	GG	GG	GG	AA	AA	GG	AA	AA	GG	AA	AA	AA
ss196424006	A/G	1	53422720	+	agpv3	MO/UC_Davis	40K	PZE-101070948	5	NA	GG	GG	AA	GG	GG	AA	GG	GG	GG	AA	AA	AA	GG	NN	GG	NN	NN	GG	GG	GG	GG	GG	GG	AA	GG	GG	GG	GG	GG	GG	GG	GG	GG	GG	GG	GG	GG	NN	GG
ss196424009	A/G	1	53619077	+	agpv3	MO/UC_Davis	40K	PZE-101071092	A	NA	AA	AA	GG	AA	GG	GG	AA	GG	AA	AA	GG	GG	GG	GG	GG	GG	GG	GG	GG	GG	GG	GG	GG	GG	AA	GG	AA	GG	GG	GG	GG	GG	AA	GG	GG	AA	AA	GG	GG
ss196424011	A/G	1	53620709	-	agpv3	MO/UC_Davis	40K	PZE-101071115	A	NA	GG	GG	GG	GG	AA	GG	GG	GG	GG	GG	NN	GG	GG	GG	GG	GG	GG	GG	GG	GG	AA	AA	GG	GG	GG	GG	GG	GG	AA	GG	GG	GG	GG	GG	GG	GG	GG	GG	GG
ss196424013	A/G	1	53628499	-	agpv3	MO/UC_Davis	40K	PZE-101071162	A	NA	NN	AA	AA	AA	AA	AA	GG	AA	AA	GG	GG	GG	GG	AA	AA	AA	GG	AA	AA	GG	AA	AA	GG	AA	AA	GG	AA	AA	AA	AA	AA	GG	AA	GG	GG	AA	AA	AA	AA
ss196424015	A/G	1	53631139	-	agpv3	MO/UC_Davis	15K	PZE-101071208	5	NA	NN	AA	AA	NN	AA	NN	NN	AA	NN	NN	NN	AA	NN	NN	NN	NN	GG	NN	NN	GG	AA	AA	AA	AA	AA	GG	NN	NN	AA	NN	NN	GG	AA	GG	GG	AA	NN	AA	NN
ss196424017	A/G	1	53661138	+	agpv3	MO/UC_Davis	40K	PZE-101071273	B	NA	GG	GG	AA	GG	GG	AA	GG	AA	GG	GG	NN	GG	GG	AA	AA	AA	GG	GG	GG	GG	GG	GG	GG	GG	GG	GG	GG	AA	GG	AA	AA	GG	GG	GG	GG	GG	GG	GG	AA
ss196424021	A/G	1	53663831	-	agpv3	MO/UC_Davis	40K	PZE-101071282	A	NA	GG	GG	GG	GG	GG	GG	GG	GG	GG	GG	GG	GG	GG	GG	GG	GG	GG	GG	GG	GG	GG	GG	GG	GG	GG	GG	GG	GG	GG	GG	GG	GG	GG	GG	GG	GG	GG	AA	GG
ss196424023	A/G	1	53664252	-	agpv3	MO/UC_Davis	40K	PZE-101071285	B	NA	GG	GG	AA	GG	AA	AA	GG	AA	GG	GG	AA	AA	GG	AA	AA	AA	AA	GG	GG	GG	AA	AA	GG	AA	GG	GG	GG	AA	AA	AA	AA	GG	GG	GG	AA	GG	GG	AA	AA
ss196424025	A/G	1	53680866	+	agpv3	MO/UC_Davis	40K	PZE-101071289	A	NA	AA	GG	GG	GG	GG	NN	GG	GG	GG	GG	GG	GG	GG	GG	GG	GG	AA	GG	GG	GG	GG	GG	GG	GG	GG	GG	GG	AA	GG	GG	GG	GG	GG	GG	AA	GG	AA	AA	GG
ss196424027	T/C	1	53826411	+	agpv3	MO/UC_Davis	40K	PZE-101071350	A	NA	TT	TT	TT	TT	CC	NN	TT	TT	TT	TT	CC	CC	TT	CC	CC	CC	TT	TT	TT	TT	CC	CC	TT	CC	TT	TT	TT	CC	CC	CC	CC	TT	TT	TT	TT	TT	TT	TT	CC
ss196424029	T/G	1	53847725	-	agpv3	MO/UC_Davis	40K	PZE-101071373	A	NA	TT	GG	GG	GG	GG	GG	GG	TT	GG	GG	GG	GG	GG	GG	GG	GG	TT	GG	GG	GG	GG	GG	GG	GG	GG	GG	GG	GG	GG	GG	GG	GG	GG	GG	TT	GG	TT	GG	GG
ss196517997	A/G	1	54124156	-	agpv3	MO/UC_Davis	40K	SYN31366	A	NA	GG	GG	GG	GG	AA	NN	GG	GG	GG	GG	AA	AA	GG	GG	GG	GG	GG	GG	GG	GG	AA	AA	GG	GG	GG	GG	GG	GG	AA	GG	GG	GG	GG	GG	GG	GG	GG	GG	GG
ss196424031	A/G	1	54127458	+	agpv3	MO/UC_Davis	40K	PZE-101071564	A	NA	NN	AA	AA	AA	GG	AA	AA	AA	AA	AA	NN	AA	AA	AA	AA	AA	GG	AA	AA	AA	GG	GG	GG	AA	AA	AA	AA	AA	GG	AA	AA	AA	AA	AA	GG	AA	GG	AA	AA
ss196424033	A/G	1	54184340	-	agpv3	MO/UC_Davis	40K	PZE-101071660	A	NA	GG	AA	AA	AA	AA	AA	AA	AA	AA	AA	AA	AA	AA	AA	AA	AA	AA	GG	AA	GG	AA	AA	AA	GG	GG	GG	GG	GG	AA	AA	AA	GG	GG	GG	AA	GG	AA	AA	AA
ss196424035	A/G	1	54184671	-	agpv3	MO/UC_Davis	40K	PZE-101071663	A	NA	AA	AA	AA	AA	AA	GG	AA	AA	AA	AA	AA	AA	AA	GG	GG	GG	AA	AA	AA	AA	AA	AA	AA	AA	AA	AA	AA	AA	AA	GG	GG	AA	AA	AA	AA	AA	GG	AA	GG
ss196424037	A/G	1	54186731	-	agpv3	MO/UC_Davis	40K	PZE-101071675	A	NA	GG	GG	GG	GG	GG	GG	GG	AA	GG	GG	NN	GG	GG	GG	GG	GG	AA	GG	GG	GG	AA	AA	GG	GG	GG	GG	GG	GG	AA	GG	GG	GG	GG	GG	AA	GG	GG	GG	GG
ss196424039	A/G	1	54187036	+	agpv3	MO/UC_Davis	15K	PZE-101071680	5	NA	GG	NN	NN	AA	NN	GG	NN	GG	NN	NN	GG	GG	NN	GG	GG	GG	GG	GG	NN	AA	GG	GG	AA	GG	AA	AA	AA	AA	GG	GG	GG	AA	AA	AA	GG	AA	GG	AA	GG
ss196424051	T/C	1	54274830	+	agpv3	MO/UC_Davis	40K	PZE-101071843	A	NA	CC	TT	TT	TT	CC	CC	TT	CC	TT	TT	CC	TT	TT	TT	TT	TT	CC	CC	TT	TT	CC	CC	TT	CC	TT	TT	TT	TT	CC	CC	TT	TT	TT	TT	CC	TT	CC	TT	TT
ss196424049	T/G	1	54276620	+	agpv3	MO/UC_Davis	40K	PZE-101071808	A	NA	GG	GG	GG	GG	TT	NN	GG	GG	GG	GG	GG	GG	GG	GG	GG	GG	GG	GG	GG	GG	GG	GG	GG	TT	GG	GG	GG	GG	GG	GG	GG	GG	GG	GG	GG	GG	GG	TT	GG
ss196424047	T/C	1	54277307	-	agpv3	MO/UC_Davis	40K	PZE-101071795	B	NA	TT	TT	TT	CC	TT	TT	TT	TT	TT	TT	TT	TT	TT	TT	TT	TT	TT	TT	TT	CC	TT	TT	CC	CC	CC	CC	CC	CC	TT	TT	TT	CC	CC	CC	TT	CC	TT	TT	TT
ss196424045	T/C	1	54277471	-	agpv3	MO/UC_Davis	40K	PZE-101071793	B	NA	TT	CC	CC	CC	CC	CC	CC	CC	CC	CC	TT	TT	CC	CC	CC	CC	TT	TT	CC	CC	TT	TT	CC	TT	CC	CC	CC	CC	TT	CC	CC	CC	CC	CC	TT	CC	CC	TT	CC
ss196424053	A/G	1	54342209	+	agpv3	MO/UC_Davis	15K	PZE-101071870	5	NA	GG	AA	AA	AA	NN	AA	AA	AA	AA	AA	GG	AA	AA	AA	AA	AA	GG	GG	AA	AA	GG	GG	AA	NN	AA	AA	AA	AA	GG	AA	AA	AA	AA	AA	GG	AA	AA	AA	AA
ss196512468	A/C	1	54345793	-	agpv3	MO/UC_Davis	40K	SYN24646	A	NA	CC	AA	AA	AA	AA	AA	AA	AA	AA	AA	NN	AA	AA	AA	AA	AA	CC	CC	AA	AA	CC	CC	AA	AA	AA	AA	AA	AA	CC	AA	AA	AA	AA	AA	CC	AA	AA	AA	AA
ss196512466	A/G	1	54345875	-	agpv3	MO/UC_Davis	40K	SYN24644	A	NA	GG	AA	AA	AA	AA	AA	AA	AA	AA	AA	GG	AA	AA	AA	AA	AA	GG	GG	AA	AA	GG	GG	AA	AA	AA	AA	AA	AA	GG	AA	AA	AA	AA	AA	GG	AA	AA	AA	AA
ss196512464	A/C	1	54346433	-	agpv3	MO/UC_Davis	40K	SYN24643	A	NA	CC	AA	AA	AA	AA	AA	AA	AA	AA	AA	NN	AA	AA	AA	AA	AA	CC	CC	AA	AA	CC	CC	AA	AA	AA	AA	AA	AA	CC	AA	AA	AA	AA	AA	CC	AA	AA	AA	AA
ss196512462	A/G	1	54346968	-	agpv3	MO/UC_Davis	40K	SYN24640	B	NA	AA	GG	GG	GG	GG	GG	GG	GG	GG	GG	AA	GG	GG	GG	GG	GG	AA	AA	GG	GG	AA	AA	GG	GG	GG	GG	GG	GG	AA	GG	GG	GG	GG	GG	AA	GG	GG	GG	GG
ss196424055	A/G	1	54351114	+	agpv3	MO/UC_Davis	40K	PZE-101071897	5	NA	AA	GG	GG	GG	GG	GG	GG	NN	GG	GG	AA	AA	GG	GG	GG	GG	AA	AA	GG	GG	AA	AA	GG	GG	GG	GG	GG	GG	AA	GG	GG	GG	GG	GG	AA	GG	GG	GG	GG
ss196424057	A/G	1	54351154	-	agpv3	MO/UC_Davis	40K	PZE-101071898	A	NA	NN	GG	GG	GG	GG	GG	GG	GG	GG	GG	AA	AA	GG	GG	GG	GG	AA	AA	GG	GG	AA	AA	GG	GG	GG	GG	GG	GG	AA	GG	GG	GG	GG	GG	AA	GG	GG	GG	GG
ss196424059	A/C	1	54470016	-	agpv3	MO/UC_Davis	40K	PZE-101071912	B	NA	CC	CC	CC	AA	CC	CC	CC	CC	CC	CC	CC	CC	CC	CC	CC	CC	CC	CC	CC	AA	CC	CC	AA	CC	AA	AA	AA	AA	CC	CC	CC	AA	AA	AA	CC	AA	CC	CC	CC
ss196424061	A/G	1	54535883	-	agpv3	MO/UC_Davis	15K	PZE-101072075	5	NA	AA	AA	AA	GG	AA	AA	AA	AA	AA	AA	AA	NN	GG	AA	AA	AA	AA	AA	AA	GG	AA	AA	GG	AA	GG	GG	GG	GG	AA	GG	AA	GG	GG	GG	AA	GG	GG	AA	AA
ss196424063	A/G	1	54600247	-	agpv3	MO/UC_Davis	40K	PZE-101072147	A	NA	GG	GG	GG	AA	AA	AA	GG	AA	GG	GG	AA	AA	AA	AA	AA	AA	AA	GG	GG	AA	AA	AA	AA	AA	AA	AA	AA	AA	AA	AA	AA	AA	AA	AA	AA	AA	AA	AA	AA
ss196424065	A/G	1	54604614	-	agpv3	MO/UC_Davis	40K	PZE-101072150	A	NA	GG	GG	GG	GG	GG	GG	GG	GG	GG	GG	GG	GG	GG	GG	GG	GG	GG	GG	GG	AA	GG	GG	AA	GG	AA	AA	AA	AA	GG	GG	GG	AA	AA	AA	GG	AA	GG	GG	GG
ss196424067	A/C	1	54729250	-	agpv3	MO/UC_Davis	40K	PZE-101072206	5	NA	CC	AA	CC	CC	AA	NN	AA	CC	AA	AA	AA	AA	CC	AA	AA	AA	CC	AA	AA	AA	AA	AA	AA	CC	AA	AA	AA	AA	AA	CC	AA	AA	AA	AA	CC	AA	CC	NN	AA
ss196424069	A/G	1	54731377	+	agpv3	MO/UC_Davis	40K	PZE-101072224	A	NA	AA	GG	GG	GG	GG	NN	GG	GG	GG	GG	GG	GG	AA	GG	GG	GG	GG	GG	GG	GG	GG	GG	GG	AA	GG	GG	GG	GG	GG	AA	GG	GG	GG	GG	GG	GG	AA	GG	GG
ss196424071	A/C	1	54736656	+	agpv3	MO/UC_Davis	40K	PZE-101072259	B	NA	AA	CC	AA	AA	CC	AA	CC	AA	CC	CC	CC	CC	CC	CC	CC	CC	CC	CC	CC	CC	AA	AA	CC	CC	CC	CC	CC	CC	AA	CC	CC	CC	CC	CC	CC	CC	CC	AA	CC
ss196517504	A/G	1	54822254	-	agpv3	MO/UC_Davis	40K	SYN30773	A	NA	GG	GG	GG	GG	GG	GG	GG	GG	GG	GG	GG	GG	GG	GG	GG	GG	AA	GG	GG	GG	AA	AA	GG	GG	GG	GG	GG	GG	AA	GG	GG	GG	GG	GG	AA	GG	GG	GG	GG
ss196526566	A/G	1	54844932	+	agpv3	MO/UC_Davis	40K	SYN6671	B	NA	GG	GG	GG	GG	GG	GG	GG	GG	GG	GG	GG	GG	GG	GG	GG	GG	AA	GG	GG	GG	AA	AA	GG	GG	GG	GG	GG	GG	AA	GG	GG	GG	GG	GG	AA	GG	GG	GG	GG
ss196526564	A/G	1	54846852	-	agpv3	MO/UC_Davis	40K	SYN6670	B	NA	GG	GG	GG	GG	GG	GG	GG	GG	GG	GG	GG	GG	GG	GG	GG	GG	AA	GG	GG	GG	AA	AA	GG	GG	GG	GG	GG	GG	AA	GG	GG	GG	GG	GG	AA	GG	GG	AA	GG
ss196526562	A/G	1	54928563	-	agpv3	MO/UC_Davis	40K	SYN6669	B	NA	NN	GG	AA	AA	AA	AA	GG	AA	AA	GG	GG	AA	GG	GG	GG	GG	AA	GG	GG	AA	AA	AA	AA	AA	AA	AA	NN	GG	AA	AA	GG	AA	AA	AA	AA	AA	AA	AA	GG
ss196420974	A/T	1	54928724	+	agpv3	MO/UC_Davis	40K	PUT-163a-76282834-3848	A	NA	AA	AA	TT	TT	AA	AA	AA	TT	NN	AA	AA	TT	AA	AA	AA	AA	AA	AA	AA	TT	TT	TT	TT	AA	AA	AA	AA	AA	TT	TT	AA	AA	AA	AA	TT	AA	TT	NN	AA
ss196420976	A/G	1	54929070	+	agpv3	MO/UC_Davis	40K	PUT-163a-76282834-3849	B	NA	GG	GG	AA	AA	GG	GG	GG	AA	GG	GG	GG	AA	GG	GG	GG	GG	GG	GG	GG	AA	AA	AA	AA	GG	GG	GG	GG	GG	AA	AA	GG	GG	GG	GG	AA	GG	AA	GG	GG
ss196520833	A/G	1	55071715	+	agpv3	MO/UC_Davis	40K	SYN35006	3	NA	AA	AA	GG	GG	GG	GG	AA	GG	GG	GG	AA	GG	AA	GG	GG	GG	GG	AA	AA	GG	AA	AA	GG	GG	GG	GG	GG	GG	AA	GG	GG	GG	GG	GG	GG	GG	GG	GG	GG
ss196414511	A/G	1	55071897	+	agpv3	MO/UC_Davis	40K	PZA02550.1	A	DupSet9	GG	GG	GG	GG	GG	GG	GG	GG	GG	GG	GG	GG	GG	GG	GG	GG	AA	GG	GG	GG	AA	AA	GG	GG	GG	GG	GG	GG	AA	GG	GG	GG	GG	GG	GG	GG	GG	AA	GG
ss196417912	A/G	1	55072254	+	agpv3	MO/UC_Davis	40K	PUT-163a-12967977-159	1	NA	GG	GG	GG	GG	GG	NN	GG	AA	AA	AA	GG	GG	GG	GG	GG	GG	GG	GG	GG	GG	AA	AA	GG	GG	AA	AA	AA	AA	AA	AA	GG	AA	AA	AA	GG	AA	AA	GG	GG
ss196520831	A/G	1	55084544	-	agpv3	MO/UC_Davis	40K	SYN35005	B	NA	GG	GG	AA	GG	AA	NN	GG	AA	GG	AA	GG	GG	GG	GG	GG	GG	GG	GG	GG	GG	GG	GG	GG	AA	AA	AA	AA	AA	GG	AA	GG	AA	AA	AA	AA	AA	AA	GG	GG
ss196520829	A/G	1	55085737	-	agpv3	MO/UC_Davis	40K	SYN35004	B	NA	GG	GG	GG	AA	AA	GG	GG	AA	GG	AA	GG	AA	GG	GG	GG	GG	AA	GG	GG	AA	AA	AA	AA	AA	AA	AA	AA	GG	AA	AA	GG	AA	AA	AA	AA	AA	AA	AA	GG
ss196424073	A/C	1	55147324	-	agpv3	MO/UC_Davis	40K	PZE-101072651	A	NA	AA	AA	CC	CC	CC	CC	AA	CC	CC	AA	AA	AA	CC	CC	CC	CC	CC	AA	AA	CC	AA	AA	CC	AA	AA	AA	AA	CC	AA	AA	CC	AA	AA	AA	CC	AA	AA	AA	CC
ss196424075	A/T	1	55151621	-	agpv3	MO/UC_Davis	40K	PZE-101072655	A	NA	AA	AA	TT	TT	TT	TT	AA	TT	TT	TT	AA	TT	TT	TT	TT	TT	TT	AA	AA	TT	TT	TT	TT	TT	TT	TT	TT	TT	TT	TT	TT	TT	TT	TT	TT	TT	TT	TT	TT
ss196424077	A/G	1	55383438	-	agpv3	MO/UC_Davis	40K	PZE-101072743	A	NA	AA	AA	GG	AA	AA	NN	AA	AA	GG	GG	AA	AA	AA	GG	GG	GG	AA	AA	AA	AA	GG	GG	AA	AA	AA	AA	AA	GG	GG	GG	GG	AA	AA	AA	AA	AA	GG	AA	GG
ss196424079	A/G	1	55383680	+	agpv3	MO/UC_Davis	40K	PZE-101072744	A	NA	GG	GG	AA	GG	GG	AA	GG	GG	AA	AA	GG	GG	GG	AA	AA	AA	GG	GG	GG	GG	AA	AA	GG	GG	GG	GG	GG	AA	AA	AA	AA	GG	GG	GG	GG	GG	AA	GG	AA
ss196424081	A/G	1	55383718	-	agpv3	MO/UC_Davis	15K	PZE-101072745	5	NA	AA	AA	GG	AA	AA	GG	AA	AA	GG	GG	AA	AA	AA	GG	GG	GG	AA	AA	AA	AA	GG	GG	AA	AA	NN	NN	NN	GG	GG	GG	GG	NN	NN	NN	AA	NN	GG	AA	GG
ss196424083	A/G	1	55388280	+	agpv3	MO/UC_Davis	40K	PZE-101072751	A	NA	GG	GG	AA	AA	AA	GG	GG	AA	GG	AA	GG	AA	AA	GG	GG	GG	AA	GG	GG	AA	AA	AA	AA	AA	AA	AA	AA	AA	AA	AA	GG	AA	AA	AA	AA	AA	AA	AA	GG
ss196424085	A/G	1	55391286	-	agpv3	MO/UC_Davis	15K	PZE-101072783	2	NA	AA	AA	AA	AA	AA	AA	AA	AA	AA	AA	AA	AA	AA	AA	AA	AA	AA	AA	AA	AA	AA	AA	AA	AA	AA	AA	AA	AA	AA	AA	AA	AA	AA	AA	AA	AA	AA	GG	AA
ss196512622	A/C	1	55392419	+	agpv3	MO/UC_Davis	40K	SYN24868	A	NA	CC	CC	CC	AA	AA	AA	CC	AA	AA	AA	CC	AA	AA	AA	AA	AA	AA	CC	CC	AA	AA	AA	AA	AA	AA	AA	AA	CC	AA	AA	AA	AA	AA	AA	AA	AA	AA	CC	AA
ss196530569	A/C	1	55445317	-	agpv3	MO/UC_Davis	40K	ZM007645-0270	A	NA	AA	AA	AA	AA	CC	AA	AA	AA	AA	AA	AA	AA	CC	AA	AA	AA	CC	AA	AA	AA	AA	AA	AA	CC	AA	AA	AA	AA	AA	AA	AA	AA	AA	AA	CC	AA	AA	AA	AA
ss196419320	A/G	1	55453668	+	agpv3	MO/UC_Davis	40K	PUT-163a-29947331-1843	4	NA	GG	GG	GG	GG	GG	GG	GG	GG	GG	GG	GG	GG	GG	GG	GG	GG	GG	NN	NN	GG	GG	GG	GG	AA	GG	GG	GG	GG	GG	GG	GG	GG	GG	GG	GG	GG	GG	GG	GG
ss196424087	A/G	1	55455912	+	agpv3	MO/UC_Davis	40K	PZE-101072822	B	NA	GG	GG	AA	GG	GG	GG	GG	AA	AA	GG	GG	GG	GG	AA	AA	AA	GG	GG	GG	GG	GG	GG	GG	GG	AA	AA	AA	AA	GG	GG	AA	AA	AA	AA	GG	AA	GG	GG	AA
ss196424089	A/G	1	55498933	-	agpv3	MO/UC_Davis	40K	PZE-101072844	A	NA	GG	GG	GG	GG	GG	NN	GG	AA	GG	GG	GG	GG	GG	GG	GG	GG	GG	GG	GG	AA	GG	GG	AA	GG	GG	GG	GG	GG	GG	GG	GG	GG	GG	GG	GG	GG	GG	GG	GG
ss196424091	A/G	1	55500607	+	agpv3	MO/UC_Davis	40K	PZE-101072856	A	NA	AA	AA	GG	GG	GG	GG	AA	GG	AA	GG	GG	GG	GG	GG	GG	GG	GG	GG	GG	GG	AA	AA	GG	GG	GG	GG	GG	GG	AA	GG	GG	GG	GG	GG	AA	GG	GG	GG	GG
ss196424093	A/G	1	55501264	-	agpv3	MO/UC_Davis	15K	PZE-101072870	5	NA	AA	AA	GG	GG	GG	GG	AA	GG	AA	GG	AA	GG	GG	GG	GG	GG	AA	AA	GG	GG	AA	AA	GG	GG	GG	GG	GG	GG	AA	GG	GG	GG	GG	GG	AA	GG	GG	GG	GG
ss196424095	A/C	1	55507822	+	agpv3	MO/UC_Davis	40K	PZE-101073000	B	NA	CC	CC	CC	CC	CC	CC	CC	CC	CC	CC	CC	AA	CC	CC	CC	CC	CC	CC	CC	CC	CC	CC	CC	NN	NN	CC	CC	CC	CC	CC	CC	CC	CC	CC	CC	NN	CC	CC	CC
ss196424097	A/G	1	55576894	+	agpv3	MO/UC_Davis	40K	PZE-101073032	A	NA	GG	GG	GG	GG	GG	GG	GG	GG	GG	GG	GG	AA	GG	GG	GG	GG	GG	GG	GG	GG	GG	GG	GG	GG	AA	AA	AA	AA	GG	AA	GG	AA	AA	AA	GG	AA	GG	GG	GG
ss196424099	A/G	1	55761407	-	agpv3	MO/UC_Davis	40K	PZE-101073078	A	NA	AA	AA	AA	AA	AA	AA	AA	AA	AA	AA	AA	GG	AA	AA	AA	AA	AA	AA	AA	AA	AA	AA	AA	AA	GG	GG	GG	GG	AA	GG	AA	GG	GG	GG	AA	GG	AA	AA	AA
ss196424101	A/G	1	55764010	-	agpv3	MO/UC_Davis	40K	PZE-101073088	A	NA	AA	AA	AA	AA	AA	AA	AA	AA	AA	AA	AA	GG	AA	AA	AA	AA	AA	AA	AA	AA	AA	AA	AA	AA	NN	GG	NN	GG	AA	GG	AA	GG	GG	GG	AA	NN	AA	AA	AA
ss196517428	A/C	1	56076411	-	agpv3	MO/UC_Davis	40K	SYN30678	A	NA	CC	AA	AA	CC	AA	AA	AA	AA	AA	AA	AA	CC	AA	AA	AA	AA	AA	AA	AA	AA	AA	AA	AA	CC	CC	CC	CC	CC	AA	CC	AA	CC	CC	CC	AA	CC	AA	AA	AA
ss196424103	A/G	1	56076868	+	agpv3	MO/UC_Davis	40K	PZE-101073230	A	NA	GG	GG	GG	GG	AA	GG	GG	GG	GG	GG	GG	GG	GG	GG	GG	GG	GG	GG	GG	AA	GG	GG	AA	GG	GG	GG	GG	GG	GG	GG	GG	GG	GG	GG	GG	GG	GG	GG	GG
ss196424105	A/G	1	56076940	+	agpv3	MO/UC_Davis	40K	PZE-101073233	A	NA	GG	AA	AA	GG	AA	NN	AA	GG	AA	AA	AA	AA	GG	AA	AA	AA	AA	AA	AA	AA	GG	GG	AA	AA	AA	AA	AA	AA	GG	AA	AA	AA	AA	AA	AA	NN	AA	AA	AA
ss196517426	A/G	1	56076964	+	agpv3	MO/UC_Davis	40K	SYN30677	A	NA	AA	AA	AA	GG	AA	AA	AA	GG	AA	AA	AA	AA	GG	AA	AA	AA	AA	AA	AA	AA	GG	GG	AA	AA	AA	AA	AA	AA	GG	AA	AA	AA	AA	AA	AA	AA	AA	AA	AA
ss196517416	A/G	1	56077243	+	agpv3	MO/UC_Davis	40K	SYN30668	B	NA	AA	AA	AA	AA	AA	AA	AA	GG	AA	AA	AA	AA	GG	AA	AA	AA	AA	AA	AA	AA	GG	GG	AA	AA	AA	AA	AA	AA	GG	AA	AA	AA	AA	AA	AA	AA	AA	AA	AA
ss196517422	A/G	1	56077488	+	agpv3	MO/UC_Davis	40K	SYN30675	A	NA	AA	AA	AA	AA	AA	NN	AA	GG	AA	AA	AA	AA	GG	AA	AA	AA	AA	AA	AA	AA	AA	AA	AA	AA	AA	AA	AA	AA	AA	AA	AA	AA	AA	AA	AA	AA	AA	AA	AA
ss196517424	A/G	1	56077517	-	agpv3	MO/UC_Davis	40K	SYN30676	A	NA	GG	GG	GG	GG	GG	NN	GG	AA	GG	GG	GG	GG	AA	GG	GG	GG	GG	GG	GG	GG	GG	GG	GG	GG	GG	GG	GG	GG	GG	GG	GG	GG	GG	GG	GG	GG	GG	GG	GG
ss196517420	A/G	1	56077744	+	agpv3	MO/UC_Davis	40K	SYN30671	A	NA	GG	GG	GG	GG	GG	NN	GG	GG	GG	GG	GG	GG	GG	GG	GG	GG	GG	GG	GG	GG	GG	GG	GG	GG	GG	GG	GG	GG	GG	GG	GG	GG	GG	GG	GG	GG	GG	GG	GG
ss196517436	A/G	1	56077781	+	agpv3	MO/UC_Davis	40K	SYN30684	A	NA	AA	AA	AA	AA	AA	AA	AA	AA	AA	AA	AA	AA	AA	AA	AA	AA	AA	AA	AA	AA	GG	GG	AA	AA	AA	AA	AA	AA	GG	AA	AA	AA	AA	AA	AA	AA	AA	AA	AA
ss196517412	A/G	1	56077988	+	agpv3	MO/UC_Davis	40K	SYN30659	A	NA	GG	GG	GG	GG	GG	NN	GG	GG	GG	GG	GG	GG	GG	GG	GG	GG	GG	GG	GG	GG	GG	GG	GG	GG	GG	GG	GG	GG	GG	GG	GG	GG	GG	GG	GG	GG	GG	GG	GG
ss196517430	A/G	1	56078061	+	agpv3	MO/UC_Davis	40K	SYN30679	A	NA	AA	AA	AA	AA	GG	NN	AA	AA	AA	AA	AA	AA	AA	AA	AA	AA	AA	AA	AA	GG	AA	AA	GG	AA	AA	AA	AA	AA	AA	AA	AA	AA	AA	AA	AA	AA	AA	AA	AA
ss196517434	A/G	1	56078072	-	agpv3	MO/UC_Davis	40K	SYN30683	A	NA	GG	GG	GG	GG	GG	GG	GG	GG	GG	GG	GG	GG	GG	GG	GG	GG	GG	GG	GG	GG	AA	AA	GG	GG	GG	GG	GG	GG	AA	GG	GG	GG	GG	GG	GG	GG	GG	GG	GG
ss196517414	A/G	1	56078358	-	agpv3	MO/UC_Davis	40K	SYN30667	A	NA	GG	GG	GG	GG	GG	GG	GG	GG	GG	GG	GG	GG	GG	GG	GG	GG	GG	GG	GG	GG	AA	AA	GG	GG	GG	GG	GG	GG	AA	GG	GG	GG	GG	GG	GG	GG	GG	GG	GG
ss196424107	A/C	1	56078694	+	agpv3	MO/UC_Davis	40K	PZE-101073248	B	NA	CC	AA	AA	CC	AA	CC	AA	CC	AA	CC	NN	CC	AA	CC	CC	CC	AA	AA	AA	CC	AA	AA	CC	CC	CC	CC	CC	CC	AA	CC	CC	CC	CC	CC	AA	CC	AA	CC	CC
ss196424109	A/G	1	56079351	+	agpv3	MO/UC_Davis	40K	PZE-101073264	A	NA	AA	AA	AA	AA	AA	AA	AA	AA	AA	AA	AA	AA	AA	AA	AA	AA	AA	AA	AA	AA	AA	AA	AA	AA	AA	AA	AA	AA	AA	AA	AA	AA	AA	AA	AA	AA	AA	AA	AA
ss196424111	A/C	1	56162552	+	agpv3	MO/UC_Davis	40K	PZE-101073380	A	NA	AA	AA	AA	CC	AA	AA	AA	AA	AA	CC	AA	AA	AA	CC	CC	CC	AA	AA	AA	AA	AA	AA	AA	CC	AA	AA	AA	AA	AA	AA	CC	AA	AA	AA	AA	AA	AA	CC	CC
ss196424113	A/G	1	56164045	+	agpv3	MO/UC_Davis	40K	PZE-101073428	5	NA	GG	GG	GG	GG	GG	GG	GG	GG	GG	GG	GG	GG	GG	GG	GG	GG	GG	GG	GG	GG	GG	GG	GG	AA	GG	GG	GG	GG	GG	GG	GG	GG	GG	GG	GG	GG	GG	GG	GG
ss196529836	A/T	1	56223157	-	agpv3	MO/UC_Davis	40K	SYNGENTA15549	B	NA	AA	TT	AA	AA	TT	TT	AA	TT	AA	AA	TT	TT	TT	AA	AA	AA	AA	AA	TT	TT	TT	TT	TT	TT	TT	TT	NN	TT	TT	TT	AA	TT	TT	TT	TT	TT	AA	AA	AA
ss196529840	C/G	1	56223336	+	agpv3	MO/UC_Davis	40K	SYNGENTA15554	A	NA	CC	GG	CC	CC	CC	CC	CC	GG	CC	CC	GG	GG	CC	CC	CC	CC	CC	CC	GG	CC	GG	GG	CC	CC	GG	GG	NN	GG	GG	GG	CC	GG	GG	GG	CC	NN	CC	CC	CC
ss196529838	C/G	1	56223573	-	agpv3	MO/UC_Davis	40K	SYNGENTA15552	4	NA	GG	GG	GG	GG	GG	GG	GG	GG	GG	GG	GG	GG	GG	GG	GG	GG	GG	GG	GG	GG	GG	GG	GG	GG	GG	GG	GG	GG	GG	GG	GG	GG	GG	GG	GG	GG	GG	GG	GG
ss196424115	A/G	1	56226141	+	agpv3	MO/UC_Davis	40K	PZE-101073491	A	NA	AA	GG	AA	AA	AA	AA	AA	GG	AA	AA	GG	GG	GG	AA	AA	AA	AA	AA	GG	AA	GG	GG	AA	AA	GG	GG	GG	GG	GG	GG	AA	GG	GG	GG	AA	GG	AA	AA	AA
ss196424117	A/C	1	56226243	-	agpv3	MO/UC_Davis	40K	PZE-101073492	A	NA	CC	AA	CC	CC	CC	CC	CC	AA	CC	CC	AA	AA	AA	CC	CC	CC	CC	CC	AA	CC	AA	AA	CC	CC	AA	AA	AA	AA	AA	AA	CC	AA	AA	AA	CC	AA	CC	CC	CC
ss196424119	A/G	1	56226464	+	agpv3	MO/UC_Davis	40K	PZE-101073493	A	NA	GG	AA	GG	GG	AA	GG	GG	AA	GG	GG	AA	AA	AA	GG	GG	GG	GG	GG	AA	AA	AA	AA	AA	GG	AA	AA	AA	AA	AA	AA	GG	AA	AA	AA	GG	AA	GG	GG	GG
ss196424121	A/G	1	56227444	-	agpv3	MO/UC_Davis	40K	PZE-101073494	A	NA	GG	AA	GG	GG	AA	NN	GG	GG	GG	GG	NN	AA	AA	GG	GG	GG	GG	GG	AA	AA	AA	AA	AA	AA	AA	AA	AA	AA	AA	AA	GG	AA	AA	AA	AA	AA	GG	GG	GG
ss196424123	A/G	1	56227880	+	agpv3	MO/UC_Davis	40K	PZE-101073495	A	NA	GG	GG	GG	GG	AA	GG	GG	GG	GG	AA	GG	GG	GG	GG	GG	GG	GG	GG	GG	AA	GG	GG	AA	GG	GG	GG	GG	GG	GG	GG	GG	GG	GG	GG	AA	GG	GG	GG	GG
ss196414513	A/G	1	56292109	-	agpv3	MO/UC_Davis	40K	PZA03767.5	4	NA	AA	AA	AA	AA	AA	NN	AA	AA	AA	AA	AA	AA	AA	AA	AA	AA	AA	AA	AA	AA	AA	AA	AA	AA	AA	AA	AA	AA	AA	AA	AA	AA	AA	AA	AA	AA	AA	AA	AA
ss196501199	A/C	1	56308610	-	agpv3	MO/UC_Davis	40K	SYN10848	B	NA	CC	AA	CC	AA	AA	CC	CC	CC	CC	AA	CC	AA	AA	CC	CC	CC	CC	CC	AA	CC	AA	AA	CC	AA	CC	AA	CC	CC	AA	CC	CC	AA	CC	AA	CC	AA	CC	CC	CC
ss196501201	A/G	1	56308695	-	agpv3	MO/UC_Davis	15K	SYN10850	C	NA	NN	GG	NN	AA	AA	AA	NN	GG	NN	AA	AA	GG	AA	NN	NN	NN	NN	NN	GG	NN	GG	GG	NN	AA	AA	GG	NN	NN	NN	NN	NN	GG	AA	GG	NN	GG	NN	NN	NN
ss196424125	A/G	1	56310479	+	agpv3	MO/UC_Davis	40K	PZE-101073593	A	NA	GG	GG	GG	AA	GG	NN	GG	GG	GG	AA	NN	AA	GG	GG	GG	GG	GG	GG	GG	GG	GG	GG	GG	GG	GG	GG	GG	GG	GG	GG	GG	GG	GG	GG	GG	GG	GG	GG	GG
ss196424127	A/G	1	56446584	-	agpv3	MO/UC_Davis	40K	PZE-101073696	A	NA	GG	AA	AA	GG	AA	GG	AA	AA	GG	GG	GG	AA	AA	AA	AA	AA	GG	GG	AA	GG	GG	GG	GG	AA	AA	AA	AA	AA	GG	GG	AA	AA	GG	AA	GG	AA	AA	AA	AA
ss196419970	A/G	1	56563477	-	agpv3	MO/UC_Davis	40K	PUT-163a-60351083-2647	A	NA	GG	AA	GG	GG	AA	GG	AA	AA	GG	GG	NN	AA	AA	AA	AA	AA	GG	GG	AA	GG	GG	GG	GG	AA	AA	AA	AA	AA	GG	GG	AA	AA	GG	AA	GG	AA	AA	AA	AA
ss196419972	A/C	1	56563544	+	agpv3	MO/UC_Davis	15K	PUT-163a-60351083-2650	5	NA	AA	CC	CC	CC	CC	AA	CC	CC	AA	CC	CC	CC	CC	CC	CC	CC	AA	AA	CC	CC	AA	AA	CC	CC	CC	CC	CC	CC	AA	AA	CC	CC	CC	CC	CC	CC	CC	CC	CC
ss196424129	A/C	1	56566088	+	agpv3	MO/UC_Davis	40K	PZE-101073762	B	NA	AA	CC	AA	CC	CC	AA	CC	CC	AA	CC	CC	CC	CC	CC	CC	CC	AA	AA	CC	CC	CC	CC	CC	CC	CC	CC	CC	CC	CC	AA	CC	CC	CC	CC	CC	CC	CC	CC	CC
ss196501325	A/G	1	56575150	+	agpv3	MO/UC_Davis	40K	SYN11004	A	NA	GG	GG	GG	GG	AA	GG	GG	GG	GG	GG	GG	GG	AA	GG	GG	GG	GG	GG	GG	GG	AA	AA	GG	GG	GG	GG	GG	GG	AA	GG	GG	GG	GG	GG	GG	GG	AA	GG	GG
ss196501327	A/G	1	56575555	-	agpv3	MO/UC_Davis	40K	SYN11005	A	NA	AA	GG	GG	GG	GG	GG	GG	GG	AA	GG	GG	GG	GG	GG	GG	GG	AA	GG	GG	GG	GG	GG	GG	GG	GG	GG	GG	GG	GG	AA	GG	GG	GG	GG	GG	GG	GG	GG	GG
ss196501323	A/C	1	56579033	-	agpv3	MO/UC_Davis	40K	SYN11002	B	NA	CC	AA	AA	NN	AA	AA	AA	AA	CC	NN	AA	AA	AA	AA	AA	AA	CC	AA	NN	AA	AA	AA	AA	AA	AA	AA	AA	AA	AA	AA	AA	CC	AA	AA	CC	AA	AA	NN	NN
ss196424131	A/C	1	56678617	-	agpv3	MO/UC_Davis	40K	PZE-101074011	A	NA	CC	CC	CC	CC	AA	AA	CC	AA	CC	CC	AA	CC	CC	CC	CC	CC	CC	CC	CC	CC	CC	CC	CC	CC	CC	CC	CC	CC	CC	CC	CC	CC	CC	CC	AA	CC	CC	CC	CC
ss196424133	A/C	1	56748864	+	agpv3	MO/UC_Davis	40K	PZE-101074049	A	NA	CC	CC	CC	CC	AA	AA	CC	AA	CC	AA	AA	AA	CC	CC	CC	CC	AA	AA	AA	CC	CC	CC	CC	AA	CC	AA	CC	CC	CC	CC	CC	CC	CC	AA	AA	CC	CC	CC	CC
ss196424137	A/G	1	56759520	+	agpv3	MO/UC_Davis	15K	PZE-101074076	5	NA	GG	AA	GG	GG	GG	GG	GG	NN	GG	AA	AA	AA	GG	GG	GG	GG	AA	AA	AA	AA	AA	AA	AA	NN	GG	AA	GG	GG	AA	GG	GG	GG	AA	AA	GG	AA	GG	GG	GG
ss196414515	A/G	1	56788168	-	agpv3	MO/UC_Davis	40K	PZB01273.3	A	NA	AA	AA	GG	AA	GG	AA	AA	AA	AA	AA	AA	AA	AA	AA	AA	AA	AA	AA	AA	AA	AA	AA	AA	AA	AA	AA	AA	AA	AA	AA	AA	AA	AA	AA	AA	AA	AA	AA	AA
ss196523136	A/G	1	56894961	-	agpv3	MO/UC_Davis	40K	SYN37939	A	NA	AA	AA	GG	GG	GG	AG	AA	AA	GG	AA	AA	AA	AA	AA	AA	AA	AA	AA	AA	GG	GG	GG	GG	GG	AA	AA	AA	GG	GG	AA	AA	AA	AA	AA	AA	AA	GG	AA	AA
ss196523144	A/G	1	56895615	+	agpv3	MO/UC_Davis	40K	SYN37950	B	NA	AA	GG	GG	GG	GG	GG	AA	AA	GG	GG	GG	GG	AA	AA	AA	AA	GG	GG	AA	GG	GG	GG	GG	GG	AA	AA	AA	GG	GG	AA	AA	AA	GG	AA	AA	GG	GG	AA	AA
ss196424141	A/G	1	56897777	-	agpv3	MO/UC_Davis	40K	PZE-101074193	A	NA	AA	GG	GG	GG	GG	GG	AA	AA	GG	GG	GG	GG	AA	AA	AA	AA	GG	GG	AA	GG	GG	GG	GG	GG	AA	AA	AA	GG	GG	AA	AA	AA	GG	AA	AA	GG	GG	AA	AA
ss196424143	A/G	1	56984231	-	agpv3	MO/UC_Davis	40K	PZE-101074278	A	NA	AA	NN	AA	AA	AA	NN	AA	AA	AA	NN	NN	NN	AA	AA	AA	AA	NN	NN	AA	AA	AA	AA	AA	AA	AA	AA	AA	AA	AA	AA	AA	AA	NN	AA	AA	NN	AA	AA	AA
ss196523138	A/G	1	56985139	-	agpv3	MO/UC_Davis	40K	SYN37946	B	NA	GG	AA	AA	AA	AA	AA	GG	GG	AA	AA	AA	AA	GG	GG	GG	GG	AA	AA	GG	AA	AA	AA	AA	AA	GG	GG	GG	AA	AA	GG	GG	GG	AA	GG	GG	AA	AA	GG	GG
ss196523140	A/G	1	56985595	+	agpv3	MO/UC_Davis	40K	SYN37948	B	NA	GG	AA	AA	AA	AA	AA	GG	GG	AA	AA	AA	AA	GG	GG	GG	GG	AA	AA	GG	AA	AA	AA	AA	AA	GG	GG	GG	AA	AA	GG	GG	GG	AA	GG	GG	AA	AA	GG	GG
ss196424145	A/G	1	57248815	-	agpv3	MO/UC_Davis	40K	PZE-101074357	A	NA	GG	AA	GG	GG	GG	AA	GG	AA	AA	GG	NN	AA	AA	GG	GG	GG	AA	GG	GG	GG	GG	GG	GG	AA	GG	GG	GG	GG	GG	GG	GG	GG	AA	GG	GG	AA	GG	GG	GG
ss196424149	C/G	1	57251309	-	agpv3	MO/UC_Davis	15K	PZE-101074389	5	NA	NN	GG	GG	CC	GG	GG	NN	CC	GG	GG	CC	CC	GG	NN	NN	NN	GG	GG	NN	GG	GG	GG	GG	NN	NN	NN	NN	GG	GG	CC	NN	NN	GG	NN	CC	GG	GG	NN	NN
ss196507873	A/G	1	57251334	+	agpv3	MO/UC_Davis	40K	SYN19044	B	NA	GG	AA	AA	AA	AA	AA	GG	AA	AA	AA	AA	AA	AA	GG	GG	GG	AA	AA	GG	AA	AA	AA	AA	AA	GG	GG	GG	AA	AA	AA	GG	GG	AA	GG	AA	AA	AA	GG	GG
ss196424158	T/C	1	57295300	+	agpv3	MO/UC_Davis	15K	PZE-101074489	5	NA	CC	TT	NN	TT	TT	CC	CC	CC	TT	CT	TT	NN	TT	CT	CT	CC	NN	CC	CT	TT	TT	TT	NN	TT	CT	CT	CT	TT	TT	TT	CT	CT	TT	CC	TT	TT	TT	CC	CC
ss196424156	T/C	1	57301827	+	agpv3	MO/UC_Davis	40K	PZE-101074461	A	NA	TT	TT	TT	TT	TT	TT	TT	TT	TT	TT	NN	TT	TT	TT	TT	TT	TT	TT	TT	TT	TT	TT	TT	TT	TT	TT	TT	TT	TT	TT	TT	TT	TT	TT	CC	TT	TT	TT	TT
ss196424154	T/C	1	57351578	+	agpv3	MO/UC_Davis	40K	PZE-101074451	A	NA	TT	CC	CC	CC	CC	CC	CC	CC	CC	CC	CC	CC	CC	CC	CC	CC	CC	CC	TT	CC	CC	CC	CC	CC	CC	TT	CC	CC	CC	CC	CC	CC	CC	TT	CC	CC	CC	CC	CC
ss196424164	T/G	1	57460943	-	agpv3	MO/UC_Davis	40K	PZE-101074547	A	NA	GG	GG	GG	TT	GG	GG	GG	GG	GG	GG	TT	GG	GG	GG	GG	GG	TT	GG	GG	GG	GG	GG	GG	GG	GG	GG	GG	GG	GG	GG	GG	GG	GG	GG	TT	GG	GG	GG	GG
ss196424162	T/C	1	57469493	+	agpv3	MO/UC_Davis	40K	PZE-101074541	A	NA	TT	TT	TT	CC	TT	TT	TT	TT	TT	TT	CC	TT	TT	TT	TT	TT	CC	TT	TT	TT	TT	TT	TT	TT	TT	TT	TT	TT	TT	TT	TT	TT	TT	TT	CC	TT	TT	TT	TT
ss196424160	T/G	1	57483091	-	agpv3	MO/UC_Davis	40K	PZE-101074529	A	NA	TT	TT	TT	GG	TT	TT	TT	TT	TT	TT	GG	TT	TT	TT	TT	TT	GG	TT	TT	TT	TT	TT	TT	TT	TT	TT	TT	TT	TT	TT	TT	TT	TT	TT	GG	TT	TT	TT	TT
ss196424166	A/T	1	57555960	+	agpv3	MO/UC_Davis	40K	PZE-101074562	A	NA	AA	AA	AA	TT	AA	AA	AA	AA	AA	AA	TT	AA	AA	AA	AA	AA	TT	AA	AA	AA	AA	AA	AA	AA	AA	AA	AA	AA	AA	AA	AA	AA	AA	AA	TT	AA	AA	AA	AA
ss196424170	A/T	1	57842671	-	agpv3	MO/UC_Davis	40K	PZE-101074610	A	NA	AA	AA	AA	TT	AA	NN	AA	AA	AA	AA	NN	AA	AA	AA	AA	AA	TT	AA	AA	AA	AA	AA	AA	AA	AA	AA	AA	AA	AA	AA	AA	AA	AA	AA	TT	AA	AA	AA	AA
ss196424172	A/G	1	57862396	+	agpv3	MO/UC_Davis	40K	PZE-101074618	A	NA	GG	GG	GG	GG	GG	GG	GG	GG	GG	GG	GG	GG	GG	GG	GG	GG	GG	GG	GG	GG	GG	GG	GG	GG	GG	GG	GG	GG	GG	GG	GG	GG	GG	GG	GG	GG	GG	GG	GG
ss196424174	A/G	1	57894250	-	agpv3	MO/UC_Davis	40K	PZE-101074651	5	NA	GG	GG	GG	GG	GG	GG	GG	GG	AA	GG	NN	AA	AA	GG	GG	GG	GG	GG	GG	AA	AA	AA	AA	GG	GG	GG	GG	AA	AA	GG	GG	GG	GG	GG	NN	GG	AA	GG	GG
ss196424178	A/G	1	57996529	-	agpv3	MO/UC_Davis	15K	PZE-101074687	5	NA	AA	GG	GG	AA	GG	GG	GG	AA	NN	GG	NN	NN	GG	NN	GG	GG	GG	GG	AA	GG	GG	GG	GG	GG	GG	AA	GG	GG	GG	AA	GG	GG	GG	AA	NN	GG	AA	GG	GG
ss196424180	A/G	1	58055715	+	agpv3	MO/UC_Davis	40K	PZE-101074699	A	NA	AA	GG	GG	GG	GG	GG	GG	AA	AA	GG	AA	AA	GG	GG	GG	GG	GG	GG	AA	GG	GG	GG	GG	GG	GG	AA	GG	GG	GG	AA	GG	GG	GG	AA	AA	GG	AA	GG	GG
ss196424182	A/G	1	58212047	-	agpv3	MO/UC_Davis	40K	PZE-101074731	A	NA	GG	GG	GG	AA	GG	GG	GG	GG	AA	GG	AG	AA	GG	GG	GG	GG	GG	GG	GG	GG	GG	GG	GG	GG	GG	GG	GG	GG	GG	GG	GG	GG	GG	GG	GG	GG	GG	GG	GG
ss196424184	A/G	1	58225591	-	agpv3	MO/UC_Davis	15K	PZE-101074736	3	NA	GG	GG	GG	AA	GG	GG	GG	GG	AA	GG	NN	AA	GG	GG	GG	GG	GG	GG	GG	GG	GG	GG	GG	GG	GG	GG	GG	GG	GG	GG	GG	GG	GG	GG	GG	GG	GG	GG	GG
ss196424186	A/C	1	58297590	-	agpv3	MO/UC_Davis	40K	PZE-101074779	A	NA	CC	AA	AA	AA	AA	AA	AA	CC	AA	AA	AA	AA	AA	AA	AA	AA	AA	AA	CC	AA	AA	AA	AA	AA	AA	CC	AA	AA	AA	CC	AA	AA	AA	CC	AA	AA	CC	AA	AA
ss196517642	A/C	1	58305973	+	agpv3	MO/UC_Davis	40K	SYN30931	4	NA	CC	CC	CC	CC	CC	CC	CC	CC	CC	CC	CC	CC	CC	CC	CC	CC	CC	CC	CC	CC	CC	CC	CC	CC	CC	CC	CC	CC	CC	CC	CC	CC	CC	CC	CC	CC	CC	CC	CC
ss196424188	A/G	1	58365750	+	agpv3	MO/UC_Davis	40K	PZE-101074821	A	NA	GG	GG	GG	GG	GG	GG	GG	GG	GG	GG	GG	GG	GG	GG	GG	GG	AA	GG	GG	GG	GG	GG	GG	GG	GG	GG	GG	GG	GG	GG	GG	GG	GG	GG	GG	GG	GG	GG	GG
ss196421235	A/T	1	58366350	+	agpv3	MO/UC_Davis	40K	PUT-163a-78085894-4184	A	NA	AA	AA	AA	AA	AA	AA	AA	TT	AA	AA	AA	AA	AA	AA	AA	AA	TT	AA	TT	AA	AA	AA	AA	AA	AA	TT	AA	AA	AA	AA	AA	AA	AA	TT	AA	AA	AA	AA	AA
ss196421233	A/G	1	58366372	-	agpv3	MO/UC_Davis	40K	PUT-163a-78085894-4183	A	NA	GG	GG	GG	GG	GG	GG	GG	AA	GG	GG	GG	GG	GG	GG	GG	GG	AA	GG	AA	GG	GG	GG	GG	GG	GG	AA	GG	GG	GG	GG	GG	GG	GG	AA	GG	GG	GG	GG	GG
ss196424190	A/G	1	58369258	-	agpv3	MO/UC_Davis	40K	PZE-101074835	A	NA	AA	AA	AA	AA	AA	AA	AA	AA	AA	AA	AA	AA	AA	AA	AA	AA	GG	AA	AA	AA	AA	AA	AA	AA	AA	AA	AA	AA	AA	AA	AA	AA	AA	AA	AA	AA	AA	AA	AA
ss196424192	A/C	1	58370296	-	agpv3	MO/UC_Davis	40K	PZE-101074852	A	NA	CC	CC	CC	CC	CC	CC	CC	AA	CC	CC	CC	CC	CC	CC	CC	CC	CC	CC	AA	CC	CC	CC	CC	CC	CC	AA	CC	CC	CC	CC	CC	CC	CC	AA	CC	CC	CC	CC	CC
ss196513357	A/G	1	58448027	+	agpv3	MO/UC_Davis	40K	SYN25749	A	NA	GG	AA	AA	AA	AA	AA	AA	AA	AA	AA	AA	GG	AA	AA	AA	AA	AA	AA	AA	AA	GG	GG	AA	AA	AA	AA	AA	GG	GG	AA	AA	AA	AA	AA	AA	AA	GG	AA	AA
ss196424194	A/G	1	58449967	+	agpv3	MO/UC_Davis	40K	PZE-101074929	A	NA	GG	AA	AA	AA	AA	AA	AA	AA	GG	AA	AA	AA	AA	AA	AA	AA	GG	GG	GG	AA	AA	AA	AA	AA	AA	GG	AA	AA	AA	AA	AA	AA	AA	GG	AA	AA	AA	AA	AA
ss196424196	A/C	1	58453248	+	agpv3	MO/UC_Davis	15K	PZE-101074969	5	NA	CC	NN	CC	CC	AA	AA	AA	NN	NN	AA	AA	AA	NN	AA	AA	AA	CC	CC	CC	NN	AA	AA	NN	CC	AA	CC	AA	AA	AA	NN	AA	AA	NN	CC	AA	NN	CC	AA	AA
ss196513351	A/G	1	58454851	+	agpv3	MO/UC_Davis	40K	SYN25744	B	NA	AA	AA	AA	AA	AA	AA	AA	AA	AA	AA	GG	GG	AA	AA	AA	AA	AA	AA	AA	AA	GG	GG	AA	AA	AA	AA	AA	GG	GG	GG	AA	AA	AA	AA	GG	AA	AA	AA	AA
ss196513353	A/G	1	58455038	-	agpv3	MO/UC_Davis	40K	SYN25745	A	NA	GG	GG	GG	GG	GG	GG	GG	GG	GG	GG	AA	AA	GG	GG	GG	GG	GG	GG	GG	GG	AA	AA	GG	GG	GG	GG	GG	AA	AA	AA	GG	GG	GG	GG	GG	GG	GG	GG	GG
ss196424198	A/C	1	58458875	+	agpv3	MO/UC_Davis	40K	PZE-101074977	A	NA	CC	CC	AA	AA	AA	NN	AA	AA	CC	AA	CC	AA	CC	AA	AA	AA	AA	CC	CC	AA	CC	CC	AA	AA	AA	CC	AA	CC	CC	AA	AA	AA	CC	CC	AA	CC	CC	AA	AA
ss196424200	A/G	1	58461086	+	agpv3	MO/UC_Davis	40K	PZE-101074998	A	NA	GG	GG	GG	GG	GG	GG	GG	AA	AA	GG	NN	GG	GG	GG	GG	GG	AA	GG	GG	GG	AA	AA	GG	GG	GG	GG	GG	AA	AA	GG	GG	GG	GG	GG	GG	GG	AA	GG	GG
ss196513359	A/G	1	58474710	+	agpv3	MO/UC_Davis	40K	SYN25755	A	NA	AA	AA	GG	GG	AA	AA	AA	GG	AA	AA	NN	AA	AA	AA	AA	AA	AA	AA	AA	GG	GG	GG	GG	AA	AA	AA	AA	GG	GG	AA	AA	AA	AA	AA	AA	AA	AA	AA	AA
ss196513355	A/G	1	58475293	-	agpv3	MO/UC_Davis	40K	SYN25748	A	NA	GG	GG	AA	AA	GG	GG	GG	AA	GG	GG	AA	GG	GG	GG	GG	GG	GG	GG	GG	GG	AA	AA	GG	GG	GG	GG	GG	AA	AA	GG	GG	GG	GG	GG	GG	GG	GG	GG	GG
ss196424202	A/C	1	58476462	-	agpv3	MO/UC_Davis	40K	PZE-101075062	A	NA	AA	AA	CC	CC	AA	AA	AA	CC	AA	AA	CC	CC	AA	AA	AA	AA	AA	AA	AA	AA	CC	CC	AA	AA	AA	AA	AA	CC	CC	CC	AA	AA	AA	AA	AA	AA	AA	AA	AA
ss196424204	A/G	1	58505316	-	agpv3	MO/UC_Davis	40K	PZE-101075081	A	NA	GG	GG	AA	AA	GG	GG	GG	AA	GG	GG	NN	AA	GG	GG	GG	GG	GG	GG	GG	GG	AA	AA	GG	GG	GG	GG	GG	AA	AA	GG	GG	GG	GG	GG	AA	NN	GG	GG	GG
ss196424206	A/G	1	58505757	-	agpv3	MO/UC_Davis	40K	PZE-101075097	B	NA	GG	GG	AA	AA	GG	GG	GG	AA	GG	GG	AA	AA	GG	GG	GG	GG	GG	GG	AA	GG	AA	AA	GG	AA	GG	AA	GG	AA	AA	AA	GG	GG	GG	AA	AA	GG	GG	GG	GG
ss196424213	A/G	1	58566308	+	agpv3	MO/UC_Davis	40K	PZE-101075177	A	NA	AA	GG	GG	GG	GG	GG	GG	AA	AA	GG	NN	GG	GG	GG	GG	GG	AA	GG	AA	GG	AA	AA	GG	AA	GG	AA	GG	AA	AA	AA	GG	AA	GG	AA	AA	GG	AA	GG	GG
ss196424215	A/G	1	58579584	+	agpv3	MO/UC_Davis	15K	PZE-101075225	2	NA	GG	AA	GG	GG	AA	AA	GG	AA	GG	NN	NN	GG	AA	AA	AA	AA	GG	GG	NN	GG	AA	AA	GG	AA	AA	NN	NN	AA	AA	AA	AA	AA	GG	AA	AA	NN	AA	AA	AA
ss196424219	A/C	1	58647948	+	agpv3	MO/UC_Davis	15K	PZE-101075295	5	NA	CC	AA	CC	AA	CC	AA	CC	CC	CC	AA	CC	NN	AA	AA	AA	AA	CC	NN	CC	CC	CC	CC	CC	CC	AA	AA	AA	CC	CC	CC	AA	NN	CC	AA	NN	AA	CC	AA	AA
ss196424233	T/C	1	58713101	-	agpv3	MO/UC_Davis	40K	PZE-101075396	A	NA	TT	TT	TT	CC	TT	TT	TT	TT	TT	TT	TT	TT	TT	TT	TT	TT	TT	TT	TT	TT	TT	TT	TT	TT	TT	TT	TT	TT	TT	TT	TT	TT	TT	TT	TT	TT	TT	TT	TT
ss196424231	T/G	1	58714506	-	agpv3	MO/UC_Davis	40K	PZE-101075379	A	NA	TT	GG	TT	GG	TT	GG	TT	TT	TT	GG	TT	TT	GG	GG	GG	GG	TT	TT	TT	TT	GG	GG	TT	GG	GG	TT	GG	GG	GG	TT	GG	TT	TT	TT	TT	GG	TT	GG	GG
ss196424229	T/C	1	58714548	+	agpv3	MO/UC_Davis	40K	PZE-101075378	A	NA	CC	TT	CC	CC	CC	TT	CC	CC	CC	TT	CC	CC	TT	TT	TT	TT	CC	CC	CC	CC	TT	TT	CC	TT	TT	CC	TT	TT	TT	CC	TT	CC	CC	CC	CC	TT	CC	TT	TT
ss196424227	T/C	1	58719515	+	agpv3	MO/UC_Davis	40K	PZE-101075340	A	NA	TT	CC	TT	CC	TT	CC	TT	TT	TT	CC	TT	TT	CC	CC	CC	CC	TT	TT	TT	TT	CC	CC	TT	CC	CC	TT	CC	CC	CC	TT	CC	TT	TT	TT	TT	CC	TT	CC	CC
ss196424225	T/C	1	58721595	+	agpv3	MO/UC_Davis	40K	PZE-101075334	A	NA	CC	TT	CC	TT	NN	TT	CC	CC	CC	TT	CC	CC	TT	TT	TT	TT	CC	CC	CC	CC	TT	TT	CC	TT	TT	CC	TT	TT	TT	CC	TT	CC	CC	CC	CC	TT	CC	TT	TT
ss196424223	T/G	1	58721642	-	agpv3	MO/UC_Davis	40K	PZE-101075333	A	NA	TT	GG	TT	GG	TT	GG	TT	TT	TT	GG	TT	TT	GG	GG	GG	GG	TT	TT	TT	TT	GG	GG	TT	GG	GG	TT	GG	GG	GG	TT	GG	TT	TT	TT	TT	GG	TT	GG	GG
ss196424221	T/C	1	58722565	+	agpv3	MO/UC_Davis	40K	PZE-101075328	B	NA	CC	TT	CC	CC	CC	TT	CC	CC	CC	TT	CC	CC	TT	TT	TT	TT	CC	CC	CC	CC	TT	TT	CC	TT	TT	CC	TT	TT	TT	CC	TT	CC	CC	CC	CC	TT	CC	TT	TT
ss196424235	T/C	1	58741778	+	agpv3	MO/UC_Davis	15K	PZE-101075411	2	NA	CC	CC	CC	CC	TT	CC	TT	CC	CC	CC	NN	TT	CC	CC	CC	CC	CC	CC	CC	TT	CC	CC	TT	CC	CC	TT	CC	CC	CC	CC	CC	CC	CC	TT	CC	CC	CC	CC	CC
ss196424241	A/C	1	59072627	-	agpv3	MO/UC_Davis	40K	PZE-101075523	A	NA	CC	AA	CC	CC	CC	AA	CC	CC	CC	AA	CC	CC	AA	AA	AA	AA	CC	CC	CC	CC	AA	AA	CC	AA	AA	CC	AA	AA	AA	AA	AA	CC	CC	CC	CC	AA	CC	AA	AA
ss196507528	A/G	1	59082995	+	agpv3	MO/UC_Davis	40K	SYN18643	A	NA	GG	GG	GG	GG	GG	GG	GG	GG	GG	GG	GG	GG	GG	GG	GG	GG	GG	GG	GG	GG	AA	AA	GG	GG	GG	GG	GG	AA	AA	GG	GG	GG	GG	GG	GG	GG	GG	GG	GG
ss196507526	A/G	1	59086769	-	agpv3	MO/UC_Davis	40K	SYN18642	A	NA	AA	GG	AA	GG	AA	GG	AA	AA	AA	GG	AA	AA	GG	GG	GG	GG	AA	AA	AA	AA	GG	GG	AA	GG	GG	AA	GG	GG	GG	GG	GG	AA	AA	AA	AA	GG	AA	GG	GG
ss196507524	A/G	1	59087128	+	agpv3	MO/UC_Davis	40K	SYN18641	A	NA	AA	AA	AA	AA	GG	AA	GG	AA	AA	AA	NN	GG	AA	AA	AA	AA	AA	AA	AA	GG	AA	AA	GG	AA	AA	GG	AA	AA	AA	AA	AA	AA	AA	GG	AA	AA	AA	AA	AA
ss196424243	A/G	1	59182947	+	agpv3	MO/UC_Davis	40K	PZE-101075629	5	NA	GG	GG	GG	AA	AA	GG	AA	GG	GG	GG	GG	GG	GG	GG	GG	GG	GG	GG	GG	AA	GG	GG	AA	GG	GG	GG	GG	GG	GG	GG	GG	GG	GG	GG	GG	GG	GG	GG	GG
ss196424247	A/G	1	59464629	-	agpv3	MO/UC_Davis	40K	PZE-101075778	B	NA	AA	GG	AA	AA	GG	AA	NN	GG	AA	AA	AA	AA	AA	AA	AA	AA	GG	GG	GG	GG	GG	GG	GG	AA	AA	GG	AA	GG	GG	GG	AA	GG	GG	GG	AA	NN	AA	AA	AA
ss196424249	A/G	1	59469196	+	agpv3	MO/UC_Davis	40K	PZE-101075790	A	NA	AA	GG	AA	GG	AA	AA	AA	GG	AA	AA	AA	AA	AA	AA	AA	AA	AA	GG	AA	AA	AA	AA	AA	AA	AA	GG	AA	AA	AA	GG	AA	GG	GG	GG	AA	GG	AA	AA	AA
ss196513157	A/G	1	59508844	-	agpv3	MO/UC_Davis	40K	SYN25502	2	NA	AA	AA	AA	AA	AA	AA	AA	AA	AA	AA	AA	AA	AA	AA	AA	AA	AA	AA	GG	AA	AA	AA	AA	AA	AA	AA	AA	AA	AA	AA	AA	AA	AA	AA	AA	AA	AA	AA	AA
ss196513159	A/G	1	59509409	+	agpv3	MO/UC_Davis	40K	SYN25503	A	NA	AA	AA	AA	AA	AA	NN	AA	AA	AA	AA	AA	AA	AA	AA	AA	AA	AA	AA	GG	AA	AA	AA	AA	AA	AA	AA	AA	AA	AA	AA	AA	AA	AA	AA	AA	AA	AA	AA	AA
ss196424251	A/G	1	59510483	+	agpv3	MO/UC_Davis	40K	PZE-101075843	B	NA	AA	GG	AA	AA	GG	AA	GG	GG	AA	AA	AA	GG	AA	AA	AA	AA	GG	AA	AA	GG	AA	AA	GG	GG	AA	GG	AA	AA	AA	GG	AA	AA	GG	GG	AA	NN	AA	AA	AA
ss196424253	A/G	1	59510515	+	agpv3	MO/UC_Davis	15K	PZE-101075844	5	NA	AA	AA	AA	AA	NN	AA	NN	AA	AA	AA	AA	AA	AA	AA	AA	AA	NN	AA	AA	NN	AA	AA	NN	GG	AA	GG	AA	AA	AA	AA	AA	AA	AA	GG	AA	AA	AA	AA	AA
ss196414518	A/C	1	59583971	-	agpv3	MO/UC_Davis	40K	PZA00328.1	B	NA	AA	CC	AA	AA	AA	AA	AA	CC	AA	AA	NN	CC	AA	AA	AA	AA	AA	AA	AA	AA	AA	AA	AA	CC	AA	AA	AA	AA	AA	CC	AA	AA	CC	AA	AA	CC	AA	AA	AA
ss196424255	A/G	1	59589018	+	agpv3	MO/UC_Davis	40K	PZE-101075931	B	NA	AA	GG	NN	AA	AA	AA	AA	GG	AA	NN	NN	GG	AA	AA	AA	AA	AA	AA	AA	AA	AA	AA	AA	GG	AA	AA	NN	AA	AA	GG	AA	AA	GG	AA	AA	GG	AA	AA	AA
ss196513401	A/G	1	59768400	-	agpv3	MO/UC_Davis	40K	SYN25803	A	NA	AA	GG	AA	AA	AA	AA	GG	AA	AA	AA	AA	AA	AA	AA	AA	AA	GG	AA	AA	GG	GG	GG	GG	AA	AA	AA	AA	GG	GG	AA	AA	AA	AA	AA	GG	GG	AA	AA	AA
ss196513403	A/G	1	59770534	+	agpv3	MO/UC_Davis	40K	SYN25804	A	NA	GG	AA	GG	GG	GG	GG	AA	GG	GG	GG	GG	GG	GG	GG	GG	GG	AA	GG	GG	AA	AA	AA	AA	GG	GG	GG	GG	AA	AA	GG	GG	GG	GG	GG	AA	AA	GG	GG	GG
ss196523580	A/C	1	59865540	-	agpv3	MO/UC_Davis	15K	SYN38473	C	NA	CC	AA	CC	CC	CC	CC	AA	CC	NN	CC	CC	CC	CC	CC	CC	CC	AA	NN	CC	AA	AA	AA	AA	CC	CC	CC	CC	AA	AA	CC	CC	NN	CC	CC	AA	AA	CC	CC	CC
ss196424259	T/C	1	59961703	+	agpv3	MO/UC_Davis	40K	PZE-101076213	A	NA	TT	TT	TT	TT	CC	TT	TT	CC	TT	TT	NN	TT	TT	TT	TT	TT	CC	TT	TT	TT	TT	TT	CC	CC	TT	TT	TT	TT	TT	CC	TT	TT	CC	TT	TT	TT	TT	TT	TT
ss196504917	A/G	1	60091244	+	agpv3	MO/UC_Davis	15K	SYN15487	2	NA	NN	GG	GG	AA	AA	NN	AA	AA	GG	GG	AA	GG	GG	GG	GG	GG	GG	GG	GG	GG	AA	AA	AA	AA	GG	AA	GG	AA	AA	AA	GG	GG	AA	AA	AA	GG	AA	GG	GG
ss196504915	A/G	1	60092891	+	agpv3	MO/UC_Davis	15K	SYN15486	C	NA	NN	NN	NN	NN	GG	NN	NN	GG	AA	NN	NN	AA	NN	NN	NN	NN	NN	NN	NN	AA	GG	GG	GG	NN	NN	NN	NN	GG	GG	GG	NN	NN	GG	NN	NN	NN	NN	NN	NN
ss196504925	A/G	1	60095572	+	agpv3	MO/UC_Davis	15K	SYN15498	C	NA	NN	AA	NN	GG	AA	GG	NN	AA	GG	GG	AA	AA	NN	GG	GG	GG	GG	NN	NN	AA	AA	AA	GG	GG	GG	AA	GG	AA	AA	GG	GG	NN	AA	AA	NN	AA	GG	GG	GG
ss196529894	A/G	1	60095680	+	agpv3	MO/UC_Davis	40K	SYNGENTA16007	A	NA	GG	GG	GG	GG	GG	AA	GG	GG	AA	AA	GG	GG	GG	AA	AA	AA	GG	GG	GG	GG	GG	GG	AA	GG	AA	GG	AA	GG	GG	AA	AA	GG	GG	GG	GG	GG	GG	AA	AA
ss196529892	A/G	1	60095729	-	agpv3	MO/UC_Davis	40K	SYNGENTA16006	B	NA	GG	AA	GG	AA	AA	GG	GG	AA	GG	GG	NN	GG	GG	GG	GG	GG	GG	GG	GG	GG	AA	AA	GG	AA	GG	AA	GG	AA	AA	GG	GG	GG	AA	AA	GG	AA	AA	GG	GG
ss196504911	A/G	1	60096390	-	agpv3	MO/UC_Davis	15K	SYN15483	C	NA	NN	GG	NN	GG	GG	GG	GG	GG	AA	GG	GG	NN	NN	GG	GG	GG	GG	GG	NN	NN	GG	GG	GG	GG	GG	GG	GG	GG	GG	GG	GG	GG	GG	NN	GG	GG	GG	GG	GG
ss196504909	A/G	1	60097500	+	agpv3	MO/UC_Davis	40K	SYN15481	A	NA	NN	GG	GG	GG	GG	GG	GG	GG	AA	GG	GG	GG	GG	GG	GG	GG	GG	GG	GG	GG	GG	GG	GG	GG	GG	GG	GG	GG	GG	GG	GG	GG	GG	GG	GG	NN	GG	GG	GG
ss196504927	A/C	1	60103249	+	agpv3	MO/UC_Davis	40K	SYN15499	B	NA	CC	AA	CC	AA	AA	AA	AA	AA	CC	AA	NN	CC	CC	AA	AA	AA	CC	AA	CC	CC	AA	AA	AA	CC	AA	AA	AA	AA	AA	AA	AA	AA	AA	AA	AA	AA	AA	AA	AA
ss196504913	A/G	1	60103798	+	agpv3	MO/UC_Davis	40K	SYN15485	A	NA	GG	AA	GG	AA	AA	AA	GG	AA	GG	AA	NN	GG	GG	AA	AA	AA	GG	AA	GG	GG	AA	AA	AA	GG	AA	AA	AA	AA	AA	AA	AA	AA	AA	AA	GG	AA	AA	AA	AA
ss196504919	A/G	1	60150836	+	agpv3	MO/UC_Davis	40K	SYN15491	B	NA	GG	GG	GG	GG	GG	NN	GG	GG	GG	AA	NN	AA	GG	AA	AA	AA	AA	AA	GG	GG	GG	GG	AA	GG	AA	GG	AA	GG	GG	AA	AA	AA	GG	GG	AA	GG	GG	AA	AA
ss196504929	A/G	1	60151009	-	agpv3	MO/UC_Davis	40K	SYN15501	3	NA	AA	GG	AA	AA	GG	AA	AA	GG	AA	AA	AG	AA	AA	AA	AA	AA	AA	AA	AA	AA	GG	GG	AA	AA	AA	AA	AA	GG	GG	AA	AA	AA	GG	AA	AA	GG	AA	AA	AA
ss196504923	A/G	1	60166718	+	agpv3	MO/UC_Davis	40K	SYN15495	A	NA	AA	GG	AA	GG	GG	AA	AA	AA	GG	AA	GG	GG	AA	AA	AA	AA	AA	AA	AA	AA	GG	GG	GG	AA	AA	AA	NN	GG	GG	GG	AA	AA	GG	AA	GG	GG	AA	AA	AA
ss196504921	A/G	1	60166728	-	agpv3	MO/UC_Davis	40K	SYN15492	B	NA	GG	AA	GG	AA	AA	GG	GG	GG	AA	GG	AA	AA	GG	GG	GG	GG	GG	GG	GG	GG	AA	AA	AA	GG	GG	GG	GG	AA	AA	AA	GG	GG	AA	GG	AA	AA	GG	GG	GG
ss196419804	A/G	1	60167284	-	agpv3	MO/UC_Davis	40K	PUT-163a-60341664-2425	A	NA	NN	GG	NN	GG	GG	GG	GG	AA	GG	GG	GG	GG	NN	GG	GG	GG	GG	GG	GG	GG	GG	GG	GG	GG	GG	GG	GG	GG	GG	GG	GG	GG	GG	GG	GG	GG	GG	GG	GG
ss196414520	A/G	1	60167494	-	agpv3	MO/UC_Davis	40K	PZA01315.1	5	NA	NN	GG	NN	GG	GG	AA	AA	NN	GG	AA	GG	GG	NN	AA	AA	AA	AA	AA	AA	AA	GG	GG	GG	AA	AA	AA	AA	GG	GG	GG	AA	AA	GG	AA	GG	GG	AA	AA	AA
ss196419802	A/G	1	60167544	+	agpv3	MO/UC_Davis	40K	PUT-163a-60341664-2421	A	NA	GG	AA	GG	AA	AA	AA	AA	GG	AA	AA	AA	AA	GG	AA	AA	AA	AA	AA	AA	AA	AA	AA	AA	AA	AA	AA	AA	AA	AA	AA	AA	AA	AA	AA	AA	AA	AA	AA	AA
ss196420818	A/G	1	60167690	-	agpv3	MO/UC_Davis	40K	PUT-163a-74236726-3633	A	NA	GG	AA	GG	AA	AA	AA	AA	GG	AA	AA	AA	AA	GG	AA	AA	AA	AA	AA	AA	AA	AA	AA	AA	AA	AA	AA	AA	AA	AA	AA	AA	AA	AA	AA	AA	AA	AA	AA	AA
ss196419302	A/C	1	60219092	+	agpv3	MO/UC_Davis	40K	PUT-163a-29945635-1817	A	NA	AA	CC	AA	CC	CC	CC	CC	AA	CC	CC	CC	CC	AA	CC	CC	CC	CC	CC	CC	CC	CC	CC	CC	CC	CC	CC	CC	CC	CC	CC	CC	CC	CC	CC	CC	CC	CC	CC	CC
ss196419304	A/G	1	60219146	-	agpv3	MO/UC_Davis	40K	PUT-163a-29945635-1818	A	NA	AA	GG	AA	GG	GG	GG	GG	AA	GG	GG	GG	GG	AA	GG	GG	GG	GG	GG	GG	GG	GG	GG	GG	GG	GG	GG	GG	GG	GG	GG	GG	GG	GG	GG	GG	GG	GG	GG	GG
ss196419306	A/G	1	60219231	-	agpv3	MO/UC_Davis	40K	PUT-163a-29945635-1821	A	NA	AA	GG	AA	GG	GG	GG	GG	AA	GG	GG	GG	GG	AA	GG	GG	GG	GG	GG	GG	GG	GG	GG	GG	GG	GG	GG	GG	GG	GG	GG	GG	GG	GG	GG	GG	GG	GG	GG	GG
ss196424264	A/C	1	60263876	+	agpv3	MO/UC_Davis	40K	PZE-101076600	A	NA	CC	AA	CC	AA	AA	AA	AA	CC	AA	AA	AA	AA	CC	AA	AA	AA	AA	CC	AA	AA	AA	AA	AA	CC	AA	AA	AA	AA	AA	AA	AA	CC	AA	AA	AA	AA	CC	AA	AA
ss196424266	A/G	1	60263897	-	agpv3	MO/UC_Davis	40K	PZE-101076601	B	NA	GG	AA	GG	AA	AA	GG	GG	GG	AA	GG	NN	GG	GG	GG	GG	GG	GG	GG	GG	GG	AA	AA	AA	GG	GG	GG	GG	AA	AA	AA	GG	GG	AA	GG	AA	AA	GG	GG	GG
ss196420012	C/G	1	60267763	-	agpv3	MO/UC_Davis	40K	PUT-163a-60352998-2703	B	NA	GG	CC	GG	CC	CC	GG	GG	GG	CC	GG	NN	GG	GG	GG	GG	GG	GG	GG	GG	GG	CC	CC	CC	GG	GG	GG	GG	CC	CC	CC	GG	GG	CC	GG	CC	CC	GG	GG	GG
ss196424268	A/G	1	60398137	+	agpv3	MO/UC_Davis	40K	PZE-101076640	B	NA	AA	AA	AA	AA	AA	NN	GG	AA	AA	AA	AA	GG	AA	GG	GG	GG	AA	GG	GG	GG	AA	AA	AA	GG	GG	GG	NN	AA	AA	AA	GG	GG	AA	GG	AA	AA	GG	GG	GG
ss196502904	A/G	1	60406597	-	agpv3	MO/UC_Davis	15K	SYN12833	3	NA	GG	GG	GG	GG	GG	AA	GG	GG	GG	GG	GG	GG	GG	AA	AA	AA	GG	GG	GG	GG	GG	GG	GG	GG	AA	GG	AA	GG	GG	GG	AA	GG	GG	GG	GG	GG	GG	AA	AA
ss196502902	A/G	1	60480705	+	agpv3	MO/UC_Davis	40K	SYN12832	A	NA	GG	GG	GG	GG	GG	AA	GG	GG	GG	GG	GG	GG	GG	AA	AA	AA	GG	GG	GG	GG	GG	GG	GG	GG	AA	GG	AA	GG	GG	GG	AA	GG	GG	GG	GG	GG	GG	AA	AA
ss196424272	A/G	1	60703673	-	agpv3	MO/UC_Davis	40K	PZE-101076732	5	NA	AA	AA	AA	AA	AA	AA	GG	AA	AA	AA	AA	AA	AA	AA	AA	AA	AA	AA	GG	GG	AA	AA	AA	AA	AA	GG	AA	AA	AA	AA	AA	AA	AA	GG	AA	AA	AA	AA	AA
ss196424274	A/G	1	60703758	+	agpv3	MO/UC_Davis	40K	PZE-101076734	5	NA	AA	AA	AA	AA	AA	NN	GG	AA	AA	AA	AA	AA	AA	AA	AA	AA	AA	GG	GG	GG	AA	AA	AA	AA	AA	GG	AA	AA	AA	AA	AA	GG	AA	GG	AA	AA	AA	AA	AA
ss196513139	A/G	1	60811184	-	agpv3	MO/UC_Davis	40K	SYN25472	A	NA	AA	GG	AA	AA	GG	AA	GG	AA	GG	AA	NN	AA	GG	AA	AA	AA	AA	AA	GG	GG	GG	GG	GG	GG	AA	GG	AA	GG	GG	AA	AA	AA	GG	GG	AA	GG	GG	AA	AA
ss196424278	A/G	1	60833009	-	agpv3	MO/UC_Davis	40K	PZE-101076878	A	NA	AA	AA	AA	GG	AA	AA	AA	AA	GG	GG	AA	AA	AA	AA	AA	AA	AA	GG	AA	AA	GG	GG	AA	AA	AA	AA	AA	GG	GG	AA	AA	GG	GG	AA	GG	AA	AA	AA	AA
ss196424280	A/G	1	60834112	+	agpv3	MO/UC_Davis	40K	PZE-101076881	A	NA	AA	GG	AA	GG	AA	AA	AA	AA	AA	GG	AA	AA	GG	AA	AA	AA	GG	AA	AA	AA	AA	AA	AA	AA	AA	AA	AA	AA	AA	GG	AA	AA	AA	AA	AA	GG	GG	AA	AA
ss196513137	A/G	1	60834401	-	agpv3	MO/UC_Davis	40K	SYN25471	A	NA	AA	GG	AA	AA	AA	AA	AA	AA	GG	AA	AA	AA	GG	AA	AA	AA	GG	GG	AA	AA	GG	GG	AA	AA	AA	AA	AA	GG	GG	GG	AA	GG	GG	AA	GG	GG	GG	AA	AA
ss196513135	A/C	1	60834621	+	agpv3	MO/UC_Davis	40K	SYN25470	A	NA	CC	AA	CC	AA	CC	CC	CC	CC	AA	AA	CC	CC	AA	CC	CC	CC	AA	AA	CC	CC	AA	AA	AA	CC	CC	CC	CC	AA	AA	AA	CC	AA	AA	CC	AA	AA	AA	CC	CC
ss196424282	A/G	1	60834788	+	agpv3	MO/UC_Davis	40K	PZE-101076890	A	NA	GG	AA	GG	GG	GG	GG	GG	GG	AA	GG	GG	GG	AA	GG	GG	GG	AA	AA	GG	GG	AA	AA	GG	GG	GG	GG	GG	AA	AA	AA	GG	AA	AA	GG	AA	AA	AA	GG	GG
ss196424284	A/G	1	60865187	-	agpv3	MO/UC_Davis	40K	PZE-101076915	A	NA	AA	GG	AA	GG	GG	GG	AA	AA	GG	GG	GG	GG	AA	GG	GG	GG	GG	AA	AA	AA	GG	GG	GG	AA	GG	AA	GG	GG	GG	AA	GG	AA	AA	AA	GG	GG	AA	GG	GG
ss196424286	A/G	1	60869758	-	agpv3	MO/UC_Davis	40K	PZE-101076940	A	NA	GG	AA	GG	AA	AA	AA	GG	GG	AA	AA	AA	AA	GG	AA	AA	AA	AA	GG	GG	GG	AA	AA	AA	GG	AA	GG	AA	AA	AA	AA	AA	GG	AA	GG	AA	AA	NN	AA	AA
ss196424288	A/G	1	60869783	-	agpv3	MO/UC_Davis	40K	PZE-101076941	A	NA	GG	GG	GG	GG	GG	GG	GG	GG	GG	GG	GG	GG	GG	GG	GG	GG	GG	GG	GG	GG	GG	GG	GG	GG	GG	GG	GG	GG	GG	GG	GG	GG	GG	GG	GG	GG	GG	GG	GG
ss196424290	A/G	1	60871618	+	agpv3	MO/UC_Davis	40K	PZE-101076946	A	NA	GG	AA	GG	AA	AA	NN	GG	GG	AA	AA	AA	AA	GG	AA	AA	AA	AA	GG	GG	GG	AA	AA	AA	GG	AA	GG	AA	AA	AA	AA	AA	GG	AA	GG	AA	AA	GG	AA	AA
ss196506586	A/G	1	60969414	-	agpv3	MO/UC_Davis	15K	SYN17544	3	NA	NN	GG	NN	GG	NN	AA	NN	GG	GG	GG	GG	NN	GG	AA	AA	AA	GG	AA	NN	GG	GG	GG	AA	GG	AA	GG	AA	GG	GG	GG	AA	AA	GG	GG	AA	GG	GG	AA	AA
ss196506590	A/G	1	60970136	-	agpv3	MO/UC_Davis	15K	SYN17546	C	NA	GG	AA	NN	NN	AA	NN	NN	NN	NN	NN	AA	AA	AG	NN	NN	NN	AA	AG	AA	AA	NN	NN	GG	AA	NN	AA	NN	NN	NN	AA	NN	AG	AA	AA	GG	AA	AA	NN	NN
ss196424292	A/G	1	61016016	+	agpv3	MO/UC_Davis	15K	PZE-101076969	5	NA	AA	GG	AA	NN	AA	AA	AA	AA	AA	NN	AA	AA	GG	AA	AA	AA	AA	NN	AA	AA	AA	AA	AA	AA	AA	AA	AA	AA	AA	GG	AA	NN	AA	AA	AA	GG	GG	AA	AA
ss196506592	A/G	1	61021110	+	agpv3	MO/UC_Davis	40K	SYN17547	A	NA	GG	GG	GG	GG	GG	GG	AA	GG	GG	GG	AA	AA	GG	GG	GG	GG	GG	GG	AA	AA	AA	AA	AA	GG	GG	AA	GG	AA	AA	GG	GG	GG	GG	AA	GG	GG	GG	GG	GG
ss196506595	A/C	1	61021125	-	agpv3	MO/UC_Davis	15K	SYN17549	C	NA	CC	NN	CC	NN	NN	NN	AA	CC	NN	CC	AA	AA	NN	NN	NN	NN	NN	NN	AA	AA	AA	AA	AA	CC	NN	AA	NN	AA	AA	NN	NN	NN	NN	AA	CC	NN	NN	NN	NN
ss196424296	A/C	1	61022533	+	agpv3	MO/UC_Davis	40K	PZE-101076999	A	NA	AA	CC	AA	CC	CC	CC	CC	AA	CC	AA	CC	CC	CC	CC	CC	CC	CC	CC	CC	CC	CC	CC	CC	CC	CC	CC	CC	CC	CC	CC	CC	CC	CC	CC	AA	CC	CC	CC	CC
ss196424298	A/G	1	61023084	+	agpv3	MO/UC_Davis	15K	PZE-101077003	2	NA	GG	AA	GG	AA	AA	AA	AA	GG	AA	GG	AA	AA	AA	AA	AA	AA	AA	AA	AA	AA	AA	AA	AA	AA	AA	AA	AA	AA	AA	AA	AA	AA	AA	AA	GG	AA	AA	AA	AA
ss196424300	A/G	1	61023462	-	agpv3	MO/UC_Davis	40K	PZE-101077005	A	NA	GG	GG	GG	GG	AA	GG	GG	GG	GG	GG	GG	GG	GG	GG	GG	GG	GG	NN	GG	GG	GG	GG	GG	GG	GG	GG	GG	GG	GG	GG	GG	NN	GG	GG	GG	GG	GG	GG	GG
ss196424302	A/G	1	61026642	-	agpv3	MO/UC_Davis	40K	PZE-101077008	A	NA	GG	GG	GG	GG	AA	GG	AA	GG	GG	GG	AA	AA	GG	GG	GG	GG	GG	AA	AA	AA	AA	AA	AA	AA	GG	AA	GG	AA	AA	GG	GG	AA	GG	AA	GG	GG	GG	GG	GG
ss196424304	A/G	1	61036004	+	agpv3	MO/UC_Davis	40K	PZE-101077013	A	NA	GG	GG	GG	GG	AA	GG	GG	GG	GG	GG	GG	GG	GG	GG	GG	GG	GG	AA	GG	GG	GG	GG	GG	GG	GG	GG	GG	GG	GG	GG	GG	AA	GG	GG	GG	GG	GG	GG	GG
ss196424307	A/G	1	61036272	-	agpv3	MO/UC_Davis	40K	PZE-101077016	A	NA	NN	GG	GG	GG	AA	NN	AA	GG	GG	GG	AA	AA	GG	GG	GG	GG	GG	AA	AA	AA	AA	AA	AA	AA	GG	AA	GG	AA	AA	GG	GG	AA	GG	AA	GG	NN	GG	GG	GG
ss196517191	A/G	1	61145223	+	agpv3	MO/UC_Davis	40K	SYN30400	A	NA	GG	GG	GG	GG	GG	GG	AA	GG	GG	GG	NN	GG	GG	GG	GG	GG	GG	GG	AA	AA	AA	AA	AA	GG	GG	GG	GG	AA	AA	GG	GG	GG	GG	GG	GG	GG	GG	GG	GG
ss196414522	A/C	1	61145440	+	agpv3	MO/UC_Davis	40K	PZA01476.1	B	NA	NN	AA	AA	AA	AA	AA	CC	AA	CC	AA	CC	AA	AA	AA	AA	AA	AA	AA	CC	CC	CC	CC	CC	AA	AA	AA	AA	CC	CC	CC	AA	AA	AA	AA	AA	AA	AA	AA	AA
ss196424309	A/C	1	61247727	+	agpv3	MO/UC_Davis	15K	PZE-101077213	5	NA	AA	CC	AA	AA	AA	CC	AA	AA	NN	AA	NN	CC	AA	CC	CC	CC	CC	CC	AA	AA	AA	AA	AA	AA	CC	CC	CC	AA	AA	NN	CC	NN	CC	CC	AA	CC	AA	CC	CC
ss196424311	A/G	1	61296709	+	agpv3	MO/UC_Davis	40K	PZE-101077242	A	NA	GG	AA	GG	GG	GG	GG	GG	GG	AA	GG	NN	AA	GG	GG	GG	GG	GG	GG	GG	GG	GG	GG	GG	GG	GG	AA	GG	GG	GG	AA	GG	AA	NN	AA	GG	AA	GG	GG	GG
ss196424315	A/G	1	61454450	-	agpv3	MO/UC_Davis	40K	PZE-101077314	A	NA	AA	AA	AA	AA	AA	AA	AA	AA	GG	AA	AA	AA	GG	AA	AA	AA	AA	AA	AA	AA	AA	AA	AA	AA	AA	GG	AA	AA	AA	GG	AA	AA	AA	GG	AA	AA	AA	AA	AA
ss196424318	A/G	1	61621804	-	agpv3	MO/UC_Davis	40K	PZE-101077385	A	NA	AA	AA	AA	AA	AA	AA	AA	AA	GG	AA	AA	AA	GG	AA	AA	AA	AA	AA	AA	AA	AA	AA	AA	AA	AA	GG	AA	AA	AA	GG	AA	GG	AA	GG	AA	AA	AA	AA	AA
ss196424320	A/G	1	61624018	+	agpv3	MO/UC_Davis	40K	PZE-101077388	A	NA	AA	AA	AA	AA	AA	AA	AA	AA	AA	AA	AA	AA	AA	AA	AA	AA	AA	AA	AA	AA	AA	AA	AA	AA	AA	AA	AA	AA	AA	AA	AA	AA	AA	AA	AA	AA	AA	AA	AA
ss196424322	A/G	1	61625348	-	agpv3	MO/UC_Davis	15K	PZE-101077413	2	NA	GG	GG	AA	GG	AA	GG	AA	GG	AA	AA	NN	GG	AA	GG	GG	GG	GG	GG	AA	GG	GG	GG	AA	GG	GG	AA	GG	GG	GG	AA	GG	GG	GG	AA	GG	GG	GG	GG	GG
ss196424324	A/G	1	61626699	-	agpv3	MO/UC_Davis	40K	PZE-101077460	A	NA	AA	AA	AA	GG	AA	GG	AA	GG	AA	AA	NN	GG	AA	GG	GG	GG	GG	GG	AA	AA	AA	AA	AA	GG	GG	NN	GG	AA	AA	AA	GG	AA	GG	NN	AA	AA	AA	GG	GG
ss196424326	A/G	1	61632562	-	agpv3	MO/UC_Davis	40K	PZE-101077491	A	NA	AA	AA	AA	GG	AA	GG	AA	GG	AA	AA	NN	GG	AA	GG	GG	GG	GG	GG	AA	AA	AA	AA	AA	GG	GG	AA	GG	AA	AA	AA	GG	AA	GG	AA	AA	AA	AA	GG	GG
ss196424328	A/G	1	61670766	-	agpv3	MO/UC_Davis	40K	PZE-101077530	A	NA	NN	GG	AA	AA	GG	AA	GG	AA	GG	GG	GG	AA	GG	AA	AA	AA	AA	AA	GG	AA	GG	GG	GG	AA	AA	AA	AA	GG	GG	GG	AA	AA	AA	AA	AA	GG	AA	AA	AA
ss196424330	A/C	1	61698153	-	agpv3	MO/UC_Davis	40K	PZE-101077537	A	NA	AA	CC	AA	AA	CC	AA	CC	AA	CC	CC	CC	AA	CC	AA	AA	AA	AA	AA	CC	AA	CC	CC	CC	AA	AA	AA	AA	CC	CC	CC	AA	AA	AA	AA	AA	CC	AA	AA	AA
ss196512155	A/C	1	61717991	-	agpv3	MO/UC_Davis	40K	SYN24213	B	NA	CC	AA	CC	AA	AA	AA	AA	CC	CC	CC	CC	CC	CC	AA	AA	AA	AA	AA	AA	CC	AA	AA	CC	AA	AA	AA	AA	AA	AA	AA	AA	AA	AA	AA	CC	AA	CC	AA	AA
ss196512153	A/G	1	61719541	-	agpv3	MO/UC_Davis	15K	SYN24207	3	NA	AA	NN	AA	AA	AA	AA	AA	AA	AA	NN	AA	AA	AA	AA	AA	AA	AA	AA	AA	AA	AA	AA	AA	AA	AA	AA	AA	AA	AA	AA	AA	AA	AA	AA	AA	NN	AA	AA	AA
ss196424332	A/G	1	61910465	-	agpv3	MO/UC_Davis	40K	PZE-101077670	A	NA	AA	AA	AA	AA	AA	AA	AA	AA	AA	AA	AA	AA	AA	AA	AA	AA	AA	AA	AA	AA	AA	AA	AA	AA	AA	AA	AA	AA	AA	AA	AA	AA	AA	AA	AA	AA	AA	AA	AA
ss196526743	A/G	1	61941872	-	agpv3	MO/UC_Davis	40K	SYN6886	A	NA	GG	NN	GG	GG	GG	GG	GG	GG	GG	AA	GG	GG	GG	GG	GG	GG	GG	GG	GG	GG	GG	GG	AA	GG	GG	GG	GG	GG	GG	GG	GG	GG	GG	GG	GG	NN	GG	GG	GG
ss196526745	A/C	1	61943936	+	agpv3	MO/UC_Davis	40K	SYN6887	A	NA	CC	AA	CC	CC	CC	CC	CC	CC	CC	AA	CC	CC	CC	CC	CC	CC	CC	CC	CC	CC	CC	CC	AA	CC	CC	CC	CC	CC	CC	CC	CC	CC	CC	CC	CC	AA	CC	CC	CC
ss196424334	A/G	1	61944062	+	agpv3	MO/UC_Davis	40K	PZE-101077708	B	NA	AA	AA	GG	AA	AA	GG	AA	AA	GG	AA	GG	AA	GG	GG	GG	GG	GG	GG	AA	AA	AA	AA	AA	AA	GG	AA	GG	AA	AA	AA	GG	AA	AA	AA	AA	AA	AA	GG	GG
ss196526751	A/C	1	61944131	-	agpv3	MO/UC_Davis	40K	SYN6890	A	NA	CC	AA	CC	CC	CC	CC	CC	NN	CC	AA	CC	CC	CC	CC	CC	CC	CC	CC	CC	CC	CC	CC	AA	CC	CC	CC	CC	CC	CC	CC	CC	CC	CC	CC	CC	AA	CC	CC	CC
ss196526753	A/G	1	61944134	-	agpv3	MO/UC_Davis	40K	SYN6891	A	NA	AA	GG	AA	AA	AA	AA	AA	AA	AA	GG	AA	AA	AA	AA	AA	AA	AA	AA	AA	AA	AA	AA	GG	AA	AA	AA	AA	AA	AA	AA	AA	AA	AA	AA	AA	GG	AA	AA	AA
ss196424337	A/G	1	61944603	+	agpv3	MO/UC_Davis	40K	PZE-101077709	A	NA	AA	GG	GG	GG	GG	GG	GG	GG	GG	GG	GG	AA	GG	GG	GG	GG	GG	GG	GG	AA	GG	GG	GG	AA	GG	GG	GG	GG	GG	GG	GG	GG	AA	GG	AA	GG	GG	GG	GG
ss196424339	A/G	1	61947612	+	agpv3	MO/UC_Davis	40K	PZE-101077713	A	NA	AA	GG	GG	GG	AA	GG	GG	GG	GG	GG	NN	AA	GG	GG	GG	GG	GG	GG	GG	AA	GG	GG	GG	AA	GG	GG	GG	GG	GG	GG	GG	GG	AA	GG	AA	GG	GG	GG	GG
ss196526747	A/G	1	61951682	-	agpv3	MO/UC_Davis	40K	SYN6888	A	NA	AA	GG	AA	AA	GG	AA	NN	AA	GG	GG	GG	AA	AA	AA	AA	AA	AA	AA	AA	AA	AA	AA	GG	AA	AA	AA	AA	AA	AA	AA	AA	AA	AA	AA	AA	GG	AA	AA	AA
ss196526755	A/G	1	61951794	+	agpv3	MO/UC_Davis	40K	SYN6892	A	NA	AA	AA	AA	GG	GG	AA	GG	AA	GG	AA	AA	AA	AA	AA	AA	AA	AA	AA	GG	AA	GG	GG	GG	AA	AA	GG	AA	GG	GG	GG	AA	GG	AA	GG	AA	AA	GG	AA	AA
ss196523685	A/G	1	62144747	-	agpv3	MO/UC_Davis	40K	SYN38601	A	NA	GG	AA	GG	GG	GG	GG	GG	GG	AA	AA	GG	GG	GG	GG	GG	GG	GG	GG	GG	GG	GG	GG	GG	GG	GG	GG	GG	GG	GG	GG	GG	GG	GG	GG	GG	AA	GG	GG	GG
ss196424345	T/C	1	62202096	-	agpv3	MO/UC_Davis	40K	PZE-101077867	B	NA	CC	TT	TT	TT	TT	CC	CC	TT	CC	TT	CC	NN	TT	CC	CC	CC	CC	CC	CC	TT	CC	CC	TT	NN	CC	CC	CC	CC	CC	CC	CC	TT	TT	CC	TT	TT	TT	CC	CC
ss196424343	T/C	1	62202175	-	agpv3	MO/UC_Davis	40K	PZE-101077866	A	NA	TT	TT	TT	TT	TT	NN	CC	TT	NN	TT	CC	NN	TT	CC	CC	CC	CC	CC	CC	TT	CC	CC	TT	NN	CC	CC	CC	CC	CC	CC	CC	TT	TT	CC	TT	TT	TT	CC	CC
ss196424347	A/G	1	62229538	+	agpv3	MO/UC_Davis	40K	PZE-101077878	A	NA	GG	GG	GG	AA	GG	GG	GG	AA	GG	GG	GG	GG	GG	GG	GG	GG	GG	GG	GG	AA	GG	GG	GG	GG	GG	GG	GG	GG	GG	GG	GG	AA	AA	GG	AA	GG	GG	GG	GG
ss196512138	A/G	1	62231339	+	agpv3	MO/UC_Davis	15K	SYN24195	C	NA	AA	AA	AA	NN	AA	NN	GG	GG	AA	AA	NN	AA	AA	GG	GG	GG	GG	GG	GG	AA	GG	GG	AA	AA	GG	GG	GG	GG	GG	GG	GG	AA	AA	GG	AA	AA	AA	GG	GG
ss196512143	A/C	1	62231703	+	agpv3	MO/UC_Davis	40K	SYN24199	B	NA	CC	CC	CC	CC	CC	NN	AA	CC	CC	CC	NN	CC	CC	AA	AA	AA	AA	AA	AA	AA	AA	AA	CC	CC	AA	AA	AA	AA	AA	AA	AA	AA	AA	AA	AA	CC	CC	AA	AA
ss196512141	A/G	1	62233020	-	agpv3	MO/UC_Davis	40K	SYN24196	A	NA	AA	AA	AA	AA	AA	GG	GG	AA	AA	AA	GG	AA	AA	GG	GG	GG	GG	GG	GG	AA	GG	GG	AA	AA	GG	GG	GG	GG	GG	GG	GG	AA	AA	GG	AA	AA	AA	GG	GG
ss196529949	A/G	1	62233056	+	agpv3	MO/UC_Davis	40K	SYNGENTA16410	A	NA	AA	AA	AA	AA	AA	NN	AA	AA	GG	AA	NN	GG	GG	AA	AA	AA	AA	AA	AA	AA	AA	AA	GG	AA	AA	AA	AA	AA	AA	AA	AA	AA	AA	AA	AA	AA	AA	AA	AA
ss196424354	T/G	1	62237787	+	agpv3	MO/UC_Davis	40K	PZE-101077934	B	NA	NN	GT	NN	GG	GG	NN	GT	GT	GG	GT	NN	NN	GG	GT	GT	GT	NN	NN	NN	NN	NN	NN	GG	GG	TT	NN	GT	NN	NN	TT	TT	NN	GT	TT	GT	GT	GT	GT	GT
ss196424351	T/C	1	62244509	+	agpv3	MO/UC_Davis	40K	PZE-101077919	A	NA	TT	TT	TT	TT	TT	NN	TT	TT	TT	TT	NN	CC	TT	TT	TT	TT	TT	TT	TT	TT	TT	TT	TT	TT	TT	TT	TT	TT	TT	TT	TT	TT	TT	TT	TT	TT	TT	TT	TT
ss196424349	T/C	1	62246183	-	agpv3	MO/UC_Davis	40K	PZE-101077918	A	NA	CC	CC	CC	CC	CC	NN	CC	TT	CC	CC	NN	TT	CC	CC	CC	CC	CC	CC	CC	CC	CC	CC	CC	CC	CC	CC	CC	CC	CC	CC	CC	CC	CC	CC	CC	CC	CC	CC	CC
ss196424356	A/G	1	62336513	-	agpv3	MO/UC_Davis	40K	PZE-101078026	5	NA	GG	AA	GG	NN	GG	GG	GG	AA	GG	AA	NN	AA	AA	GG	GG	GG	GG	GG	GG	GG	GG	GG	AA	NN	GG	GG	GG	GG	GG	GG	GG	GG	GG	GG	GG	AA	GG	GG	GG
ss196530726	A/G	1	62337651	+	agpv3	MO/UC_Davis	40K	ZM012183-0559	A	NA	GG	GG	GG	GG	GG	GG	GG	GG	GG	GG	GG	GG	GG	GG	GG	GG	GG	GG	GG	AA	GG	GG	GG	GG	GG	GG	GG	GG	GG	GG	GG	AA	AA	GG	AA	GG	GG	GG	GG
ss196424358	A/G	1	62433234	+	agpv3	MO/UC_Davis	40K	PZE-101078074	5	NA	AA	GG	AA	AA	AA	AA	AA	GG	AA	GG	NN	GG	GG	AA	AA	AA	AA	AA	AA	AA	AA	AA	GG	AA	AA	AA	AA	AA	AA	AA	AA	AA	AA	AA	AA	GG	AA	AA	AA
ss196424360	A/C	1	62493008	+	agpv3	MO/UC_Davis	40K	PZE-101078239	B	NA	CC	AA	CC	CC	NN	AA	CC	CC	AA	AA	AA	CC	CC	AA	AA	AA	AA	AA	CC	AA	AA	AA	AA	CC	AA	AA	AA	AA	AA	CC	AA	CC	AA	AA	CC	AA	AA	AA	AA
ss196516217	A/G	1	62534193	+	agpv3	MO/UC_Davis	40K	SYN29228	A	NA	GG	GG	GG	GG	GG	GG	GG	GG	GG	GG	GG	GG	AA	GG	GG	GG	GG	GG	GG	GG	GG	GG	GG	GG	GG	GG	GG	GG	GG	AA	GG	AA	GG	GG	AA	GG	GG	GG	GG
ss196516219	A/G	1	62535656	+	agpv3	MO/UC_Davis	40K	SYN29229	A	NA	NN	AA	GG	GG	AA	GG	GG	GG	GG	AA	AA	AA	GG	GG	GG	GG	GG	GG	GG	AA	AA	AA	GG	GG	GG	GG	GG	AA	AA	GG	GG	GG	AA	GG	GG	NN	GG	GG	GG
ss196521051	A/C	1	62679739	-	agpv3	MO/UC_Davis	40K	SYN3529	B	NA	NN	NN	CC	AA	CC	CC	NN	CC	CC	NN	CC	CC	CC	NN	NN	NN	NN	CC	CC	NN	AA	AA	CC	CC	NN	NN	NN	AA	AA	CC	NN	CC	NN	NN	CC	CC	CC	NN	NN
ss196424362	A/G	1	62702784	+	agpv3	MO/UC_Davis	15K	PZE-101078409	5	NA	NN	AA	AA	GG	AA	NN	AA	GG	GG	AA	NN	GG	GG	AA	AA	AA	AA	AA	GG	AA	GG	GG	GG	AA	AA	AA	NN	GG	GG	GG	AA	GG	AA	AA	GG	AA	GG	AA	AA
ss196521341	A/G	1	62891696	+	agpv3	MO/UC_Davis	40K	SYN35687	A	NA	GG	GG	GG	GG	GG	GG	GG	GG	GG	GG	GG	GG	GG	GG	GG	GG	GG	GG	GG	GG	GG	GG	GG	GG	GG	GG	GG	GG	GG	GG	GG	GG	GG	GG	GG	GG	GG	GG	GG
ss196521351	A/G	1	62893336	+	agpv3	MO/UC_Davis	40K	SYN35692	A	NA	AA	GG	GG	AA	AA	AA	AA	AA	GG	AA	AA	AA	AA	AA	AA	AA	AA	AA	GG	AA	GG	GG	GG	AA	AA	AA	AA	GG	GG	AA	AA	GG	AA	AA	GG	GG	GG	AA	AA
ss196521349	A/G	1	62893375	-	agpv3	MO/UC_Davis	40K	SYN35691	A	NA	GG	GG	GG	GG	GG	GG	GG	GG	GG	GG	GG	GG	GG	GG	GG	GG	GG	GG	GG	GG	GG	GG	GG	GG	GG	GG	GG	GG	GG	GG	GG	GG	GG	GG	GG	GG	GG	GG	GG
ss196529898	A/C	1	62893560	-	agpv3	MO/UC_Davis	40K	SYNGENTA16085	A	NA	AA	CC	CC	AA	AA	AA	AA	AA	CC	AA	AA	AA	CC	AA	AA	AA	AA	CC	CC	AA	CC	CC	CC	AA	AA	AA	AA	CC	CC	CC	AA	CC	AA	AA	CC	CC	CC	AA	AA
ss196521343	A/C	1	62893661	-	agpv3	MO/UC_Davis	40K	SYN35688	B	NA	AA	CC	CC	AA	AA	AA	AA	AA	CC	AA	AA	AA	CC	AA	AA	AA	AA	CC	CC	AA	CC	CC	CC	AA	AA	AA	AA	CC	CC	CC	AA	CC	AA	AA	CC	CC	CC	AA	AA
ss196521345	A/G	1	62893875	+	agpv3	MO/UC_Davis	40K	SYN35689	A	NA	AA	GG	GG	AA	AA	AA	AA	AA	GG	AA	AA	AA	GG	AA	AA	AA	AA	GG	GG	AA	GG	GG	GG	AA	AA	AA	AA	GG	GG	GG	AA	GG	AA	AA	GG	GG	GG	AA	AA
ss196513947	A/G	1	63026283	+	agpv3	MO/UC_Davis	40K	SYN26517	A	NA	GG	AA	AA	GG	GG	GG	GG	GG	AA	GG	GG	GG	GG	GG	GG	GG	GG	GG	AA	GG	AA	AA	AA	GG	GG	GG	GG	AA	AA	GG	GG	AA	GG	GG	AA	AA	AA	GG	GG
ss196513945	A/C	1	63035313	+	agpv3	MO/UC_Davis	40K	SYN26515	A	NA	CC	CC	CC	CC	CC	NN	CC	CC	CC	CC	CC	CC	CC	CC	CC	CC	CC	CC	CC	CC	CC	CC	CC	CC	CC	CC	CC	CC	CC	CC	CC	CC	CC	CC	CC	CC	CC	CC	CC
ss196424364	A/G	1	63039285	+	agpv3	MO/UC_Davis	40K	PZE-101078631	A	NA	GG	GG	GG	AA	GG	GG	GG	GG	GG	GG	GG	GG	GG	GG	GG	GG	GG	GG	GG	GG	GG	GG	GG	AA	GG	GG	GG	GG	GG	GG	GG	GG	GG	GG	GG	GG	GG	GG	GG
ss196424366	A/G	1	63043354	+	agpv3	MO/UC_Davis	40K	PZE-101078656	A	NA	GG	GG	GG	GG	AA	GG	GG	AA	GG	GG	GG	GG	GG	GG	GG	GG	GG	GG	GG	GG	AA	AA	GG	GG	GG	GG	GG	AA	AA	GG	GG	GG	GG	GG	GG	GG	GG	GG	GG
ss196424368	A/C	1	63045271	+	agpv3	MO/UC_Davis	40K	PZE-101078676	A	NA	AA	AA	AA	AA	AA	AA	AA	AA	AA	AA	AA	AA	AA	AA	AA	AA	AA	AA	AA	AA	AA	AA	AA	AA	AA	AA	AA	AA	AA	AA	AA	AA	AA	AA	AA	AA	AA	AA	AA
ss196424370	A/G	1	63047026	+	agpv3	MO/UC_Davis	40K	PZE-101078683	5	NA	AA	AA	AA	AA	AA	AA	AA	AA	AA	AA	AA	AA	AA	AA	AA	AA	AA	AA	AA	AA	AA	AA	AA	AA	AA	AA	AA	AA	AA	AA	AA	AA	AA	AA	AA	AA	AA	AA	AA
ss196424372	A/G	1	63047422	+	agpv3	MO/UC_Davis	40K	PZE-101078684	2	NA	AA	AA	AA	GG	GG	AA	AA	AA	AA	AA	AA	GG	AA	AA	AA	AA	AA	AA	AA	AA	GG	GG	AA	GG	AA	AA	AA	GG	GG	AA	AA	AA	AA	AA	AA	AA	AA	AA	AA
ss196424374	A/G	1	63101627	+	agpv3	MO/UC_Davis	40K	PZE-101078713	A	NA	GG	GG	GG	GG	GG	GG	GG	GG	GG	GG	GG	GG	GG	GG	GG	GG	GG	GG	GG	GG	GG	GG	GG	GG	GG	GG	GG	GG	GG	GG	GG	GG	GG	GG	GG	GG	GG	GG	GG
ss196424376	A/G	1	63105794	-	agpv3	MO/UC_Davis	40K	PZE-101078745	A	NA	AA	GG	GG	AA	AA	AA	AA	GG	GG	AA	NN	GG	GG	AA	AA	AA	AA	AA	GG	AA	AA	AA	GG	GG	AA	AA	NN	AA	AA	GG	AA	GG	AA	AA	GG	GG	GG	AA	AA
ss196424378	A/G	1	63106259	+	agpv3	MO/UC_Davis	40K	PZE-101078752	B	NA	GG	AA	AA	AA	AA	GG	GG	AA	AA	GG	GG	AA	AA	GG	GG	GG	GG	GG	AA	GG	AA	AA	AA	AA	GG	GG	GG	AA	AA	NN	GG	AA	GG	GG	AA	AA	AA	GG	GG
ss196424380	A/C	1	63209545	-	agpv3	MO/UC_Davis	40K	PZE-101078888	5	NA	CC	CC	AA	CC	CC	CC	CC	CC	AA	CC	CC	AA	CC	CC	CC	CC	CC	CC	AA	CC	CC	CC	AA	AA	CC	CC	CC	CC	CC	AA	CC	AA	CC	CC	AA	CC	AA	CC	CC
ss196503269	A/G	1	63211755	-	agpv3	MO/UC_Davis	40K	SYN13273	5	NA	GG	GG	AA	GG	GG	GG	GG	GG	AA	GG	GG	AA	GG	GG	GG	GG	GG	GG	AA	GG	GG	GG	AA	GG	GG	GG	GG	GG	GG	AA	GG	AA	GG	GG	AA	GG	AA	GG	GG
ss196424382	A/G	1	63212428	+	agpv3	MO/UC_Davis	15K	PZE-101078905	5	NA	GG	GG	AA	GG	GG	GG	GG	NN	AA	GG	GG	AA	GG	GG	GG	GG	GG	GG	AA	GG	GG	GG	AA	NN	GG	GG	GG	GG	GG	AA	GG	AA	GG	GG	AA	GG	AA	GG	GG
ss196424384	A/G	1	63213017	-	agpv3	MO/UC_Davis	15K	PZE-101078906	5	NA	GG	GG	GG	AA	GG	GG	GG	NN	GG	GG	GG	GG	GG	GG	GG	GG	GG	GG	GG	GG	AA	AA	GG	NN	GG	GG	GG	AA	AA	GG	GG	GG	GG	GG	GG	GG	GG	GG	GG
ss196424386	A/G	1	63213553	+	agpv3	MO/UC_Davis	40K	PZE-101078907	A	NA	GG	GG	GG	GG	GG	GG	GG	AA	GG	GG	GG	GG	GG	GG	GG	GG	GG	GG	GG	GG	GG	GG	GG	AA	GG	GG	GG	GG	GG	GG	GG	GG	GG	GG	GG	GG	GG	GG	GG
ss196424388	A/G	1	63357951	+	agpv3	MO/UC_Davis	40K	PZE-101078991	A	NA	GG	GG	GG	GG	GG	GG	GG	GG	GG	GG	NN	AA	GG	GG	GG	GG	GG	GG	GG	GG	GG	GG	GG	AA	GG	GG	GG	GG	GG	AA	GG	GG	GG	GG	GG	GG	GG	GG	GG
ss196424390	A/G	1	63358018	-	agpv3	MO/UC_Davis	40K	PZE-101078992	A	NA	AA	AA	AA	AA	AA	AA	AA	AA	AA	AA	NN	GG	AA	AA	AA	AA	AA	AA	AA	AA	AA	AA	AA	GG	AA	AA	AA	AA	AA	GG	AA	AA	AA	AA	AA	AA	AA	AA	AA
ss196424392	A/C	1	63541325	-	agpv3	MO/UC_Davis	40K	PZE-101079070	B	NA	AA	AA	AA	CC	AA	NN	AA	CC	CC	AA	NN	AA	AA	AA	AA	AA	AA	AA	CC	AA	CC	CC	CC	CC	AA	AA	AA	CC	CC	AA	AA	CC	AA	AA	CC	AA	CC	AA	AA
ss196424396	A/G	1	63543938	+	agpv3	MO/UC_Davis	40K	PZE-101079122	A	NA	AA	AA	AA	AA	AA	AA	AA	AA	AA	AA	AA	AA	AA	AA	AA	AA	AA	AA	AA	AA	AA	AA	AA	AA	AA	AA	AA	AA	AA	AA	AA	AA	AA	AA	AA	AA	AA	AA	AA
ss196424398	A/G	1	63562182	-	agpv3	MO/UC_Davis	40K	PZE-101079160	B	NA	GG	GG	AA	GG	AA	GG	GG	AA	GG	GG	NN	AA	AA	GG	GG	GG	GG	GG	AA	GG	GG	GG	GG	GG	GG	AA	GG	GG	GG	GG	GG	AA	GG	AA	AA	GG	GG	GG	GG
ss196424402	A/C	1	63588104	-	agpv3	MO/UC_Davis	40K	PZE-101079205	A	NA	AA	AA	AA	CC	AA	AA	AA	AA	AA	CC	AA	AA	AA	AA	AA	AA	AA	AA	CC	AA	CC	CC	CC	CC	AA	AA	AA	CC	CC	AA	AA	CC	AA	AA	CC	AA	CC	AA	AA
ss196523522	A/G	1	63589282	+	agpv3	MO/UC_Davis	40K	SYN38386	A	NA	GG	GG	GG	GG	GG	GG	GG	GG	GG	GG	GG	GG	GG	GG	GG	GG	GG	GG	AA	GG	GG	GG	GG	GG	GG	GG	GG	GG	GG	GG	GG	NN	GG	GG	AA	GG	GG	GG	GG
ss196516475	A/C	1	63614121	-	agpv3	MO/UC_Davis	40K	SYN29525	B	NA	NN	NN	CC	CC	AA	NN	NN	CC	CC	AA	CC	CC	CC	CC	CC	NN	NN	CC	AA	CC	CC	CC	CC	AA	CC	CC	NN	CC	CC	CC	CC	AA	NN	CC	AA	NN	CC	CC	CC
ss196516472	A/G	1	63614139	-	agpv3	MO/UC_Davis	40K	SYN29524	A	NA	AA	AA	AA	AA	AA	AA	AA	AA	AA	AA	AA	AA	AA	AA	AA	AA	AA	AA	GG	AA	AA	AA	AA	AA	AA	AA	AA	AA	AA	AA	AA	GG	AA	AA	GG	AA	AA	AA	AA
ss196516479	A/C	1	63616877	+	agpv3	MO/UC_Davis	15K	SYN29528	C	NA	AA	AA	AA	NN	NN	AA	AA	CC	NN	NN	AA	AA	NN	AA	AA	AA	AA	AA	NN	AA	AA	AA	NN	NN	AA	NN	AA	AA	AA	NN	AA	NN	AA	NN	NN	AA	NN	AA	AA
ss196523440	A/G	1	63894914	+	agpv3	MO/UC_Davis	15K	SYN38273	C	NA	AA	AA	AA	NN	NN	GG	GG	GG	AA	GG	AA	GG	GG	GG	GG	GG	GG	GG	NN	AA	AA	AA	AA	GG	GG	GG	GG	AA	AA	GG	GG	NN	AA	GG	NN	AA	NN	GG	GG
ss196523438	A/C	1	63894943	-	agpv3	MO/UC_Davis	40K	SYN38272	A	NA	AA	AA	AA	CC	CC	CC	CC	CC	AA	CC	NN	CC	CC	CC	CC	CC	CC	CC	CC	AA	AA	AA	AA	CC	CC	CC	CC	AA	AA	CC	CC	CC	AA	CC	CC	AA	CC	CC	CC
ss196414524	A/G	1	63895012	+	agpv3	MO/UC_Davis	40K	PZA00294.20	B	NA	GG	GG	GG	GG	GG	NN	GG	GG	GG	AA	GG	GG	GG	GG	GG	GG	GG	GG	GG	GG	GG	GG	GG	GG	GG	GG	GG	GG	GG	GG	GG	GG	GG	GG	GG	GG	GG	GG	GG
ss196414527	A/G	1	63895240	+	agpv3	MO/UC_Davis	40K	PZA00294.22	A	NA	GG	GG	GG	AA	AA	AA	AA	AA	GG	AA	GG	GG	AA	AA	AA	AA	AA	AA	AA	GG	GG	GG	GG	AA	AA	AA	AA	GG	GG	AA	AA	AA	GG	AA	AA	GG	AA	AA	AA
ss196414529	A/G	1	63895292	-	agpv3	MO/UC_Davis	40K	PZA00294.4	A	NA	AA	AA	AA	AA	AA	AA	AA	GG	AA	AA	AA	AA	GG	AA	AA	AA	AA	AA	AA	AA	AA	AA	AA	GG	AA	GG	AA	AA	AA	GG	AA	AA	AA	GG	AA	AA	AA	AA	AA
ss196424406	A/G	1	63898108	-	agpv3	MO/UC_Davis	40K	PZE-101079397	A	NA	AA	AA	AA	GG	AA	AA	AA	AA	AA	AA	AA	AA	AA	AA	AA	AA	AA	AA	GG	AA	GG	GG	AA	AA	AA	AA	AA	GG	GG	AA	AA	GG	AA	AA	GG	AA	GG	AA	AA
ss196504960	A/G	1	63921065	+	agpv3	MO/UC_Davis	15K	SYN15544	C	NA	NN	GG	GG	NN	GG	GG	GG	GG	GG	GG	GG	GG	GG	GG	GG	GG	GG	GG	NN	GG	AA	NN	GG	GG	GG	GG	GG	NN	NN	GG	GG	NN	NN	GG	NN	GG	AG	GG	GG
ss196504962	T/C	1	64012591	+	agpv3	MO/UC_Davis	40K	SYN15545	A	NA	TT	TT	TT	CC	CC	TT	TT	TT	TT	TT	TT	TT	TT	TT	TT	TT	TT	TT	CC	TT	CC	CC	TT	CC	TT	TT	TT	CC	CC	TT	TT	CC	TT	TT	CC	TT	CC	TT	TT
ss196504958	T/C	1	64020473	-	agpv3	MO/UC_Davis	40K	SYN15542	A	NA	TT	TT	TT	TT	CC	TT	TT	CC	TT	TT	NN	CC	TT	TT	TT	TT	TT	TT	TT	TT	TT	TT	TT	TT	TT	TT	TT	TT	TT	TT	TT	TT	TT	TT	TT	TT	TT	TT	TT
ss196424408	T/A	1	64022845	-	agpv3	MO/UC_Davis	40K	PZE-101079485	A	NA	AA	AA	AA	TT	TT	AA	AA	TT	AA	AA	NN	TT	AA	AA	AA	AA	AA	AA	TT	AA	TT	TT	AA	AA	AA	AA	AA	TT	TT	AA	AA	TT	AA	AA	TT	AA	TT	AA	AA
ss196515366	A/G	1	64154536	-	agpv3	MO/UC_Davis	40K	SYN2826	A	NA	AA	AA	AA	AA	AA	AA	AA	AA	AA	AA	AA	AA	GG	AA	AA	AA	AA	AA	AA	AA	GG	GG	AA	AA	AA	AA	AA	GG	GG	AA	AA	AA	AA	AA	AA	AA	AA	AA	AA
ss196515406	A/G	1	64154939	+	agpv3	MO/UC_Davis	40K	SYN2832	A	NA	AA	GG	GG	AA	AA	NN	GG	AA	GG	AA	GG	GG	GG	GG	GG	GG	GG	GG	AA	GG	GG	GG	AA	AA	GG	GG	GG	GG	GG	GG	GG	AA	GG	GG	AA	GG	AA	GG	GG
ss196515394	A/C	1	64154962	+	agpv3	MO/UC_Davis	40K	SYN2830	A	NA	AA	CC	CC	CC	AA	NN	CC	AA	CC	CC	CC	CC	CC	CC	CC	CC	CC	CC	AA	CC	CC	CC	AA	AA	CC	CC	CC	CC	CC	CC	CC	AA	CC	CC	AA	CC	CC	CC	CC
ss196515328	A/G	1	64156195	+	agpv3	MO/UC_Davis	40K	SYN2822	A	NA	NN	GG	GG	AA	AA	GG	GG	AA	GG	AA	GG	GG	GG	GG	GG	GG	GG	GG	AA	GG	GG	GG	AA	AA	GG	GG	GG	GG	GG	GG	GG	AA	GG	GG	AA	GG	AA	GG	GG
ss196424423	T/C	1	64395496	+	agpv3	MO/UC_Davis	40K	PZE-101079826	A	NA	TT	TT	TT	TT	TT	NN	TT	TT	TT	TT	TT	TT	TT	TT	TT	TT	TT	TT	TT	TT	TT	TT	TT	TT	TT	TT	TT	TT	TT	TT	TT	TT	TT	TT	TT	TT	TT	TT	TT
ss196424421	T/C	1	64395610	-	agpv3	MO/UC_Davis	40K	PZE-101079825	A	NA	CC	TT	TT	CC	TT	NN	TT	CC	TT	CC	TT	TT	TT	TT	TT	TT	TT	TT	TT	TT	TT	TT	CC	TT	TT	TT	TT	TT	TT	TT	TT	TT	TT	TT	TT	TT	TT	TT	TT
ss196424419	T/C	1	64397487	+	agpv3	MO/UC_Davis	15K	PZE-101079808	2	NA	CC	CC	NN	CC	CC	CC	CC	CC	CC	CC	CC	CC	CC	CC	CC	CC	CC	CC	CC	CC	CC	CC	CC	CC	CC	CC	CC	CC	CC	CC	CC	CC	CC	CC	CC	CC	CC	CC	CC
ss196424417	T/C	1	64398015	+	agpv3	MO/UC_Davis	40K	PZE-101079806	B	NA	TT	CC	CC	TT	TT	CC	CC	TT	CC	NN	CC	CC	CC	CC	CC	CC	CC	CC	TT	CC	CC	CC	TT	CC	CC	CC	NN	CC	CC	CC	CC	TT	CC	CC	TT	CC	CC	CC	CC
ss196424415	T/C	1	64400116	+	agpv3	MO/UC_Davis	40K	PZE-101079805	5	NA	CC	NN	NN	CC	CC	NN	NN	CC	TT	CC	TT	TT	TT	TT	NN	TT	TT	TT	CC	NN	TT	TT	CC	NN	TT	TT	TT	NN	NN	CC	TT	CC	NN	TT	CC	NN	TT	TT	TT
ss196424413	T/C	1	64402327	+	agpv3	MO/UC_Davis	40K	PZE-101079797	A	NA	CC	CC	CC	TT	TT	CC	CC	TT	CC	TT	CC	CC	CC	CC	CC	CC	CC	CC	TT	CC	CC	CC	CC	CC	CC	CC	CC	CC	CC	CC	CC	TT	CC	CC	TT	CC	CC	CC	CC
ss196424425	A/G	1	64418809	+	agpv3	MO/UC_Davis	40K	PZE-101079834	A	NA	AA	GG	GG	GG	GG	GG	GG	GG	GG	GG	GG	GG	GG	GG	GG	GG	GG	GG	GG	GG	GG	GG	AA	GG	GG	GG	GG	GG	GG	GG	GG	GG	GG	GG	GG	GG	GG	GG	GG
ss196424427	A/G	1	64498337	+	agpv3	MO/UC_Davis	40K	PZE-101079844	A	NA	GG	GG	GG	GG	AA	GG	GG	AA	GG	GG	NN	AA	GG	GG	GG	GG	GG	GG	AA	AA	AA	AA	GG	GG	GG	AA	GG	AA	AA	GG	GG	AA	AA	AA	AA	GG	GG	GG	GG
ss196424429	A/G	1	64546451	+	agpv3	MO/UC_Davis	40K	PZE-101079876	A	NA	AA	AA	AA	AA	AA	AA	AA	AA	AA	AA	AA	AA	AA	AA	AA	AA	AA	AA	AA	GG	GG	GG	AA	AA	AA	GG	AA	GG	GG	AA	AA	AA	GG	GG	AA	AA	AA	AA	AA
ss196424433	A/C	1	64603892	-	agpv3	MO/UC_Davis	40K	PZE-101079903	A	NA	CC	AA	CC	CC	AA	NN	AA	CC	CC	CC	NN	CC	AA	AA	AA	AA	AA	AA	CC	CC	AA	AA	CC	CC	AA	AA	AA	AA	AA	CC	AA	CC	CC	AA	CC	AA	CC	AA	AA
ss196424435	A/G	1	64607439	+	agpv3	MO/UC_Davis	15K	PZE-101079935	5	NA	GG	GG	GG	AA	GG	GG	GG	AA	GG	NN	GG	GG	GG	GG	GG	GG	GG	GG	GG	AA	GG	GG	GG	GG	GG	GG	GG	GG	GG	GG	GG	GG	AA	GG	GG	GG	GG	GG	GG
ss196424437	A/G	1	64796016	-	agpv3	MO/UC_Davis	40K	PZE-101080179	B	NA	GG	GG	GG	GG	GG	GG	GG	GG	GG	GG	GG	GG	GG	GG	GG	GG	GG	GG	AA	GG	GG	GG	GG	GG	GG	GG	GG	GG	GG	GG	GG	GG	AA	GG	AA	GG	AA	GG	GG
ss196424441	A/C	1	64837223	-	agpv3	MO/UC_Davis	40K	PZE-101080201	B	NA	NN	AA	AA	AA	AA	NN	CC	NN	AA	AA	AA	NN	AA	NN	NN	NN	NN	NN	NN	AA	NN	NN	AA	CC	CC	CC	NN	CC	CC	AA	CC	AA	NN	CC	NN	AA	AA	NN	NN
ss196531238	A/G	1	64895365	+	agpv3	MO/UC_Davis	15K	ZM013914-0135	3	NA	GG	AA	AA	AA	AA	NN	AA	AA	GG	AA	NN	GG	GG	AA	AA	AA	AA	AA	GG	GG	AA	AA	NN	GG	AA	AA	AA	AA	AA	GG	AA	AA	GG	AA	GG	GG	AG	AA	AA
ss196424447	A/G	1	64946241	+	agpv3	MO/UC_Davis	40K	PZE-101080257	B	NA	NN	AA	AA	GG	AA	GG	GG	GG	GG	AA	GG	NN	GG	GG	NN	GG	GG	NN	NN	AA	AA	AA	GG	GG	GG	AA	GG	AA	NN	GG	GG	AA	NN	AA	NN	NN	NN	NN	GG
ss196424449	A/G	1	64946610	+	agpv3	MO/UC_Davis	40K	PZE-101080259	A	NA	AA	GG	GG	AA	GG	GG	GG	GG	AA	GG	AA	AA	AA	GG	GG	GG	GG	GG	AA	GG	GG	GG	AA	AA	GG	GG	GG	GG	GG	GG	GG	GG	AA	GG	AA	AA	AA	GG	GG
ss196424451	A/G	1	64971708	+	agpv3	MO/UC_Davis	40K	PZE-101080272	A	NA	AA	GG	GG	GG	AA	GG	AA	GG	GG	GG	GG	GG	GG	GG	GG	GG	GG	AA	AA	AA	GG	GG	AA	GG	GG	GG	GG	GG	GG	GG	GG	GG	AA	GG	AA	AA	GG	GG	GG
ss196527417	A/C	1	64975228	-	agpv3	MO/UC_Davis	40K	SYN7660	B	NA	AA	AA	AA	AA	NN	AA	AA	AA	CC	AA	AA	AA	CC	AA	AA	AA	AA	AA	AA	NN	AA	AA	AA	AA	AA	AA	AA	AA	AA	CC	AA	AA	AA	AA	AA	AA	AA	AA	AA
ss196424453	A/C	1	64977368	+	agpv3	MO/UC_Davis	40K	PZE-101080306	A	NA	AA	AA	AA	AA	AA	NN	CC	AA	AA	AA	CC	CC	AA	AA	AA	AA	AA	CC	AA	AA	AA	AA	AA	CC	AA	AA	AA	AA	AA	AA	AA	CC	AA	AA	AA	AA	AA	AA	AA
ss196424455	A/G	1	64977987	-	agpv3	MO/UC_Davis	40K	PZE-101080314	A	NA	GG	GG	GG	GG	GG	NN	AA	GG	GG	GG	AA	AA	GG	GG	GG	GG	GG	AA	GG	GG	GG	GG	AA	AA	GG	GG	GG	GG	GG	GG	GG	AA	GG	GG	GG	AA	GG	GG	GG
ss196424457	A/G	1	64978274	+	agpv3	MO/UC_Davis	40K	PZE-101080319	A	NA	GG	AA	AA	AA	GG	AA	AA	AA	AA	AA	AA	AA	AA	AA	AA	AA	AA	AA	AA	GG	AA	AA	AA	AA	AA	AA	AA	AA	AA	AA	AA	AA	AA	AA	AA	AA	AA	AA	AA
ss196424459	A/G	1	64978432	+	agpv3	MO/UC_Davis	40K	PZE-101080322	A	NA	NN	GG	GG	AA	GG	GG	AA	GG	GG	GG	GG	GG	AA	GG	GG	GG	GG	AA	AA	GG	GG	GG	GG	AA	GG	GG	GG	GG	GG	AA	GG	GG	AA	GG	AA	GG	AA	GG	GG
ss196527419	A/G	1	65042562	+	agpv3	MO/UC_Davis	15K	SYN7662	C	NA	AA	GG	GG	GG	AA	GG	GG	GG	GG	GG	NN	AA	GG	GG	GG	GG	GG	GG	GG	AA	GG	GG	GG	NN	GG	GG	GG	GG	GG	GG	GG	GG	GG	GG	GG	GG	GG	GG	GG
ss196424461	A/G	1	65042579	+	agpv3	MO/UC_Davis	40K	PZE-101080333	A	NA	NN	GG	GG	AA	GG	NN	AA	GG	GG	GG	NN	GG	AA	GG	GG	GG	GG	AA	AA	GG	GG	GG	AA	AA	GG	GG	GG	GG	GG	AA	GG	GG	AA	GG	AA	AA	AA	GG	GG
ss196424463	A/G	1	65043681	-	agpv3	MO/UC_Davis	40K	PZE-101080334	B	NA	AA	GG	GG	AA	AA	NN	AA	GG	GG	GG	AA	AA	AA	GG	GG	GG	GG	AA	AA	AA	GG	GG	AA	AA	GG	GG	GG	GG	GG	AA	GG	GG	AA	GG	AA	AA	AA	GG	GG
ss196424465	A/G	1	65052721	-	agpv3	MO/UC_Davis	40K	PZE-101080365	5	NA	AA	GG	GG	AA	NN	GG	AA	GG	GG	GG	AA	AA	AA	GG	GG	GG	GG	AA	AA	NN	GG	GG	AA	AA	GG	GG	GG	GG	GG	AA	GG	GG	AA	GG	AA	AA	AA	GG	GG
ss196424467	A/G	1	65052747	-	agpv3	MO/UC_Davis	40K	PZE-101080366	5	NA	GG	GG	GG	GG	NN	GG	GG	GG	GG	GG	GG	GG	GG	GG	GG	GG	GG	GG	GG	NN	GG	GG	AA	GG	GG	GG	GG	GG	GG	GG	GG	GG	GG	GG	GG	AA	GG	GG	GG
ss196420238	A/C	1	65092194	-	agpv3	MO/UC_Davis	40K	PUT-163a-60398013-2965	A	NA	AA	CC	CC	CC	AA	CC	CC	CC	CC	CC	NN	AA	CC	CC	CC	CC	CC	CC	CC	AA	CC	CC	CC	CC	CC	CC	CC	CC	CC	CC	CC	CC	CC	CC	CC	CC	CC	CC	CC
ss196424471	A/G	1	65092292	+	agpv3	MO/UC_Davis	40K	PZE-101080376	A	NA	GG	GG	GG	AA	GG	GG	AA	GG	GG	GG	GG	GG	AA	GG	GG	GG	GG	AA	AA	GG	GG	GG	GG	GG	GG	GG	GG	GG	GG	AA	GG	GG	AA	GG	AA	GG	AA	GG	GG
ss196414531	A/G	1	65092321	-	agpv3	MO/UC_Davis	40K	PZA00263.13	A	DupSet10	GG	GG	GG	AA	GG	GG	AA	GG	GG	GG	GG	GG	AA	GG	GG	GG	GG	AA	AA	GG	GG	GG	GG	GG	GG	GG	GG	GG	GG	AA	GG	GG	AA	GG	AA	GG	AA	GG	GG
ss196424475	A/G	1	65092449	+	agpv3	MO/UC_Davis	40K	PZE-101080378	B	NA	GG	GG	AA	AA	GG	NN	AA	GG	GG	GG	AA	GG	AA	GG	GG	GG	GG	AA	AA	GG	GG	GG	AA	AA	GG	GG	GG	GG	GG	AA	GG	GG	AA	GG	AA	AA	AA	GG	GG
ss196424477	A/C	1	65092477	-	agpv3	MO/UC_Davis	40K	PZE-101080379	A	NA	AA	CC	CC	CC	CC	CC	CC	CC	CC	CC	NN	AA	CC	CC	CC	CC	CC	CC	CC	CC	CC	CC	CC	CC	CC	CC	CC	CC	CC	CC	CC	CC	CC	CC	CC	CC	CC	CC	CC
ss196424479	A/G	1	65093435	-	agpv3	MO/UC_Davis	40K	PZE-101080389	A	NA	GG	AA	AA	AA	GG	AA	AA	AA	AA	AA	NN	GG	AA	AA	AA	AA	AA	AA	AA	GG	AA	AA	AA	AA	AA	AA	AA	AA	AA	AA	AA	AA	AA	AA	AA	AA	AA	AA	AA
ss196424481	A/C	1	65093479	+	agpv3	MO/UC_Davis	40K	PZE-101080390	A	NA	AA	CC	CC	CC	AA	CC	CC	CC	CC	CC	NN	AA	CC	CC	CC	CC	CC	CC	CC	AA	CC	CC	CC	CC	CC	CC	CC	CC	CC	CC	CC	CC	CC	CC	CC	CC	CC	CC	CC
ss196424483	A/G	1	65095315	-	agpv3	MO/UC_Davis	15K	PZE-101080403	2	NA	AA	GG	GG	GG	AA	GG	GG	GG	GG	GG	NN	AA	GG	GG	GG	GG	GG	GG	GG	AA	GG	GG	AA	GG	GG	GG	GG	GG	GG	GG	GG	GG	GG	GG	GG	AA	GG	GG	GG
ss196424489	A/G	1	65100311	-	agpv3	MO/UC_Davis	40K	PZE-101080419	A	NA	GG	GG	AA	GG	GG	GG	GG	GG	GG	GG	GG	GG	GG	GG	GG	GG	GG	GG	GG	GG	GG	GG	GG	GG	GG	GG	GG	GG	GG	GG	GG	GG	GG	GG	GG	GG	GG	GG	GG
ss196424491	A/G	1	65100360	+	agpv3	MO/UC_Davis	15K	PZE-101080420	5	NA	GG	AA	GG	AA	GG	AA	AA	AA	AA	AA	AA	GG	AA	AA	AA	AA	AA	AA	GG	GG	AA	AA	GG	AA	AA	AA	AA	AA	AA	AA	AA	AA	GG	AA	GG	GG	AA	AA	AA
ss196424493	A/G	1	65126074	+	agpv3	MO/UC_Davis	15K	PZE-101080433	5	NA	GG	GG	NN	GG	GG	GG	GG	GG	GG	GG	AA	GG	GG	GG	GG	GG	GG	GG	AA	GG	GG	GG	GG	GG	GG	GG	GG	GG	GG	GG	GG	GG	AA	GG	AA	GG	GG	GG	GG
ss196424495	A/G	1	65203832	-	agpv3	MO/UC_Davis	15K	PZE-101080464	5	NA	AA	GG	GG	GG	GG	GG	NN	GG	GG	GG	GG	AA	NN	GG	GG	GG	GG	NN	GG	GG	GG	GG	AA	GG	GG	GG	GG	GG	GG	GG	GG	NN	GG	GG	GG	AA	NN	GG	GG
ss196424499	A/G	1	65226778	+	agpv3	MO/UC_Davis	40K	PZE-101080466	A	NA	GG	GG	GG	GG	GG	NN	GG	AA	AA	AA	GG	GG	GG	AA	AA	AA	AA	GG	GG	GG	AA	AA	GG	GG	AA	AA	NN	AA	AA	GG	AA	GG	GG	AA	GG	GG	GG	AA	AA
ss196424501	A/C	1	65227057	+	agpv3	MO/UC_Davis	40K	PZE-101080470	A	NA	AA	AA	AA	AA	AA	NN	AA	CC	CC	CC	AA	AA	AA	CC	CC	CC	CC	AA	AA	AA	CC	CC	AA	AA	CC	CC	CC	CC	CC	AA	CC	AA	AA	CC	AA	AA	AA	CC	CC
ss196503279	A/G	1	65227705	+	agpv3	MO/UC_Davis	15K	SYN13290	C	NA	GG	AA	AA	AA	GG	NN	AA	AA	AA	AA	GG	GG	AA	AA	AA	AA	AA	NN	GG	GG	AA	AA	GG	GG	AA	AA	AA	AA	AA	AA	AA	AA	GG	AA	NN	GG	AA	AA	AA
ss196503281	A/G	1	65227723	-	agpv3	MO/UC_Davis	40K	SYN13291	A	NA	GG	AA	AA	AA	GG	AA	AA	AA	AA	AA	GG	GG	AA	AA	AA	AA	AA	AA	GG	GG	AA	AA	GG	GG	AA	AA	AA	AA	AA	AA	AA	AA	GG	AA	GG	GG	AA	AA	AA
ss196418928	C/G	1	65228272	-	agpv3	MO/UC_Davis	40K	PUT-163a-18168329-1304	B	NA	CC	GG	GG	GG	CC	NN	GG	GG	GG	GG	CC	CC	GG	GG	GG	GG	GG	GG	CC	CC	GG	GG	CC	CC	GG	GG	NN	GG	GG	GG	GG	GG	CC	GG	CC	CC	GG	GG	GG
ss196418926	A/G	1	65228385	+	agpv3	MO/UC_Davis	40K	PUT-163a-18168329-1303	A	NA	GG	GG	GG	GG	GG	AA	GG	AA	AA	AA	GG	GG	GG	AA	AA	AA	AA	GG	GG	GG	AA	AA	GG	GG	AA	AA	AA	AA	AA	GG	AA	GG	GG	AA	GG	GG	GG	AA	AA
ss196414533	A/G	1	65230121	-	agpv3	MO/UC_Davis	40K	PZA03500.1	B	NA	GG	AA	AA	AA	GG	NN	AA	AA	AA	AA	GG	GG	AA	AA	AA	AA	AA	AA	GG	GG	AA	AA	GG	GG	AA	AA	AA	AA	AA	AA	AA	AA	GG	AA	GG	GG	AA	AA	AA
ss196424505	A/G	1	65280896	+	agpv3	MO/UC_Davis	40K	PZE-101080483	B	NA	NN	GG	NN	GG	NN	NN	NN	GG	GG	GG	NN	GG	NN	GG	NN	GG	NN	GG	GG	NN	GG	GG	GG	NN	GG	NN	GG	GG	NN	GG	GG	GG	NN	GG	NN	GG	NN	GG	GG
ss196424507	A/G	1	65349682	+	agpv3	MO/UC_Davis	15K	PZE-101080504	2	NA	GG	NN	GG	AA	GG	GG	NN	GG	GG	GG	GG	GG	NN	GG	GG	GG	GG	NN	GG	GG	GG	GG	GG	GG	GG	GG	GG	GG	GG	NN	GG	NN	GG	GG	GG	GG	NN	GG	GG
ss196521329	A/G	1	65351727	-	agpv3	MO/UC_Davis	40K	SYN35657	B	NA	GG	AA	AA	AA	AA	NN	AA	AA	AA	AA	GG	GG	AA	AA	AA	AA	AA	AA	AA	AA	AA	AA	GG	GG	AA	AA	AA	AA	AA	AA	AA	AA	AA	AA	AA	GG	AA	AA	AA
ss196424509	A/G	1	65352710	-	agpv3	MO/UC_Davis	40K	PZE-101080509	B	NA	AA	GG	GG	GG	GG	NN	GG	GG	GG	GG	NN	AA	GG	GG	GG	GG	GG	GG	GG	GG	GG	GG	AA	GG	GG	GG	GG	GG	GG	GG	GG	GG	GG	GG	GG	AA	GG	GG	GG
ss196521327	A/G	1	65353014	-	agpv3	MO/UC_Davis	40K	SYN35654	A	NA	GG	AA	AA	AA	AA	NN	AA	AA	AA	AA	GG	GG	AA	AA	AA	AA	AA	AA	AA	AA	AA	AA	GG	GG	AA	AA	AA	AA	AA	AA	AA	AA	AA	AA	AA	GG	AA	AA	AA
ss196424511	A/G	1	65353362	-	agpv3	MO/UC_Davis	40K	PZE-101080514	A	NA	AA	AA	AA	AA	GG	AA	AA	AA	AA	AA	AA	AA	AA	AA	AA	AA	AA	AA	AA	GG	AA	AA	AA	AA	AA	AA	AA	AA	AA	AA	AA	AA	AA	AA	AA	AA	AA	AA	AA
ss196424513	A/G	1	65353933	+	agpv3	MO/UC_Davis	40K	PZE-101080531	A	NA	AA	GG	AA	AA	AA	GG	NN	GG	GG	GG	AA	AA	AA	GG	GG	GG	GG	AA	GG	AA	GG	GG	AA	AA	GG	GG	GG	GG	GG	AA	GG	AA	GG	GG	GG	AA	AA	GG	GG
ss196424517	A/G	1	65423766	+	agpv3	MO/UC_Davis	15K	PZE-101080600	5	NA	GG	AA	AA	AA	GG	NN	AA	AA	AA	AA	AA	AA	AA	AA	AA	AA	AA	AA	GG	GG	AA	AA	GG	GG	AA	AA	AA	AA	AA	GG	AA	AA	GG	AA	GG	GG	AA	AA	AA
ss196424519	A/C	1	65425029	+	agpv3	MO/UC_Davis	40K	PZE-101080614	B	NA	AA	CC	CC	CC	AA	CC	CC	CC	CC	CC	NN	AA	CC	CC	CC	CC	CC	CC	AA	AA	CC	CC	AA	AA	CC	CC	CC	CC	CC	AA	CC	CC	AA	CC	AA	AA	CC	CC	CC
ss196424521	A/G	1	65425229	+	agpv3	MO/UC_Davis	40K	PZE-101080617	A	NA	AA	AA	AA	AA	AA	AA	AA	AA	AA	AA	AA	AA	AA	AA	AA	AA	AA	AA	AA	AA	AA	AA	AA	AA	AA	AA	AA	AA	AA	AA	AA	AA	AA	AA	AA	AA	AA	AA	AA
ss196424524	A/G	1	65438993	-	agpv3	MO/UC_Davis	40K	PZE-101080622	B	NA	GG	AA	AA	AA	GG	AA	AA	AA	AA	AA	NN	GG	AA	AA	AA	AA	AA	AA	GG	GG	AA	AA	AA	GG	AA	AA	AA	AA	AA	GG	AA	AA	GG	AA	GG	AA	AA	AA	AA
ss196424515	T/C	1	65487483	+	agpv3	MO/UC_Davis	40K	PZE-101080594	A	NA	CC	CC	CC	CC	TT	TT	CC	TT	TT	CC	NN	TT	CC	TT	TT	TT	TT	CC	CC	TT	CC	CC	CC	CC	TT	CC	TT	CC	CC	TT	TT	TT	CC	CC	CC	CC	CC	TT	TT
ss196524388	A/G	1	65625568	-	agpv3	MO/UC_Davis	40K	SYN3990	A	NA	GG	AA	AA	AA	GG	GG	AA	GG	GG	AA	GG	GG	AA	GG	GG	GG	GG	AA	GG	GG	AA	AA	GG	GG	GG	AA	GG	AA	AA	AA	GG	GG	GG	AA	GG	GG	GG	GG	GG
ss196424530	A/C	1	65625716	+	agpv3	MO/UC_Davis	40K	PZE-101080672	A	NA	CC	CC	CC	CC	AA	AA	CC	AA	CC	CC	CC	AA	CC	AA	AA	AA	AA	CC	AA	CC	CC	CC	AA	AA	AA	CC	AA	CC	CC	CC	AA	AA	AA	CC	AA	AA	CC	AA	AA
ss196524392	A/G	1	65626929	-	agpv3	MO/UC_Davis	40K	SYN3994	A	NA	GG	GG	GG	AA	AA	AA	GG	AA	GG	GG	NN	AA	GG	AA	AA	AA	AA	GG	AA	GG	GG	GG	AA	AA	AA	GG	AA	GG	GG	AA	AA	AA	AA	GG	AA	AA	GG	AA	AA
ss196524394	A/G	1	65626987	-	agpv3	MO/UC_Davis	40K	SYN3995	A	NA	NN	AA	AA	GG	GG	GG	AA	GG	GG	AA	GG	GG	AA	GG	GG	GG	GG	AA	GG	GG	AA	AA	GG	GG	GG	AA	GG	AA	AA	GG	GG	GG	GG	AA	GG	GG	GG	GG	GG
ss196524384	A/G	1	65627115	+	agpv3	MO/UC_Davis	40K	SYN3989	A	NA	AA	AA	AA	AA	GG	GG	AA	AA	AA	AA	AA	GG	AA	GG	GG	GG	GG	AA	GG	AA	AA	AA	GG	GG	GG	AA	GG	AA	AA	AA	GG	AA	GG	AA	GG	GG	AA	GG	GG
ss196524390	A/G	1	65663551	-	agpv3	MO/UC_Davis	15K	SYN3993	3	NA	AA	GG	GG	AA	GG	NN	GG	GG	AA	GG	GG	GG	AA	GG	GG	GG	GG	GG	AG	AA	GG	GG	GG	GG	GG	GG	GG	GG	GG	AA	GG	GG	AG	GG	AG	GG	AA	GG	GG
ss196424534	A/G	1	65663635	+	agpv3	MO/UC_Davis	40K	PZE-101080712	B	NA	GG	GG	GG	GG	GG	GG	AA	GG	GG	AA	AA	GG	GG	GG	GG	GG	GG	AA	GG	GG	AA	AA	AA	GG	GG	AA	GG	AA	AA	GG	GG	GG	GG	AA	GG	AA	GG	GG	GG
ss196524378	A/G	1	65665342	-	agpv3	MO/UC_Davis	40K	SYN3985	B	NA	AA	GG	GG	AA	GG	NN	GG	GG	AA	GG	GG	GG	AA	GG	GG	GG	GG	GG	AA	AA	GG	GG	GG	GG	GG	GG	NN	GG	GG	AA	GG	GG	AA	GG	AA	GG	AA	GG	GG
ss196524376	A/C	1	65665472	+	agpv3	MO/UC_Davis	40K	SYN3984	A	NA	AA	CC	CC	AA	CC	NN	CC	CC	AA	CC	CC	CC	AA	CC	CC	CC	CC	CC	AA	AA	CC	CC	CC	CC	CC	CC	NN	CC	CC	AA	CC	CC	AA	CC	AA	CC	AA	CC	CC
ss196524380	A/G	1	65665688	+	agpv3	MO/UC_Davis	40K	SYN3987	A	NA	AA	GG	GG	AA	GG	AA	GG	AA	AA	GG	GG	GG	AA	AA	AA	AA	AA	GG	AA	AA	GG	GG	GG	GG	AA	GG	AA	GG	GG	AA	AA	AA	AA	GG	AA	GG	AA	AA	AA
ss196524382	A/G	1	65665837	+	agpv3	MO/UC_Davis	40K	SYN3988	A	NA	AA	AA	AA	AA	AA	AA	GG	AA	AA	GG	NN	AA	AA	AA	AA	AA	AA	GG	AA	AA	GG	GG	GG	AA	AA	GG	AA	GG	GG	AA	AA	AA	AA	GG	AA	GG	AA	AA	AA
ss196424536	A/G	1	65667131	+	agpv3	MO/UC_Davis	40K	PZE-101080722	A	NA	NN	AA	AA	AA	AA	AA	GG	AA	AA	GG	NN	AA	AA	AA	AA	AA	AA	GG	AA	AA	GG	GG	GG	AA	AA	GG	AA	GG	GG	AA	AA	AA	AA	GG	AA	GG	AA	AA	AA
ss196424538	A/G	1	65668813	-	agpv3	MO/UC_Davis	40K	PZE-101080725	A	NA	AA	AA	AA	AA	AA	NN	GG	GG	AA	GG	NN	AA	AA	GG	GG	GG	GG	GG	AA	AA	GG	GG	GG	AA	GG	GG	GG	GG	GG	AA	GG	GG	AA	GG	AA	GG	AA	GG	GG
ss196424540	T/G	1	65742955	+	agpv3	MO/UC_Davis	40K	PZE-101080756	A	NA	NN	TT	TT	TT	TT	TT	TT	TT	TT	TT	NN	TT	TT	TT	TT	TT	TT	TT	TT	GG	TT	TT	GG	GG	TT	TT	TT	TT	TT	TT	TT	TT	TT	TT	TT	NN	GG	TT	TT
ss196424542	A/G	1	65751342	+	agpv3	MO/UC_Davis	40K	PZE-101080824	A	NA	AA	AA	AA	GG	GG	GG	GG	GG	AA	GG	AA	GG	GG	GG	GG	GG	GG	GG	GG	AA	GG	GG	GG	GG	GG	GG	GG	GG	GG	GG	GG	GG	GG	GG	GG	GG	AA	GG	GG
ss196427485	A/G	1	65885808	-	agpv3	MO/UC_Davis	40K	PZE-101119846	A	NA	GG	AA	AA	AA	AA	AA	AA	AA	AA	AA	AA	GG	AA	AA	AA	AA	AA	AA	AA	AA	AA	AA	AA	AA	GG	AA	GG	AA	AA	GG	AA	AA	AA	AA	AA	AA	AA	AA	AA
ss196427487	A/G	1	66020850	+	agpv3	MO/UC_Davis	40K	PZE-101119915	A	NA	NN	AA	AA	AA	AA	AA	AA	AA	AA	AA	NN	AA	AA	AA	AA	AA	AA	AA	GG	AA	AA	AA	AA	GG	GG	AA	GG	AA	AA	AA	AA	AA	AA	AA	AA	AA	AA	AA	AA
ss196521903	A/C	1	66021101	+	agpv3	MO/UC_Davis	40K	SYN36407	A	NA	AA	CC	CC	CC	CC	CC	CC	CC	CC	CC	NN	CC	CC	CC	CC	CC	CC	CC	AA	CC	CC	CC	CC	AA	AA	CC	AA	CC	CC	CC	CC	CC	CC	CC	CC	CC	CC	CC	CC
ss196427489	A/C	1	66024237	+	agpv3	MO/UC_Davis	15K	PZE-101119964	C	NA	AA	AA	AA	AA	NN	AA	AA	AA	AA	AA	AA	NN	NN	AA	AA	AA	AA	AA	AA	CC	AA	AA	AA	AA	AA	CC	AA	AA	AA	AA	AA	AA	AA	CC	AA	AA	AA	AA	AA
ss196427491	A/C	1	66029716	+	agpv3	MO/UC_Davis	15K	PZE-101119968	5	NA	AA	AA	AA	AA	CC	CC	AA	AA	AA	AA	AA	CC	CC	AA	AA	AA	AA	AA	AA	AA	AA	AA	AA	CC	AA	AA	AA	AA	AA	AA	AA	AA	AA	AA	AA	AA	AA	AA	AA
ss196521905	A/G	1	66030309	+	agpv3	MO/UC_Davis	40K	SYN36408	5	NA	GG	AA	AA	AA	NN	AA	AA	AA	AA	AA	GG	AA	NN	AA	AA	AA	AA	AA	AA	AA	AA	AA	AA	AA	AA	AA	AA	GG	AA	GG	AA	AA	GG	AA	AA	GG	GG	AA	AA
[truncated: 48,897 more rows]
[truncated: 240 more columns]
