# Supplementary material for: Genomic prediction models for traits differing in heritability for soybean, rice, and maize
Source: BMC Plant Biol. 2022 Feb 26;22:87. doi: 10.1186/s12870-022-03479-y (PMC8881851; doi:10.1186/s12870-022-03479-y)
Supplement: Supplementary file 3 — Additional file 3. Zip file containing genotypic and phenotypic data files for three datasets: soybean, two traits (δ 13C and CW) and 42,509 SNPs for 346 accessions; maize, two traits (DT and EH) and 50,896 SNPs for 273 accessions; rice, two traits (PPP and SPP) and 44,100 markers from two projects: OryzaSNP project and OMAP project. [file 12870_2022_3479_MOESM3_ESM.zip › Maize_LD2.csv]

	Locus1	Position1	Site1	NumberOfStates1	States1	Frequency1	Locus2	Position2	Site2	NumberOfStates2	States2	Frequency2	Dist_bp	R2	DPrime	pDiseq	N	AdjustedR2
26422	6	12701682	29774	2	C:G	NotImplemented	6	9914584	29773	2	G:A	NotImplemented	2787098	0.19905847	0.65591395	2.22E-08	160	0.01
14886	9	54671318	42938	2	G:C	NotImplemented	9	52422321	42937	2	A:G	NotImplemented	2248997	0.055596344	1	6.34E-06	274	0.01
28942	4	106696301	20960	2	C:A	NotImplemented	4	104467856	20959	2	G:C	NotImplemented	2228445	0.2614966	1	1.32E-17	276	0.02
7026	1	132538689	3233	2	G:A	NotImplemented	1	130777335	3232	2	A:G	NotImplemented	1761354	0.015814712	1	0.03251	273	0.02
7579	1	187127901	4301	2	A:G	NotImplemented	1	185503599	4300	2	A:G	NotImplemented	1624302	0.01775864	0.17979002	0.08472	200	0.02
6605	4	165654784	22160	2	G:A	NotImplemented	4	164294189	22159	2	G:A	NotImplemented	1360595	0.014222778	0.52733684	0.05212	268	0.02
14538	9	69835473	43204	2	G:A	NotImplemented	9	68500540	43203	2	G:A	NotImplemented	1334933	0.053229533	1	5.18E-05	271	0.02
1932	3	35353821	14222	2	A:G	NotImplemented	3	34035861	14221	2	A:T	NotImplemented	1317960	0.001548291	0.19987923	0.61516	265	0.02
37618	6	50285570	30410	2	G:A	NotImplemented	6	49051042	30409	2	C:T	NotImplemented	1234528	0.66562515	0.974841	2.67E-39	269	0.02
34149	4	102208470	20949	2	G:C	NotImplemented	4	100995594	20948	2	G:A	NotImplemented	1212876	0.46551725	1	9.70E-19	279	0.02
4609	2	77211334	9734	2	G:A	NotImplemented	2	76234250	9733	2	G:A	NotImplemented	977084	0.007867791	1	0.38794	251	0.03
7786	1	135172954	3240	2	G:A	NotImplemented	1	134241555	3239	2	C:T	NotImplemented	931399	0.018634241	1	0.01935	262	0.03
42949	1	126662686	3199	2	G:A	NotImplemented	1	125739287	3198	2	A:G	NotImplemented	923399	0.97215855	1	0	255	0.03
44892	3	84179737	15119	2	G:A	NotImplemented	3	83288023	15118	2	G:A	NotImplemented	891714	1	1	3.18E-42	269	0.03
7274	2	67027602	9537	2	G:A	NotImplemented	2	66143457	9536	2	G:A	NotImplemented	884145	0.016616007	1	0.03175	276	0.03
3148	1	104491562	2779	2	A:G	NotImplemented	1	103630068	2778	2	G:A	NotImplemented	861494	0.003978897	1	0.6086	277	0.03
4463	7	23547647	34137	2	A:G	NotImplemented	7	22693963	34136	2	G:A	NotImplemented	853684	0.007431813	0.103741154	0.17516	277	0.03
4518	8	32459315	38365	2	A:C	NotImplemented	8	31609123	38364	2	G:A	NotImplemented	850192	0.007601745	0.38926175	0.33058	182	0.03
10906	6	21181249	29862	2	A:T	NotImplemented	6	20331118	29861	2	G:A	NotImplemented	850131	0.032250173	0.66938776	0.13308	81	0.03
14639	4	95356119	20906	2	G:A	NotImplemented	4	94514099	20905	2	G:A	NotImplemented	842020	0.053938355	1	3.43E-05	272	0.03
15442	4	166861071	22198	2	G:A	NotImplemented	4	166038899	22197	2	A:C	NotImplemented	822172	0.059420925	0.28700128	0.00020316	277	0.03
10631	3	110203048	15530	2	T:C	NotImplemented	3	109396609	15529	2	C:T	NotImplemented	806439	0.030837005	1	0.00132	275	0.03
4745	5	99537962	26806	2	C:A	NotImplemented	5	98733970	26805	2	G:A	NotImplemented	803992	0.008197245	0.59060895	0.18881	279	0.03
40893	5	75914963	26296	2	G:A	NotImplemented	5	75116941	26295	2	A:G	NotImplemented	798022	0.88130736	1	0	276	0.03
1920	2	107706966	10244	2	A:G	NotImplemented	2	106916838	10243	2	A:C	NotImplemented	790128	0.001527877	0.13405797	0.58558	239	0.03
5674	7	73045218	34994	2	A:G	NotImplemented	7	72269970	34993	2	G:A	NotImplemented	775248	0.011089597	1	0.14261	265	0.03
13023	1	134241555	3239	2	C:T	NotImplemented	1	133475784	3238	2	C:A	NotImplemented	765771	0.04375	1	9.40E-05	270	0.04
11620	2	53995257	9241	2	G:A	NotImplemented	2	53230527	9240	2	G:A	NotImplemented	764730	0.035970658	0.4304024	0.00179	273	0.04
10143	4	52889005	20082	2	G:A	NotImplemented	4	52125943	20081	2	G:A	NotImplemented	763062	0.028448276	1	0.00237	276	0.04
44879	3	80362120	15087	2	G:A	NotImplemented	3	79621350	15086	2	G:C	NotImplemented	740770	1	1	2.42E-39	211	0.04
13913	3	84918496	15120	2	G:A	NotImplemented	3	84179737	15119	2	G:A	NotImplemented	738759	0.04922644	1	3.13E-05	272	0.04
46122	5	111290246	26939	2	G:A	NotImplemented	5	110552115	26938	2	G:C	NotImplemented	738131	1	1	0	272	0.04
3655	8	42816731	38568	2	C:A	NotImplemented	8	42083588	38567	2	G:A	NotImplemented	733143	0.005207042	1	0.60838	236	0.04
32673	5	158420480	27768	2	A:C	NotImplemented	5	157689339	27767	2	T:C	NotImplemented	731141	0.3956164	1	8.84E-26	247	0.04
47978	10	48101683	46337	2	G:C	NotImplemented	10	47372097	46336	2	G:A	NotImplemented	729586	1	1	2.82E-30	149	0.04
37615	2	82081248	9801	2	G:A	NotImplemented	2	81353803	9800	2	G:A	NotImplemented	727445	0.6653085	0.9091324	3.65E-29	199	0.04
40794	9	72710957	43217	2	G:A	NotImplemented	9	71985246	43216	2	G:A	NotImplemented	725711	0.87566847	1	5.40E-23	279	0.04
34265	5	105802937	26878	2	A:G	NotImplemented	5	105078747	26877	2	G:A	NotImplemented	724190	0.47167602	1	3.03E-29	244	0.04
25653	5	120240178	27061	2	A:G	NotImplemented	5	119519684	27060	2	C:A	NotImplemented	720494	0.18365328	1	4.70E-16	275	0.04
44388	2	77988407	9737	2	A:C	NotImplemented	2	77272048	9736	2	G:A	NotImplemented	716359	1	1	9.02E-27	114	0.04
18724	7	90800061	35302	2	A:G	NotImplemented	7	90088344	35301	2	G:A	NotImplemented	711717	0.08656755	0.7292781	0.00055253	135	0.04
18141	5	122517536	27077	2	G:A	NotImplemented	5	121808142	27076	2	G:A	NotImplemented	709394	0.081082925	1	5.99E-08	275	0.04
42939	5	74068205	26254	2	C:A	NotImplemented	5	73359263	26253	2	G:A	NotImplemented	708942	0.9717125	1	0	259	0.04
25323	2	116694947	10419	2	A:T	NotImplemented	2	115993352	10418	2	G:A	NotImplemented	701595	0.1772529	0.9472453	2.71E-11	203	0.04
5909	6	16144084	29793	2	G:A	NotImplemented	6	15445148	29792	2	G:A	NotImplemented	698936	0.011847142	0.20421052	0.41793	63	0.04
9565	9	73686874	43221	2	G:A	NotImplemented	9	72996155	43220	2	G:A	NotImplemented	690719	0.025982894	1	0.01478	208	0.04
4510	7	78304245	35057	2	C:A	NotImplemented	7	77624223	35056	2	G:C	NotImplemented	680022	0.007586894	0.33571428	0.15718	279	0.04
28324	3	76468562	15068	2	A:G	NotImplemented	3	75788753	15067	2	A:T	NotImplemented	679809	0.24509034	1	3.75E-14	186	0.04
3723	6	25289637	29941	2	A:T	NotImplemented	6	24611351	29940	2	G:A	NotImplemented	678286	0.005397603	0.14595029	0.34696	213	0.04
6397	7	149597680	36761	2	A:G	NotImplemented	7	148920611	36760	2	G:A	NotImplemented	677069	0.013498332	0.50095236	0.06488	262	0.04
44462	2	98919683	10068	2	A:G	NotImplemented	2	98246208	10067	2	G:A	NotImplemented	673475	1	1	0	276	0.04
33170	4	87697196	20827	2	A:G	NotImplemented	4	87025643	20826	2	A:G	NotImplemented	671553	0.4180846	1	2.64E-20	266	0.04
304	4	64804919	20319	2	C:A	NotImplemented	4	64141167	20318	2	C:A	NotImplemented	663752	3.77E-05	0.009569378	1	276	0.04
30474	4	104467856	20959	2	G:C	NotImplemented	4	103804449	20958	2	A:C	NotImplemented	663407	0.31	1	9.39E-21	276	0.04
34842	1	129932187	3228	2	A:G	NotImplemented	1	129270250	3227	2	A:G	NotImplemented	661937	0.5026087	1	8.80E-27	264	0.04
46174	5	125185774	27114	2	A:G	NotImplemented	5	124546582	27113	2	G:A	NotImplemented	639192	1	1	0	269	0.04
35564	3	62262720	14836	2	A:G	NotImplemented	3	61626806	14835	2	G:A	NotImplemented	635914	0.54282475	1	2.09E-34	260	0.04
8432	9	55825831	42940	2	C:T	NotImplemented	9	55191191	42939	2	C:T	NotImplemented	634640	0.021275528	1	0.02609	235	0.04
36109	3	47172527	14503	2	A:G	NotImplemented	3	46539257	14502	2	A:G	NotImplemented	633270	0.5752146	0.97491	2.32E-35	251	0.04
28255	4	97873868	20933	2	A:C	NotImplemented	4	97245793	20932	2	C:A	NotImplemented	628075	0.24347825	1	2.84E-15	232	0.04
16481	6	7782972	29717	2	G:A	NotImplemented	6	7162187	29716	2	C:A	NotImplemented	620785	0.06714876	1	0.00061266	147	0.04
33539	7	74906176	35006	2	G:A	NotImplemented	7	74285541	35005	2	T:C	NotImplemented	620635	0.43570647	1	1.93E-22	276	0.04
12812	1	133475784	3238	2	C:A	NotImplemented	1	132857125	3237	2	G:T	NotImplemented	618659	0.042571306	1	9.90E-05	273	0.04
6536	1	157883832	3642	2	G:A	NotImplemented	1	157265987	3641	2	C:A	NotImplemented	617845	0.013960403	0.5748792	0.0604	264	0.04
36016	8	41708209	38564	2	G:A	NotImplemented	8	41091362	38563	2	C:A	NotImplemented	616847	0.56985873	1	2.35E-39	274	0.04
13549	7	1932271	33575	2	A:G	NotImplemented	7	1318828	33574	2	A:C	NotImplemented	613443	0.046903152	0.38034585	0.00034959	272	0.04
44877	3	79620510	15085	2	G:A	NotImplemented	3	79008639	15084	2	G:A	NotImplemented	611871	1	1	0	271	0.04
3230	8	31609123	38364	2	G:A	NotImplemented	8	30997652	38363	2	A:G	NotImplemented	611471	0.004196309	0.11347517	0.35104	200	0.04
9049	3	989675	13336	2	A:G	NotImplemented	3	380420	13335	2	C:A	NotImplemented	609255	0.023807412	0.82371795	0.01149	275	0.04
16489	5	52915576	25710	2	G:C	NotImplemented	5	52306560	25709	2	C:A	NotImplemented	609016	0.06725902	1	8.79E-07	277	0.04
1227	2	206303447	12463	2	G:A	NotImplemented	2	205695224	12462	2	A:G	NotImplemented	608223	0.000652848	0.041853797	0.69799	271	0.04
21619	1	116022684	3008	2	A:C	NotImplemented	1	115416046	3007	2	G:A	NotImplemented	606638	0.118367344	1	7.10E-10	274	0.04
47251	8	52420465	38688	2	G:A	NotImplemented	8	51817385	38687	2	T:A	NotImplemented	603080	1	1	0	276	0.04
8732	10	3990359	45418	2	C:A	NotImplemented	10	3388154	45417	2	G:A	NotImplemented	602205	0.022565272	0.43421054	0.21984	129	0.04
22427	10	74314351	46884	2	C:A	NotImplemented	10	73713831	46883	2	T:C	NotImplemented	600520	0.12926126	0.56487733	2.21E-05	153	0.04
10726	8	9875568	37836	2	C:A	NotImplemented	8	9276282	37835	2	G:A	NotImplemented	599286	0.031251248	0.587386	0.02414	181	0.04
16402	3	85665559	15125	2	T:C	NotImplemented	3	85070930	15124	2	C:A	NotImplemented	594629	0.06646454	0.9028859	3.54E-05	212	0.04
27867	3	64420348	14866	2	G:A	NotImplemented	3	63826030	14865	2	G:A	NotImplemented	594318	0.23313127	0.8657541	4.93E-16	255	0.04
11013	6	123497912	32009	2	C:A	NotImplemented	6	122912089	32008	2	G:A	NotImplemented	585823	0.032799833	0.864004	0.00181	269	0.04
19740	7	68343884	34955	2	A:G	NotImplemented	7	67762669	34954	2	G:A	NotImplemented	581215	0.09712863	0.556338	5.67E-07	252	0.04
30253	1	109394611	2890	2	C:G	NotImplemented	1	108813945	2889	2	A:G	NotImplemented	580666	0.30380434	1	1.17E-21	273	0.04
41122	2	94391414	10003	2	T:A	NotImplemented	2	93810921	10002	2	A:G	NotImplemented	580493	0.8937566	1	6.50E-43	251	0.04
18732	7	61224978	34887	2	A:C	NotImplemented	7	60644994	34886	2	G:A	NotImplemented	579984	0.08664962	1	8.28E-06	192	0.04
46245	5	149501857	27586	2	G:A	NotImplemented	5	148922010	27585	2	G:A	NotImplemented	579847	1	1	0	279	0.04
46384	6	19966271	29857	2	T:A	NotImplemented	6	19386872	29856	2	A:G	NotImplemented	579399	1	1	2.79E-29	145	0.04
41895	7	37846824	34483	2	A:G	NotImplemented	7	37271234	34482	2	C:G	NotImplemented	575590	0.9339489	1	6.35E-24	279	0.04
25834	7	114305379	35844	2	G:A	NotImplemented	7	113734026	35843	2	G:A	NotImplemented	571353	0.18710133	0.9160292	2.65E-13	247	0.04
24913	7	62318961	34889	2	G:A	NotImplemented	7	61749893	34888	2	G:T	NotImplemented	569068	0.16946308	1	1.09E-13	250	0.04
18738	7	75480207	35015	2	G:T	NotImplemented	7	74912381	35014	2	C:A	NotImplemented	567826	0.08668318	1	2.25E-08	272	0.04
10738	2	35895591	8779	2	A:G	NotImplemented	2	35327998	8778	2	G:A	NotImplemented	567593	0.031315792	0.50886524	0.0076	277	0.04
16474	1	140897815	3295	2	G:A	NotImplemented	1	140330833	3294	2	G:A	NotImplemented	566982	0.06710964	1	1.32E-06	273	0.04
37281	6	61004524	30581	2	G:A	NotImplemented	6	60439251	30580	2	A:G	NotImplemented	565273	0.6441221	1	8.26E-35	211	0.05
15034	5	123243234	27080	2	G:A	NotImplemented	5	122679329	27079	2	C:T	NotImplemented	563905	0.056648742	0.28035715	0.00118	279	0.05
202	2	46395989	9053	2	A:C	NotImplemented	2	45832100	9052	2	G:T	NotImplemented	563889	1.80E-05	0.03265306	1	237	0.05
12042	2	91803316	9972	2	G:A	NotImplemented	2	91241539	9971	2	G:A	NotImplemented	561777	0.038195275	1	0.00087449	237	0.05
6079	9	71985246	43216	2	G:A	NotImplemented	9	71426979	43215	2	G:A	NotImplemented	558267	0.012391339	0.15135135	0.25853	157	0.05
39791	5	51244455	25684	2	G:A	NotImplemented	5	50686881	25683	2	A:G	NotImplemented	557574	0.8108584	0.9569103	4.88E-30	270	0.05
15660	5	142175744	27436	2	G:A	NotImplemented	5	141619256	27435	2	A:G	NotImplemented	556488	0.061009	0.6529087	0.00014255	267	0.05
8769	4	100508029	20946	2	G:A	NotImplemented	4	99952822	20945	2	A:G	NotImplemented	555207	0.022741208	1	0.00692	267	0.05
3476	9	21690237	42297	2	G:A	NotImplemented	9	21138371	42296	2	G:A	NotImplemented	551866	0.004764063	0.34	0.44516	231	0.05
19271	9	74238098	43222	2	G:A	NotImplemented	9	73686874	43221	2	G:A	NotImplemented	551224	0.092127815	0.81043476	1.51E-06	218	0.05
45102	3	163681621	16800	2	A:G	NotImplemented	3	163131098	16799	2	G:A	NotImplemented	550523	1	1	0	273	0.05
2738	1	13537771	428	2	G:A	NotImplemented	1	12988607	427	2	G:T	NotImplemented	549164	0.003075841	0.084517576	0.3639	272	0.05
4049	1	285120802	7025	2	C:A	NotImplemented	1	284571825	7024	2	A:G	NotImplemented	548977	0.006268124	0.087517805	0.19673	277	0.05
15647	7	91390547	35308	2	G:A	NotImplemented	7	90845603	35307	2	G:A	NotImplemented	544944	0.060927562	0.8794425	0.00059295	173	0.05
36046	6	51853017	30419	2	G:A	NotImplemented	6	51309170	30418	2	G:A	NotImplemented	543847	0.57152265	1	3.92E-28	274	0.05
40911	2	90897585	9967	2	G:A	NotImplemented	2	90354428	9966	2	G:A	NotImplemented	543157	0.8820951	1	7.81E-40	269	0.05
29457	6	14395456	29786	2	G:A	NotImplemented	6	13855298	29785	2	G:A	NotImplemented	540158	0.2765248	0.7214286	2.24E-10	156	0.05
9477	6	28764194	30016	2	G:A	NotImplemented	6	28225249	30015	2	G:A	NotImplemented	538945	0.025596278	1	0.00758	268	0.05
2034	4	49441058	20031	2	G:T	NotImplemented	4	48902358	20030	2	G:A	NotImplemented	538700	0.00171609	0.25442177	0.6205	274	0.05
35026	10	54340983	46411	2	G:A	NotImplemented	10	53807010	46410	2	A:G	NotImplemented	533973	0.5127108	1	3.30E-35	242	0.05
28195	9	41210751	42711	2	G:A	NotImplemented	9	40679454	42710	2	A:G	NotImplemented	531297	0.24212599	1	2.56E-14	275	0.05
8349	6	102248398	31489	2	A:C	NotImplemented	6	101720066	31488	2	G:A	NotImplemented	528332	0.02096113	0.41118014	0.08801	158	0.05
1042	5	49810851	25647	2	G:A	NotImplemented	5	49283626	25646	2	A:G	NotImplemented	527225	0.000446476	0.09427609	0.83692	269	0.05
17561	1	172830314	3969	2	A:G	NotImplemented	1	172303315	3968	2	A:G	NotImplemented	526999	0.07601533	0.33733493	5.98E-06	276	0.05
20948	5	80842456	26408	2	C:A	NotImplemented	5	80317336	26407	2	A:C	NotImplemented	525120	0.110615775	0.53410167	2.89E-08	274	0.05
42808	7	61749893	34888	2	G:T	NotImplemented	7	61224978	34887	2	A:C	NotImplemented	524915	0.9695455	1	0	268	0.05
47302	8	59488011	38811	2	A:T	NotImplemented	8	58963691	38810	2	G:A	NotImplemented	524320	1	1	3.70E-34	279	0.05
40507	3	83288023	15118	2	G:A	NotImplemented	3	82763865	15117	2	G:A	NotImplemented	524158	0.85674787	1	2.40E-33	272	0.05
526	4	28056261	19543	2	G:A	NotImplemented	4	27535180	19542	2	C:A	NotImplemented	521081	0.000106952	0.025742574	1	164	0.05
20441	4	229092300	23736	2	A:G	NotImplemented	4	228572291	23735	2	T:C	NotImplemented	520009	0.104611434	0.85339755	4.90E-09	274	0.05
14631	9	55191191	42939	2	C:T	NotImplemented	9	54671318	42938	2	G:C	NotImplemented	519873	0.053899083	1	1.16E-05	265	0.05
43885	1	129024462	3223	2	C:A	NotImplemented	1	128505704	3222	2	A:G	NotImplemented	518758	1	1	0	250	0.05
11421	10	75592826	46904	2	A:G	NotImplemented	10	75074915	46903	2	G:A	NotImplemented	517911	0.034926575	0.50522804	0.00208	278	0.05
13269	7	150828818	36804	2	G:A	NotImplemented	7	150311626	36803	2	G:A	NotImplemented	517192	0.045303866	1	0.00276	192	0.05
27832	7	68883773	34958	2	A:G	NotImplemented	7	68366720	34957	2	C:G	NotImplemented	517053	0.23239516	0.5440346	7.38E-12	253	0.05
26266	10	44653917	46307	2	G:A	NotImplemented	10	44136888	46306	2	G:A	NotImplemented	517029	0.19607136	1	2.51E-10	242	0.05
34415	4	179630201	22515	2	A:G	NotImplemented	4	179114508	22514	2	G:A	NotImplemented	515693	0.47866285	0.9178411	3.55E-34	274	0.05
29480	3	112775308	15580	2	G:A	NotImplemented	3	112261132	15579	2	T:C	NotImplemented	514176	0.27710843	1	6.43E-22	258	0.05
46468	6	58423394	30532	2	A:C	NotImplemented	6	57911351	30531	2	G:A	NotImplemented	512043	1	1	0	277	0.05
12547	9	49279557	42869	2	G:A	NotImplemented	9	48768511	42868	2	G:A	NotImplemented	511046	0.04111542	0.3919414	0.00226	249	0.05
37820	3	27317936	14034	2	A:G	NotImplemented	3	26807866	14033	2	A:G	NotImplemented	510070	0.6801102	0.93123126	3.20E-29	229	0.05
36694	9	27964409	42449	2	A:G	NotImplemented	9	27455053	42448	2	C:T	NotImplemented	509356	0.60685456	1	8.07E-42	267	0.05
3890	5	146429132	27533	2	A:G	NotImplemented	5	145921511	27532	2	G:A	NotImplemented	507621	0.005818076	0.28154427	0.30921	218	0.05
21000	2	228160065	13063	2	G:A	NotImplemented	2	227653981	13062	2	T:C	NotImplemented	506084	0.11115709	0.8757862	3.79E-08	237	0.05
42668	8	65265985	38943	2	A:G	NotImplemented	8	64759903	38942	2	A:G	NotImplemented	506082	0.9661197	0.9829139	0	277	0.05
20188	6	99931150	31443	2	T:C	NotImplemented	6	99425588	31442	2	A:G	NotImplemented	505562	0.10163889	0.67375886	1.03E-07	276	0.05
46865	7	74116777	34999	2	A:G	NotImplemented	7	73611509	34998	2	A:G	NotImplemented	505268	1	1	1.22E-28	277	0.05
24610	5	68417927	26116	2	T:C	NotImplemented	5	67913384	26115	2	A:G	NotImplemented	504543	0.16371508	0.6753247	5.58E-12	275	0.05
12241	2	106916838	10243	2	A:C	NotImplemented	2	106412951	10242	2	A:T	NotImplemented	503887	0.039322987	0.51442647	0.00257	276	0.05
30063	5	103417066	26862	2	G:A	NotImplemented	5	102914355	26861	2	C:G	NotImplemented	502711	0.29715383	1	1.42E-13	240	0.05
28832	4	48686389	20029	2	G:A	NotImplemented	4	48183789	20028	2	G:A	NotImplemented	502600	0.25848755	1	7.53E-22	275	0.05
8720	7	77106900	35043	2	A:G	NotImplemented	7	76604440	35042	2	G:A	NotImplemented	502460	0.022489104	0.2554945	0.02877	271	0.05
33451	10	56729355	46463	2	A:C	NotImplemented	10	56227270	46462	2	A:G	NotImplemented	502085	0.4315305	1	1.90E-12	104	0.05
1617	1	294715539	7345	2	G:A	NotImplemented	1	294215802	7344	2	A:C	NotImplemented	499737	0.001081971	0.18330309	0.80977	270	0.05
767	1	176785592	4069	2	C:A	NotImplemented	1	176286325	4068	2	G:A	NotImplemented	499267	0.000243728	0.018423436	1	130	0.05
19726	10	101879589	47555	2	A:G	NotImplemented	10	101381346	47554	2	A:G	NotImplemented	498243	0.09698348	0.8863823	2.43E-08	277	0.05
4957	6	16794478	29802	2	C:A	NotImplemented	6	16298974	29801	2	A:G	NotImplemented	495504	0.008854515	0.31842107	0.15164	259	0.05
43851	1	123325728	3155	2	G:A	NotImplemented	1	122831203	3154	2	G:A	NotImplemented	494525	1	1	0	268	0.05
25922	2	152206536	11152	2	G:A	NotImplemented	2	151712774	11151	2	G:A	NotImplemented	493762	0.18882652	0.9539801	7.15E-14	259	0.05
8266	3	145216721	16320	2	C:A	NotImplemented	3	144723993	16319	2	G:A	NotImplemented	492728	0.020660838	0.5619048	0.01563	276	0.05
1510	9	26491231	42413	2	G:A	NotImplemented	9	25999117	42412	2	G:A	NotImplemented	492114	0.000961514	0.061923075	0.66845	271	0.05
32759	10	78903695	47007	2	A:C	NotImplemented	10	78411633	47006	2	C:A	NotImplemented	492062	0.39977267	0.94410825	4.18E-26	254	0.05
47314	8	60239532	38836	2	C:T	NotImplemented	8	59747963	38835	2	A:G	NotImplemented	491569	1	1	0	223	0.05
6984	4	139258006	21594	2	G:A	NotImplemented	4	138766855	21593	2	G:A	NotImplemented	491151	0.015672106	0.25033468	0.23402	112	0.05
35613	2	150650127	11127	2	G:A	NotImplemented	2	150159107	11126	2	A:G	NotImplemented	491020	0.5460505	1	8.05E-35	277	0.05
37306	4	159589962	22031	2	G:A	NotImplemented	4	159099442	22030	2	G:A	NotImplemented	490520	0.64606744	1	2.21E-33	224	0.05
47256	8	53337460	38695	2	A:C	NotImplemented	8	52847435	38694	2	C:A	NotImplemented	490025	1	1	0	270	0.05
43111	2	139109911	10868	2	A:G	NotImplemented	2	138620294	10867	2	A:G	NotImplemented	489617	0.9784138	1	0	270	0.05
1327	6	68880905	30745	2	G:A	NotImplemented	6	68393524	30744	2	G:A	NotImplemented	487381	0.000759163	0.034201667	0.6519	218	0.05
17687	7	69715568	34964	2	A:G	NotImplemented	7	69232010	34963	2	G:A	NotImplemented	483558	0.077218	1	3.62E-07	271	0.05
2577	3	12138772	13692	2	G:A	NotImplemented	3	11655626	13691	2	T:A	NotImplemented	483146	0.00273908	0.053935185	0.45992	268	0.05
9798	10	149357634	48835	2	C:T	NotImplemented	10	148875235	48834	2	C:A	NotImplemented	482399	0.027022962	0.8456684	0.00562	269	0.05
27274	1	120856311	3106	2	A:C	NotImplemented	1	120374268	3105	2	A:C	NotImplemented	482043	0.21840495	0.67240554	1.66E-15	274	0.05
16958	5	197564782	28810	2	G:A	NotImplemented	5	197084235	28809	2	A:G	NotImplemented	480547	0.07109678	0.2666398	1.94E-05	271	0.05
11885	2	51101112	9188	2	C:A	NotImplemented	2	50620685	9187	2	G:A	NotImplemented	480427	0.037312157	1	0.00055764	275	0.05
6942	8	17875186	38044	2	G:T	NotImplemented	8	17396380	38043	2	A:C	NotImplemented	478806	0.015528224	0.21582234	0.088	226	0.05
485	10	5485302	45452	2	G:A	NotImplemented	10	5008330	45451	2	G:A	NotImplemented	476972	8.88E-05	0.013890457	0.89058	236	0.05
7425	1	136744230	3248	2	G:A	NotImplemented	1	136267962	3247	2	G:A	NotImplemented	476268	0.01718317	1	0.03399	276	0.05
1261	2	166981901	11467	2	A:C	NotImplemented	2	166507361	11466	2	C:A	NotImplemented	474540	0.00069198	0.03972366	0.72424	278	0.05
36052	1	143201265	3345	2	A:G	NotImplemented	1	142727323	3344	2	T:A	NotImplemented	473942	0.5717427	1	3.25E-27	246	0.05
9155	5	116932529	27036	2	G:A	NotImplemented	5	116461711	27035	2	T:C	NotImplemented	470818	0.024269955	0.31799337	0.02708	235	0.05
12083	3	77164247	15072	2	G:A	NotImplemented	3	76693869	15071	2	T:A	NotImplemented	470378	0.03839606	1	0.00028505	271	0.05
11730	8	99261033	39629	2	C:A	NotImplemented	8	98792202	39628	2	C:T	NotImplemented	468831	0.036495905	0.58484846	0.00137	274	0.05
5907	7	162850464	37186	2	G:A	NotImplemented	7	162381673	37185	2	G:A	NotImplemented	468791	0.011840025	0.15781663	0.09657	274	0.05
37429	10	131593902	48285	2	A:G	NotImplemented	10	131126718	48284	2	G:A	NotImplemented	467184	0.6533333	1	3.66E-28	156	0.05
29478	1	97518310	2646	2	G:A	NotImplemented	1	97051370	2645	2	C:T	NotImplemented	466940	0.27705985	0.92076784	1.97E-15	194	0.05
908	2	48701927	9115	2	G:A	NotImplemented	2	48236160	9114	2	G:A	NotImplemented	465767	0.000340447	0.061654136	0.74949	208	0.05
27374	3	39212382	14326	2	A:G	NotImplemented	3	38747225	14325	2	A:C	NotImplemented	465157	0.22115459	0.5973628	4.61E-15	269	0.05
14867	4	98815132	20939	2	G:C	NotImplemented	4	98350988	20938	2	C:T	NotImplemented	464144	0.05546286	0.84411764	0.00227	159	0.05
6624	3	65488023	14889	2	C:A	NotImplemented	3	65024931	14888	2	G:T	NotImplemented	463092	0.014303017	0.16766827	0.07331	277	0.05
5280	4	88159697	20828	2	A:G	NotImplemented	4	87697196	20827	2	A:G	NotImplemented	462501	0.009855779	0.5304348	0.14712	270	0.05
44443	2	96546811	10034	2	G:A	NotImplemented	2	96086052	10033	2	G:A	NotImplemented	460759	1	1	1.96E-44	264	0.05
20663	9	86813868	43457	2	G:A	NotImplemented	9	86354341	43456	2	A:G	NotImplemented	459527	0.10695932	0.34391534	2.06E-06	224	0.05
8228	4	113804883	21058	2	A:C	NotImplemented	4	113346708	21057	2	G:A	NotImplemented	458175	0.020457033	1	0.01111	278	0.05
39510	2	78446331	9738	2	G:A	NotImplemented	2	77988407	9737	2	A:C	NotImplemented	457924	0.7916667	1	9.60E-21	108	0.05
40317	7	81288567	35124	2	A:C	NotImplemented	7	80831946	35123	2	A:G	NotImplemented	456621	0.8443591	0.97089916	1.32E-41	278	0.05
5293	5	70004304	26162	2	A:C	NotImplemented	5	69547851	26161	2	A:G	NotImplemented	456453	0.009899146	0.6129944	0.12186	274	0.05
2452	1	17408629	537	2	C:A	NotImplemented	1	16952894	536	2	A:G	NotImplemented	455735	0.002458633	0.08141321	0.47496	276	0.05
40482	1	114724976	2992	2	T:A	NotImplemented	1	114269566	2991	2	G:T	NotImplemented	455410	0.8549342	1	4.90E-44	189	0.05
12591	6	15320660	29791	2	G:A	NotImplemented	6	14866146	29790	2	A:G	NotImplemented	454514	0.041353382	1	0.00454	170	0.05
4443	10	4530192	45426	2	G:A	NotImplemented	10	4075695	45425	2	A:G	NotImplemented	454497	0.007365818	0.31646472	0.19083	274	0.05
14015	3	75507261	15065	2	G:A	NotImplemented	3	75053672	15064	2	G:A	NotImplemented	453589	0.04983165	1	2.65E-05	272	0.05
26476	4	99427106	20941	2	A:G	NotImplemented	4	98974102	20940	2	T:A	NotImplemented	453004	0.20021275	1	7.14E-15	277	0.05
36648	7	55099282	34823	2	A:C	NotImplemented	7	54646394	34822	2	G:A	NotImplemented	452888	0.60409415	1	1.47E-25	268	0.05
12386	1	234835456	5631	2	A:G	NotImplemented	1	234382693	5630	2	A:G	NotImplemented	452763	0.04020979	0.22115384	0.00355	279	0.05
9807	9	85703280	43449	2	C:T	NotImplemented	9	85251507	43448	2	A:G	NotImplemented	451773	0.027052458	1	0.00375	264	0.05
30405	5	162554450	27856	2	G:A	NotImplemented	5	162102764	27855	2	C:A	NotImplemented	451686	0.30828267	0.7595785	2.38E-17	251	0.05
10494	3	153803884	16544	2	G:A	NotImplemented	3	153353293	16543	2	A:T	NotImplemented	450591	0.03013393	0.21428572	0.01428	222	0.05
11686	10	32194237	46082	2	A:G	NotImplemented	10	31744172	46081	2	G:A	NotImplemented	450065	0.03627407	1	0.0005711	269	0.05
29828	7	35623189	34437	2	G:A	NotImplemented	7	35175403	34436	2	G:A	NotImplemented	447786	0.28864285	0.8449198	2.13E-16	261	0.05
1589	4	233124788	23826	2	A:G	NotImplemented	4	232677736	23825	2	A:G	NotImplemented	447052	0.001046579	0.084140435	0.61657	267	0.05
38199	8	120942522	40179	2	A:G	NotImplemented	8	120497124	40178	2	A:G	NotImplemented	445398	0.7068783	1	0	277	0.05
13428	9	45937669	42811	2	G:A	NotImplemented	9	45492592	42810	2	T:C	NotImplemented	445077	0.046231437	1	8.52E-05	276	0.05
19311	2	113161360	10366	2	G:A	NotImplemented	2	112716312	10365	2	G:A	NotImplemented	445048	0.09242654	0.7422755	9.83E-07	269	0.05
39441	6	37490793	30194	2	G:T	NotImplemented	6	37047218	30193	2	A:C	NotImplemented	443575	0.78755647	0.9640035	1.70E-26	123	0.05
3557	8	168485569	41482	2	G:A	NotImplemented	8	168042724	41481	2	G:A	NotImplemented	442845	0.004965191	0.13535714	0.27563	269	0.06
36325	1	194488108	4494	2	A:G	NotImplemented	1	194045375	4493	2	G:A	NotImplemented	442733	0.58599526	0.8285362	1.73E-18	278	0.06
26793	2	114433806	10387	2	G:A	NotImplemented	2	113991430	10386	2	C:A	NotImplemented	442376	0.20753205	1	2.61E-13	215	0.06
15022	1	49127519	1429	2	G:A	NotImplemented	1	48685914	1428	2	A:G	NotImplemented	441605	0.05654269	0.82581055	4.02E-05	274	0.06
3909	1	206168670	4817	2	G:A	NotImplemented	1	205728889	4816	2	G:A	NotImplemented	439781	0.005898083	0.321875	0.24835	279	0.06
41021	8	45264467	38605	2	A:G	NotImplemented	8	44825609	38604	2	A:G	NotImplemented	438858	0.8878825	1	7.22E-40	229	0.06
14990	3	107410089	15485	2	T:C	NotImplemented	3	106972088	15484	2	C:T	NotImplemented	438001	0.05628268	0.51875	0.00027577	275	0.06
6306	2	9945199	7990	2	A:G	NotImplemented	2	9507577	7989	2	G:A	NotImplemented	437622	0.01314361	0.7780449	0.05892	277	0.06
30645	7	51046573	34757	2	T:A	NotImplemented	7	50609731	34756	2	G:C	NotImplemented	436842	0.3165237	0.83381677	8.01E-19	275	0.06
26020	1	159375528	3676	2	G:A	NotImplemented	1	158938940	3675	2	G:A	NotImplemented	436588	0.19073568	0.6778861	9.28E-11	256	0.06
33867	8	89475925	39452	2	A:C	NotImplemented	8	89039570	39451	2	C:A	NotImplemented	436355	0.451054	0.8192532	1.86E-31	273	0.06
1599	3	231913392	18805	2	C:A	NotImplemented	3	231480714	18804	2	G:A	NotImplemented	432678	0.001056541	0.060314685	0.70887	215	0.06
9313	1	290075291	7197	2	A:G	NotImplemented	1	289643603	7196	2	A:G	NotImplemented	431688	0.02491504	0.35699588	0.02255	250	0.06
41820	2	121870288	10517	2	G:A	NotImplemented	2	121439999	10516	2	A:C	NotImplemented	430289	0.9296947	1	8.70E-30	114	0.06
937	9	107334850	43955	2	G:A	NotImplemented	9	106905032	43954	2	A:C	NotImplemented	429818	0.000361486	0.07615894	0.78883	279	0.06
6433	3	168275855	16907	2	T:C	NotImplemented	3	167846932	16906	2	A:G	NotImplemented	428923	0.013605502	0.1431579	0.07382	259	0.06
15112	4	69311852	20441	2	A:G	NotImplemented	4	68883178	20440	2	C:T	NotImplemented	428674	0.057211116	1	4.27E-06	276	0.06
10831	6	82662304	31042	2	A:G	NotImplemented	6	82233854	31041	2	G:A	NotImplemented	428450	0.03185328	1	0.00426	236	0.06
3395	9	66967281	43174	2	G:A	NotImplemented	9	66538833	43173	2	G:A	NotImplemented	428448	0.004573805	1	1	76	0.06
23971	7	113665859	35842	2	G:A	NotImplemented	7	113237439	35841	2	G:A	NotImplemented	428420	0.15226525	0.90317255	1.49E-11	264	0.06
11900	3	105360199	15469	2	G:T	NotImplemented	3	104932741	15468	2	C:T	NotImplemented	427458	0.037398376	1	0.00154	228	0.06
2749	6	70454248	30778	2	A:G	NotImplemented	6	70027936	30777	2	G:A	NotImplemented	426312	0.00309173	0.059222028	0.38154	205	0.06
20818	10	51443868	46376	2	C:T	NotImplemented	10	51019034	46375	2	G:A	NotImplemented	424834	0.1089372	1	3.12E-09	248	0.06
3787	7	95115527	35388	2	G:A	NotImplemented	7	94691353	35387	2	G:A	NotImplemented	424174	0.0055544	1	0.37697	279	0.06
290	1	265501903	6415	2	G:A	NotImplemented	1	265079258	6414	2	A:G	NotImplemented	422645	3.46E-05	0.015867768	1	229	0.06
11364	9	34564418	42586	2	T:C	NotImplemented	9	34141937	42585	2	A:C	NotImplemented	422481	0.03459426	0.23941228	0.02679	160	0.06
7836	3	22291005	13930	2	A:G	NotImplemented	3	21868796	13929	2	G:A	NotImplemented	422209	0.018823529	0.64	0.03139	273	0.06
14490	5	71718758	26193	2	G:A	NotImplemented	5	71296693	26192	2	T:C	NotImplemented	422065	0.052950587	0.5913547	0.00018816	262	0.06
33493	1	153346365	3527	2	A:G	NotImplemented	1	152924849	3526	2	G:A	NotImplemented	421516	0.4334932	0.89435375	2.26E-26	254	0.06
5397	7	726484	33530	2	A:G	NotImplemented	7	305776	33529	2	C:T	NotImplemented	420708	0.010254539	0.20685256	0.11051	272	0.06
2076	6	26242076	29962	2	G:A	NotImplemented	6	25822228	29961	2	G:A	NotImplemented	419848	0.001785087	0.1247501	0.70411	199	0.06
41374	7	70216721	34969	2	A:C	NotImplemented	7	69796924	34968	2	A:C	NotImplemented	419797	0.90876436	1	9.82E-30	254	0.06
5247	1	291596730	7239	2	G:C	NotImplemented	1	291177600	7238	2	A:C	NotImplemented	419130	0.009747844	0.18176329	0.11	271	0.06
8307	1	125734422	3197	2	G:A	NotImplemented	1	125316325	3196	2	G:A	NotImplemented	418097	0.020801548	1	0.01752	249	0.06
27270	6	90469759	31229	2	G:A	NotImplemented	6	90052023	31228	2	C:A	NotImplemented	417736	0.21834202	0.5102467	3.63E-14	268	0.06
8729	2	83442572	9820	2	A:G	NotImplemented	2	83025509	9819	2	A:G	NotImplemented	417063	0.022531185	0.16346154	0.08604	174	0.06
15709	5	152445750	27644	2	T:A	NotImplemented	5	152028846	27643	2	A:G	NotImplemented	416904	0.06138834	1	6.98E-06	255	0.06
22726	10	53048704	46393	2	A:G	NotImplemented	10	52632494	46392	2	G:A	NotImplemented	416210	0.13323613	1	7.62E-10	265	0.06
27382	7	85604998	35207	2	A:C	NotImplemented	7	85188923	35206	2	A:C	NotImplemented	416075	0.2213778	0.8207792	7.87E-15	276	0.06
3377	6	80129277	30985	2	G:A	NotImplemented	6	79714716	30984	2	A:G	NotImplemented	414561	0.004533959	0.15026833	0.31926	275	0.06
2446	7	87954182	35259	2	T:A	NotImplemented	7	87539643	35258	2	A:G	NotImplemented	414539	0.002448378	0.11782662	0.48823	255	0.06
6663	8	140638252	40720	2	A:C	NotImplemented	8	140223870	40719	2	A:G	NotImplemented	414382	0.014452619	0.157754	0.28334	90	0.06
6091	5	177707437	28268	2	A:G	NotImplemented	5	177293415	28267	2	A:G	NotImplemented	414022	0.012422361	1	0.08461	270	0.06
22452	3	220526463	18436	2	C:A	NotImplemented	3	220112454	18435	2	C:A	NotImplemented	414009	0.12960896	0.8702651	9.19E-11	274	0.06
27898	2	52869261	9225	2	G:A	NotImplemented	2	52455803	9224	2	G:A	NotImplemented	413458	0.23405477	1	3.08E-19	279	0.06
1371	8	151861275	40980	2	A:G	NotImplemented	8	151448040	40979	2	C:A	NotImplemented	413235	0.000806854	0.05406556	0.74929	202	0.06
17832	6	60039225	30557	2	A:G	NotImplemented	6	59627040	30556	2	G:A	NotImplemented	412185	0.07845009	1	4.71E-06	205	0.06
21432	2	109262018	10271	2	C:A	NotImplemented	2	108850386	10270	2	G:A	NotImplemented	411632	0.11614556	0.94593495	3.09E-10	266	0.06
2627	3	93840678	15298	2	T:C	NotImplemented	3	93429088	15297	2	G:T	NotImplemented	411590	0.002848041	0.1452763	0.4587	274	0.06
12221	6	88727112	31183	2	G:A	NotImplemented	6	88315525	31182	2	C:A	NotImplemented	411587	0.039189443	0.58811474	0.00114	268	0.06
12871	4	223026448	23578	2	A:G	NotImplemented	4	222615155	23577	2	T:A	NotImplemented	411293	0.04286291	0.37940142	0.01631	141	0.06
13583	9	18169027	42224	2	C:A	NotImplemented	9	17757856	42223	2	G:A	NotImplemented	411171	0.047094632	0.68061537	0.00362	173	0.06
2815	2	229414872	13080	2	A:G	NotImplemented	2	229003720	13079	2	C:T	NotImplemented	411152	0.003222814	0.284375	0.48293	229	0.06
4676	4	97244940	20931	2	G:A	NotImplemented	4	96833973	20930	2	G:A	NotImplemented	410967	0.008036457	1	0.39007	251	0.06
7010	1	138460601	3258	2	G:A	NotImplemented	1	138049657	3257	2	G:A	NotImplemented	410944	0.015747638	1	0.03236	276	0.06
31671	3	158392070	16672	2	G:A	NotImplemented	3	157981460	16671	2	G:A	NotImplemented	410610	0.35388675	0.79600614	3.53E-21	249	0.06
5880	6	127022276	32096	2	G:A	NotImplemented	6	126612355	32095	2	T:C	NotImplemented	409921	0.011718402	0.64295125	0.08534	271	0.06
9954	8	95048533	39565	2	T:C	NotImplemented	8	94639762	39564	2	C:A	NotImplemented	408771	0.027578998	0.8256173	0.015	226	0.06
1616	2	70334583	9617	2	G:A	NotImplemented	2	69926059	9616	2	G:A	NotImplemented	408524	0.00108056	0.15695652	0.67864	277	0.06
42942	7	12218015	33873	2	G:A	NotImplemented	7	11811593	33872	2	G:A	NotImplemented	406422	0.9719089	1	0	269	0.06
37777	10	39598237	46226	2	A:G	NotImplemented	10	39193206	46225	2	A:C	NotImplemented	405031	0.67741936	1	0	276	0.06
4129	5	13064340	24706	2	A:G	NotImplemented	5	12659599	24705	2	C:A	NotImplemented	404741	0.006442978	1	0.37858	274	0.06
26530	10	53484339	46395	2	A:G	NotImplemented	10	53079868	46394	2	A:G	NotImplemented	404471	0.20122606	0.82161456	4.12E-14	274	0.06
28164	8	81170944	39296	2	G:A	NotImplemented	8	80767009	39295	2	A:C	NotImplemented	403935	0.24133274	0.8354581	6.27E-14	242	0.06
31590	4	65288105	20321	2	A:G	NotImplemented	4	64884601	20320	2	G:A	NotImplemented	403504	0.3508381	0.9611195	3.72E-19	207	0.06
33668	7	65144679	34923	2	C:A	NotImplemented	7	64741722	34922	2	G:A	NotImplemented	402957	0.4415909	1	2.91E-19	189	0.06
8880	3	5297755	13514	2	C:A	NotImplemented	3	4896378	13513	2	A:G	NotImplemented	401377	0.023124447	0.20380393	0.01931	271	0.06
3311	6	9147465	29738	2	A:G	NotImplemented	6	8746500	29737	2	A:G	NotImplemented	400965	0.004376091	0.3057644	0.30621	277	0.06
30877	2	100597987	10091	2	A:G	NotImplemented	2	100197969	10090	2	C:A	NotImplemented	400018	0.3237602	0.9732542	7.37E-26	275	0.06
17178	1	282536658	6956	2	G:A	NotImplemented	1	282137080	6955	2	G:A	NotImplemented	399578	0.0729845	1	8.58E-05	172	0.06
35070	4	60792228	20249	2	A:C	NotImplemented	4	60392736	20248	2	C:A	NotImplemented	399492	0.51490504	1	2.65E-40	277	0.06
28914	5	70577680	26177	2	A:G	NotImplemented	5	70178599	26176	2	G:A	NotImplemented	399081	0.26064804	1	3.03E-18	233	0.06
19192	5	156881436	27738	2	G:A	NotImplemented	5	156482723	27737	2	G:A	NotImplemented	398713	0.09133168	0.9094771	4.96E-07	277	0.06
19635	3	152936267	16530	2	C:T	NotImplemented	3	152537645	16529	2	G:A	NotImplemented	398622	0.09601827	0.32447553	1.82E-06	276	0.06
2234	2	193834870	12113	2	G:A	NotImplemented	2	193436534	12112	2	G:A	NotImplemented	398336	0.002062486	0.115384616	0.52151	276	0.06
4236	9	51107068	42910	2	A:G	NotImplemented	9	50709061	42909	2	A:G	NotImplemented	398007	0.00672562	1	0.38087	275	0.06
28613	7	117048708	35917	2	C:A	NotImplemented	7	116650961	35916	2	G:A	NotImplemented	397747	0.25324675	1	1.34E-14	184	0.06
5406	4	136639297	21532	2	C:A	NotImplemented	4	136241810	21531	2	C:T	NotImplemented	397487	0.010281337	0.19244392	0.1934	190	0.06
43502	9	67415315	43187	2	G:A	NotImplemented	9	67018556	43186	2	A:C	NotImplemented	396759	0.98502755	1	0	266	0.06
15161	4	96334830	20915	2	A:G	NotImplemented	4	95938588	20914	2	G:A	NotImplemented	396242	0.057541166	0.88104576	5.94E-05	273	0.06
10534	10	79954764	47018	2	A:G	NotImplemented	10	79558699	47017	2	A:G	NotImplemented	396065	0.030303031	1	0.00128	275	0.06
10674	5	96342120	26770	2	A:C	NotImplemented	5	95946610	26769	2	A:T	NotImplemented	395510	0.031014461	1	0.00141	277	0.06
3387	8	12197410	37912	2	G:A	NotImplemented	8	11802083	37911	2	A:C	NotImplemented	395327	0.004554394	0.080271184	0.32265	266	0.06
34384	2	34864476	8759	2	G:A	NotImplemented	2	34470195	8758	2	G:A	NotImplemented	394281	0.47760728	1	7.14E-34	278	0.06
31256	2	162736297	11370	2	G:A	NotImplemented	2	162342123	11369	2	A:G	NotImplemented	394174	0.33857003	0.7663112	9.15E-18	263	0.06
26919	3	222523934	18503	2	A:C	NotImplemented	3	222129948	18502	2	G:A	NotImplemented	393986	0.20988846	1	9.83E-13	278	0.06
34068	4	45693537	19967	2	A:G	NotImplemented	4	45300332	19966	2	A:G	NotImplemented	393205	0.46164867	0.8127153	1.61E-30	261	0.06
437	7	7922299	33753	2	A:G	NotImplemented	7	7529266	33752	2	A:G	NotImplemented	393033	7.35E-05	0.009382894	1	183	0.06
27437	4	212575566	23337	2	A:G	NotImplemented	4	212182778	23336	2	C:G	NotImplemented	392788	0.22274837	0.8761436	9.85E-17	264	0.06
18574	4	85297322	20789	2	G:A	NotImplemented	4	84905609	20788	2	G:A	NotImplemented	391713	0.085074514	1	3.78E-08	274	0.06
964	8	97932052	39607	2	G:A	NotImplemented	8	97540491	39606	2	G:A	NotImplemented	391561	0.000386017	0.05531915	0.78598	222	0.06
12572	8	96932637	39600	2	G:A	NotImplemented	8	96541589	39599	2	A:C	NotImplemented	391048	0.041266933	0.2658426	0.00096878	276	0.06
22490	6	76330215	30910	2	A:G	NotImplemented	6	75939181	30909	2	C:A	NotImplemented	391034	0.13004164	0.4340627	8.41E-09	264	0.06
9225	5	86884176	26555	2	G:A	NotImplemented	5	86493172	26554	2	C:A	NotImplemented	391004	0.024528028	0.8472222	0.00833	275	0.06
23072	5	66860507	26087	2	A:G	NotImplemented	5	66469707	26086	2	A:G	NotImplemented	390800	0.13884285	0.73457897	9.43E-11	277	0.06
11693	4	103561688	20956	2	G:A	NotImplemented	4	103171178	20955	2	G:A	NotImplemented	390510	0.036284123	0.24025974	0.00227	273	0.06
8296	8	37227732	38455	2	G:A	NotImplemented	8	36837660	38454	2	A:G	NotImplemented	390072	0.02078168	1	0.04133	207	0.06
4166	7	14378788	33914	2	A:C	NotImplemented	7	13989155	33913	2	G:A	NotImplemented	389633	0.006529721	0.13154534	0.30309	170	0.06
22680	1	212107020	4973	2	G:A	NotImplemented	1	211717790	4972	2	C:T	NotImplemented	389230	0.13254502	1	3.51E-12	276	0.06
16508	9	99288856	43756	2	A:G	NotImplemented	9	98900837	43755	2	A:C	NotImplemented	388019	0.0674427	0.7933884	7.72E-06	275	0.06
47255	8	52808639	38692	2	A:C	NotImplemented	8	52420778	38691	2	C:A	NotImplemented	387861	1	1	0	272	0.06
21452	1	177471035	4095	2	G:A	NotImplemented	1	177083233	4094	2	A:C	NotImplemented	387802	0.11634461	0.6296296	2.76E-07	219	0.06
30933	7	49038507	34724	2	G:A	NotImplemented	7	48650722	34723	2	G:C	NotImplemented	387785	0.32596982	1	2.52E-17	278	0.06
16994	2	127174859	10618	2	G:A	NotImplemented	2	126787105	10617	2	G:A	NotImplemented	387754	0.07143077	0.6477141	2.71E-05	253	0.06
355	3	17010327	13795	2	G:A	NotImplemented	3	16622668	13794	2	A:T	NotImplemented	387659	5.29E-05	0.017094018	1	253	0.06
13689	5	65874229	26069	2	G:A	NotImplemented	5	65486583	26068	2	A:G	NotImplemented	387646	0.047793668	0.26295045	0.00096288	238	0.06
8391	6	31318974	30063	2	G:A	NotImplemented	6	30931606	30062	2	G:A	NotImplemented	387368	0.021095559	1	0.01845	244	0.06
12777	7	83843870	35171	2	A:G	NotImplemented	7	83457372	35170	2	A:G	NotImplemented	386498	0.042400025	0.57645404	0.00085101	258	0.06
29300	9	84249087	43415	2	C:A	NotImplemented	9	83862608	43414	2	G:A	NotImplemented	386479	0.2715258	1	4.82E-20	263	0.06
22110	9	29245817	42486	2	G:A	NotImplemented	9	28860259	42485	2	G:A	NotImplemented	385558	0.12501556	0.53991926	3.66E-09	276	0.06
17889	4	108958403	20987	2	G:A	NotImplemented	4	108574105	20986	2	G:A	NotImplemented	384298	0.07896227	0.8513072	2.02E-06	273	0.06
32322	5	114521006	27010	2	A:C	NotImplemented	5	114136924	27009	2	G:A	NotImplemented	384082	0.38037866	1	6.82E-10	100	0.06
1691	8	7428330	37786	2	C:A	NotImplemented	8	7045244	37785	2	A:G	NotImplemented	383086	0.001201283	0.043956045	0.58283	261	0.06
35107	10	48992251	46341	2	C:T	NotImplemented	10	48610065	46340	2	A:C	NotImplemented	382186	0.5175013	0.7992064	6.42E-23	253	0.06
4744	7	41014040	34549	2	C:T	NotImplemented	7	40632077	34548	2	A:G	NotImplemented	381963	0.008192813	0.5338983	0.2465	220	0.06
15021	7	25486522	34178	2	A:G	NotImplemented	7	25104839	34177	2	G:A	NotImplemented	381683	0.05653955	0.35142857	0.00051369	227	0.06
44604	2	163598589	11383	2	A:G	NotImplemented	2	163217142	11382	2	G:A	NotImplemented	381447	1	1	0	278	0.06
25411	5	113615712	26992	2	G:A	NotImplemented	5	113235024	26991	2	C:T	NotImplemented	380688	0.17910448	1	1.67E-06	110	0.06
8407	4	122245124	21204	2	C:T	NotImplemented	4	121864605	21203	2	A:G	NotImplemented	380519	0.021160107	1	0.01038	270	0.06
28575	10	104683210	47605	2	T:A	NotImplemented	10	104303205	47604	2	G:A	NotImplemented	380005	0.2523261	1	3.27E-19	250	0.06
24671	5	112419268	26963	2	A:G	NotImplemented	5	112040217	26962	2	G:A	NotImplemented	379051	0.16491759	1	1.83E-14	269	0.06
4294	9	121804961	44281	2	G:A	NotImplemented	9	121426615	44280	2	A:G	NotImplemented	378346	0.006919007	0.5604396	0.42897	160	0.06
44415	2	88286421	9923	2	A:G	NotImplemented	2	87908210	9922	2	G:A	NotImplemented	378211	1	1	2.82E-39	138	0.06
19920	10	52104476	46380	2	G:A	NotImplemented	10	51727022	46379	2	C:T	NotImplemented	377454	0.099055655	1	8.99E-09	266	0.06
20035	7	108414698	35722	2	A:G	NotImplemented	7	108037854	35721	2	A:G	NotImplemented	376844	0.10013802	0.56421053	8.99E-08	276	0.06
2656	3	126128296	15872	2	G:A	NotImplemented	3	125751926	15871	2	C:A	NotImplemented	376370	0.002896183	0.22048365	0.43563	274	0.06
42295	9	64135973	43108	2	A:G	NotImplemented	9	63760101	43107	2	A:G	NotImplemented	375872	0.95304745	1	0	265	0.06
13572	8	113935892	39976	2	A:G	NotImplemented	8	113560526	39975	2	A:G	NotImplemented	375366	0.047041617	0.90234375	6.54E-05	275	0.06
2910	7	49623642	34733	2	T:C	NotImplemented	7	49248372	34732	2	G:A	NotImplemented	375270	0.003455392	0.22527473	0.7484	94	0.06
31303	6	32842361	30094	2	C:A	NotImplemented	6	32467227	30093	2	C:G	NotImplemented	375134	0.34063262	1	1.34E-26	271	0.06
21635	4	515065	18838	2	G:A	NotImplemented	4	140259	18837	2	A:C	NotImplemented	374806	0.11856733	0.8041958	4.51E-09	273	0.06
38055	4	140495562	21617	2	G:A	NotImplemented	4	140120926	21616	2	A:G	NotImplemented	374636	0.6979958	0.86013645	2.90E-40	246	0.06
47412	8	93813217	39540	2	A:G	NotImplemented	8	93438752	39539	2	A:G	NotImplemented	374465	1	1	0	277	0.06
1084	10	16179023	45723	2	G:A	NotImplemented	10	15805539	45722	2	A:C	NotImplemented	373484	0.000493787	0.029761905	0.83438	163	0.06
45933	5	44271770	25530	2	A:G	NotImplemented	5	43898457	25529	2	G:A	NotImplemented	373313	1	1	0	274	0.06
4643	5	207554941	29123	2	A:G	NotImplemented	5	207181775	29122	2	A:G	NotImplemented	373166	0.007955821	0.17090909	0.17078	266	0.06
3749	7	3570710	33619	2	G:A	NotImplemented	7	3197554	33618	2	T:C	NotImplemented	373156	0.005459297	0.08681319	0.21482	277	0.06
16758	1	149978537	3459	2	A:C	NotImplemented	1	149605539	3458	2	G:A	NotImplemented	372998	0.069507696	0.4389317	1.77E-05	272	0.06
10729	7	48439614	34719	2	G:A	NotImplemented	7	48066659	34718	2	A:G	NotImplemented	372955	0.03125701	0.18056872	0.00512	273	0.06
35968	2	152805556	11162	2	G:A	NotImplemented	2	152432744	11161	2	A:G	NotImplemented	372812	0.5665532	0.9687411	6.44E-29	220	0.06
3070	6	79357063	30961	2	G:A	NotImplemented	6	78984397	30960	2	A:G	NotImplemented	372666	0.003787853	0.07189543	0.50174	142	0.06
11514	1	41105988	1180	2	A:G	NotImplemented	1	40733358	1179	2	A:C	NotImplemented	372630	0.03535564	0.8661111	0.00254	241	0.06
17301	3	25864049	14017	2	A:G	NotImplemented	3	25491541	14016	2	G:A	NotImplemented	372508	0.07393619	0.92804813	3.87E-07	275	0.06
30411	9	63759751	43105	2	A:C	NotImplemented	9	63387366	43104	2	G:A	NotImplemented	372385	0.30838665	0.6672414	9.06E-13	193	0.06
38625	7	45132739	34648	2	T:A	NotImplemented	7	44760596	34647	2	G:A	NotImplemented	372143	0.7333987	1	3.26E-38	272	0.06
8573	9	30459863	42499	2	G:A	NotImplemented	9	30087838	42498	2	A:G	NotImplemented	372025	0.02182765	0.23295258	0.01624	277	0.06
14837	4	28858941	19553	2	A:G	NotImplemented	4	28486998	19552	2	G:C	NotImplemented	371943	0.05525406	0.64731497	0.00019722	243	0.06
6796	5	29071607	25114	2	T:A	NotImplemented	5	28699835	25113	2	A:G	NotImplemented	371772	0.014884308	0.55022734	0.06207	272	0.06
14747	6	74067568	30851	2	G:A	NotImplemented	6	73696264	30850	2	G:A	NotImplemented	371304	0.054613937	1	3.89E-05	251	0.06
514	8	103793741	39736	2	A:G	NotImplemented	8	103423250	39735	2	G:A	NotImplemented	370491	0.000102371	0.07023411	1	278	0.06
31055	9	41588176	42718	2	C:T	NotImplemented	9	41217711	42717	2	A:T	NotImplemented	370465	0.33001107	1	2.00E-25	275	0.06
13469	5	47604440	25605	2	G:A	NotImplemented	5	47234354	25604	2	A:G	NotImplemented	370086	0.046500396	0.44415584	0.00439	214	0.06
40269	1	142316270	3326	2	C:A	NotImplemented	1	141946268	3325	2	G:A	NotImplemented	370002	0.84217435	0.9177006	2.93E-17	199	0.06
47230	8	46600063	38628	2	A:G	NotImplemented	8	46230257	38627	2	A:G	NotImplemented	369806	1	1	0	263	0.06
10018	5	17083194	24799	2	A:G	NotImplemented	5	16713471	24798	2	A:G	NotImplemented	369723	0.027886704	0.3359375	0.00679	270	0.06
28093	2	108397684	10260	2	C:A	NotImplemented	2	108028079	10259	2	G:A	NotImplemented	369605	0.23934445	0.80626005	4.34E-17	275	0.06
3429	4	143101068	21653	2	G:A	NotImplemented	4	142731689	21652	2	A:G	NotImplemented	369379	0.004637682	0.17706822	0.37847	243	0.06
23995	1	184645948	4287	2	A:G	NotImplemented	1	184276956	4286	2	C:A	NotImplemented	368992	0.15270747	0.9528946	2.67E-12	262	0.06
31806	4	147614781	21748	2	G:A	NotImplemented	4	147246305	21747	2	T:C	NotImplemented	368476	0.35925075	0.9189589	5.25E-25	274	0.06
10218	4	91421747	20864	2	A:G	NotImplemented	4	91053529	20863	2	C:A	NotImplemented	368218	0.028778404	0.26967445	0.01106	259	0.06
13640	7	5521469	33700	2	G:T	NotImplemented	7	5153462	33699	2	A:G	NotImplemented	368007	0.047430392	0.29934874	0.0013	240	0.06
16978	8	10761138	37883	2	A:G	NotImplemented	8	10393437	37882	2	A:G	NotImplemented	367701	0.071249306	0.29569706	0.00028523	198	0.06
970	5	43448265	25509	2	T:C	NotImplemented	5	43081138	25508	2	G:A	NotImplemented	367127	0.00038795	0.039318807	0.77747	274	0.06
778	8	123808819	40255	2	G:A	NotImplemented	8	123441823	40254	2	A:G	NotImplemented	366996	0.000249042	0.038745932	0.81483	250	0.06
14695	10	64274515	46660	2	C:A	NotImplemented	10	63907688	46659	2	A:G	NotImplemented	366827	0.054286417	1	9.86E-06	275	0.06
11073	6	35683253	30163	2	C:A	NotImplemented	6	35316664	30162	2	C:A	NotImplemented	366589	0.03314749	0.7853061	0.00204	263	0.06
7205	3	183175686	17322	2	G:A	NotImplemented	3	182809284	17321	2	A:G	NotImplemented	366402	0.016384117	0.51336896	0.04369	273	0.06
25712	2	67780076	9550	2	A:G	NotImplemented	2	67414648	9549	2	G:A	NotImplemented	365428	0.18470149	1	1.03E-14	266	0.06
44889	3	81453621	15103	2	T:G	NotImplemented	3	81088202	15102	2	G:A	NotImplemented	365419	1	1	0	279	0.06
17777	4	49944339	20037	2	G:A	NotImplemented	4	49579678	20036	2	G:A	NotImplemented	364661	0.07798834	1	1.41E-07	275	0.06
4789	5	22566738	24953	2	C:A	NotImplemented	5	22202753	24952	2	C:A	NotImplemented	363985	0.008314437	0.17460318	0.25145	192	0.06
13847	7	11340793	33854	2	C:A	NotImplemented	7	10976838	33853	2	G:A	NotImplemented	363955	0.048786256	0.26812282	0.00131	272	0.06
11227	5	41225455	25450	2	G:T	NotImplemented	5	40861538	25449	2	A:C	NotImplemented	363917	0.033909444	0.32399213	0.00616	275	0.06
27019	9	36419704	42623	2	A:C	NotImplemented	9	36055872	42622	2	A:G	NotImplemented	363832	0.21245098	1	1.32E-13	277	0.06
6408	7	38218156	34485	2	A:G	NotImplemented	7	37855274	34484	2	A:G	NotImplemented	362882	0.013523647	0.7705592	0.07836	279	0.06
26911	4	107516606	20967	2	G:A	NotImplemented	4	107153868	20966	2	G:A	NotImplemented	362738	0.20969163	1	2.71E-17	276	0.06
16482	7	67558979	34951	2	G:A	NotImplemented	7	67196322	34950	2	G:A	NotImplemented	362657	0.06716123	1	8.87E-07	269	0.06
12129	6	134645052	32290	2	A:G	NotImplemented	6	134282545	32289	2	A:G	NotImplemented	362507	0.038656976	0.39978254	0.00106	276	0.06
46090	5	95671273	26765	2	A:C	NotImplemented	5	95309236	26764	2	A:G	NotImplemented	362037	1	1	3.14E-41	217	0.06
8218	1	269932894	6545	2	A:G	NotImplemented	1	269571113	6544	2	A:G	NotImplemented	361781	0.020423673	0.2714372	0.02505	254	0.06
32776	5	130536495	27205	2	A:G	NotImplemented	5	130175043	27204	2	C:A	NotImplemented	361452	0.4003367	1	5.37E-29	274	0.06
5742	10	11607941	45606	2	G:A	NotImplemented	10	11246882	45605	2	C:A	NotImplemented	361059	0.011295546	0.36790124	0.1019	256	0.06
25318	6	66081667	30694	2	A:G	NotImplemented	6	65720938	30693	2	C:A	NotImplemented	360729	0.17719257	0.79383546	3.83E-10	202	0.06
29171	6	67419259	30726	2	C:A	NotImplemented	6	67058546	30725	2	A:G	NotImplemented	360713	0.26780462	0.8757478	1.59E-13	180	0.06
12434	5	104612886	26872	2	G:A	NotImplemented	5	104252263	26871	2	C:A	NotImplemented	360623	0.04045962	1	0.00061843	242	0.06
17690	9	108482643	43982	2	C:A	NotImplemented	9	108122054	43981	2	A:G	NotImplemented	360589	0.07724903	0.5787019	3.39E-06	271	0.06
18513	5	183171579	28429	2	G:A	NotImplemented	5	182811021	28428	2	G:A	NotImplemented	360558	0.08449588	1	7.74E-08	275	0.06
6731	2	33578579	8715	2	C:A	NotImplemented	2	33218424	8714	2	G:A	NotImplemented	360155	0.014660904	1	0.05243	277	0.07
20962	7	58477582	34854	2	G:A	NotImplemented	7	58117484	34853	2	G:A	NotImplemented	360098	0.110781856	1	5.47E-07	188	0.07
36709	3	46539257	14502	2	A:G	NotImplemented	3	46179703	14501	2	A:G	NotImplemented	359554	0.6080554	0.96965116	1.71E-32	261	0.07
4069	7	159628181	37081	2	G:A	NotImplemented	7	159269362	37080	2	G:A	NotImplemented	358819	0.006308179	0.1197049	0.2113	274	0.07
87	3	133076052	16026	2	A:G	NotImplemented	3	132717444	16025	2	A:G	NotImplemented	358608	4.18E-06	0.002344116	1	224	0.07
2259	1	252796062	6088	2	C:T	NotImplemented	1	252437607	6087	2	C:T	NotImplemented	358455	0.00210322	0.15587045	0.49425	278	0.07
9097	8	24351866	38206	2	G:A	NotImplemented	8	23993482	38205	2	C:A	NotImplemented	358384	0.023989765	1	0.00652	276	0.07
23029	3	45036503	14466	2	C:A	NotImplemented	3	44678174	14465	2	C:A	NotImplemented	358329	0.13806112	0.95346105	2.77E-12	277	0.07
21983	8	69104777	39030	2	G:A	NotImplemented	8	68746660	39029	2	G:A	NotImplemented	358117	0.12300085	0.5604027	1.73E-08	262	0.07
13086	1	218616882	5156	2	G:A	NotImplemented	1	218258906	5155	2	G:T	NotImplemented	357976	0.044193346	0.2983051	0.06422	92	0.07
41407	6	43248038	30309	2	G:A	NotImplemented	6	42890206	30308	2	A:G	NotImplemented	357832	0.9105612	0.9764484	0	250	0.07
22421	4	129400550	21359	2	A:G	NotImplemented	4	129042730	21358	2	A:G	NotImplemented	357820	0.12916042	1	4.25E-11	274	0.07
39874	1	147721396	3405	2	C:A	NotImplemented	1	147364330	3404	2	G:A	NotImplemented	357066	0.81619716	1	0	261	0.07
14739	4	141911949	21634	2	A:G	NotImplemented	4	141555044	21633	2	A:G	NotImplemented	356905	0.05454961	0.5498512	8.40E-05	275	0.07
25202	7	104647730	35607	2	G:A	NotImplemented	7	104291048	35606	2	G:C	NotImplemented	356682	0.17503308	0.49322033	6.24E-09	276	0.07
20422	2	146412925	11011	2	C:A	NotImplemented	2	146056357	11010	2	G:A	NotImplemented	356568	0.10433242	0.87554115	0.00035875	115	0.07
7310	3	30855361	14128	2	A:G	NotImplemented	3	30499509	14127	2	C:T	NotImplemented	355852	0.016743688	1	0.03228	277	0.07
13770	6	9860293	29772	2	A:C	NotImplemented	6	9504798	29771	2	G:A	NotImplemented	355495	0.048311844	0.62378377	0.00402	174	0.07
6980	2	154428573	11201	2	A:G	NotImplemented	2	154073911	11200	2	G:A	NotImplemented	354662	0.015657155	0.29616162	0.05985	268	0.07
37342	4	94514099	20905	2	G:A	NotImplemented	4	94159470	20904	2	G:A	NotImplemented	354629	0.64813197	1	0	278	0.07
27311	3	115732058	15644	2	G:A	NotImplemented	3	115377840	15643	2	T:C	NotImplemented	354218	0.2194211	1	3.72E-17	247	0.07
17107	10	61394062	46585	2	C:A	NotImplemented	10	61040110	46584	2	C:G	NotImplemented	353952	0.07244484	0.8512133	8.98E-06	233	0.07
1802	7	66450344	34937	2	G:A	NotImplemented	7	66096518	34936	2	G:A	NotImplemented	353826	0.001358541	0.105882354	0.83142	152	0.07
43928	1	152924849	3526	2	G:A	NotImplemented	1	152571344	3525	2	G:A	NotImplemented	353505	1	1	0	261	0.07
10959	4	134400812	21487	2	G:A	NotImplemented	4	134047372	21486	2	C:T	NotImplemented	353440	0.03248821	1	0.00116	269	0.07
31403	8	80374437	39284	2	C:A	NotImplemented	8	80021710	39283	2	A:G	NotImplemented	352727	0.34341618	0.81405896	4.21E-22	246	0.07
22826	8	100261026	39645	2	G:A	NotImplemented	8	99908307	39644	2	G:A	NotImplemented	352719	0.13472211	0.5802469	4.19E-09	272	0.07
569	6	22663973	29889	2	A:G	NotImplemented	6	22311332	29888	2	T:G	NotImplemented	352641	0.000127287	0.019508058	0.89113	272	0.07
39314	9	67767689	43188	2	G:A	NotImplemented	9	67415315	43187	2	G:A	NotImplemented	352374	0.77922076	1	1.61E-16	102	0.07
11231	1	1565072	27	2	G:A	NotImplemented	1	1212737	26	2	G:A	NotImplemented	352335	0.033942048	1	0.00067425	270	0.07
19173	5	56806056	25807	2	A:G	NotImplemented	5	56453788	25806	2	C:T	NotImplemented	352268	0.09118572	0.7393786	1.41E-07	274	0.07
23096	10	102302559	47562	2	A:G	NotImplemented	10	101950352	47561	2	A:G	NotImplemented	352207	0.139258	1	1.42E-11	274	0.07
3786	3	7960363	13580	2	A:G	NotImplemented	3	7608904	13579	2	G:A	NotImplemented	351459	0.005553032	0.08436532	0.23269	273	0.07
18271	6	23333516	29904	2	C:A	NotImplemented	6	22982382	29903	2	G:A	NotImplemented	351134	0.0822012	0.8108527	1.56E-06	244	0.07
24816	3	62613397	14837	2	T:A	NotImplemented	3	62262720	14836	2	A:G	NotImplemented	350677	0.1675913	1	2.32E-12	277	0.07
33597	6	20331118	29861	2	G:A	NotImplemented	6	19980506	29860	2	A:G	NotImplemented	350612	0.43835014	1	1.97E-10	80	0.07
7406	3	78211916	15079	2	A:G	NotImplemented	3	77861476	15078	2	C:G	NotImplemented	350440	0.017121455	1	0.04027	242	0.07
1614	3	26798709	14032	2	C:A	NotImplemented	3	26448834	14031	2	G:A	NotImplemented	349875	0.001078268	0.046659596	0.56732	279	0.07
15406	9	28403100	42463	2	T:C	NotImplemented	9	28053346	42462	2	A:G	NotImplemented	349754	0.059154928	1	3.28E-06	276	0.07
31087	3	66663740	14919	2	G:A	NotImplemented	3	66315212	14918	2	G:A	NotImplemented	348528	0.33169568	1	2.53E-26	276	0.07
32974	2	74319817	9715	2	A:G	NotImplemented	2	73972068	9714	2	A:G	NotImplemented	347749	0.4092955	0.8052496	4.48E-14	277	0.07
41973	8	93080044	39529	2	T:C	NotImplemented	8	92732512	39528	2	G:A	NotImplemented	347532	0.9384773	0.9789117	0	193	0.07
24983	5	72278483	26215	2	G:A	NotImplemented	5	71931294	26214	2	A:G	NotImplemented	347189	0.17056	1	8.00E-12	216	0.07
11576	1	165981630	3835	2	G:A	NotImplemented	1	165634699	3834	2	G:A	NotImplemented	346931	0.03571361	0.8616255	0.00187	269	0.07
1393	2	216673722	12802	2	A:G	NotImplemented	2	216326846	12801	2	G:A	NotImplemented	346876	0.000835273	0.059027776	0.67515	271	0.07
11723	1	95466549	2608	2	C:T	NotImplemented	1	95120124	2607	2	A:G	NotImplemented	346425	0.0364762	0.7236551	0.00179	250	0.07
8866	1	39606177	1146	2	A:C	NotImplemented	1	39260158	1145	2	A:G	NotImplemented	346019	0.023088023	0.36363637	0.01373	265	0.07
25356	4	58981458	20210	2	C:T	NotImplemented	4	58635495	20209	2	T:C	NotImplemented	345963	0.17811118	0.4707624	2.15E-11	275	0.07
7360	1	222184216	5247	2	A:G	NotImplemented	1	221838424	5246	2	G:A	NotImplemented	345792	0.016960038	0.24877346	0.03945	274	0.07
31074	10	28245493	45999	2	A:C	NotImplemented	10	27900030	45998	2	A:C	NotImplemented	345463	0.33113518	0.59197694	1.58E-19	263	0.07
20932	1	106851227	2841	2	T:G	NotImplemented	1	106506137	2840	2	A:G	NotImplemented	345090	0.1103295	0.60999274	4.06E-08	268	0.07
19578	2	20456533	8335	2	C:A	NotImplemented	2	20112265	8334	2	G:A	NotImplemented	344268	0.095414884	0.3640044	5.40E-05	192	0.07
21257	2	131931091	10729	2	A:T	NotImplemented	2	131587054	10728	2	G:A	NotImplemented	344037	0.114116654	1	2.29E-10	262	0.07
22881	7	140141424	36476	2	G:T	NotImplemented	7	139797778	36475	2	A:G	NotImplemented	343646	0.13567196	0.5781792	9.84E-10	272	0.07
40039	6	78220906	30949	2	A:G	NotImplemented	6	77877442	30948	2	G:A	NotImplemented	343464	0.82728106	0.9751082	1.89E-40	184	0.07
281	1	82520256	2315	2	G:A	NotImplemented	1	82176814	2314	2	C:A	NotImplemented	343442	3.23E-05	0.025641026	1	228	0.07
4544	8	23773211	38194	2	C:A	NotImplemented	8	23429788	38193	2	G:A	NotImplemented	343423	0.007673828	0.2657005	0.18851	266	0.07
25642	2	191497664	12041	2	G:C	NotImplemented	2	191154385	12040	2	G:A	NotImplemented	343279	0.18351156	1	1.58E-14	263	0.07
41699	5	153379151	27672	2	A:G	NotImplemented	5	153036532	27671	2	A:G	NotImplemented	342619	0.92548436	1	0	260	0.07
7470	10	22716051	45866	2	C:A	NotImplemented	10	22373455	45865	2	G:A	NotImplemented	342596	0.01737607	0.27395022	0.03811	275	0.07
32535	10	46309377	46326	2	G:A	NotImplemented	10	45966815	46325	2	A:G	NotImplemented	342562	0.38972613	1	6.12E-29	269	0.07
19587	5	117718169	27044	2	G:A	NotImplemented	5	117375758	27043	2	G:A	NotImplemented	342411	0.0954835	1	1.86E-08	254	0.07
24657	2	148690318	11077	2	A:C	NotImplemented	2	148347914	11076	2	C:T	NotImplemented	342404	0.16451101	1	2.22E-12	263	0.07
9463	8	64614974	38936	2	G:A	NotImplemented	8	64272624	38935	2	G:A	NotImplemented	342350	0.025539998	1	0.00398	277	0.07
7210	8	36489308	38444	2	G:A	NotImplemented	8	36147057	38443	2	A:G	NotImplemented	342251	0.016396822	0.38321996	0.04113	272	0.07
29079	7	119630073	35958	2	A:C	NotImplemented	7	119288255	35957	2	A:C	NotImplemented	341818	0.26535627	1	3.97E-21	276	0.07
4307	1	118889094	3067	2	G:A	NotImplemented	1	118547277	3066	2	G:A	NotImplemented	341817	0.006976495	1	0.37638	257	0.07
7352	7	6923860	33728	2	G:A	NotImplemented	7	6582570	33727	2	G:A	NotImplemented	341290	0.01691168	0.17852949	0.03879	269	0.07
31546	2	120634816	10482	2	G:A	NotImplemented	2	120293753	10481	2	G:A	NotImplemented	341063	0.3491758	0.604502	5.78E-16	185	0.07
8689	4	198948051	23033	2	A:G	NotImplemented	4	198607179	23032	2	A:G	NotImplemented	340872	0.022372626	1	0.01536	260	0.07
14260	3	114801102	15628	2	C:A	NotImplemented	3	114460271	15627	2	A:G	NotImplemented	340831	0.051369864	1	5.55E-05	277	0.07
35954	6	48569773	30406	2	G:A	NotImplemented	6	48229118	30405	2	A:G	NotImplemented	340655	0.5659399	1	8.83E-36	278	0.07
1905	8	9263686	37834	2	A:G	NotImplemented	8	8923161	37833	2	C:A	NotImplemented	340525	0.001508652	0.05005612	0.66455	184	0.07
41863	1	185360432	4299	2	A:G	NotImplemented	1	185020311	4298	2	G:A	NotImplemented	340121	0.9325714	1	1.16E-15	59	0.07
8725	5	174186327	28158	2	G:T	NotImplemented	5	173846265	28157	2	G:A	NotImplemented	340062	0.022521995	0.48	0.01212	273	0.07
31213	1	14506884	454	2	A:G	NotImplemented	1	14166908	453	2	A:G	NotImplemented	339976	0.33653846	0.625	1.22E-17	276	0.07
16421	9	39221019	42672	2	G:A	NotImplemented	9	38881054	42671	2	C:G	NotImplemented	339965	0.0665832	1	4.60E-06	236	0.07
12942	2	175112496	11628	2	A:C	NotImplemented	2	174772826	11627	2	G:A	NotImplemented	339670	0.043307398	0.46169013	0.0005508	273	0.07
25022	10	94604699	47385	2	A:C	NotImplemented	10	94265504	47384	2	C:A	NotImplemented	339195	0.1714047	0.89103925	9.18E-14	274	0.07
23262	2	134219348	10773	2	G:C	NotImplemented	2	133880214	10772	2	C:G	NotImplemented	339134	0.14153372	1	0.00029536	139	0.07
34240	1	168256732	3885	2	A:G	NotImplemented	1	167917679	3884	2	G:A	NotImplemented	339053	0.470762	1	4.62E-37	274	0.07
41298	7	46202781	34670	2	A:G	NotImplemented	7	45863928	34669	2	G:A	NotImplemented	338853	0.9039112	1	0	199	0.07
47626	9	40346734	42696	2	A:G	NotImplemented	9	40007916	42695	2	G:A	NotImplemented	338818	1	1	3.37E-39	200	0.07
966	1	288804515	7164	2	A:C	NotImplemented	1	288465802	7163	2	C:A	NotImplemented	338713	0.000386997	0.022058824	0.87951	175	0.07
11697	7	81668795	35128	2	C:A	NotImplemented	7	81330246	35127	2	G:A	NotImplemented	338549	0.03629032	1	0.00103	239	0.07
15999	3	104541320	15465	2	G:T	NotImplemented	3	104203067	15464	2	C:T	NotImplemented	338253	0.06363922	1	6.62E-05	202	0.07
28303	10	17532566	45754	2	A:G	NotImplemented	10	17194516	45753	2	A:G	NotImplemented	338050	0.24469496	1	1.88E-17	268	0.07
33473	2	163952458	11387	2	G:A	NotImplemented	2	163614554	11386	2	A:G	NotImplemented	337904	0.43266463	0.90453297	8.78E-25	278	0.07
23992	5	65140976	26037	2	G:A	NotImplemented	5	64803139	26036	2	A:C	NotImplemented	337837	0.1526647	0.72672874	7.48E-10	274	0.07
4073	4	220018171	23505	2	A:G	NotImplemented	4	219680361	23504	2	G:A	NotImplemented	337810	0.006318023	0.08838133	0.21143	272	0.07
22357	3	56815000	14721	2	A:C	NotImplemented	3	56477408	14720	2	G:T	NotImplemented	337592	0.12823495	0.9346875	1.19E-08	209	0.07
10924	5	118968399	27056	2	G:A	NotImplemented	5	118631452	27055	2	C:T	NotImplemented	336947	0.032336872	1	0.00139	269	0.07
8074	9	118298770	44203	2	A:G	NotImplemented	9	117961904	44202	2	A:G	NotImplemented	336866	0.019827783	0.24242747	0.02466	264	0.07
41818	6	87283619	31152	2	G:A	NotImplemented	6	86946827	31151	2	A:G	NotImplemented	336792	0.9296911	1	0	268	0.07
28644	8	23423461	38191	2	A:G	NotImplemented	8	23087111	38190	2	C:A	NotImplemented	336350	0.25373292	0.69112426	8.63E-17	261	0.07
1870	2	86145724	9887	2	G:A	NotImplemented	2	85809443	9886	2	C:A	NotImplemented	336281	0.00145678	0.03850608	0.58129	246	0.07
10617	1	136266682	3246	2	G:A	NotImplemented	1	135930509	3245	2	G:A	NotImplemented	336173	0.030762859	0.6026786	0.00413	267	0.07
6350	4	203276123	23148	2	A:C	NotImplemented	4	202940034	23147	2	C:T	NotImplemented	336089	0.013286582	0.3156923	0.05827	278	0.07
35477	2	173841479	11605	2	G:A	NotImplemented	2	173505436	11604	2	A:G	NotImplemented	336043	0.53822106	0.8113184	2.67E-36	274	0.07
13423	6	151421298	32820	2	A:G	NotImplemented	6	151085321	32819	2	G:A	NotImplemented	335977	0.046208248	0.2565888	0.00040881	272	0.07
171	4	193329262	22891	2	G:A	NotImplemented	4	192993325	22890	2	G:A	NotImplemented	335937	1.40E-05	0.025	1	273	0.07
17058	2	153478942	11182	2	C:T	NotImplemented	2	153143224	11181	2	G:A	NotImplemented	335718	0.07208002	1	0.00044628	152	0.07
39457	3	99239735	15404	2	C:T	NotImplemented	3	98904508	15403	2	T:C	NotImplemented	335227	0.78855395	1	0	242	0.07
8234	2	142585791	10925	2	G:A	NotImplemented	2	142250739	10924	2	G:T	NotImplemented	335052	0.020471526	0.3301282	0.06806	190	0.07
8856	2	25928410	8497	2	A:G	NotImplemented	2	25593546	8496	2	G:A	NotImplemented	334864	0.023043633	0.24524887	0.01808	278	0.07
14063	9	79880240	43333	2	G:T	NotImplemented	9	79546100	43332	2	G:A	NotImplemented	334140	0.050123397	1	3.85E-05	262	0.07
12125	3	211800033	18164	2	A:G	NotImplemented	3	211466331	18163	2	C:A	NotImplemented	333702	0.038634554	0.63434905	0.005	198	0.07
33231	1	139471696	3266	2	A:G	NotImplemented	1	139138252	3265	2	G:A	NotImplemented	333444	0.42059225	0.76867265	5.04E-22	271	0.07
27212	5	106137332	26880	2	A:G	NotImplemented	5	105804055	26879	2	G:A	NotImplemented	333277	0.21696156	1	2.89E-18	276	0.07
31663	5	94901853	26745	2	G:A	NotImplemented	5	94568676	26744	2	G:A	NotImplemented	333177	0.35363698	0.94375515	5.57E-13	136	0.07
29795	7	53107656	34798	2	C:T	NotImplemented	7	52774585	34797	2	A:C	NotImplemented	333071	0.28738317	1	6.53E-09	122	0.07
31679	9	31757687	42516	2	G:A	NotImplemented	9	31424667	42515	2	G:A	NotImplemented	333020	0.35435104	0.6458333	6.34E-05	119	0.07
8172	7	92751174	35338	2	A:C	NotImplemented	7	92418414	35337	2	G:A	NotImplemented	332760	0.020241484	0.32935917	0.03004	270	0.07
23484	2	24990176	8470	2	C:T	NotImplemented	2	24657494	8469	2	A:G	NotImplemented	332682	0.1447514	0.49774164	3.46E-10	278	0.07
34195	4	132574323	21443	2	A:G	NotImplemented	4	132241867	21442	2	G:C	NotImplemented	332456	0.46819875	0.8418923	1.60E-30	254	0.07
37286	10	57129131	46468	2	A:G	NotImplemented	10	56796759	46467	2	G:A	NotImplemented	332372	0.6443229	1	8.93E-26	200	0.07
44365	2	62459469	9436	2	A:G	NotImplemented	2	62127146	9435	2	C:A	NotImplemented	332323	1	1	1.40E-45	154	0.07
38083	3	55809184	14712	2	A:G	NotImplemented	3	55477321	14711	2	C:A	NotImplemented	331863	0.6991342	1	0	278	0.07
16840	7	129262715	36215	2	T:C	NotImplemented	7	128931016	36214	2	G:A	NotImplemented	331699	0.07028901	1	3.72E-05	197	0.07
2340	9	136065235	44632	2	G:A	NotImplemented	9	135733625	44631	2	G:A	NotImplemented	331610	0.002253741	1	1	256	0.07
34179	6	54934550	30447	2	A:G	NotImplemented	6	54603120	30446	2	C:A	NotImplemented	331430	0.46713614	1	5.46E-15	227	0.07
17654	1	111992377	2946	2	G:A	NotImplemented	1	111661095	2945	2	G:A	NotImplemented	331282	0.07688135	1	3.11E-07	277	0.07
6299	1	137075430	3249	2	G:A	NotImplemented	1	136744230	3248	2	G:A	NotImplemented	331200	0.013129341	0.6875	0.19805	160	0.07
26522	1	59072627	1693	2	C:A	NotImplemented	1	58741778	1692	2	C:T	NotImplemented	330849	0.20110105	1	1.77E-16	260	0.07
11619	5	26334350	25054	2	G:A	NotImplemented	5	26003530	25053	2	C:A	NotImplemented	330820	0.035967343	0.2385589	0.00466	276	0.07
44444	2	96877295	10035	2	G:A	NotImplemented	2	96546811	10034	2	G:A	NotImplemented	330484	1	1	4.28E-37	256	0.07
23615	1	89780396	2482	2	T:C	NotImplemented	1	89449977	2481	2	C:A	NotImplemented	330419	0.14641277	1	2.61E-13	277	0.07
13922	4	123691832	21229	2	G:A	NotImplemented	4	123361462	21228	2	A:C	NotImplemented	330370	0.049285755	0.24665178	0.00032282	270	0.07
6788	10	105646839	47617	2	A:C	NotImplemented	10	105316474	47616	2	A:C	NotImplemented	330365	0.014849959	0.3109756	0.23706	113	0.07
16495	1	201230007	4682	2	G:A	NotImplemented	1	200899797	4681	2	G:A	NotImplemented	330210	0.06732043	0.4577167	1.84E-05	270	0.07
318	2	10350359	8009	2	A:G	NotImplemented	2	10020296	8008	2	G:A	NotImplemented	330063	4.14E-05	0.010043042	1	276	0.07
7312	1	18623812	590	2	C:A	NotImplemented	1	18293753	589	2	A:G	NotImplemented	330059	0.016750416	0.7473262	0.12773	189	0.07
17449	3	134711122	16067	2	G:A	NotImplemented	3	134381766	16066	2	A:C	NotImplemented	329356	0.07513995	0.65088755	1.88E-05	236	0.07
5723	4	172552151	22347	2	A:G	NotImplemented	4	172223397	22346	2	A:G	NotImplemented	328754	0.011239384	0.2942675	0.09189	277	0.07
1243	3	205066008	17975	2	A:G	NotImplemented	3	204737545	17974	2	G:A	NotImplemented	328463	0.000673262	0.043174602	0.66854	274	0.07
29451	1	35573326	1029	2	G:A	NotImplemented	1	35244884	1028	2	A:G	NotImplemented	328442	0.2763632	0.7224002	1.32E-11	260	0.07
42727	4	76053224	20587	2	G:A	NotImplemented	4	75724910	20586	2	C:A	NotImplemented	328314	0.967627	1	1.92E-40	218	0.07
6007	4	233472081	23828	2	G:A	NotImplemented	4	233143923	23827	2	A:G	NotImplemented	328158	0.012154862	0.23684211	0.09625	261	0.07
4272	10	140268961	48516	2	A:G	NotImplemented	10	139940999	48515	2	C:T	NotImplemented	327962	0.006847128	0.10336459	0.21172	254	0.07
17469	4	128630475	21343	2	G:A	NotImplemented	4	128302532	21342	2	G:A	NotImplemented	327943	0.0752465	1	5.70E-07	264	0.07
8386	4	74198877	20553	2	G:A	NotImplemented	4	73870941	20552	2	C:A	NotImplemented	327936	0.02108926	0.5191638	0.02325	276	0.07
29105	6	72964929	30831	2	C:A	NotImplemented	6	72637317	30830	2	A:G	NotImplemented	327612	0.26612628	0.9134367	5.46E-20	268	0.07
16841	9	59855142	43020	2	A:C	NotImplemented	9	59527914	43019	2	C:A	NotImplemented	327228	0.07029449	1	2.69E-07	274	0.07
19511	5	184114658	28449	2	A:C	NotImplemented	5	183787545	28448	2	C:T	NotImplemented	327113	0.094555534	0.33276516	6.04E-07	271	0.07
9030	8	22178266	38157	2	C:T	NotImplemented	8	21851218	38156	2	G:A	NotImplemented	327048	0.023723494	0.23439467	0.01475	266	0.07
9960	3	139535565	16185	2	G:A	NotImplemented	3	139208689	16184	2	G:A	NotImplemented	326876	0.02760876	0.39464286	0.11314	113	0.07
25790	2	157360481	11266	2	C:T	NotImplemented	2	157033633	11265	2	A:C	NotImplemented	326848	0.18619387	0.83347726	4.98E-14	270	0.07
9804	5	154848346	27692	2	A:G	NotImplemented	5	154521973	27691	2	C:A	NotImplemented	326373	0.027044568	0.3064569	0.00713	276	0.07
38834	7	123423641	36053	2	A:G	NotImplemented	7	123097399	36052	2	A:G	NotImplemented	326242	0.7464851	0.88383836	8.86E-41	276	0.07
22003	10	121290953	47992	2	G:A	NotImplemented	10	120965018	47991	2	C:A	NotImplemented	325935	0.12330312	0.7012195	8.36E-09	273	0.07
427	7	2464720	33593	2	A:G	NotImplemented	7	2138827	33592	2	A:G	NotImplemented	325893	7.00E-05	0.009161041	0.86929	274	0.07
13037	7	118335727	35936	2	G:A	NotImplemented	7	118010081	35935	2	G:A	NotImplemented	325646	0.043810606	0.6617827	0.00031681	277	0.07
7533	4	138766855	21593	2	G:A	NotImplemented	4	138441212	21592	2	A:G	NotImplemented	325643	0.017582448	0.54296875	0.22862	117	0.07
10045	5	62626045	25978	2	A:G	NotImplemented	5	62300663	25977	2	A:G	NotImplemented	325382	0.027981818	1	0.00205	277	0.07
2672	3	52619248	14632	2	A:G	NotImplemented	3	52294022	14631	2	G:A	NotImplemented	325226	0.002929459	1	1	254	0.07
39872	5	129585247	27188	2	A:G	NotImplemented	5	129260270	27187	2	C:T	NotImplemented	324977	0.8161725	0.97324306	7.82E-37	166	0.07
18490	6	21854006	29876	2	A:G	NotImplemented	6	21529054	29875	2	A:G	NotImplemented	324952	0.084292606	0.34282586	0.00059454	150	0.07
9177	4	111934431	21031	2	G:C	NotImplemented	4	111609542	21030	2	C:A	NotImplemented	324889	0.024331775	1	0.00569	264	0.07
16922	3	8596750	13597	2	G:A	NotImplemented	3	8272024	13596	2	A:C	NotImplemented	324726	0.070817724	0.27249297	1.37E-05	276	0.07
35394	1	106462679	2835	2	C:A	NotImplemented	1	106138023	2834	2	G:A	NotImplemented	324656	0.53382915	1	5.98E-39	257	0.07
2314	10	104303205	47604	2	G:A	NotImplemented	10	103978643	47603	2	A:G	NotImplemented	324562	0.002203679	0.3409091	0.73173	232	0.07
9498	4	167791917	22225	2	G:A	NotImplemented	4	167467694	22224	2	T:C	NotImplemented	324223	0.025688944	0.19853176	0.01398	279	0.07
5524	2	28002929	8547	2	G:A	NotImplemented	2	27679043	8546	2	A:T	NotImplemented	323886	0.010611638	0.18361244	0.12642	273	0.07
1166	1	169222908	3898	2	G:A	NotImplemented	1	168899159	3897	2	G:A	NotImplemented	323749	0.000563028	0.026086956	0.76231	208	0.07
15749	1	238401861	5706	2	C:A	NotImplemented	1	238078131	5705	2	G:A	NotImplemented	323730	0.061654136	1	0.00771	117	0.07
32596	3	150760769	16480	2	C:A	NotImplemented	3	150437759	16479	2	G:A	NotImplemented	323010	0.392	1	3.04E-15	152	0.07
20568	5	58554543	25846	2	A:C	NotImplemented	5	58232549	25845	2	A:C	NotImplemented	321994	0.10585396	1	2.99E-09	277	0.07
37360	2	123961442	10556	2	G:A	NotImplemented	2	123639730	10555	2	G:A	NotImplemented	321712	0.64885545	1	1.85E-42	235	0.07
2797	5	165360406	27935	2	A:C	NotImplemented	5	165038931	27934	2	C:A	NotImplemented	321475	0.003169772	0.11819116	0.43057	273	0.07
8745	1	23938685	720	2	C:T	NotImplemented	1	23617378	719	2	G:A	NotImplemented	321307	0.02264153	0.73365384	0.01139	277	0.07
18432	5	147206706	27546	2	G:A	NotImplemented	5	146885450	27545	2	C:T	NotImplemented	321256	0.08378124	0.6427015	1.02E-05	246	0.07
25836	4	1875000	18890	2	G:A	NotImplemented	4	1553960	18889	2	T:C	NotImplemented	321040	0.18716578	1	5.59E-14	228	0.07
3766	9	47394373	42835	2	G:A	NotImplemented	9	47073493	42834	2	A:G	NotImplemented	320880	0.005508423	1	0.37786	275	0.07
19968	1	137785641	3256	2	G:A	NotImplemented	1	137464809	3255	2	A:C	NotImplemented	320832	0.09957424	0.40920922	2.52E-05	227	0.07
6615	4	75044853	20572	2	A:G	NotImplemented	4	74724038	20571	2	G:C	NotImplemented	320815	0.014275534	0.28736943	0.05757	268	0.07
7954	6	54233257	30439	2	G:A	NotImplemented	6	53912753	30438	2	G:A	NotImplemented	320504	0.019301051	0.29545453	0.05611	217	0.07
2094	1	214285090	5035	2	G:A	NotImplemented	1	213964764	5034	2	A:C	NotImplemented	320326	0.001813108	0.050738256	0.52829	272	0.07
2191	4	236626169	23959	2	A:G	NotImplemented	4	236305861	23958	2	A:G	NotImplemented	320308	0.001981254	0.081328295	0.61969	210	0.07
42197	2	93407772	9990	2	T:C	NotImplemented	2	93087546	9989	2	C:G	NotImplemented	320226	0.94827586	1	0	276	0.07
11379	1	180335184	4159	2	G:A	NotImplemented	1	180015293	4158	2	G:A	NotImplemented	319891	0.034703247	1	0.00069014	275	0.07
30048	6	81573264	31019	2	G:A	NotImplemented	6	81253436	31018	2	A:C	NotImplemented	319828	0.29667726	1	4.72E-21	268	0.07
45480	4	88795735	20832	2	G:A	NotImplemented	4	88475985	20831	2	A:G	NotImplemented	319750	1	1	1.29E-25	252	0.07
28010	3	16044095	13786	2	G:A	NotImplemented	3	15724637	13785	2	A:C	NotImplemented	319458	0.2370937	0.68622446	2.39E-11	246	0.07
25817	8	160472129	41195	2	G:A	NotImplemented	8	160153232	41194	2	A:C	NotImplemented	318897	0.18674892	0.7375	4.89E-12	273	0.07
36415	9	81497776	43361	2	C:A	NotImplemented	9	81179329	43360	2	G:T	NotImplemented	318447	0.59056526	0.85842067	5.34E-40	277	0.07
44954	3	101715469	15440	2	C:T	NotImplemented	3	101397052	15439	2	G:T	NotImplemented	318417	1	1	0	253	0.07
38014	5	45935166	25564	2	G:A	NotImplemented	5	45617121	25563	2	G:A	NotImplemented	318045	0.69522685	1	1.08E-34	278	0.07
10004	8	81899165	39301	2	C:T	NotImplemented	8	81581463	39300	2	A:G	NotImplemented	317702	0.027807973	0.26486486	0.00654	272	0.07
398	2	6915408	7874	2	A:G	NotImplemented	2	6597776	7873	2	G:A	NotImplemented	317632	6.22E-05	0.008576789	0.88991	274	0.07
25868	10	138690906	48481	2	A:G	NotImplemented	10	138373444	48480	2	C:A	NotImplemented	317462	0.18777521	0.4747114	5.25E-11	273	0.07
15902	4	225163558	23635	2	G:A	NotImplemented	4	224846193	23634	2	G:A	NotImplemented	317365	0.06291263	0.7011409	5.02E-05	241	0.07
16182	5	99855497	26808	2	A:G	NotImplemented	5	99538250	26807	2	G:A	NotImplemented	317247	0.06497379	0.6112812	1.58E-05	268	0.07
12198	3	78876623	15082	2	C:T	NotImplemented	3	78560097	15081	2	C:G	NotImplemented	316526	0.039052498	1	0.00086009	237	0.07
16192	6	77629037	30947	2	A:G	NotImplemented	6	77312661	30946	2	A:C	NotImplemented	316376	0.065043874	0.63233376	0.00358	141	0.07
8574	10	24218163	45897	2	G:A	NotImplemented	10	23901969	45896	2	A:C	NotImplemented	316194	0.021828566	1	0.01738	235	0.07
47248	8	51262098	38674	2	A:G	NotImplemented	8	50946326	38673	2	G:A	NotImplemented	315772	1	1	0	277	0.07
7028	7	57969147	34851	2	G:A	NotImplemented	7	57653685	34850	2	C:A	NotImplemented	315462	0.015826873	1	0.0303	277	0.07
3830	7	56754082	34841	2	G:A	NotImplemented	7	56438665	34840	2	G:A	NotImplemented	315417	0.00565878	0.13842015	0.23758	271	0.07
5712	6	74623564	30866	2	G:A	NotImplemented	6	74308266	30865	2	A:G	NotImplemented	315298	0.01120191	0.7183432	0.12142	238	0.07
6290	10	9915412	45572	2	A:G	NotImplemented	10	9600176	45571	2	A:G	NotImplemented	315236	0.013083041	0.24431819	0.12153	190	0.07
39432	7	83065412	35153	2	A:G	NotImplemented	7	82750888	35152	2	G:A	NotImplemented	314524	0.78704596	1	0	277	0.07
28167	2	172785526	11583	2	G:A	NotImplemented	2	172471042	11582	2	C:A	NotImplemented	314484	0.24139477	0.9365419	7.04E-19	267	0.07
9223	6	129322483	32140	2	G:A	NotImplemented	6	129008068	32139	2	G:A	NotImplemented	314415	0.024519138	0.15658589	0.08747	138	0.07
14612	5	136937624	27322	2	G:A	NotImplemented	5	136623241	27321	2	A:C	NotImplemented	314383	0.053779725	1	3.46E-05	239	0.07
28562	1	41855790	1200	2	A:G	NotImplemented	1	41541757	1199	2	A:G	NotImplemented	314033	0.25185344	0.8115646	4.75E-18	277	0.07
4469	1	23562364	713	2	C:T	NotImplemented	1	23248352	712	2	A:G	NotImplemented	314012	0.007453734	0.49384236	0.22128	274	0.07
23011	9	94380041	43660	2	A:G	NotImplemented	9	94066273	43659	2	C:A	NotImplemented	313768	0.13776709	0.90112686	8.41E-11	272	0.07
8138	8	66499360	38970	2	A:G	NotImplemented	8	66185649	38969	2	C:A	NotImplemented	313711	0.020087337	1	0.01124	275	0.07
20700	2	159986985	11322	2	G:A	NotImplemented	2	159673341	11321	2	A:G	NotImplemented	313644	0.10742771	0.4987715	0.00096654	102	0.07
9025	6	143860325	32561	2	A:G	NotImplemented	6	143546884	32560	2	C:A	NotImplemented	313441	0.023709903	1	0.00688	273	0.07
2549	5	35650236	25299	2	A:C	NotImplemented	5	35336884	25298	2	G:A	NotImplemented	313352	0.002669303	0.08571429	0.65802	96	0.07
3295	3	189299111	17514	2	G:A	NotImplemented	3	188985804	17513	2	A:G	NotImplemented	313307	0.004342432	0.11290322	0.3336	270	0.07
27320	10	82683100	47100	2	G:A	NotImplemented	10	82370379	47099	2	A:G	NotImplemented	312721	0.21957015	0.78922224	3.96E-15	271	0.07
3567	2	43746554	8990	2	A:G	NotImplemented	2	43433994	8989	2	T:C	NotImplemented	312560	0.004991691	0.21481481	0.29605	265	0.07
30698	1	56076411	1609	2	A:C	NotImplemented	1	55764010	1608	2	A:G	NotImplemented	312401	0.31808123	0.6349973	5.87E-18	272	0.07
9795	9	123085894	44303	2	G:A	NotImplemented	9	122773824	44302	2	A:G	NotImplemented	312070	0.027017321	0.6447625	0.00495	273	0.07
21721	2	133202733	10750	2	G:A	NotImplemented	2	132890841	10749	2	A:G	NotImplemented	311892	0.11972791	0.45697197	1.35E-08	269	0.07
40377	2	136290238	10807	2	C:A	NotImplemented	2	135978347	10806	2	A:G	NotImplemented	311891	0.848028	0.9528757	0	254	0.07
26013	8	71246138	39079	2	A:G	NotImplemented	8	70934416	39078	2	A:C	NotImplemented	311722	0.1906524	0.9513367	5.12E-13	233	0.07
46860	7	71132678	34981	2	G:A	NotImplemented	7	70821249	34980	2	G:A	NotImplemented	311429	1	1	5.30E-33	276	0.07
8449	3	106894740	15483	2	G:C	NotImplemented	3	106583600	15482	2	T:C	NotImplemented	311140	0.021322116	1	0.01	274	0.07
37237	2	78860271	9741	2	A:C	NotImplemented	2	78549325	9740	2	G:A	NotImplemented	310946	0.64166665	1	8.97E-44	258	0.07
35201	3	198105030	17761	2	A:G	NotImplemented	3	197794412	17760	2	C:A	NotImplemented	310618	0.52284557	1	2.47E-25	275	0.07
1661	3	121531805	15750	2	G:A	NotImplemented	3	121221213	15749	2	G:A	NotImplemented	310592	0.001153041	0.042089984	0.72535	132	0.07
24406	5	102084698	26854	2	G:A	NotImplemented	5	101774146	26853	2	G:A	NotImplemented	310552	0.15989698	1	2.67E-12	233	0.07
43818	1	108629189	2882	2	A:C	NotImplemented	1	108318879	2881	2	A:C	NotImplemented	310310	1	1	0	275	0.07
22206	8	56495295	38758	2	G:A	NotImplemented	8	56185220	38757	2	G:A	NotImplemented	310075	0.12642045	1	1.84E-11	265	0.07
41621	8	70026785	39038	2	A:G	NotImplemented	8	69716894	39037	2	A:G	NotImplemented	309891	0.9212249	0.9834056	0	268	0.07
625	6	92467802	31269	2	G:A	NotImplemented	6	92157997	31268	2	A:C	NotImplemented	309805	0.000163228	0.02376033	0.87983	245	0.07
41597	3	63530749	14845	2	G:A	NotImplemented	3	63220950	14844	2	A:G	NotImplemented	309799	0.91989434	1	0	273	0.07
33041	4	103171178	20955	2	G:A	NotImplemented	4	102861763	20954	2	A:G	NotImplemented	309415	0.41233957	1	1.18E-25	217	0.07
5027	1	8939000	289	2	A:G	NotImplemented	1	8629787	288	2	A:G	NotImplemented	309213	0.009042245	0.41666666	0.14525	252	0.07
627	5	186143111	28501	2	G:A	NotImplemented	5	185833902	28500	2	G:C	NotImplemented	309209	0.000163582	0.09247312	1	211	0.07
14008	1	102099075	2749	2	G:A	NotImplemented	1	101789920	2748	2	G:A	NotImplemented	309155	0.049775347	0.46534654	0.00023715	270	0.07
12618	10	7475415	45516	2	C:A	NotImplemented	10	7166356	45515	2	G:A	NotImplemented	309059	0.04150903	0.51210827	0.00068336	274	0.07
32300	4	124002705	21234	2	A:C	NotImplemented	4	123693704	21233	2	G:A	NotImplemented	309001	0.37966102	1	0.00546	61	0.07
45307	4	43616415	19916	2	G:A	NotImplemented	4	43307485	19915	2	G:A	NotImplemented	308930	1	1	0	275	0.07
37456	9	61771614	43060	2	A:C	NotImplemented	9	61462715	43059	2	A:G	NotImplemented	308899	0.65530354	0.8157008	7.01E-45	269	0.07
34528	5	102732234	26859	2	G:A	NotImplemented	5	102423439	26858	2	A:T	NotImplemented	308795	0.48401037	1	5.04E-18	199	0.07
47229	8	46230257	38627	2	A:G	NotImplemented	8	45921506	38626	2	C:T	NotImplemented	308751	1	1	0	275	0.07
30456	10	55474685	46440	2	T:C	NotImplemented	10	55166050	46439	2	A:G	NotImplemented	308635	0.30964467	1	7.83E-25	272	0.07
20767	9	116776010	44176	2	C:A	NotImplemented	9	116467538	44175	2	A:G	NotImplemented	308472	0.10831612	0.78008777	1.65E-07	238	0.07
15115	6	153816871	32885	2	G:A	NotImplemented	6	153508457	32884	2	G:A	NotImplemented	308414	0.057224143	0.23921569	0.00339	194	0.07
19083	5	47117107	25596	2	A:G	NotImplemented	5	46808708	25595	2	C:T	NotImplemented	308399	0.09035166	0.8753297	1.71E-07	260	0.07
787	1	258413341	6222	2	C:T	NotImplemented	1	258105714	6221	2	G:A	NotImplemented	307627	0.00025531	0.095052086	1	278	0.07
139	3	37667466	14292	2	A:G	NotImplemented	3	37360100	14291	2	G:A	NotImplemented	307366	8.58E-06	0.003148898	1	277	0.07
6346	1	250924607	6038	2	C:T	NotImplemented	1	250617375	6037	2	T:G	NotImplemented	307232	0.013276245	1	0.05434	274	0.07
26672	6	59027618	30548	2	G:A	NotImplemented	6	58720756	30547	2	G:A	NotImplemented	306862	0.20486772	0.83809525	2.60E-09	255	0.07
10212	1	229128569	5476	2	A:G	NotImplemented	1	228821711	5475	2	G:A	NotImplemented	306858	0.028749522	0.60772836	0.00416	268	0.07
8226	5	79245930	26383	2	T:A	NotImplemented	5	78939245	26382	2	G:A	NotImplemented	306685	0.020447671	0.2736842	0.02921	276	0.07
9017	8	133997335	40542	2	A:G	NotImplemented	8	133690757	40541	2	G:A	NotImplemented	306578	0.023679461	0.615465	0.00935	276	0.07
13512	1	42477578	1220	2	G:A	NotImplemented	1	42171329	1219	2	A:C	NotImplemented	306249	0.04675506	0.59418106	0.00042457	269	0.07
4373	5	64134244	26002	2	G:A	NotImplemented	5	63828206	26001	2	C:A	NotImplemented	306038	0.007176179	0.094810136	0.17607	260	0.07
8139	5	78336068	26367	2	G:A	NotImplemented	5	78030100	26366	2	A:C	NotImplemented	305968	0.020092577	0.6464516	0.01826	274	0.07
21128	1	28377505	851	2	A:G	NotImplemented	1	28071627	850	2	T:C	NotImplemented	305878	0.11266667	0.8666667	2.05E-08	275	0.07
547	7	119956855	35961	2	A:G	NotImplemented	7	119650983	35960	2	A:G	NotImplemented	305872	0.000114738	0.07333333	1	278	0.07
12849	4	117591077	21127	2	A:G	NotImplemented	4	117285276	21126	2	G:A	NotImplemented	305801	0.04274069	1	0.00014052	275	0.07
8559	1	164053282	3784	2	A:G	NotImplemented	1	163747567	3783	2	G:A	NotImplemented	305715	0.021744277	0.49242425	0.01991	268	0.07
566	10	142142601	48583	2	A:G	NotImplemented	10	141836920	48582	2	A:T	NotImplemented	305681	0.000125767	0.019053008	1	200	0.07
2498	5	126854280	27141	2	G:A	NotImplemented	5	126548612	27140	2	G:A	NotImplemented	305668	0.002555043	0.11051646	0.48083	277	0.07
30001	10	61701808	46587	2	C:A	NotImplemented	10	61396319	46586	2	A:G	NotImplemented	305489	0.29512423	1	2.78E-21	249	0.07
36817	7	148120520	36735	2	A:G	NotImplemented	7	147815239	36734	2	G:A	NotImplemented	305281	0.61390793	0.91159326	9.51E-38	273	0.07
27417	1	171553825	3946	2	G:A	NotImplemented	1	171248957	3945	2	G:A	NotImplemented	304868	0.22224559	1	2.37E-17	274	0.07
25172	3	201136921	17843	2	G:A	NotImplemented	3	200832324	17842	2	G:A	NotImplemented	304597	0.17455357	1	2.72E-13	258	0.07
36818	7	56438665	34840	2	G:A	NotImplemented	7	56134331	34839	2	G:A	NotImplemented	304334	0.61405915	1	1.40E-44	263	0.07
8098	5	212729897	29285	2	A:G	NotImplemented	5	212425591	29284	2	A:G	NotImplemented	304306	0.019933555	0.14285715	0.09123	170	0.07
21032	3	71010218	15016	2	G:A	NotImplemented	3	70706009	15015	2	G:A	NotImplemented	304209	0.11150543	1	3.09E-08	216	0.07
18900	8	73769371	39144	2	A:G	NotImplemented	8	73465219	39143	2	C:T	NotImplemented	304152	0.08833361	1	5.19E-08	262	0.07
9640	3	180558572	17251	2	G:A	NotImplemented	3	180254508	17250	2	G:A	NotImplemented	304064	0.0262738	1	0.0042	276	0.07
506	9	142041214	44829	2	C:T	NotImplemented	9	141737228	44828	2	A:G	NotImplemented	303986	9.66E-05	0.06122449	1	230	0.07
22251	7	28333153	34251	2	T:C	NotImplemented	7	28029313	34250	2	G:T	NotImplemented	303840	0.12688617	0.93064517	1.92E-08	215	0.07
4704	4	76357038	20588	2	G:A	NotImplemented	4	76053224	20587	2	G:A	NotImplemented	303814	0.008110995	0.19629629	0.18371	217	0.07
30875	4	135004029	21495	2	A:G	NotImplemented	4	134700333	21494	2	G:A	NotImplemented	303696	0.32363507	1	6.95E-24	269	0.07
28480	10	97387357	47446	2	A:G	NotImplemented	10	97083980	47445	2	C:A	NotImplemented	303377	0.24920093	1	3.74E-19	262	0.07
23840	1	143504607	3346	2	G:A	NotImplemented	1	143201265	3345	2	A:G	NotImplemented	303342	0.14989497	0.5030303	5.61E-08	246	0.07
19840	7	62641747	34891	2	C:A	NotImplemented	7	62338692	34890	2	G:A	NotImplemented	303055	0.09824219	0.531401	4.35E-05	194	0.07
40309	4	100995594	20948	2	G:A	NotImplemented	4	100692562	20947	2	G:A	NotImplemented	303032	0.84375	1	2.69E-36	279	0.07
22033	1	266737766	6454	2	G:A	NotImplemented	1	266434804	6453	2	G:A	NotImplemented	302962	0.123792976	0.82849777	7.55E-10	266	0.07
24345	10	34060613	46119	2	G:A	NotImplemented	10	33758238	46118	2	A:G	NotImplemented	302375	0.15905912	0.7310952	4.71E-12	275	0.07
11554	1	298356510	7472	2	G:A	NotImplemented	1	298054298	7471	2	C:A	NotImplemented	302212	0.035585824	0.4864341	0.02309	159	0.07
36887	3	68362322	14969	2	A:G	NotImplemented	3	68060119	14968	2	A:G	NotImplemented	302203	0.6189317	1	0	274	0.07
30040	4	33146851	19658	2	A:G	NotImplemented	4	32844717	19657	2	T:C	NotImplemented	302134	0.29650536	0.6637228	2.72E-14	275	0.07
12663	10	43339415	46290	2	C:T	NotImplemented	10	43037711	46289	2	A:G	NotImplemented	301704	0.041708235	1	0.00062102	229	0.07
35332	6	80797887	30998	2	A:G	NotImplemented	6	80496446	30997	2	A:G	NotImplemented	301441	0.5308392	1	2.14E-24	174	0.07
34503	8	57408021	38780	2	G:C	NotImplemented	8	57106819	38779	2	C:A	NotImplemented	301202	0.48260117	1	5.68E-26	277	0.07
21733	4	98174560	20934	2	C:A	NotImplemented	4	97873868	20933	2	A:C	NotImplemented	300692	0.12	1	2.37E-09	231	0.08
36679	7	57652779	34849	2	G:A	NotImplemented	7	57352130	34848	2	G:A	NotImplemented	300649	0.6059266	1	1.40E-45	270	0.08
6855	8	105733983	39771	2	A:G	NotImplemented	8	105433370	39770	2	G:A	NotImplemented	300613	0.015130564	0.48474702	0.04973	277	0.08
18202	6	99291807	31441	2	G:A	NotImplemented	6	98991253	31440	2	A:C	NotImplemented	300554	0.08163178	0.4832189	7.08E-06	271	0.08
9958	7	76309637	35032	2	G:A	NotImplemented	7	76009174	35031	2	G:A	NotImplemented	300463	0.027604463	1	0.00272	278	0.08
23047	5	147506970	27547	2	G:A	NotImplemented	5	147206706	27546	2	G:A	NotImplemented	300264	0.13836329	0.48958334	4.64E-09	245	0.08
4800	6	4610820	29648	2	A:G	NotImplemented	6	4310583	29647	2	G:A	NotImplemented	300237	0.00834227	0.3810241	0.15471	274	0.08
47247	8	50883298	38670	2	A:G	NotImplemented	8	50583127	38669	2	G:A	NotImplemented	300171	1	1	0	268	0.08
11898	6	52434971	30422	2	G:A	NotImplemented	6	52134834	30421	2	G:A	NotImplemented	300137	0.037393164	1	0.00050065	265	0.08
13127	2	39918454	8892	2	C:A	NotImplemented	2	39618603	8891	2	A:G	NotImplemented	299851	0.044444446	1	0.00252	172	0.08
5119	6	103297956	31506	2	A:G	NotImplemented	6	102998442	31505	2	T:C	NotImplemented	299514	0.009343497	1	0.35613	204	0.08
33610	9	36753936	42626	2	A:G	NotImplemented	9	36454498	42625	2	C:A	NotImplemented	299438	0.43902665	1	9.20E-31	258	0.08
19	7	88544898	35268	2	C:G	NotImplemented	7	88245763	35267	2	G:A	NotImplemented	299135	2.89E-07	0.000883783	1	266	0.08
10024	4	181759432	22586	2	A:G	NotImplemented	4	181460337	22585	2	C:A	NotImplemented	299095	0.027904449	0.31724998	0.00671	274	0.08
40576	10	1018145	45343	2	A:G	NotImplemented	10	719059	45342	2	G:A	NotImplemented	299086	0.86123914	1	0	271	0.08
9214	3	74589766	15061	2	G:A	NotImplemented	3	74290763	15060	2	C:T	NotImplemented	299003	0.024487922	1	0.01077	229	0.08
30845	7	89061901	35276	2	A:G	NotImplemented	7	88763023	35275	2	G:A	NotImplemented	298878	0.32241282	0.7008547	2.42E-08	140	0.08
12914	4	30228778	19587	2	A:C	NotImplemented	4	29930492	19586	2	C:A	NotImplemented	298286	0.04312562	0.2563101	0.00134	275	0.08
43932	1	153708422	3537	2	G:A	NotImplemented	1	153410287	3536	2	G:A	NotImplemented	298135	1	1	0	227	0.08
47197	8	43641935	38578	2	T:A	NotImplemented	8	43343831	38577	2	T:G	NotImplemented	298104	1	1	0	267	0.08
5333	5	21365318	24926	2	G:A	NotImplemented	5	21067370	24925	2	A:G	NotImplemented	297948	0.010032221	0.1602434	0.10108	276	0.08
43447	2	148252684	11063	2	G:A	NotImplemented	2	147954827	11062	2	A:G	NotImplemented	297857	0.9845975	1	0	265	0.08
25713	3	139208689	16184	2	G:A	NotImplemented	3	138910833	16183	2	C:A	NotImplemented	297856	0.18470418	1	6.27E-07	113	0.08
37951	2	201863136	12334	2	G:A	NotImplemented	2	201565328	12333	2	A:G	NotImplemented	297808	0.6905744	1	0	273	0.08
39442	1	21380783	655	2	C:T	NotImplemented	1	21083286	654	2	C:A	NotImplemented	297497	0.7875766	1	0	272	0.08
2937	5	9131080	24589	2	G:A	NotImplemented	5	8833779	24588	2	A:G	NotImplemented	297301	0.003522603	0.07094418	0.5999	137	0.08
44875	3	78508868	15080	2	G:A	NotImplemented	3	78211916	15079	2	A:G	NotImplemented	296952	1	1	0	279	0.08
19306	4	141117962	21624	2	G:C	NotImplemented	4	140821073	21623	2	A:G	NotImplemented	296889	0.0923761	0.5375	7.20E-07	259	0.08
12813	10	108942445	47698	2	A:G	NotImplemented	10	108645608	47697	2	C:A	NotImplemented	296837	0.042571656	0.3596059	0.00223	260	0.08
34467	10	116264684	47875	2	A:G	NotImplemented	10	115968000	47874	2	A:G	NotImplemented	296684	0.48073763	1	5.92E-32	239	0.08
1158	2	217652407	12817	2	C:T	NotImplemented	2	217355797	12816	2	G:A	NotImplemented	296610	0.000550128	0.07608695	0.86127	255	0.08
22043	8	79249776	39266	2	A:G	NotImplemented	8	78953262	39265	2	C:T	NotImplemented	296514	0.12396397	1	2.62E-09	221	0.08
14018	7	54068282	34809	2	G:A	NotImplemented	7	53771823	34808	2	G:C	NotImplemented	296459	0.04984721	1	0.00135	199	0.08
13587	8	50156262	38667	2	G:A	NotImplemented	8	49859983	38666	2	A:T	NotImplemented	296279	0.047123622	1	3.94E-05	270	0.08
10672	9	104658352	43897	2	A:G	NotImplemented	9	104362251	43896	2	A:G	NotImplemented	296101	0.031011237	1	0.0056	224	0.08
46416	6	41691514	30279	2	C:T	NotImplemented	6	41395586	30278	2	C:G	NotImplemented	295928	1	1	0	274	0.08
21140	8	85847172	39379	2	A:G	NotImplemented	8	85551549	39378	2	C:A	NotImplemented	295623	0.112804234	1	2.40E-10	262	0.08
3064	2	170861559	11540	2	G:A	NotImplemented	2	170566030	11539	2	A:C	NotImplemented	295529	0.003780295	0.12607099	0.32058	272	0.08
19147	6	157517996	33025	2	G:A	NotImplemented	6	157222932	33024	2	C:G	NotImplemented	295064	0.09093716	1	3.25E-06	184	0.08
24246	8	63420783	38910	2	G:A	NotImplemented	8	63126141	38909	2	G:A	NotImplemented	294642	0.1574074	1	1.05E-13	260	0.08
7149	6	161207909	33195	2	C:A	NotImplemented	6	160913334	33194	2	C:A	NotImplemented	294575	0.016165562	0.2068687	0.1657	151	0.08
29599	5	160499132	27820	2	A:G	NotImplemented	5	160204733	27819	2	G:A	NotImplemented	294399	0.2808239	0.6420779	3.99E-14	212	0.08
47394	8	85129811	39366	2	A:G	NotImplemented	8	84835670	39365	2	G:A	NotImplemented	294141	1	1	6.17E-12	138	0.08
30990	2	119081175	10455	2	G:A	NotImplemented	2	118787038	10454	2	T:C	NotImplemented	294137	0.32790706	0.93956524	1.72E-15	278	0.08
14329	10	83306950	47104	2	A:G	NotImplemented	10	83012832	47103	2	G:A	NotImplemented	294118	0.051844515	0.4450744	0.00043576	261	0.08
19749	7	63625850	34906	2	G:C	NotImplemented	7	63331803	34905	2	G:C	NotImplemented	294047	0.09722037	1	7.54E-09	271	0.08
43584	8	76507396	39220	2	A:G	NotImplemented	8	76213523	39219	2	A:G	NotImplemented	293873	0.9855556	1	0	277	0.08
46201	5	132114149	27242	2	C:G	NotImplemented	5	131820298	27241	2	G:A	NotImplemented	293851	1	1	1.11E-19	94	0.08
4149	5	136240987	27315	2	G:A	NotImplemented	5	135947153	27314	2	A:G	NotImplemented	293834	0.00649831	0.32809916	0.25758	271	0.08
24863	7	16202304	33966	2	G:A	NotImplemented	7	15908562	33965	2	C:A	NotImplemented	293742	0.16848643	0.86567163	8.47E-11	216	0.08
23680	4	61364051	20263	2	G:A	NotImplemented	4	61070454	20262	2	G:A	NotImplemented	293597	0.14726596	0.865338	1.23E-10	241	0.08
32	10	89166543	47267	2	C:A	NotImplemented	10	88872969	47266	2	A:G	NotImplemented	293574	5.66E-07	0.004576659	1	261	0.08
23529	3	57394519	14740	2	C:G	NotImplemented	3	57101179	14739	2	C:A	NotImplemented	293340	0.145343	0.47903526	2.81E-08	234	0.08
3743	5	16635469	24796	2	G:A	NotImplemented	5	16342358	24795	2	C:A	NotImplemented	293111	0.005446623	0.18518518	0.6337	44	0.08
17166	6	93069217	31276	2	C:A	NotImplemented	6	92776137	31275	2	G:A	NotImplemented	293080	0.07286923	0.4827586	1.21E-05	270	0.08
23769	4	66281745	20364	2	G:A	NotImplemented	4	65988814	20363	2	C:T	NotImplemented	292931	0.14882207	1	2.66E-12	264	0.08
8445	7	30066706	34286	2	G:A	NotImplemented	7	29773926	34285	2	G:A	NotImplemented	292780	0.02130841	1	0.01792	238	0.08
11989	2	175618724	11645	2	G:A	NotImplemented	2	175326019	11644	2	G:A	NotImplemented	292705	0.037924964	1	0.00056147	275	0.08
44449	2	97415000	10044	2	G:A	NotImplemented	2	97122405	10043	2	G:A	NotImplemented	292595	1	1	2.34E-43	236	0.08
5108	5	83314105	26471	2	A:G	NotImplemented	5	83021567	26470	2	G:T	NotImplemented	292538	0.009313094	0.21891327	0.16261	230	0.08
21039	4	71599811	20488	2	A:G	NotImplemented	4	71307373	20487	2	C:T	NotImplemented	292438	0.11161866	0.35777593	1.44E-07	265	0.08
47238	8	48131162	38643	2	G:A	NotImplemented	8	47838871	38642	2	A:T	NotImplemented	292291	1	1	0	274	0.08
8987	2	12651625	8109	2	C:A	NotImplemented	2	12359674	8108	2	A:C	NotImplemented	291951	0.023563778	0.84615386	0.00914	276	0.08
23734	1	169757709	3905	2	C:A	NotImplemented	1	169465989	3904	2	G:A	NotImplemented	291720	0.14817072	1	1.65E-06	127	0.08
27289	2	87280928	9907	2	A:G	NotImplemented	2	86989392	9906	2	G:A	NotImplemented	291536	0.21875	1	9.54E-17	255	0.08
36060	4	79475785	20662	2	C:T	NotImplemented	4	79184302	20661	2	A:G	NotImplemented	291483	0.5724591	0.7735537	1.57E-39	274	0.08
16694	10	62674948	46618	2	A:G	NotImplemented	10	62383565	46617	2	A:C	NotImplemented	291383	0.06898298	0.2800759	2.11E-05	271	0.08
20793	6	85356378	31104	2	A:G	NotImplemented	6	85065060	31103	2	A:G	NotImplemented	291318	0.10865858	0.81512606	4.69E-07	220	0.08
4507	8	111152294	39899	2	A:G	NotImplemented	8	110861124	39898	2	C:A	NotImplemented	291170	0.007582113	0.1240404	0.16535	271	0.08
17105	3	61241812	14825	2	G:A	NotImplemented	3	60950773	14824	2	A:G	NotImplemented	291039	0.07242798	0.53333336	1.36E-05	273	0.08
5974	6	30931606	30062	2	G:A	NotImplemented	6	30640598	30061	2	G:A	NotImplemented	291008	0.012043189	1	0.14259	244	0.08
4249	9	50709061	42909	2	A:G	NotImplemented	9	50418438	42908	2	A:G	NotImplemented	290623	0.006779023	1	0.38117	274	0.08
3876	1	29255738	874	2	A:G	NotImplemented	1	28965243	873	2	A:G	NotImplemented	290495	0.005781773	0.2465374	0.23697	272	0.08
30914	3	86055272	15136	2	C:T	NotImplemented	3	85764970	15135	2	T:C	NotImplemented	290302	0.32510722	0.91661453	1.94E-16	200	0.08
29282	2	44680648	9022	2	A:C	NotImplemented	2	44390564	9021	2	C:A	NotImplemented	290084	0.2710069	0.54535276	1.14E-09	145	0.08
2043	9	150911170	45100	2	A:G	NotImplemented	9	150621186	45099	2	C:A	NotImplemented	289984	0.001724017	0.16837607	0.62686	278	0.08
21352	8	137292368	40633	2	A:G	NotImplemented	8	137002595	40632	2	G:A	NotImplemented	289773	0.11520394	0.8464806	7.44E-09	253	0.08
42317	10	20707879	45821	2	C:A	NotImplemented	10	20418273	45820	2	C:G	NotImplemented	289606	0.9537485	1	0	277	0.08
25814	6	39819341	30238	2	A:G	NotImplemented	6	39529803	30237	2	G:T	NotImplemented	289538	0.18662271	0.88139737	6.35E-14	275	0.08
3329	2	230961561	13120	2	A:T	NotImplemented	2	230672196	13119	2	C:A	NotImplemented	289365	0.00443489	0.27142859	0.41439	255	0.08
17597	1	48286864	1415	2	A:G	NotImplemented	1	47997556	1414	2	C:G	NotImplemented	289308	0.07635854	0.92853373	3.38E-07	271	0.08
21937	9	155451373	45294	2	A:G	NotImplemented	9	155162156	45293	2	G:A	NotImplemented	289217	0.12223867	0.8911534	3.13E-09	243	0.08
10129	8	122281936	40218	2	C:T	NotImplemented	8	121992794	40217	2	G:A	NotImplemented	289142	0.028374063	0.85698926	0.00475	266	0.08
47750	9	86193816	43453	2	G:A	NotImplemented	9	85904745	43452	2	A:G	NotImplemented	289071	1	1	0	223	0.08
3892	7	141464186	36508	2	A:C	NotImplemented	7	141175177	36507	2	A:G	NotImplemented	289009	0.005829822	0.12115891	0.21617	273	0.08
35249	10	111307609	47741	2	A:G	NotImplemented	10	111018930	47740	2	A:G	NotImplemented	288679	0.5253702	0.9662179	1.71E-28	276	0.08
17365	5	30616514	25152	2	G:A	NotImplemented	5	30327892	25151	2	A:G	NotImplemented	288622	0.074451216	0.29261363	3.30E-05	249	0.08
15680	7	70661212	34975	2	A:G	NotImplemented	7	70372760	34974	2	T:C	NotImplemented	288452	0.061216656	0.36603773	0.00333	189	0.08
3280	2	223837828	12968	2	C:T	NotImplemented	2	223549652	12967	2	G:A	NotImplemented	288176	0.004301716	0.45777777	0.54236	244	0.08
8957	1	78662214	2233	2	G:A	NotImplemented	1	78374038	2232	2	C:T	NotImplemented	288176	0.0234375	1	0.00997	245	0.08
21054	1	14030894	443	2	G:A	NotImplemented	1	13742778	442	2	G:A	NotImplemented	288116	0.111757904	0.4731834	1.40E-07	261	0.08
46862	7	71975101	34990	2	A:G	NotImplemented	7	71687002	34989	2	A:C	NotImplemented	288099	1	1	1.18E-23	269	0.08
31135	5	97211725	26783	2	A:G	NotImplemented	5	96923712	26782	2	G:A	NotImplemented	288013	0.33346277	1	1.70E-23	271	0.08
11651	3	17932442	13821	2	A:T	NotImplemented	3	17644454	13820	2	A:G	NotImplemented	287988	0.03613949	0.35748792	0.00271	252	0.08
19980	9	62874151	43091	2	A:G	NotImplemented	9	62586351	43090	2	G:A	NotImplemented	287800	0.09965157	1	1.08E-08	272	0.08
42713	5	134054331	27269	2	G:A	NotImplemented	5	133766746	27268	2	G:A	NotImplemented	287585	0.967422	1	0	248	0.08
26932	4	163225753	22125	2	A:C	NotImplemented	4	162938405	22124	2	G:A	NotImplemented	287348	0.21027628	0.70535713	2.07E-14	276	0.08
33330	6	73443693	30848	2	G:A	NotImplemented	6	73156393	30847	2	G:A	NotImplemented	287300	0.4247999	0.73800766	6.58E-26	263	0.08
29006	2	69659720	9599	2	A:C	NotImplemented	2	69372478	9598	2	G:A	NotImplemented	287242	0.2633684	0.6468314	2.19E-10	274	0.08
1835	6	39079023	30229	2	A:G	NotImplemented	6	38792022	30228	2	C:A	NotImplemented	287001	0.001399882	0.10061408	0.56017	272	0.08
15315	3	119633400	15709	2	C:A	NotImplemented	3	119346510	15708	2	A:C	NotImplemented	286890	0.058513187	0.32410097	0.00255	178	0.08
7541	6	57258995	30502	2	G:A	NotImplemented	6	56972157	30501	2	G:C	NotImplemented	286838	0.017600464	1	0.0309	250	0.08
21065	1	57842671	1659	2	A:T	NotImplemented	1	57555960	1658	2	A:T	NotImplemented	286711	0.11194047	0.42528737	1.82E-06	275	0.08
2971	3	167406040	16892	2	C:A	NotImplemented	3	167119406	16891	2	C:A	NotImplemented	286634	0.003589102	0.26559356	0.46728	219	0.08
11486	4	159020814	22022	2	G:A	NotImplemented	4	158734262	22021	2	G:A	NotImplemented	286552	0.035240907	0.7190669	0.00178	277	0.08
21031	8	106094466	39780	2	A:C	NotImplemented	8	105807971	39779	2	A:C	NotImplemented	286495	0.1114983	0.38974184	6.51E-08	277	0.08
4355	9	6780097	41907	2	G:A	NotImplemented	9	6493837	41906	2	G:A	NotImplemented	286260	0.007100943	0.69222224	0.21977	277	0.08
8294	5	166904052	27969	2	G:A	NotImplemented	5	166617846	27968	2	A:G	NotImplemented	286206	0.02077922	1	0.01479	261	0.08
6987	8	42083588	38567	2	G:A	NotImplemented	8	41797470	38566	2	A:G	NotImplemented	286118	0.015682349	1	0.07849	236	0.08
34856	8	154539554	41042	2	T:C	NotImplemented	8	154253498	41041	2	G:A	NotImplemented	286056	0.5031914	0.7662856	8.54E-34	276	0.08
8239	6	3183044	29607	2	A:G	NotImplemented	6	2897135	29606	2	A:G	NotImplemented	285909	0.020495433	0.52495974	0.02896	236	0.08
23181	6	14866146	29790	2	A:G	NotImplemented	6	14580240	29789	2	T:A	NotImplemented	285906	0.14038569	0.5105263	0.00214	93	0.08
4204	3	31391522	14141	2	A:G	NotImplemented	3	31105711	14140	2	A:G	NotImplemented	285811	0.00663783	0.14705345	0.17526	275	0.08
32789	10	122829197	48041	2	G:A	NotImplemented	10	122543547	48040	2	A:C	NotImplemented	285650	0.40101954	1	3.67E-26	235	0.08
109	4	207130155	23226	2	G:A	NotImplemented	4	206844616	23225	2	A:G	NotImplemented	285539	5.56E-06	0.007407407	1	268	0.08
6831	3	30499509	14127	2	C:T	NotImplemented	3	30213974	14126	2	C:A	NotImplemented	285535	0.015036611	1	0.05511	279	0.08
24515	9	77357110	43278	2	G:A	NotImplemented	9	77071689	43277	2	A:T	NotImplemented	285421	0.16205916	0.41616163	8.99E-11	272	0.08
21701	5	19076889	24859	2	G:A	NotImplemented	5	18791564	24858	2	A:G	NotImplemented	285325	0.119321026	0.9396285	7.40E-10	273	0.08
5540	2	149799641	11110	2	C:T	NotImplemented	2	149514425	11109	2	A:G	NotImplemented	285216	0.010667128	0.501355	0.09227	276	0.08
13004	6	29638523	30032	2	A:G	NotImplemented	6	29353505	30031	2	A:G	NotImplemented	285018	0.04368234	0.24219292	0.00106	260	0.08
27553	1	284571825	7024	2	A:G	NotImplemented	1	284286893	7023	2	A:G	NotImplemented	284932	0.22534722	1	5.28E-14	194	0.08
41593	8	49006236	38656	2	G:A	NotImplemented	8	48721341	38655	2	G:A	NotImplemented	284895	0.9195122	1	2.31E-32	231	0.08
20898	6	140068663	32459	2	C:T	NotImplemented	6	139783877	32458	2	C:A	NotImplemented	284786	0.109913155	0.687643	5.60E-08	273	0.08
27262	10	41961077	46268	2	A:G	NotImplemented	10	41676515	46267	2	G:A	NotImplemented	284562	0.21808511	1	1.19E-09	135	0.08
46378	6	9493506	29757	2	G:A	NotImplemented	6	9208973	29756	2	G:A	NotImplemented	284533	1	1	8.07E-41	276	0.08
3316	7	142428610	36545	2	G:A	NotImplemented	7	142144111	36544	2	A:G	NotImplemented	284499	0.004392561	0.61495847	0.48685	278	0.08
12420	7	44007015	34627	2	G:A	NotImplemented	7	43722524	34626	2	T:C	NotImplemented	284491	0.040365577	1	0.00037726	255	0.08
42945	8	47597543	38636	2	G:A	NotImplemented	8	47313582	38635	2	G:A	NotImplemented	283961	0.9720187	1	0	275	0.08
2583	5	84836255	26504	2	C:A	NotImplemented	5	84552303	26503	2	C:A	NotImplemented	283952	0.002748498	0.3923077	0.54593	237	0.08
3264	8	116678930	40051	2	C:A	NotImplemented	8	116395048	40050	2	A:G	NotImplemented	283882	0.004260976	0.08181074	0.32648	273	0.08
31855	3	53490431	14651	2	G:A	NotImplemented	3	53206603	14650	2	A:G	NotImplemented	283828	0.36121076	1	4.57E-22	259	0.08
7007	1	113349466	2973	2	A:C	NotImplemented	1	113065696	2972	2	C:T	NotImplemented	283770	0.015733717	1	0.03244	277	0.08
39067	9	52343494	42935	2	C:A	NotImplemented	9	52059758	42934	2	A:G	NotImplemented	283736	0.76348966	1	0	272	0.08
19669	4	63850196	20305	2	A:C	NotImplemented	4	63566518	20304	2	A:G	NotImplemented	283678	0.09640906	0.54697984	3.74E-07	270	0.08
482	2	222319790	12941	2	C:A	NotImplemented	2	222036212	12940	2	G:A	NotImplemented	283578	8.87E-05	0.023809524	1	246	0.08
21349	3	89430506	15211	2	T:C	NotImplemented	3	89146964	15210	2	T:C	NotImplemented	283542	0.115169086	1	8.47E-08	241	0.08
21946	3	141289762	16226	2	G:T	NotImplemented	3	141006273	16225	2	C:A	NotImplemented	283489	0.12244898	0.42857143	3.92E-07	272	0.08
23789	10	70929342	46820	2	G:A	NotImplemented	10	70646171	46819	2	G:A	NotImplemented	283171	0.14909586	0.5332906	2.25E-09	243	0.08
11259	2	26359413	8502	2	A:G	NotImplemented	2	26076358	8501	2	G:A	NotImplemented	283055	0.034058467	1	0.00045844	276	0.08
20040	2	234071827	13207	2	A:G	NotImplemented	2	233788856	13206	2	A:G	NotImplemented	282971	0.10019515	0.37014633	1.37E-06	269	0.08
297	3	61626806	14835	2	G:A	NotImplemented	3	61343950	14834	2	A:T	NotImplemented	282856	3.61E-05	0.047272727	1	262	0.08
14269	3	118779036	15694	2	G:A	NotImplemented	3	118496301	15693	2	G:A	NotImplemented	282735	0.051433694	0.34166667	0.00589	158	0.08
9767	9	125756558	44374	2	C:A	NotImplemented	9	125473834	44373	2	A:G	NotImplemented	282724	0.026873648	0.8308913	0.00518	277	0.08
27818	9	37300599	42642	2	C:G	NotImplemented	9	37018144	42641	2	A:G	NotImplemented	282455	0.2320274	0.9226426	1.38E-16	274	0.08
41355	4	118717732	21141	2	G:A	NotImplemented	4	118435297	21140	2	A:C	NotImplemented	282435	0.90790004	0.9618764	0	269	0.08
24417	1	96619047	2626	2	G:A	NotImplemented	1	96336870	2625	2	G:A	NotImplemented	282177	0.16021281	0.4051956	5.64E-09	249	0.08
3484	2	117343253	10424	2	C:T	NotImplemented	2	117061123	10423	2	C:A	NotImplemented	282130	0.004786895	1	0.60923	254	0.08
35930	1	145782846	3371	2	A:G	NotImplemented	1	145500801	3370	2	A:G	NotImplemented	282045	0.56469357	1	1.44E-26	277	0.08
15609	9	1734120	41794	2	A:G	NotImplemented	9	1452086	41793	2	G:A	NotImplemented	282034	0.06064141	0.50398916	4.71E-05	262	0.08
16319	4	82667962	20734	2	A:G	NotImplemented	4	82386077	20733	2	A:G	NotImplemented	281885	0.06592093	0.6980378	6.29E-06	277	0.08
1785	1	130463288	3230	2	C:T	NotImplemented	1	130181548	3229	2	G:A	NotImplemented	281740	0.001339334	0.08196721	0.70193	224	0.08
19151	4	48183558	20027	2	G:A	NotImplemented	4	47901847	20026	2	G:A	NotImplemented	281711	0.09094972	1	6.05E-07	216	0.08
2823	1	59464629	1698	2	G:A	NotImplemented	1	59182947	1697	2	G:A	NotImplemented	281682	0.003246994	0.16617413	0.41075	262	0.08
13011	2	90339057	9963	2	G:A	NotImplemented	2	90057432	9962	2	G:A	NotImplemented	281625	0.043715846	1	0.00090747	210	0.08
6897	1	271694017	6598	2	G:A	NotImplemented	1	271412456	6597	2	T:C	NotImplemented	281561	0.015289863	1	0.04474	275	0.08
15689	6	109139928	31654	2	G:A	NotImplemented	6	108858372	31653	2	A:G	NotImplemented	281556	0.06126102	0.6851852	1.86E-05	272	0.08
3530	3	174384600	17064	2	A:C	NotImplemented	3	174103154	17063	2	A:G	NotImplemented	281446	0.004890383	1	0.61649	275	0.08
19601	2	155709359	11225	2	A:G	NotImplemented	2	155427917	11224	2	G:A	NotImplemented	281442	0.09570957	1	1.93E-09	274	0.08
11183	7	50031512	34736	2	G:A	NotImplemented	7	49750099	34735	2	A:G	NotImplemented	281413	0.03367629	0.29703188	0.00282	277	0.08
3010	5	15154530	24755	2	C:T	NotImplemented	5	14873136	24754	2	C:T	NotImplemented	281394	0.003673888	0.14776275	0.34041	273	0.08
11567	6	1994849	29582	2	G:A	NotImplemented	6	1713608	29581	2	T:G	NotImplemented	281241	0.035665885	0.7809524	0.00151	276	0.08
13995	2	18060250	8259	2	C:A	NotImplemented	2	17779039	8258	2	A:C	NotImplemented	281211	0.04970646	0.2793973	0.00055479	275	0.08
7608	3	154447180	16565	2	G:A	NotImplemented	3	154166159	16564	2	C:T	NotImplemented	281021	0.017878372	0.47001934	0.0317	274	0.08
24689	4	47901847	20026	2	G:A	NotImplemented	4	47620909	20025	2	G:A	NotImplemented	280938	0.16536635	1	3.11E-13	259	0.08
2730	7	105936324	35654	2	A:G	NotImplemented	7	105655419	35653	2	G:A	NotImplemented	280905	0.00306061	0.097182766	0.39145	263	0.08
22621	3	4345364	13483	2	C:G	NotImplemented	3	4064538	13482	2	C:G	NotImplemented	280826	0.13170464	0.8992248	1.22E-10	273	0.08
738	9	114095943	44107	2	C:A	NotImplemented	9	113815203	44106	2	C:T	NotImplemented	280740	0.000225654	0.03846154	0.86357	275	0.08
19604	8	109198715	39856	2	C:A	NotImplemented	8	108918267	39855	2	C:A	NotImplemented	280448	0.095739566	0.84500575	4.43E-08	270	0.08
14469	9	38137538	42649	2	G:A	NotImplemented	9	37857130	42648	2	G:A	NotImplemented	280408	0.052799832	0.5355932	0.0001464	274	0.08
22464	4	76692429	20597	2	A:G	NotImplemented	4	76412091	20596	2	G:A	NotImplemented	280338	0.12978995	0.395752	2.45E-09	277	0.08
4120	1	215256276	5060	2	G:A	NotImplemented	1	214975986	5059	2	A:C	NotImplemented	280290	0.006421824	0.1266355	0.19971	267	0.08
20478	1	36504602	1065	2	T:G	NotImplemented	1	36224991	1064	2	C:A	NotImplemented	279611	0.10499362	0.38569447	3.16E-07	269	0.08
10722	2	70855139	9626	2	G:A	NotImplemented	2	70575564	9625	2	G:A	NotImplemented	279575	0.031244453	1	0.02567	153	0.08
2836	7	142723158	36550	2	G:A	NotImplemented	7	142443601	36549	2	A:G	NotImplemented	279557	0.003281452	0.43838385	0.54096	278	0.08
30620	2	161175458	11344	2	A:G	NotImplemented	2	160896008	11343	2	A:G	NotImplemented	279450	0.3157697	0.9704142	4.42E-24	275	0.08
41437	5	110496643	26930	2	G:A	NotImplemented	5	110217327	26929	2	G:C	NotImplemented	279316	0.9126907	1	0	269	0.08
6332	9	57432759	42965	2	G:A	NotImplemented	9	57153450	42964	2	G:A	NotImplemented	279309	0.013216783	1	0.07946	274	0.08
14968	1	102875479	2765	2	G:A	NotImplemented	1	102596215	2764	2	G:A	NotImplemented	279264	0.056140352	1	1.98E-05	269	0.08
2756	5	176916808	28252	2	G:A	NotImplemented	5	176637573	28251	2	C:A	NotImplemented	279235	0.003104155	0.16611843	0.38058	273	0.08
3170	1	183809918	4262	2	A:G	NotImplemented	1	183530688	4261	2	A:G	NotImplemented	279230	0.004040302	0.22977023	0.34826	257	0.08
25274	5	155850173	27718	2	A:G	NotImplemented	5	155571114	27717	2	A:G	NotImplemented	279059	0.1764706	0.88235295	2.35E-13	276	0.08
4848	9	56104793	42941	2	C:T	NotImplemented	9	55825831	42940	2	C:T	NotImplemented	278962	0.008537523	1	0.38818	237	0.08
11635	7	130281682	36246	2	A:G	NotImplemented	7	130002732	36245	2	G:A	NotImplemented	278950	0.036055803	0.2802198	0.04168	131	0.08
28825	1	201508879	4683	2	C:A	NotImplemented	1	201230007	4682	2	G:A	NotImplemented	278872	0.25838077	1	9.12E-17	210	0.08
42134	3	24739293	13984	2	G:A	NotImplemented	3	24460724	13983	2	G:A	NotImplemented	278569	0.94515306	1	2.66E-26	215	0.08
28732	8	72450316	39106	2	C:A	NotImplemented	8	72171784	39105	2	A:G	NotImplemented	278532	0.25617656	0.8855072	7.18E-06	79	0.08
22231	6	70732622	30779	2	C:A	NotImplemented	6	70454248	30778	2	A:G	NotImplemented	278374	0.12666379	0.57937616	9.12E-09	278	0.08
3181	5	215388894	29403	2	G:A	NotImplemented	5	215110540	29402	2	A:C	NotImplemented	278354	0.004056872	0.27348486	0.32547	274	0.08
11983	3	218854250	18385	2	A:G	NotImplemented	3	218576079	18384	2	G:A	NotImplemented	278171	0.037883103	0.29473	0.00219	271	0.08
38461	1	237521185	5691	2	A:G	NotImplemented	1	237243022	5690	2	C:A	NotImplemented	278163	0.7218498	0.9321199	3.65E-42	271	0.08
3944	5	14391754	24739	2	A:C	NotImplemented	5	14113607	24738	2	G:A	NotImplemented	278147	0.005978377	0.092495635	0.21265	273	0.08
27155	1	63894914	1829	2	G:A	NotImplemented	1	63616877	1828	2	A:C	NotImplemented	278037	0.2154825	0.64514023	7.51E-08	136	0.08
7356	1	264568190	6393	2	G:A	NotImplemented	1	264290427	6392	2	A:G	NotImplemented	277763	0.016931217	0.8	0.03554	260	0.08
19738	3	57935641	14746	2	G:A	NotImplemented	3	57658196	14745	2	A:G	NotImplemented	277445	0.09711584	1	1.05E-06	248	0.08
41072	1	156831865	3614	2	A:G	NotImplemented	1	156554469	3613	2	C:A	NotImplemented	277396	0.89035743	0.9829609	0	276	0.08
1885	2	232329921	13164	2	C:A	NotImplemented	2	232052527	13163	2	C:A	NotImplemented	277394	0.001481925	0.043438915	0.70828	151	0.08
4913	1	11390564	365	2	A:G	NotImplemented	1	11113376	364	2	A:G	NotImplemented	277188	0.008734284	0.1356383	0.17752	260	0.08
47027	7	134605631	36358	2	A:G	NotImplemented	7	134328474	36357	2	A:C	NotImplemented	277157	1	1	6.94E-31	277	0.08
23802	1	262227457	6330	2	A:G	NotImplemented	1	261950361	6329	2	A:C	NotImplemented	277096	0.14928328	0.95214283	3.06E-12	268	0.08
27611	8	75834593	39193	2	G:A	NotImplemented	8	75557608	39192	2	G:A	NotImplemented	276985	0.22694393	0.9338843	4.73E-18	276	0.08
4411	5	163152129	27874	2	A:G	NotImplemented	5	162875271	27873	2	G:A	NotImplemented	276858	0.00725883	0.33975658	0.17218	279	0.08
27294	10	112883329	47780	2	C:A	NotImplemented	10	112606574	47779	2	A:T	NotImplemented	276755	0.21895254	1	6.61E-19	273	0.08
4014	7	154158626	36896	2	A:C	NotImplemented	7	153882062	36895	2	G:A	NotImplemented	276564	0.006179305	0.17235152	0.21353	275	0.08
7297	4	57893461	20192	2	A:C	NotImplemented	4	57616943	20191	2	C:A	NotImplemented	276518	0.01670288	0.31783536	0.09673	179	0.08
3200	1	54124156	1557	2	G:A	NotImplemented	1	53847725	1556	2	G:T	NotImplemented	276431	0.004110611	0.19719927	0.32699	269	0.08
33328	10	27271769	45975	2	A:G	NotImplemented	10	26995430	45974	2	G:A	NotImplemented	276339	0.4247159	1	3.17E-19	243	0.08
6004	4	8210358	19072	2	G:A	NotImplemented	4	7934073	19071	2	G:A	NotImplemented	276285	0.012106538	1	0.35808	136	0.08
11244	5	179716520	28335	2	C:T	NotImplemented	5	179440243	28334	2	G:T	NotImplemented	276277	0.033992093	1	0.00078656	273	0.08
2455	10	84032742	47120	2	A:G	NotImplemented	10	83756510	47119	2	A:C	NotImplemented	276232	0.00246428	0.099448964	0.48312	264	0.08
14909	3	200774135	17839	2	A:G	NotImplemented	3	200498146	17838	2	A:C	NotImplemented	275989	0.05576167	0.4494765	0.00010013	266	0.08
10008	8	19514544	38090	2	A:G	NotImplemented	8	19238908	38089	2	A:C	NotImplemented	275636	0.027838657	0.52718675	0.0424	150	0.08
34989	9	50023124	42881	2	A:G	NotImplemented	9	49747644	42880	2	A:G	NotImplemented	275480	0.51086956	1	2.75E-38	270	0.08
12831	1	162282423	3742	2	G:A	NotImplemented	1	162007340	3741	2	G:A	NotImplemented	275083	0.04264796	1	0.00036413	271	0.08
18775	4	228092502	23716	2	A:G	NotImplemented	4	227817458	23715	2	A:G	NotImplemented	275044	0.08707047	1	0.00149	114	0.08
4707	1	178312345	4105	2	G:A	NotImplemented	1	178037622	4104	2	G:A	NotImplemented	274723	0.008124838	0.107815966	0.18476	222	0.08
15084	3	221242380	18457	2	C:A	NotImplemented	3	220967665	18456	2	C:A	NotImplemented	274715	0.05699255	0.7427896	3.12E-05	272	0.08
22933	9	96084354	43700	2	A:G	NotImplemented	9	95809798	43699	2	A:G	NotImplemented	274556	0.13644998	0.90178573	2.25E-10	242	0.08
4579	1	224787589	5354	2	G:A	NotImplemented	1	224513190	5353	2	G:A	NotImplemented	274399	0.007785542	0.22619048	0.32355	130	0.08
1177	1	239163418	5731	2	G:A	NotImplemented	1	238889101	5730	2	A:G	NotImplemented	274317	0.000578369	0.032967035	0.76395	200	0.08
6114	4	78283542	20633	2	A:G	NotImplemented	4	78009235	20632	2	A:G	NotImplemented	274307	0.012514602	0.30363214	0.06787	278	0.08
7899	3	116846644	15660	2	G:A	NotImplemented	3	116572392	15659	2	G:A	NotImplemented	274252	0.01909867	1	0.01903	256	0.08
31282	1	110921009	2920	2	A:G	NotImplemented	1	110646764	2919	2	C:A	NotImplemented	274245	0.33992347	1	6.07E-27	270	0.08
2237	8	169687238	41519	2	G:A	NotImplemented	8	169413104	41518	2	A:G	NotImplemented	274134	0.002064278	0.06944445	0.52315	268	0.08
677	6	94581526	31313	2	C:A	NotImplemented	6	94307396	31312	2	T:A	NotImplemented	274130	0.000193873	0.07777778	1	249	0.08
42554	5	92287906	26683	2	G:A	NotImplemented	5	92013852	26682	2	A:G	NotImplemented	274054	0.96126384	1	1.70E-36	255	0.08
11267	4	13706664	19167	2	A:G	NotImplemented	4	13432667	19166	2	A:G	NotImplemented	273997	0.03407502	0.30405405	0.01757	206	0.08
11870	2	140151034	10878	2	C:A	NotImplemented	2	139877222	10877	2	G:A	NotImplemented	273812	0.037234373	0.3201789	0.00228	272	0.08
15029	6	18529014	29836	2	A:G	NotImplemented	6	18255373	29835	2	G:A	NotImplemented	273641	0.056623187	0.77052075	8.35E-05	260	0.08
21845	3	219264951	18399	2	G:A	NotImplemented	3	218991382	18398	2	A:G	NotImplemented	273569	0.12126425	0.6480724	3.03E-08	241	0.08
33541	7	38491570	34486	2	G:A	NotImplemented	7	38218156	34485	2	A:G	NotImplemented	273414	0.4358392	1	2.26E-26	276	0.08
3714	6	154813163	32912	2	A:G	NotImplemented	6	154539788	32911	2	G:A	NotImplemented	273375	0.005368122	0.16017316	0.32222	194	0.08
27855	4	66585422	20367	2	G:A	NotImplemented	4	66312079	20366	2	G:A	NotImplemented	273343	0.23290706	0.61663145	5.39E-16	272	0.08
18050	3	126463794	15878	2	A:G	NotImplemented	3	126190464	15877	2	A:G	NotImplemented	273330	0.08031883	0.6301939	1.98E-06	267	0.08
21021	4	90695645	20857	2	G:A	NotImplemented	4	90422377	20856	2	C:A	NotImplemented	273268	0.1113795	1	8.68E-08	258	0.08
25980	3	60530041	14809	2	C:T	NotImplemented	3	60256835	14808	2	A:G	NotImplemented	273206	0.18997727	1	1.10E-15	276	0.08
1917	9	71151949	43213	2	G:A	NotImplemented	9	70878749	43212	2	G:A	NotImplemented	273200	0.001521349	0.049010217	0.59528	259	0.08
20141	9	128352556	44426	2	A:C	NotImplemented	9	128079421	44425	2	G:A	NotImplemented	273135	0.101232864	0.52821195	1.10E-07	275	0.08
4724	9	96456309	43706	2	A:C	NotImplemented	9	96183215	43705	2	A:G	NotImplemented	273094	0.008150457	0.19609757	0.48214	103	0.08
15371	8	161724428	41240	2	G:A	NotImplemented	8	161451407	41239	2	G:A	NotImplemented	273021	0.05888895	0.6806262	3.41E-05	272	0.08
44866	3	73926792	15054	2	A:G	NotImplemented	3	73653805	15053	2	A:G	NotImplemented	272987	1	1	0	270	0.08
15874	3	208123279	18050	2	C:A	NotImplemented	3	207850314	18049	2	G:A	NotImplemented	272965	0.062705114	0.5760684	0.00017373	217	0.08
12935	5	4219602	24408	2	G:A	NotImplemented	5	3946745	24407	2	G:A	NotImplemented	272857	0.043270014	0.39239028	0.00069908	274	0.08
34288	7	138135188	36448	2	A:G	NotImplemented	7	137862377	36447	2	A:G	NotImplemented	272811	0.47278723	1	7.43E-17	137	0.08
19509	4	44481931	19937	2	G:A	NotImplemented	4	44209254	19936	2	G:A	NotImplemented	272677	0.09454023	1	5.07E-09	274	0.08
47234	8	47203584	38634	2	A:G	NotImplemented	8	46930970	38633	2	A:G	NotImplemented	272614	1	1	0	270	0.08
8642	4	94128774	20903	2	G:A	NotImplemented	4	93856200	20902	2	A:G	NotImplemented	272574	0.022129595	1	0.00816	276	0.08
37571	10	29147078	46019	2	G:A	NotImplemented	10	28874529	46018	2	A:G	NotImplemented	272549	0.6618644	1	1.12E-34	189	0.08
21688	7	166162948	37282	2	G:A	NotImplemented	7	165890402	37281	2	A:G	NotImplemented	272546	0.11909963	0.38914534	7.08E-07	272	0.08
15299	6	69694606	30764	2	G:A	NotImplemented	6	69422114	30763	2	A:G	NotImplemented	272492	0.05840634	1	1.64E-05	244	0.08
9045	3	121043676	15740	2	G:A	NotImplemented	3	120771194	15739	2	G:A	NotImplemented	272482	0.023778966	1	0.00588	278	0.08
35337	6	29286431	30026	2	G:A	NotImplemented	6	29014184	30025	2	C:A	NotImplemented	272247	0.53101313	0.77768594	4.32E-26	269	0.08
8442	6	148439278	32725	2	G:A	NotImplemented	6	148167448	32724	2	G:A	NotImplemented	271830	0.021296239	0.18239234	0.02003	267	0.08
9431	7	132091843	36283	2	A:G	NotImplemented	7	131820182	36282	2	A:G	NotImplemented	271661	0.025424328	0.36664295	0.01327	274	0.08
10612	6	13719952	29783	2	G:A	NotImplemented	6	13448386	29782	2	G:A	NotImplemented	271566	0.030743316	0.24812031	0.06642	150	0.08
22105	8	107840964	39828	2	G:A	NotImplemented	8	107569706	39827	2	A:G	NotImplemented	271258	0.124884926	0.6706703	6.50E-09	255	0.08
7070	7	40322766	34528	2	C:T	NotImplemented	7	40051519	34527	2	C:A	NotImplemented	271247	0.015945816	0.1431784	0.06474	254	0.08
19582	4	125386121	21267	2	G:A	NotImplemented	4	125114998	21266	2	C:A	NotImplemented	271123	0.09545369	1	3.69E-09	274	0.08
6811	1	127784957	3213	2	A:C	NotImplemented	1	127514056	3212	2	C:T	NotImplemented	270901	0.014964605	0.42460316	0.12838	174	0.08
34741	7	97645010	35445	2	G:A	NotImplemented	7	97374189	35444	2	G:A	NotImplemented	270821	0.496422	0.9788603	1.07E-37	276	0.08
39605	2	114923556	10404	2	C:A	NotImplemented	2	114652773	10403	2	A:C	NotImplemented	270783	0.79881525	1	0	247	0.08
26251	9	127473964	44407	2	C:A	NotImplemented	9	127203368	44406	2	C:A	NotImplemented	270596	0.19582334	1	1.66E-15	270	0.08
3956	2	235664575	13264	2	A:G	NotImplemented	2	235394002	13263	2	G:A	NotImplemented	270573	0.006004909	0.22108844	0.30219	229	0.08
42894	9	66294093	43161	2	A:G	NotImplemented	9	66023599	43160	2	G:A	NotImplemented	270494	0.9709402	1	0	272	0.08
12930	7	129756925	36232	2	A:G	NotImplemented	7	129486433	36231	2	C:A	NotImplemented	270492	0.04322412	0.2803906	0.00074381	277	0.08
16066	5	96873926	26780	2	A:G	NotImplemented	5	96603549	26779	2	G:A	NotImplemented	270377	0.06413876	1	2.10E-05	240	0.08
1319	2	11060686	8059	2	G:A	NotImplemented	2	10790328	8058	2	A:G	NotImplemented	270358	0.000752372	0.075982206	0.75806	277	0.08
24748	3	119986190	15722	2	A:G	NotImplemented	3	119715847	15721	2	A:G	NotImplemented	270343	0.16645733	0.7293233	5.50E-12	264	0.08
28337	4	58635495	20209	2	T:C	NotImplemented	4	58365157	20208	2	G:A	NotImplemented	270338	0.24542683	1	1.51E-20	275	0.08
32890	4	142185381	21636	2	G:A	NotImplemented	4	141915055	21635	2	G:A	NotImplemented	270326	0.4053006	1	3.53E-25	276	0.08
23914	4	73391227	20535	2	A:G	NotImplemented	4	73120971	20534	2	T:C	NotImplemented	270256	0.15107213	1	9.16E-13	268	0.08
22344	3	142725007	16261	2	C:T	NotImplemented	3	142454770	16260	2	G:A	NotImplemented	270237	0.12807398	1	4.74E-12	277	0.08
1618	6	110443634	31684	2	C:T	NotImplemented	6	110173649	31683	2	C:A	NotImplemented	269985	0.001083019	0.23901099	0.7744	277	0.08
41707	9	60139062	43023	2	G:A	NotImplemented	9	59869167	43022	2	A:G	NotImplemented	269895	0.92561984	1	3.08E-44	195	0.08
2018	5	187521194	28545	2	A:G	NotImplemented	5	187251400	28544	2	A:G	NotImplemented	269794	0.001679681	0.053485576	0.50009	270	0.08
6828	3	87284887	15161	2	C:T	NotImplemented	3	87015143	15160	2	T:C	NotImplemented	269744	0.015022092	1	0.08261	228	0.08
26388	3	152493407	16526	2	A:G	NotImplemented	3	152223755	16525	2	G:A	NotImplemented	269652	0.19844753	0.5151515	1.12E-12	272	0.08
22256	2	69226007	9583	2	G:A	NotImplemented	2	68956416	9582	2	G:A	NotImplemented	269591	0.12694956	0.6919959	4.41E-09	266	0.08
6972	1	66301169	1921	2	G:A	NotImplemented	1	66031713	1920	2	A:G	NotImplemented	269456	0.015618798	0.14364713	0.04203	271	0.08
9913	1	125084033	3195	2	G:A	NotImplemented	1	124814777	3194	2	A:G	NotImplemented	269256	0.027434736	0.71531343	0.00596	277	0.08
26254	4	2387728	18898	2	C:T	NotImplemented	4	2118604	18897	2	G:A	NotImplemented	269124	0.19590428	0.49349102	4.37E-11	221	0.08
1735	7	14895642	33924	2	A:G	NotImplemented	7	14626600	33923	2	G:A	NotImplemented	269042	0.00125795	0.08609272	0.5849	276	0.08
41740	3	102500602	15446	2	C:T	NotImplemented	3	102231817	15445	2	T:C	NotImplemented	268785	0.92683595	1	0	268	0.08
1635	3	114372523	15617	2	A:C	NotImplemented	3	114103775	15616	2	C:T	NotImplemented	268748	0.001105639	0.076508254	0.6209	274	0.08
40816	10	72091213	46851	2	A:G	NotImplemented	10	71822505	46850	2	C:G	NotImplemented	268708	0.87671	0.94834286	6.71E-43	226	0.08
33744	8	61304906	38854	2	C:T	NotImplemented	8	61036271	38853	2	A:G	NotImplemented	268635	0.44543758	0.787005	1.50E-30	277	0.08
45943	5	45016208	25550	2	C:A	NotImplemented	5	44747655	25549	2	G:A	NotImplemented	268553	1	1	0	278	0.08
36028	2	103249379	10153	2	A:G	NotImplemented	2	102980901	10152	2	G:A	NotImplemented	268478	0.5706085	1	3.83E-40	272	0.08
9293	1	213586198	5027	2	G:A	NotImplemented	1	213317888	5026	2	C:A	NotImplemented	268310	0.02484117	0.4164456	0.00936	275	0.08
9814	10	17194516	45753	2	A:G	NotImplemented	10	16926249	45752	2	G:A	NotImplemented	268267	0.027060458	0.6402715	0.02297	212	0.08
4982	4	95624366	20907	2	G:A	NotImplemented	4	95356119	20906	2	G:A	NotImplemented	268247	0.008928572	1	0.23452	272	0.08
10628	7	60601298	34884	2	C:A	NotImplemented	7	60333170	34883	2	G:A	NotImplemented	268128	0.030829597	1	0.00127	273	0.08
115	7	138407694	36451	2	G:A	NotImplemented	7	138139580	36450	2	A:C	NotImplemented	268114	5.93E-06	0.009950249	1	199	0.08
26458	5	115457222	27032	2	C:A	NotImplemented	5	115189124	27031	2	A:G	NotImplemented	268098	0.19988742	1	1.55E-17	276	0.08
10171	10	42866228	46287	2	G:A	NotImplemented	10	42598403	46286	2	C:A	NotImplemented	267825	0.028590752	1	0.0039	259	0.08
24679	7	63329602	34904	2	G:A	NotImplemented	7	63061934	34903	2	C:T	NotImplemented	267668	0.16504689	1	7.82E-12	236	0.08
22860	1	251772340	6065	2	T:C	NotImplemented	1	251504715	6064	2	C:T	NotImplemented	267625	0.13531019	0.54385966	0.00057064	104	0.08
38192	4	139769747	21601	2	G:A	NotImplemented	4	139502165	21600	2	C:G	NotImplemented	267582	0.70650566	1	1.59E-33	184	0.08
5619	3	165488312	16837	2	G:A	NotImplemented	3	165220774	16836	2	A:G	NotImplemented	267538	0.010929175	0.30526316	0.10033	275	0.08
2381	6	26560069	29966	2	G:C	NotImplemented	6	26292621	29965	2	G:C	NotImplemented	267448	0.002326071	0.3292683	0.58965	275	0.08
18737	1	191886374	4428	2	A:G	NotImplemented	1	191619055	4427	2	G:A	NotImplemented	267319	0.086682424	1	3.86E-07	228	0.08
13821	7	33014737	34364	2	C:T	NotImplemented	7	32747522	34363	2	A:G	NotImplemented	267215	0.04861965	0.3122367	0.00040225	270	0.08
15753	4	214299337	23375	2	G:A	NotImplemented	4	214032131	23374	2	A:G	NotImplemented	267206	0.061733592	0.41287878	0.00010712	279	0.08
48015	10	59012862	46516	2	A:G	NotImplemented	10	58745745	46515	2	A:G	NotImplemented	267117	1	1	1.00E-31	107	0.08
10855	1	257266007	6198	2	G:A	NotImplemented	1	256998905	6197	2	A:G	NotImplemented	267102	0.031964466	0.4162292	0.00281	278	0.08
7496	2	73972068	9714	2	A:G	NotImplemented	2	73704994	9713	2	G:A	NotImplemented	267074	0.0174745	0.14045468	0.04048	276	0.08
13763	6	106907261	31596	2	G:A	NotImplemented	6	106640257	31595	2	G:A	NotImplemented	267004	0.048264865	0.62900245	0.00056324	241	0.08
5155	2	158531208	11290	2	A:G	NotImplemented	2	158264301	11289	2	A:C	NotImplemented	266907	0.009454383	0.34897536	0.13365	274	0.08
37007	1	124135908	3173	2	A:G	NotImplemented	1	123869279	3172	2	C:A	NotImplemented	266629	0.62650543	0.79152095	7.35E-14	159	0.08
23383	5	109904987	26922	2	G:A	NotImplemented	5	109638518	26921	2	G:C	NotImplemented	266469	0.14320704	0.9392857	1.94E-10	255	0.08
19353	6	30523214	30060	2	G:A	NotImplemented	6	30256787	30059	2	C:A	NotImplemented	266427	0.09283838	0.8036332	1.44E-06	227	0.08
27001	2	172158368	11572	2	A:G	NotImplemented	2	171891950	11571	2	G:A	NotImplemented	266418	0.21187684	0.77272725	7.76E-11	270	0.08
30037	10	76925189	46952	2	G:A	NotImplemented	10	76658776	46951	2	G:A	NotImplemented	266413	0.29641074	0.90848804	9.87E-17	276	0.08
11984	8	163560188	41305	2	G:A	NotImplemented	8	163293956	41304	2	A:G	NotImplemented	266232	0.037896145	0.20384616	0.00212	276	0.08
31986	4	62014543	20270	2	G:A	NotImplemented	4	61748654	20269	2	A:G	NotImplemented	265889	0.36644155	0.7940731	2.01E-14	238	0.08
38985	10	39957683	46229	2	A:C	NotImplemented	10	39691950	46228	2	A:G	NotImplemented	265733	0.75789475	1	0	276	0.08
9094	5	174983128	28192	2	G:A	NotImplemented	5	174717407	28191	2	A:C	NotImplemented	265721	0.023980975	0.2857862	0.02267	224	0.08
12421	6	39357514	30232	2	A:G	NotImplemented	6	39091831	30231	2	G:A	NotImplemented	265683	0.04037014	0.59465814	0.00066121	271	0.08
3169	4	157509471	21980	2	A:G	NotImplemented	4	157243790	21979	2	G:A	NotImplemented	265681	0.004035459	0.46041667	0.38597	259	0.08
20367	8	104614057	39754	2	G:C	NotImplemented	8	104348645	39753	2	G:A	NotImplemented	265412	0.10364971	0.36565903	2.47E-07	268	0.08
20224	10	69879903	46791	2	G:A	NotImplemented	10	69614588	46790	2	A:C	NotImplemented	265315	0.10222293	0.41121495	1.40E-06	273	0.08
9717	5	169886457	28044	2	C:A	NotImplemented	5	169621151	28043	2	G:T	NotImplemented	265306	0.026683344	0.41025642	0.01026	276	0.08
46210	5	134509550	27281	2	G:A	NotImplemented	5	134244286	27280	2	G:A	NotImplemented	265264	1	1	0	270	0.08
9941	6	52134834	30421	2	G:A	NotImplemented	6	51869629	30420	2	G:A	NotImplemented	265205	0.02754297	1	0.00441	251	0.08
32304	9	59127514	43001	2	C:A	NotImplemented	9	58862355	43000	2	G:A	NotImplemented	265159	0.37984374	1	9.45E-25	243	0.08
12046	4	213129964	23358	2	C:T	NotImplemented	4	212864823	23357	2	A:G	NotImplemented	265141	0.03821771	0.34743372	0.00257	267	0.08
25511	3	24225475	13975	2	G:A	NotImplemented	3	23960336	13974	2	G:A	NotImplemented	265139	0.18105197	1	7.03E-15	265	0.08
39290	1	72626711	2094	2	A:G	NotImplemented	1	72361577	2093	2	G:A	NotImplemented	265134	0.7770808	0.91726404	3.32E-29	277	0.08
7156	8	43081838	38569	2	G:A	NotImplemented	8	42816731	38568	2	C:A	NotImplemented	265107	0.01618929	1	0.04961	237	0.08
40509	1	138915662	3261	2	C:A	NotImplemented	1	138650717	3260	2	G:A	NotImplemented	264945	0.8569215	1	2.09E-39	277	0.08
6479	10	107602772	47662	2	G:A	NotImplemented	10	107337845	47661	2	G:A	NotImplemented	264927	0.013783784	1	0.08594	267	0.08
12078	1	10359773	338	2	A:G	NotImplemented	1	10094876	337	2	G:A	NotImplemented	264897	0.038371705	1	0.00041649	262	0.08
39326	4	59965700	20230	2	C:A	NotImplemented	4	59700808	20229	2	G:C	NotImplemented	264892	0.7797746	1	2.71E-37	241	0.08
36209	4	194784282	22927	2	G:A	NotImplemented	4	194519411	22926	2	G:A	NotImplemented	264871	0.5799111	1	5.06E-27	278	0.08
5465	9	133737149	44570	2	C:T	NotImplemented	9	133472405	44569	2	G:A	NotImplemented	264744	0.010440298	0.4122807	0.17927	201	0.08
3158	1	171248957	3945	2	G:A	NotImplemented	1	170984250	3944	2	C:A	NotImplemented	264707	0.003999602	0.4572973	0.54991	251	0.08
6907	8	122945343	40238	2	G:A	NotImplemented	8	122680703	40237	2	A:G	NotImplemented	264640	0.01535295	1	0.05631	274	0.08
1515	6	137599386	32384	2	T:C	NotImplemented	6	137334776	32383	2	G:A	NotImplemented	264610	0.000967128	0.05035971	0.71771	220	0.08
16092	6	51309170	30418	2	G:A	NotImplemented	6	51044601	30417	2	G:A	NotImplemented	264569	0.064320385	1	2.97E-06	257	0.08
13632	1	212890569	4999	2	G:A	NotImplemented	1	212626162	4998	2	G:A	NotImplemented	264407	0.047387686	0.26150528	0.00036767	274	0.08
22698	5	139667205	27388	2	A:C	NotImplemented	5	139402800	27387	2	G:A	NotImplemented	264405	0.13285455	0.9134375	1.95E-08	277	0.08
6264	4	157906974	21990	2	G:A	NotImplemented	4	157642623	21989	2	A:G	NotImplemented	264351	0.012994113	0.2012432	0.07262	257	0.08
5951	6	50551390	30412	2	G:A	NotImplemented	6	50287051	30411	2	G:A	NotImplemented	264339	0.011978674	0.2829072	0.10532	233	0.08
36257	10	26995430	45974	2	G:A	NotImplemented	10	26731176	45973	2	G:A	NotImplemented	264254	0.5826364	1	3.78E-21	262	0.08
5061	4	11346547	19120	2	G:A	NotImplemented	4	11082316	19119	2	A:C	NotImplemented	264231	0.009130565	0.14402173	0.14245	270	0.08
37875	7	72239326	34991	2	A:G	NotImplemented	7	71975101	34990	2	A:G	NotImplemented	264225	0.68396944	1	3.17E-19	276	0.08
12563	5	114124767	27006	2	A:G	NotImplemented	5	113860559	27005	2	C:T	NotImplemented	264208	0.041197892	1	0.00015233	274	0.08
38585	8	83247824	39319	2	A:G	NotImplemented	8	82983631	39318	2	C:T	NotImplemented	264193	0.72974646	1	0	276	0.08
5851	10	49991089	46353	2	A:C	NotImplemented	10	49726922	46352	2	G:A	NotImplemented	264167	0.011647059	1	0.08743	271	0.08
31176	3	82629490	15114	2	A:G	NotImplemented	3	82365424	15113	2	G:A	NotImplemented	264066	0.33526218	0.9707898	2.28E-24	260	0.08
38249	1	138049657	3257	2	G:A	NotImplemented	1	137785641	3256	2	G:A	NotImplemented	264016	0.70986664	1	4.33E-26	272	0.08
43783	1	85556339	2384	2	A:G	NotImplemented	1	85292402	2383	2	G:A	NotImplemented	263937	1	1	1.24E-41	198	0.08
32550	5	111963327	26958	2	C:A	NotImplemented	5	111699467	26957	2	C:A	NotImplemented	263860	0.3902439	1	3.76E-10	135	0.08
16282	2	222687529	12943	2	G:A	NotImplemented	2	222423693	12942	2	A:G	NotImplemented	263836	0.0656314	0.412938	0.00012634	242	0.08
8717	7	73463633	34996	2	A:T	NotImplemented	7	73199805	34995	2	C:G	NotImplemented	263828	0.022474812	1	0.0465	176	0.08
6997	7	156515819	36970	2	G:T	NotImplemented	7	156252092	36969	2	G:A	NotImplemented	263727	0.015702533	0.4876126	0.0492	273	0.08
3795	6	56968541	30500	2	C:G	NotImplemented	6	56704866	30499	2	A:G	NotImplemented	263675	0.005569913	0.07705263	0.23577	274	0.08
25386	9	82654528	43385	2	C:A	NotImplemented	9	82390916	43384	2	A:G	NotImplemented	263612	0.17861503	1	6.29E-14	277	0.08
22193	7	168026920	37319	2	C:A	NotImplemented	7	167763485	37318	2	G:A	NotImplemented	263435	0.1262346	0.68919283	5.57E-09	255	0.08
25991	1	57248815	1649	2	G:A	NotImplemented	1	56985595	1648	2	A:G	NotImplemented	263220	0.1901379	0.79595083	1.85E-14	275	0.08
41371	5	169214662	28031	2	A:G	NotImplemented	5	168951582	28030	2	A:G	NotImplemented	263080	0.9087158	0.9759358	0	243	0.08
26415	3	122080232	15760	2	A:G	NotImplemented	3	121817155	15759	2	A:G	NotImplemented	263077	0.19894606	0.91971016	4.20E-15	277	0.08
37554	1	78996541	2237	2	C:T	NotImplemented	1	78733579	2236	2	G:A	NotImplemented	262962	0.6612105	1	4.01E-40	267	0.08
13513	4	47226513	20004	2	G:T	NotImplemented	4	46963596	20003	2	C:G	NotImplemented	262917	0.046755794	0.40486726	0.000362	269	0.08
9228	4	239284396	24098	2	C:A	NotImplemented	4	239021583	24097	2	C:A	NotImplemented	262813	0.02453856	0.4827586	0.01057	270	0.08
3175	8	28074476	38306	2	G:A	NotImplemented	8	27811796	38305	2	A:G	NotImplemented	262680	0.004051611	0.10627177	0.53177	114	0.08
10799	5	107776396	26903	2	A:G	NotImplemented	5	107513744	26902	2	G:A	NotImplemented	262652	0.03172789	1	0.00075399	278	0.08
3423	3	62972124	14840	2	A:C	NotImplemented	3	62709479	14839	2	G:A	NotImplemented	262645	0.004627239	0.0809949	0.42771	131	0.08
3165	3	229071104	18709	2	A:T	NotImplemented	3	228808489	18708	2	G:A	NotImplemented	262615	0.00401604	0.06989083	0.39294	212	0.08
27560	3	29476467	14098	2	G:A	NotImplemented	3	29213871	14097	2	A:C	NotImplemented	262596	0.22548796	0.9306968	1.48E-17	276	0.08
15243	10	46571814	46327	2	T:G	NotImplemented	10	46309377	46326	2	G:A	NotImplemented	262437	0.058063738	1	8.67E-06	255	0.08
17952	7	138762101	36458	2	A:G	NotImplemented	7	138499681	36457	2	G:A	NotImplemented	262420	0.079604395	0.85511893	1.60E-06	271	0.08
45531	4	110472686	21010	2	G:A	NotImplemented	4	110210428	21009	2	A:G	NotImplemented	262258	1	1	0	270	0.08
35793	6	53047148	30427	2	C:T	NotImplemented	6	52785034	30426	2	A:C	NotImplemented	262114	0.55691403	0.85052884	8.24E-28	277	0.08
14052	10	117343391	47900	2	A:G	NotImplemented	10	117081288	47899	2	G:A	NotImplemented	262103	0.05005403	0.32600734	0.00036139	276	0.08
42364	3	90302163	15230	2	G:T	NotImplemented	3	90040077	15229	2	T:C	NotImplemented	262086	0.95509094	0.98472387	0	273	0.08
15127	10	19859499	45802	2	G:A	NotImplemented	10	19597537	45801	2	T:C	NotImplemented	261962	0.057285972	0.7933635	2.33E-05	274	0.08
16920	7	94540111	35380	2	G:A	NotImplemented	7	94278219	35379	2	A:C	NotImplemented	261892	0.07081607	1	1.27E-06	273	0.08
9088	9	101118614	43813	2	C:A	NotImplemented	9	100856764	43812	2	G:A	NotImplemented	261850	0.02395718	1	0.0057	274	0.08
27398	3	39742530	14344	2	A:G	NotImplemented	3	39480910	14343	2	G:A	NotImplemented	261620	0.22172602	1	9.97E-19	277	0.08
26301	1	22252514	680	2	C:A	NotImplemented	1	21990994	679	2	A:G	NotImplemented	261520	0.19673319	0.63294846	5.79E-14	273	0.08
6042	1	210408717	4937	2	A:G	NotImplemented	1	210147243	4936	2	A:G	NotImplemented	261474	0.012261216	0.64453125	0.07863	273	0.08
6608	8	63053262	38904	2	C:T	NotImplemented	8	62792073	38903	2	A:G	NotImplemented	261189	0.014226775	0.6060606	0.43063	104	0.08
23915	4	135940074	21510	2	A:G	NotImplemented	4	135678960	21509	2	G:A	NotImplemented	261114	0.15120058	0.79876614	4.98E-11	274	0.08
1698	7	24234391	34156	2	G:A	NotImplemented	7	23973395	34155	2	C:A	NotImplemented	260996	0.001207383	0.042406615	0.56422	278	0.08
17629	6	98738435	31429	2	T:C	NotImplemented	6	98477521	31428	2	C:G	NotImplemented	260914	0.07662106	0.5763889	0.00014137	183	0.08
25906	6	100773937	31474	2	C:T	NotImplemented	6	100513050	31473	2	G:A	NotImplemented	260887	0.18842787	1	6.11E-05	82	0.08
25354	1	44805859	1300	2	C:T	NotImplemented	1	44545236	1299	2	C:A	NotImplemented	260623	0.17808281	0.4548077	3.41E-10	231	0.08
22975	4	132229656	21435	2	A:G	NotImplemented	4	131969100	21434	2	G:A	NotImplemented	260556	0.13699634	1	5.29E-06	124	0.08
44953	3	100860812	15434	2	G:C	NotImplemented	3	100600259	15433	2	A:T	NotImplemented	260553	1	1	3.20E-35	121	0.08
4280	1	79715499	2256	2	C:A	NotImplemented	1	79454992	2255	2	G:A	NotImplemented	260507	0.006886962	0.09210526	0.19357	276	0.08
13162	7	86723287	35239	2	C:A	NotImplemented	7	86462885	35238	2	A:G	NotImplemented	260402	0.044681177	1	4.44E-05	277	0.08
37831	7	112021648	35810	2	C:A	NotImplemented	7	111761263	35809	2	A:G	NotImplemented	260385	0.6809083	1	5.61E-45	271	0.08
44911	3	90716808	15236	2	G:A	NotImplemented	3	90456572	15235	2	A:G	NotImplemented	260236	1	1	0	274	0.08
3156	1	20902678	644	2	G:A	NotImplemented	1	20642719	643	2	G:A	NotImplemented	259959	0.003993175	0.46923077	0.38535	276	0.08
11855	10	29893479	46031	2	A:G	NotImplemented	10	29633703	46030	2	G:A	NotImplemented	259776	0.03717553	1	0.00074363	256	0.08
19413	1	283933615	7012	2	T:G	NotImplemented	1	283674043	7011	2	G:A	NotImplemented	259572	0.09347483	0.46601942	3.48E-07	275	0.08
1448	1	208622775	4884	2	T:C	NotImplemented	1	208363255	4883	2	C:A	NotImplemented	259520	0.00090494	0.036134455	0.76764	186	0.08
13559	7	161644502	37151	2	G:A	NotImplemented	7	161385043	37150	2	A:G	NotImplemented	259459	0.046968263	0.3480826	0.00047588	272	0.08
8056	9	118966419	44224	2	A:G	NotImplemented	9	118707206	44223	2	A:G	NotImplemented	259213	0.019750813	0.71533614	0.02037	271	0.08
21219	7	103305970	35580	2	C:A	NotImplemented	7	103046760	35579	2	A:G	NotImplemented	259210	0.11374134	0.6907796	8.56E-08	275	0.08
6176	10	40598209	46245	2	A:G	NotImplemented	10	40339063	46244	2	G:A	NotImplemented	259146	0.012728987	1	0.08529	274	0.08
4879	3	153294626	16533	2	G:A	NotImplemented	3	153035537	16532	2	G:A	NotImplemented	259089	0.00862069	1	0.38212	230	0.08
6544	2	41040618	8921	2	A:G	NotImplemented	2	40781626	8920	2	A:G	NotImplemented	258992	0.01399632	0.22005631	0.0601	277	0.08
9508	3	106128125	15478	2	G:T	NotImplemented	3	105869349	15477	2	T:C	NotImplemented	258776	0.025730994	1	0.07374	136	0.08
11424	3	28216215	14059	2	A:G	NotImplemented	3	27957499	14058	2	G:A	NotImplemented	258716	0.0349305	0.4006734	0.01859	178	0.08
372	2	237439934	13314	2	C:T	NotImplemented	2	237181299	13313	2	T:C	NotImplemented	258635	5.67E-05	0.03219697	1	219	0.08
27865	3	122399537	15774	2	C:A	NotImplemented	3	122140974	15773	2	A:G	NotImplemented	258563	0.23311195	1	2.87E-15	274	0.08
1983	1	3659255	115	2	A:G	NotImplemented	1	3400825	114	2	G:A	NotImplemented	258430	0.00161853	0.10784314	0.58382	273	0.08
12443	9	120879832	44263	2	G:A	NotImplemented	9	120621426	44262	2	A:G	NotImplemented	258406	0.040490273	0.4272422	0.00074628	277	0.08
15277	2	227634704	13057	2	T:G	NotImplemented	2	227376299	13056	2	C:A	NotImplemented	258405	0.058247834	0.27780852	0.00013427	261	0.08
4054	4	149752427	21792	2	G:A	NotImplemented	4	149494046	21791	2	A:G	NotImplemented	258381	0.006282188	0.101241134	0.20929	274	0.08
19359	5	121531586	27073	2	G:A	NotImplemented	5	121273323	27072	2	G:A	NotImplemented	258263	0.09291088	0.91481483	2.53E-07	276	0.08
26533	3	204225231	17941	2	A:G	NotImplemented	3	203967023	17940	2	A:G	NotImplemented	258208	0.2012992	0.54791963	1.37E-13	274	0.08
1470	5	128751921	27174	2	C:A	NotImplemented	5	128493721	27173	2	C:G	NotImplemented	258200	0.000919287	1	1	247	0.08
14268	2	117061123	10423	2	C:A	NotImplemented	2	116802935	10422	2	G:A	NotImplemented	258188	0.05142857	1	0.00625	136	0.08
14275	5	89747200	26627	2	A:C	NotImplemented	5	89489047	26626	2	C:A	NotImplemented	258153	0.05147065	0.5378875	0.00114	230	0.08
25205	9	119451459	44232	2	G:T	NotImplemented	9	119193363	44231	2	G:A	NotImplemented	258096	0.17514034	1	1.57E-15	278	0.08
40901	1	181235036	4190	2	G:A	NotImplemented	1	180977056	4189	2	A:G	NotImplemented	257980	0.8815839	1	1.40E-45	250	0.08
16553	4	206513905	23218	2	G:A	NotImplemented	4	206255937	23217	2	A:G	NotImplemented	257968	0.067817636	0.3789809	0.00112	195	0.08
5747	2	30152252	8618	2	A:C	NotImplemented	2	29894386	8617	2	A:G	NotImplemented	257866	0.011307823	0.4609375	0.11922	276	0.08
18570	8	77762361	39237	2	C:A	NotImplemented	8	77505397	39236	2	A:G	NotImplemented	256964	0.08506329	1	3.10E-08	273	0.08
10290	2	83699819	9822	2	G:A	NotImplemented	2	83442899	9821	2	G:A	NotImplemented	256920	0.029126214	1	0.07096	125	0.08
40595	1	190128602	4390	2	A:G	NotImplemented	1	189871722	4389	2	A:G	NotImplemented	256880	0.86220473	1	0	273	0.08
48090	10	81456252	47057	2	A:G	NotImplemented	10	81199403	47056	2	G:A	NotImplemented	256849	1	1	0	275	0.08
3249	7	173788749	37494	2	A:C	NotImplemented	7	173531976	37493	2	A:G	NotImplemented	256773	0.004226273	0.11081081	0.38931	235	0.08
41619	7	93970460	35355	2	G:A	NotImplemented	7	93713777	35354	2	A:C	NotImplemented	256683	0.9212189	1	1.52E-26	106	0.08
7359	3	174103154	17063	2	A:G	NotImplemented	3	173846543	17062	2	G:A	NotImplemented	256611	0.016951019	0.35057983	0.04454	273	0.08
39034	9	97004498	43716	2	G:A	NotImplemented	9	96747942	43715	2	A:G	NotImplemented	256556	0.7613876	1	0	276	0.08
18847	6	154325536	32896	2	A:C	NotImplemented	6	154069336	32895	2	G:A	NotImplemented	256200	0.08795295	0.29656863	0.10655	41	0.09
27162	1	68113962	1975	2	G:A	NotImplemented	1	67857831	1974	2	A:G	NotImplemented	256131	0.21555495	0.7155084	1.17E-15	277	0.09
878	2	208277970	12529	2	A:G	NotImplemented	2	208022066	12528	2	A:G	NotImplemented	255904	0.000320851	0.023338407	0.82443	275	0.09
43283	2	115952010	10417	2	G:A	NotImplemented	2	115696287	10416	2	C:A	NotImplemented	255723	0.9825843	1	0	248	0.09
37356	1	99140043	2682	2	C:A	NotImplemented	1	98884437	2681	2	G:A	NotImplemented	255606	0.6486912	0.97155535	9.87E-35	250	0.09
16762	3	28611794	14070	2	G:A	NotImplemented	3	28356301	14069	2	G:A	NotImplemented	255493	0.06957114	1	6.45E-07	268	0.09
12237	8	24991684	38217	2	G:A	NotImplemented	8	24736285	38216	2	C:A	NotImplemented	255399	0.03930131	1	0.00022628	264	0.09
17551	3	194868048	17655	2	G:T	NotImplemented	3	194612704	17654	2	G:A	NotImplemented	255344	0.07594936	1	1.70E-07	273	0.09
31536	5	67431063	26098	2	A:G	NotImplemented	5	67175765	26097	2	A:G	NotImplemented	255298	0.3486948	0.6152314	7.21E-14	279	0.09
34290	10	85027749	47149	2	A:C	NotImplemented	10	84772491	47148	2	C:T	NotImplemented	255258	0.4728603	0.901087	7.83E-30	273	0.09
16904	6	119304457	31912	2	A:G	NotImplemented	6	119049300	31911	2	T:C	NotImplemented	255157	0.0707621	0.5795201	9.47E-06	274	0.09
27656	6	82134405	31035	2	G:A	NotImplemented	6	81879303	31034	2	C:A	NotImplemented	255102	0.22788532	1	5.57E-19	274	0.09
24631	10	45966815	46325	2	A:G	NotImplemented	10	45711934	46324	2	A:C	NotImplemented	254881	0.16404939	1	3.13E-13	276	0.09
33665	4	211912297	23332	2	G:T	NotImplemented	4	211657538	23331	2	T:C	NotImplemented	254759	0.4414978	0.9049919	8.51E-28	236	0.09
12736	5	78673570	26374	2	G:C	NotImplemented	5	78418899	26373	2	A:G	NotImplemented	254671	0.042076357	0.35896653	0.00092229	274	0.09
34947	1	42781401	1222	2	G:A	NotImplemented	1	42526861	1221	2	G:A	NotImplemented	254540	0.5088869	0.9123288	7.89E-34	272	0.09
7795	3	42251105	14403	2	C:A	NotImplemented	3	41996811	14402	2	G:A	NotImplemented	254294	0.01866491	1	0.04909	218	0.09
35061	3	151650529	16504	2	A:G	NotImplemented	3	151396356	16503	2	C:A	NotImplemented	254173	0.51448417	0.7348867	2.64E-32	256	0.09
5969	9	155708467	45296	2	C:T	NotImplemented	9	155454362	45295	2	A:C	NotImplemented	254105	0.012032041	0.1574074	0.08865	247	0.09
28128	10	30147598	46034	2	A:C	NotImplemented	10	29893652	46033	2	A:C	NotImplemented	253946	0.24053554	0.9436992	3.35E-14	277	0.09
11997	6	50805335	30413	2	A:G	NotImplemented	6	50551390	30412	2	G:A	NotImplemented	253945	0.037957188	0.22693668	0.00962	185	0.09
5054	4	15320860	19202	2	T:C	NotImplemented	4	15066976	19201	2	C:T	NotImplemented	253884	0.009105441	0.3763158	0.16047	237	0.09
2097	9	56358641	42942	2	C:A	NotImplemented	9	56104793	42941	2	C:T	NotImplemented	253848	0.001817518	0.04892562	0.51027	274	0.09
14076	3	41996811	14402	2	G:A	NotImplemented	3	41743042	14401	2	A:G	NotImplemented	253769	0.050251257	1	0.00026721	219	0.09
47285	8	55979642	38748	2	G:A	NotImplemented	8	55725894	38747	2	G:A	NotImplemented	253748	1	1	0	223	0.09
9845	2	189435517	11979	2	C:A	NotImplemented	2	189181794	11978	2	G:A	NotImplemented	253723	0.027194565	0.4830827	0.01259	275	0.09
26694	3	137256336	16131	2	A:G	NotImplemented	3	137002852	16130	2	G:A	NotImplemented	253484	0.20535715	1	0.00037352	89	0.09
31310	5	11355870	24651	2	C:A	NotImplemented	5	11102413	24650	2	A:C	NotImplemented	253457	0.34091142	0.80868596	1.37E-17	274	0.09
39445	1	37670389	1087	2	G:A	NotImplemented	1	37417086	1086	2	C:G	NotImplemented	253303	0.78767085	0.8986784	1.35E-40	276	0.09
13794	7	34646762	34414	2	A:G	NotImplemented	7	34393577	34413	2	T:C	NotImplemented	253185	0.048456796	0.62402344	0.0001466	275	0.09
17759	3	123677737	15812	2	G:A	NotImplemented	3	123424705	15811	2	G:A	NotImplemented	253032	0.07784885	1	1.18E-07	263	0.09
11065	6	5150283	29661	2	C:A	NotImplemented	6	4897267	29660	2	G:A	NotImplemented	253016	0.033110406	0.24131082	0.01388	191	0.09
33233	3	149269715	16446	2	G:A	NotImplemented	3	149016962	16445	2	A:C	NotImplemented	252753	0.42064995	0.7156288	3.34E-28	274	0.09
42737	7	91998895	35324	2	G:A	NotImplemented	7	91746222	35323	2	G:A	NotImplemented	252673	0.9679581	1	7.96E-43	263	0.09
43875	1	127298099	3210	2	G:A	NotImplemented	1	127045511	3209	2	G:A	NotImplemented	252588	1	1	0	272	0.09
6824	9	76403079	43261	2	A:G	NotImplemented	9	76150510	43260	2	G:C	NotImplemented	252569	0.015012642	1	0.05073	271	0.09
19893	2	106048509	10226	2	A:G	NotImplemented	2	105796072	10225	2	G:A	NotImplemented	252437	0.098789334	0.48938656	2.96E-07	276	0.09
41802	3	102231817	15445	2	T:C	NotImplemented	3	101979449	15444	2	G:T	NotImplemented	252368	0.9290618	1	0	279	0.09
4018	6	40467628	30253	2	A:G	NotImplemented	6	40215327	30252	2	A:G	NotImplemented	252301	0.00619211	0.46060607	0.31356	267	0.09
24822	8	151130540	40968	2	G:A	NotImplemented	8	150878262	40967	2	C:A	NotImplemented	252278	0.16773866	0.5255961	1.22E-10	246	0.09
17761	3	164039014	16807	2	C:T	NotImplemented	3	163786928	16806	2	G:A	NotImplemented	252086	0.07786625	0.85343915	1.22E-06	277	0.09
13298	1	12820895	419	2	G:A	NotImplemented	1	12568830	418	2	G:A	NotImplemented	252065	0.045527633	0.29780248	0.00118	278	0.09
2929	4	121839136	21201	2	G:A	NotImplemented	4	121587105	21200	2	G:A	NotImplemented	252031	0.003504955	1	1	255	0.09
23245	2	111037004	10305	2	A:G	NotImplemented	2	110785043	10304	2	G:A	NotImplemented	251961	0.14130133	0.79828197	1.54E-10	263	0.09
2074	8	6360452	37756	2	G:A	NotImplemented	8	6108568	37755	2	A:G	NotImplemented	251884	0.001784822	0.057471264	0.49954	260	0.09
3595	1	191033391	4412	2	A:G	NotImplemented	1	190781518	4411	2	T:C	NotImplemented	251873	0.005053484	0.3243574	0.3067	276	0.09
24586	1	71594830	2058	2	A:G	NotImplemented	1	71342982	2057	2	G:A	NotImplemented	251848	0.1632548	0.7039456	7.39E-11	272	0.09
5258	5	188151254	28561	2	G:A	NotImplemented	5	187899436	28560	2	G:A	NotImplemented	251818	0.009767719	0.33579832	0.12971	247	0.09
42419	9	65734417	43152	2	C:A	NotImplemented	9	65482671	43151	2	A:G	NotImplemented	251746	0.9565124	1	0	270	0.09
45488	4	92371617	20879	2	A:G	NotImplemented	4	92119947	20878	2	G:A	NotImplemented	251670	1	1	0	273	0.09
37223	5	121273323	27072	2	G:A	NotImplemented	5	121021680	27071	2	G:A	NotImplemented	251643	0.64084506	1	0	272	0.09
10802	9	24961198	42386	2	C:A	NotImplemented	9	24709569	42385	2	T:A	NotImplemented	251629	0.031734094	0.6552013	0.00379	274	0.09
18156	8	21705827	38151	2	G:A	NotImplemented	8	21454199	38150	2	C:A	NotImplemented	251628	0.08123165	0.8308642	3.18E-07	274	0.09
1559	7	104908202	35610	2	G:A	NotImplemented	7	104656791	35609	2	G:A	NotImplemented	251411	0.00100898	0.3798627	1	271	0.09
27582	10	60664315	46562	2	C:A	NotImplemented	10	60412912	46561	2	A:G	NotImplemented	251403	0.22619048	0.54644877	1.10E-11	222	0.09
4474	3	118040375	15684	2	A:C	NotImplemented	3	117788981	15683	2	A:G	NotImplemented	251394	0.007492879	0.25615764	0.37877	151	0.09
2508	5	71064060	26190	2	G:T	NotImplemented	5	70812718	26189	2	A:G	NotImplemented	251342	0.002573917	0.20375	0.48654	273	0.09
7386	9	105889194	43924	2	C:T	NotImplemented	9	105637904	43923	2	G:A	NotImplemented	251290	0.017059559	1	0.03391	277	0.09
29272	4	199722016	23066	2	G:A	NotImplemented	4	199470731	23065	2	A:G	NotImplemented	251285	0.27083334	1	8.34E-16	200	0.09
16426	8	25646619	38244	2	A:G	NotImplemented	8	25395386	38243	2	G:A	NotImplemented	251233	0.06663278	1	8.08E-07	269	0.09
2767	10	80419886	47035	2	A:G	NotImplemented	10	80168825	47034	2	G:A	NotImplemented	251061	0.003117693	0.08990623	0.43454	275	0.09
38479	10	122543547	48040	2	A:C	NotImplemented	10	122292551	48039	2	A:G	NotImplemented	250996	0.7233202	1	4.48E-43	245	0.09
22852	6	91723075	31253	2	C:T	NotImplemented	6	91472198	31252	2	G:A	NotImplemented	250877	0.13521491	0.90608007	5.31E-07	190	0.09
32392	1	226195433	5397	2	A:G	NotImplemented	1	225944616	5396	2	G:A	NotImplemented	250817	0.3835057	0.7001933	3.87E-23	277	0.09
9713	2	219033486	12857	2	G:A	NotImplemented	2	218782826	12856	2	G:A	NotImplemented	250660	0.026660807	1	0.00374	274	0.09
2241	6	83381340	31055	2	C:T	NotImplemented	6	83130771	31054	2	G:A	NotImplemented	250569	0.002069287	0.07997558	0.51218	274	0.09
8483	4	131682903	21419	2	G:A	NotImplemented	4	131432334	21418	2	G:A	NotImplemented	250569	0.02144729	1	0.01659	261	0.09
4052	5	26584807	25055	2	A:G	NotImplemented	5	26334350	25054	2	G:A	NotImplemented	250457	0.006273638	0.2548837	0.21391	267	0.09
9854	7	146526120	36680	2	A:G	NotImplemented	7	146275671	36679	2	A:C	NotImplemented	250449	0.027234936	0.36364865	0.00704	277	0.09
39571	4	61689052	20266	2	A:C	NotImplemented	4	61438611	20265	2	A:G	NotImplemented	250441	0.79683053	0.9170139	1.67E-37	239	0.09
22776	8	4792806	37712	2	T:C	NotImplemented	8	4542383	37711	2	C:A	NotImplemented	250423	0.13390881	0.6111111	2.04E-06	266	0.09
47384	8	84128023	39337	2	C:A	NotImplemented	8	83877600	39336	2	A:G	NotImplemented	250423	1	1	0	278	0.09
13725	3	50472599	14589	2	A:C	NotImplemented	3	50222218	14588	2	A:C	NotImplemented	250381	0.04803849	0.23767515	0.00116	226	0.09
5432	1	259332380	6246	2	C:A	NotImplemented	1	259082120	6245	2	A:G	NotImplemented	250260	0.010357296	0.35135135	0.1865	200	0.09
30322	4	72521473	20517	2	G:A	NotImplemented	4	72271332	20516	2	G:A	NotImplemented	250141	0.30582044	1	8.42E-23	258	0.09
2829	1	30219057	897	2	C:A	NotImplemented	1	29968957	896	2	A:G	NotImplemented	250100	0.003268977	0.10421546	0.38601	255	0.09
42232	3	111073614	15548	2	T:C	NotImplemented	3	110823536	15547	2	T:C	NotImplemented	250078	0.95012736	1	0	235	0.09
7166	3	163120244	16798	2	A:T	NotImplemented	3	162870214	16797	2	A:G	NotImplemented	250030	0.016224507	0.7458791	0.13536	185	0.09
18575	1	99546547	2690	2	A:G	NotImplemented	1	99296617	2689	2	C:T	NotImplemented	249930	0.085079364	1	1.38E-07	242	0.09
15739	8	75416061	39187	2	A:T	NotImplemented	8	75166402	39186	2	G:A	NotImplemented	249659	0.06159498	0.85070425	1.17E-05	265	0.09
520	9	71426979	43215	2	G:A	NotImplemented	9	71177349	43214	2	G:A	NotImplemented	249630	0.000103969	0.078947365	1	105	0.09
28488	10	48610065	46340	2	A:C	NotImplemented	10	48360601	46339	2	A:G	NotImplemented	249464	0.24945612	1	2.84E-17	240	0.09
15941	9	51420651	42913	2	G:A	NotImplemented	9	51171269	42912	2	G:A	NotImplemented	249382	0.063223876	1	1.94E-06	275	0.09
40364	4	51286815	20067	2	A:G	NotImplemented	4	51037440	20066	2	G:A	NotImplemented	249375	0.8473083	0.9825715	0	273	0.09
36258	9	88820810	43502	2	T:C	NotImplemented	9	88571445	43501	2	G:A	NotImplemented	249365	0.58266205	1	3.17E-30	272	0.09
1537	1	130181548	3229	2	G:A	NotImplemented	1	129932187	3228	2	A:G	NotImplemented	249361	0.000985836	0.087095626	0.69233	214	0.09
8248	4	10486673	19109	2	C:A	NotImplemented	4	10237389	19108	2	G:A	NotImplemented	249284	0.020572301	1	0.01533	274	0.09
14102	8	14351988	37964	2	A:G	NotImplemented	8	14102729	37963	2	G:A	NotImplemented	249259	0.050401524	0.8207792	7.54E-05	276	0.09
36141	5	217062892	29504	2	G:A	NotImplemented	5	216813784	29503	2	A:T	NotImplemented	249108	0.5767113	0.84117	4.59E-32	249	0.09
2347	7	6555515	33725	2	G:A	NotImplemented	7	6306701	33724	2	G:A	NotImplemented	248814	0.002265771	0.08430233	0.49529	252	0.09
31070	10	18141483	45769	2	G:A	NotImplemented	10	17892674	45768	2	A:G	NotImplemented	248809	0.33103612	0.92012686	2.35E-19	277	0.09
32036	9	46963524	42831	2	G:A	NotImplemented	9	46714776	42830	2	A:C	NotImplemented	248748	0.367948	0.68385345	4.86E-20	233	0.09
21204	4	115770464	21100	2	G:A	NotImplemented	4	115521769	21099	2	A:C	NotImplemented	248695	0.11356	1	2.23E-08	267	0.09
6164	2	183520009	11849	2	A:G	NotImplemented	2	183271330	11848	2	G:A	NotImplemented	248679	0.012693417	0.14193548	0.18464	154	0.09
4160	7	106354602	35657	2	A:G	NotImplemented	7	106105946	35656	2	G:A	NotImplemented	248656	0.006519375	0.46021506	0.31527	251	0.09
3422	3	10940859	13666	2	G:T	NotImplemented	3	10692384	13665	2	A:C	NotImplemented	248475	0.004625673	0.099987485	0.36694	232	0.09
19860	5	108508994	26909	2	G:T	NotImplemented	5	108260532	26908	2	C:A	NotImplemented	248462	0.098406844	1	4.90E-09	275	0.09
6553	6	95481027	31338	2	C:A	NotImplemented	6	95232699	31337	2	A:G	NotImplemented	248328	0.014024497	0.3270357	0.06218	274	0.09
11975	6	8032006	29719	2	A:G	NotImplemented	6	7783799	29718	2	A:G	NotImplemented	248207	0.037852872	0.265625	0.01549	188	0.09
24662	5	121021680	27071	2	G:A	NotImplemented	5	120773481	27070	2	G:A	NotImplemented	248199	0.16465358	1	1.82E-13	273	0.09
41947	4	182748409	22634	2	A:G	NotImplemented	4	182500232	22633	2	G:A	NotImplemented	248177	0.9374423	1	0	254	0.09
14989	5	69148382	26136	2	G:C	NotImplemented	5	68900300	26135	2	G:C	NotImplemented	248082	0.05627832	0.5500752	7.18E-05	272	0.09
16931	2	231537387	13133	2	A:G	NotImplemented	2	231289405	13132	2	G:A	NotImplemented	247982	0.07090451	0.5358742	6.25E-06	274	0.09
23920	8	39463411	38517	2	A:G	NotImplemented	8	39215433	38516	2	A:G	NotImplemented	247978	0.15136664	1	4.31E-13	273	0.09
10080	8	16693313	38012	2	A:G	NotImplemented	8	16445418	38011	2	A:G	NotImplemented	247895	0.028130567	0.36130536	0.01181	274	0.09
6565	7	87539643	35258	2	A:G	NotImplemented	7	87291772	35257	2	G:A	NotImplemented	247871	0.01406961	0.39491525	0.10021	238	0.09
14693	5	129998672	27193	2	G:A	NotImplemented	5	129750816	27192	2	A:G	NotImplemented	247856	0.054269332	0.375969	0.00803	161	0.09
13810	2	225512452	13012	2	A:G	NotImplemented	2	225264605	13011	2	C:A	NotImplemented	247847	0.04854663	0.24370956	0.00041584	263	0.09
37115	3	104059457	15463	2	T:C	NotImplemented	3	103811631	15462	2	C:T	NotImplemented	247826	0.633941	0.96977925	3.89E-33	256	0.09
17569	2	234348002	13212	2	C:A	NotImplemented	2	234100192	13211	2	C:A	NotImplemented	247810	0.07608129	0.62269294	1.32E-05	257	0.09
21759	2	55844989	9281	2	C:A	NotImplemented	2	55597187	9280	2	A:C	NotImplemented	247802	0.120274074	0.3699339	3.61E-08	274	0.09
6256	4	32527606	19646	2	A:G	NotImplemented	4	32279877	19645	2	A:C	NotImplemented	247729	0.012980017	0.15674603	0.07265	275	0.09
5546	5	175504476	28199	2	A:G	NotImplemented	5	175256849	28198	2	G:A	NotImplemented	247627	0.01068249	0.12144703	0.10098	272	0.09
3283	8	97540491	39606	2	G:A	NotImplemented	8	97292971	39605	2	A:T	NotImplemented	247520	0.004304367	1	1	218	0.09
38510	6	65096580	30675	2	G:A	NotImplemented	6	64849124	30674	2	C:A	NotImplemented	247456	0.72548634	1	8.99E-33	278	0.09
12273	2	30802483	8628	2	G:A	NotImplemented	2	30555159	8627	2	G:A	NotImplemented	247324	0.039521594	0.4955243	0.00422	263	0.09
23494	10	114621290	47834	2	A:G	NotImplemented	10	114373973	47833	2	A:C	NotImplemented	247317	0.1448612	0.5798006	1.67E-09	274	0.09
32649	7	41433128	34555	2	G:A	NotImplemented	7	41185821	34554	2	C:T	NotImplemented	247307	0.3946613	1	2.35E-29	259	0.09
36264	2	147669474	11036	2	G:A	NotImplemented	2	147422171	11035	2	A:G	NotImplemented	247303	0.5832338	1	5.10E-29	182	0.09
16373	1	79243807	2238	2	C:A	NotImplemented	1	78996541	2237	2	C:T	NotImplemented	247266	0.06625853	0.6329663	1.10E-05	275	0.09
4502	1	107190494	2846	2	G:A	NotImplemented	1	106943340	2845	2	A:G	NotImplemented	247154	0.007569856	0.16381246	0.16641	259	0.09
43900	1	144061446	3354	2	C:A	NotImplemented	1	143814298	3353	2	A:G	NotImplemented	247148	1	1	0	277	0.09
18457	2	175983601	11662	2	G:T	NotImplemented	2	175736475	11661	2	G:A	NotImplemented	247126	0.08396603	0.29285714	5.58E-05	198	0.09
4667	5	138547204	27364	2	G:A	NotImplemented	5	138300302	27363	2	G:A	NotImplemented	246902	0.008004787	0.16401099	0.28235	179	0.09
728	7	126257714	36131	2	A:G	NotImplemented	7	126011155	36130	2	G:A	NotImplemented	246559	0.000222248	0.042176872	0.86474	264	0.09
14368	2	30555159	8627	2	G:A	NotImplemented	2	30308665	8626	2	G:A	NotImplemented	246494	0.052103255	0.6988215	6.86E-05	276	0.09
2870	2	59643276	9364	2	A:G	NotImplemented	2	59396818	9363	2	G:C	NotImplemented	246458	0.003351666	0.08841463	0.37436	276	0.09
15052	7	22272436	34120	2	A:G	NotImplemented	7	22026105	34119	2	G:A	NotImplemented	246331	0.056795754	0.61814916	0.00024173	255	0.09
27989	10	122164851	48019	2	A:G	NotImplemented	10	121918582	48018	2	C:A	NotImplemented	246269	0.23661126	0.497921	2.63E-13	276	0.09
6425	1	236879329	5679	2	A:C	NotImplemented	1	236633299	5678	2	G:T	NotImplemented	246030	0.013577362	0.49521002	0.07494	274	0.09
27892	3	47851484	14520	2	C:A	NotImplemented	3	47605679	14519	2	A:G	NotImplemented	245805	0.23391974	0.80153507	9.36E-12	181	0.09
47861	9	146023284	44943	2	G:A	NotImplemented	9	145777611	44942	2	G:A	NotImplemented	245673	1	1	0	275	0.09
22835	6	127629375	32102	2	A:C	NotImplemented	6	127383711	32101	2	G:C	NotImplemented	245664	0.13492218	0.9496928	2.83E-11	262	0.09
35419	3	21001490	13904	2	A:G	NotImplemented	3	20755877	13903	2	T:C	NotImplemented	245613	0.5349544	1	1.37E-08	102	0.09
10480	5	136487494	27319	2	G:A	NotImplemented	5	136241950	27318	2	T:A	NotImplemented	245544	0.030065691	0.4653349	0.00481	273	0.09
10316	5	74319152	26256	2	G:A	NotImplemented	5	74073750	26255	2	G:A	NotImplemented	245402	0.029237589	0.69222224	0.00514	277	0.09
15809	10	74865349	46899	2	C:A	NotImplemented	10	74619986	46898	2	A:T	NotImplemented	245363	0.062227894	0.42299214	0.00019539	229	0.09
1033	10	92796356	47349	2	A:G	NotImplemented	10	92551095	47348	2	A:G	NotImplemented	245261	0.000440626	0.02785425	0.79725	261	0.09
1766	1	9300196	297	2	A:G	NotImplemented	1	9055008	296	2	T:A	NotImplemented	245188	0.00130599	0.2606383	0.77654	278	0.09
7876	2	73587839	9710	2	G:A	NotImplemented	2	73342807	9709	2	A:G	NotImplemented	245032	0.018986043	1	0.06236	237	0.09
31031	5	161914291	27852	2	A:C	NotImplemented	5	161669490	27851	2	A:G	NotImplemented	244801	0.3291668	0.65059125	2.93E-16	274	0.09
6246	2	57067917	9309	2	A:C	NotImplemented	2	56823251	9308	2	C:A	NotImplemented	244666	0.012943801	0.3517209	0.08108	275	0.09
24814	7	171518647	37422	2	G:A	NotImplemented	7	171274039	37421	2	A:G	NotImplemented	244608	0.16757643	0.59810877	1.06E-11	270	0.09
11478	3	185612766	17400	2	A:G	NotImplemented	3	185368203	17399	2	A:G	NotImplemented	244563	0.03520712	0.26903552	0.01632	224	0.09
20252	9	83535453	43400	2	A:G	NotImplemented	9	83290906	43399	2	G:A	NotImplemented	244547	0.102559395	1	5.25E-08	260	0.09
23310	1	108318879	2881	2	A:C	NotImplemented	1	108074432	2880	2	A:G	NotImplemented	244447	0.14209417	0.62363553	2.08E-09	244	0.09
23958	3	95546769	15331	2	C:T	NotImplemented	3	95302638	15330	2	T:C	NotImplemented	244131	0.1520208	0.90787715	1.48E-08	276	0.09
27805	1	92765853	2549	2	A:G	NotImplemented	1	92521897	2548	2	A:G	NotImplemented	243956	0.23177227	0.7758454	1.52E-15	261	0.09
17802	6	96349378	31366	2	G:A	NotImplemented	6	96105425	31365	2	A:C	NotImplemented	243953	0.07825245	0.81948054	6.77E-07	278	0.09
41109	4	149088493	21774	2	A:G	NotImplemented	4	148844618	21773	2	G:A	NotImplemented	243875	0.8931419	1	0	268	0.09
26079	1	184272844	4282	2	A:C	NotImplemented	1	184029044	4281	2	A:G	NotImplemented	243800	0.19217628	0.5976155	3.60E-12	270	0.09
7379	1	275696291	6739	2	G:A	NotImplemented	1	275452512	6738	2	G:A	NotImplemented	243779	0.017043676	0.8078014	0.03752	271	0.09
45578	4	118410112	21136	2	G:A	NotImplemented	4	118166583	21135	2	G:A	NotImplemented	243529	1	1	1.04E-36	268	0.09
12424	1	197100163	4580	2	C:A	NotImplemented	1	196856728	4579	2	C:A	NotImplemented	243435	0.040375996	0.31695157	0.00089472	274	0.09
993	6	140350647	32465	2	G:A	NotImplemented	6	140107279	32464	2	T:C	NotImplemented	243368	0.00040644	0.03510082	0.8101	272	0.09
19210	3	22823483	13946	2	G:A	NotImplemented	3	22580126	13945	2	G:A	NotImplemented	243357	0.09152781	0.3473199	5.88E-07	276	0.09
21928	3	226238201	18628	2	A:G	NotImplemented	3	225994903	18627	2	A:G	NotImplemented	243298	0.12215151	0.6035575	4.51E-09	277	0.09
41752	4	108348571	20977	2	G:A	NotImplemented	4	108105360	20976	2	A:G	NotImplemented	243211	0.92723984	1	0	268	0.09
799	9	149181390	45048	2	G:A	NotImplemented	9	148938196	45047	2	C:A	NotImplemented	243194	0.000265248	0.01892583	0.80345	274	0.09
21395	2	109548861	10275	2	G:A	NotImplemented	2	109305691	10274	2	G:A	NotImplemented	243170	0.115746774	1	4.63E-09	224	0.09
47931	10	32446097	46088	2	A:G	NotImplemented	10	32202963	46087	2	A:C	NotImplemented	243134	1	1	7.40E-33	272	0.09
15834	4	141551128	21631	2	A:C	NotImplemented	4	141308095	21630	2	A:G	NotImplemented	243033	0.062409498	0.52115387	0.03515	83	0.09
13936	4	89380070	20838	2	G:C	NotImplemented	4	89137059	20837	2	C:A	NotImplemented	243011	0.049382716	1	2.51E-05	273	0.09
2690	4	19882486	19338	2	C:A	NotImplemented	4	19639479	19337	2	G:A	NotImplemented	243007	0.002966058	0.13546798	0.4264	273	0.09
21338	9	33587672	42578	2	A:G	NotImplemented	9	33344717	42577	2	A:G	NotImplemented	242955	0.11506052	0.50995195	2.38E-08	272	0.09
24897	2	99808477	10083	2	A:T	NotImplemented	2	99565526	10082	2	A:G	NotImplemented	242951	0.16916712	0.49918166	4.02E-10	272	0.09
15606	5	50364937	25670	2	A:G	NotImplemented	5	50122062	25669	2	T:A	NotImplemented	242875	0.060608942	0.51394933	7.79E-05	274	0.09
1400	2	38496508	8850	2	A:C	NotImplemented	2	38253680	8849	2	G:A	NotImplemented	242828	0.000846872	0.10776942	0.70311	178	0.09
2848	5	61700352	25956	2	G:A	NotImplemented	5	61457584	25955	2	A:G	NotImplemented	242768	0.00329912	0.13636364	0.44753	252	0.09
14499	10	125109844	48103	2	C:A	NotImplemented	10	124867177	48102	2	A:G	NotImplemented	242667	0.05298977	0.75382656	0.00136	193	0.09
818	3	147000052	16369	2	G:A	NotImplemented	3	146757478	16368	2	C:A	NotImplemented	242574	0.000278983	0.023016063	0.85773	163	0.09
27114	8	101181028	39674	2	C:T	NotImplemented	8	100938538	39673	2	A:C	NotImplemented	242490	0.2143994	0.87247705	1.44E-11	278	0.09
24139	1	80005113	2264	2	A:C	NotImplemented	1	79762769	2263	2	C:A	NotImplemented	242344	0.15517023	0.8028674	1.96E-10	275	0.09
23353	7	133899185	36331	2	G:A	NotImplemented	7	133657079	36330	2	C:G	NotImplemented	242106	0.14281465	1	1.53E-11	273	0.09
22946	2	8283189	7918	2	A:G	NotImplemented	2	8041093	7917	2	A:G	NotImplemented	242096	0.13663496	0.4379825	1.25E-09	273	0.09
35136	2	59911645	9372	2	T:C	NotImplemented	2	59669553	9371	2	G:A	NotImplemented	242092	0.5192354	0.8824301	1.26E-27	269	0.09
6718	2	151712774	11151	2	G:A	NotImplemented	2	151470873	11150	2	A:T	NotImplemented	241901	0.014610942	1	0.05038	261	0.09
29315	4	174330726	22397	2	A:C	NotImplemented	4	174088855	22396	2	G:A	NotImplemented	241871	0.2718577	0.9607345	7.07E-19	278	0.09
23236	2	86387649	9890	2	A:G	NotImplemented	2	86145839	9889	2	G:A	NotImplemented	241810	0.14112215	1	1.94E-09	199	0.09
3614	9	153428677	45206	2	G:A	NotImplemented	9	153186939	45205	2	G:A	NotImplemented	241738	0.005106957	0.19493213	0.28229	278	0.09
6755	7	124157107	36070	2	C:A	NotImplemented	7	123915458	36069	2	T:C	NotImplemented	241649	0.014733546	0.20552677	0.05196	276	0.09
41612	10	37636137	46185	2	G:A	NotImplemented	10	37394728	46184	2	A:G	NotImplemented	241409	0.9209056	1	0	269	0.09
40960	8	87005602	39401	2	C:T	NotImplemented	8	86764311	39400	2	T:C	NotImplemented	241291	0.88478327	0.9547207	0	278	0.09
22968	10	98010978	47465	2	A:G	NotImplemented	10	97769725	47464	2	A:G	NotImplemented	241253	0.13689181	0.38397005	7.97E-09	257	0.09
29742	2	64863519	9507	2	G:A	NotImplemented	2	64622298	9506	2	G:A	NotImplemented	241221	0.2852457	1	1.36E-22	266	0.09
28168	2	135978347	10806	2	A:G	NotImplemented	2	135737188	10805	2	A:G	NotImplemented	241159	0.24140228	0.8856365	7.57E-15	224	0.09
26520	3	171419696	16989	2	G:A	NotImplemented	3	171178589	16988	2	C:T	NotImplemented	241107	0.20100312	1	2.73E-17	274	0.09
11081	5	119209336	27057	2	G:A	NotImplemented	5	118968399	27056	2	G:A	NotImplemented	240937	0.033180717	1	0.00080805	279	0.09
49	2	188271485	11950	2	A:C	NotImplemented	2	188030596	11949	2	G:A	NotImplemented	240889	1.28E-06	0.003875969	1	257	0.09
29255	10	119433370	47952	2	A:G	NotImplemented	10	119192540	47951	2	C:A	NotImplemented	240830	0.2704244	0.5611814	7.88E-10	260	0.09
12282	2	167881348	11483	2	A:G	NotImplemented	2	167640528	11482	2	G:A	NotImplemented	240820	0.03958143	0.80026454	0.01478	151	0.09
15181	7	22513221	34121	2	C:A	NotImplemented	7	22272436	34120	2	A:G	NotImplemented	240785	0.05767977	0.8216112	3.81E-05	279	0.09
17327	3	12890950	13713	2	C:G	NotImplemented	3	12650179	13712	2	G:A	NotImplemented	240771	0.0740904	0.42497137	8.34E-05	251	0.09
12756	5	209581176	29187	2	A:C	NotImplemented	5	209340570	29186	2	A:G	NotImplemented	240606	0.04223628	0.65170276	0.00051869	270	0.09
11224	8	143473998	40781	2	T:A	NotImplemented	8	143233398	40780	2	C:G	NotImplemented	240600	0.03389863	1	0.00063757	274	0.09
10702	4	5711973	19013	2	A:G	NotImplemented	4	5471426	19012	2	C:A	NotImplemented	240547	0.031115653	0.5323129	0.00463	275	0.09
40988	6	12942210	29775	2	G:A	NotImplemented	6	12701682	29774	2	C:G	NotImplemented	240528	0.8863924	0.94148415	6.67E-37	179	0.09
20733	8	2761875	37655	2	G:A	NotImplemented	8	2521402	37654	2	G:A	NotImplemented	240473	0.10775806	0.69477385	3.76E-07	278	0.09
19646	2	188016945	11946	2	G:A	NotImplemented	2	187776509	11945	2	A:G	NotImplemented	240436	0.09612898	0.40050834	1.08E-06	254	0.09
4390	2	144306444	10963	2	A:G	NotImplemented	2	144066076	10962	2	C:A	NotImplemented	240368	0.007214268	0.177521	0.17723	261	0.09
32082	4	129645179	21362	2	C:T	NotImplemented	4	129404832	21361	2	A:G	NotImplemented	240347	0.36990938	0.81331503	1.92E-25	272	0.09
28676	5	90140046	26639	2	A:G	NotImplemented	5	89899938	26638	2	G:A	NotImplemented	240108	0.25463653	0.8816	6.61E-15	222	0.09
1943	5	193174114	28694	2	A:C	NotImplemented	5	192934135	28693	2	G:A	NotImplemented	239979	0.001556715	0.43907562	1	267	0.09
26540	3	40063032	14350	2	C:A	NotImplemented	3	39823184	14349	2	A:G	NotImplemented	239848	0.2014412	1	4.06E-12	276	0.09
27820	7	163637418	37208	2	A:G	NotImplemented	7	163397608	37207	2	G:A	NotImplemented	239810	0.2320709	0.95232815	4.19E-15	258	0.09
11509	3	77749801	15076	2	C:A	NotImplemented	3	77510299	15075	2	G:A	NotImplemented	239502	0.035341192	1	0.00097879	247	0.09
3154	10	92551095	47348	2	A:G	NotImplemented	10	92311602	47347	2	G:A	NotImplemented	239493	0.003990673	0.09423909	0.33692	240	0.09
17749	3	199098365	17782	2	G:A	NotImplemented	3	198858991	17781	2	T:C	NotImplemented	239374	0.0777536	0.7881868	4.32E-06	257	0.09
9860	1	64395496	1842	2	T:C	NotImplemented	1	64156195	1841	2	G:A	NotImplemented	239301	0.027240647	0.5245614	0.00772	271	0.09
6666	7	115578093	35871	2	G:A	NotImplemented	7	115338836	35870	2	G:A	NotImplemented	239257	0.014455048	0.16530278	0.06544	272	0.09
38619	1	128221976	3218	2	G:A	NotImplemented	1	127982788	3217	2	C:G	NotImplemented	239188	0.73286355	1	1.12E-44	278	0.09
16322	5	137432785	27330	2	G:A	NotImplemented	5	137193702	27329	2	C:A	NotImplemented	239083	0.06593983	1	2.55E-05	233	0.09
20744	3	33412467	14202	2	A:G	NotImplemented	3	33173405	14201	2	G:A	NotImplemented	239062	0.10795622	1	5.76E-09	234	0.09
21390	2	219686723	12874	2	A:C	NotImplemented	2	219447677	12873	2	G:A	NotImplemented	239046	0.11571104	0.6467034	1.67E-08	269	0.09
43033	1	100596073	2714	2	G:A	NotImplemented	1	100357153	2713	2	G:A	NotImplemented	238920	0.97533274	1	0	278	0.09
43375	8	55031581	38732	2	A:G	NotImplemented	8	54792680	38731	2	G:A	NotImplemented	238901	0.98402387	1	0	273	0.09
8834	3	214797233	18243	2	G:A	NotImplemented	3	214558338	18242	2	A:G	NotImplemented	238895	0.022966687	0.25626108	0.02162	245	0.09
2052	9	44687491	42791	2	A:G	NotImplemented	9	44448603	42790	2	A:G	NotImplemented	238888	0.001735824	0.047305845	0.53966	269	0.09
18627	8	147550577	40882	2	C:A	NotImplemented	8	147311696	40881	2	G:A	NotImplemented	238881	0.085589744	0.83549786	1.81E-05	190	0.09
36458	2	126787105	10617	2	G:A	NotImplemented	2	126548288	10616	2	A:G	NotImplemented	238817	0.59288067	0.9020161	1.48E-37	243	0.09
6273	1	6186964	186	2	C:A	NotImplemented	1	5948179	185	2	G:A	NotImplemented	238785	0.013026215	0.15375723	0.10084	244	0.09
27387	6	73696264	30850	2	G:A	NotImplemented	6	73457544	30849	2	G:A	NotImplemented	238720	0.22141035	1	1.21E-17	251	0.09
9569	1	178036221	4103	2	A:G	NotImplemented	1	177797557	4102	2	G:A	NotImplemented	238664	0.025994696	0.2785146	0.02763	238	0.09
39142	6	63276936	30640	2	A:G	NotImplemented	6	63038375	30639	2	G:A	NotImplemented	238561	0.76839715	0.90415454	0	263	0.09
34897	2	145066943	10985	2	A:G	NotImplemented	2	144828573	10984	2	G:T	NotImplemented	238370	0.5060653	0.86413044	2.85E-30	250	0.09
7305	1	210752915	4943	2	A:G	NotImplemented	1	210514575	4942	2	G:A	NotImplemented	238340	0.01672335	0.16179337	0.04448	260	0.09
44962	3	105659869	15473	2	G:T	NotImplemented	3	105421575	15472	2	C:T	NotImplemented	238294	1	1	2.75E-39	247	0.09
36486	4	114702985	21087	2	A:G	NotImplemented	4	114464718	21086	2	C:A	NotImplemented	238267	0.59443474	0.971943	3.63E-34	268	0.09
3461	5	9911204	24603	2	A:G	NotImplemented	5	9672989	24602	2	A:G	NotImplemented	238215	0.004728762	0.15432099	0.32098	274	0.09
7879	7	62964724	34895	2	G:A	NotImplemented	7	62726569	34894	2	G:A	NotImplemented	238155	0.018994173	1	0.01845	270	0.09
44180	1	266975856	6455	2	A:G	NotImplemented	1	266737766	6454	2	G:A	NotImplemented	238090	1	1	0	268	0.09
27016	4	140007785	21602	2	G:A	NotImplemented	4	139769747	21601	2	G:A	NotImplemented	238038	0.21237165	1	1.19E-12	185	0.09
2608	1	213943357	5033	2	T:C	NotImplemented	1	213705392	5032	2	G:A	NotImplemented	237965	0.002808762	0.07438017	0.44436	264	0.09
7736	3	191672714	17576	2	A:G	NotImplemented	3	191434750	17575	2	A:G	NotImplemented	237964	0.01843666	0.62855786	0.03005	261	0.09
9668	3	173416836	17046	2	A:C	NotImplemented	3	173178904	17045	2	A:C	NotImplemented	237932	0.026424905	0.29353586	0.02855	200	0.09
8908	4	156983261	21963	2	G:A	NotImplemented	4	156745464	21962	2	G:A	NotImplemented	237797	0.023210106	0.3341346	0.01168	277	0.09
8858	3	32780937	14186	2	A:C	NotImplemented	3	32543198	14185	2	G:A	NotImplemented	237739	0.023051566	0.22145708	0.01571	269	0.09
45748	4	205838433	23208	2	G:A	NotImplemented	4	205600758	23207	2	A:G	NotImplemented	237675	1	1	0	278	0.09
47177	8	38336692	38496	2	A:G	NotImplemented	8	38099033	38495	2	G:A	NotImplemented	237659	1	1	0	276	0.09
11844	4	187770429	22775	2	A:G	NotImplemented	4	187532831	22774	2	A:G	NotImplemented	237598	0.037121214	0.46666667	0.0083	189	0.09
15670	3	142273612	16251	2	A:G	NotImplemented	3	142036133	16250	2	A:G	NotImplemented	237479	0.06108657	0.3994479	0.00020456	229	0.09
35867	5	98146890	26793	2	C:T	NotImplemented	5	97909423	26792	2	A:G	NotImplemented	237467	0.5613424	1	9.49E-33	225	0.09
686	1	250617375	6037	2	T:G	NotImplemented	1	250380010	6036	2	T:G	NotImplemented	237365	0.000200356	0.07586207	1	268	0.09
20704	10	94978608	47391	2	C:A	NotImplemented	10	94741246	47390	2	T:C	NotImplemented	237362	0.10745385	0.4318153	1.02E-06	262	0.09
22449	9	49688052	42878	2	G:A	NotImplemented	9	49450708	42877	2	G:A	NotImplemented	237344	0.12956008	1	1.11E-11	275	0.09
17389	7	34885249	34419	2	A:G	NotImplemented	7	34648089	34418	2	A:G	NotImplemented	237160	0.07462614	1	2.81E-07	268	0.09
22237	3	123169757	15799	2	A:G	NotImplemented	3	122932648	15798	2	C:A	NotImplemented	237109	0.1266911	0.8718129	4.42E-09	274	0.09
40647	1	122406890	3146	2	A:C	NotImplemented	1	122169785	3145	2	C:T	NotImplemented	237105	0.86515534	1	1.28E-41	276	0.09
4155	7	127184105	36158	2	C:A	NotImplemented	7	126947083	36157	2	A:G	NotImplemented	237022	0.006512691	0.08070125	0.24126	235	0.09
34027	8	68444996	39018	2	G:T	NotImplemented	8	68208192	39017	2	A:C	NotImplemented	236804	0.45948234	1	1.46E-36	277	0.09
22250	1	181471698	4191	2	A:G	NotImplemented	1	181235036	4190	2	G:A	NotImplemented	236662	0.12685378	1	9.47E-12	274	0.09
5647	3	53030625	14641	2	A:G	NotImplemented	3	52793998	14640	2	A:G	NotImplemented	236627	0.011015491	1	0.14892	273	0.09
17915	1	89246751	2468	2	C:A	NotImplemented	1	89010134	2467	2	C:A	NotImplemented	236617	0.07925166	1	1.81E-06	275	0.09
43804	1	100832632	2715	2	A:G	NotImplemented	1	100596073	2714	2	G:A	NotImplemented	236559	1	1	0	276	0.09
16664	7	69232010	34963	2	G:A	NotImplemented	7	68995595	34962	2	G:A	NotImplemented	236415	0.06873385	1	6.76E-06	272	0.09
8960	1	160588909	3705	2	G:A	NotImplemented	1	160352511	3704	2	G:A	NotImplemented	236398	0.02344152	0.72321427	0.07343	155	0.09
38917	4	130932366	21402	2	C:T	NotImplemented	4	130696097	21401	2	T:C	NotImplemented	236269	0.75259006	1	0	274	0.09
10458	4	50578735	20057	2	G:A	NotImplemented	4	50342482	20056	2	G:A	NotImplemented	236253	0.029952254	1	0.00513	241	0.09
29876	1	192763461	4461	2	A:G	NotImplemented	1	192527354	4460	2	G:A	NotImplemented	236107	0.28995392	0.92258066	6.44E-16	192	0.09
2779	7	163966377	37211	2	T:C	NotImplemented	7	163730300	37210	2	T:C	NotImplemented	236077	0.003140961	0.18410166	0.4748	251	0.09
2638	1	179051052	4125	2	G:A	NotImplemented	1	178814990	4124	2	C:A	NotImplemented	236062	0.002868399	0.37894738	0.59704	177	0.09
41850	7	111685910	35797	2	A:G	NotImplemented	7	111449867	35796	2	G:A	NotImplemented	236043	0.93162394	1	0	272	0.09
41936	5	47846826	25613	2	T:C	NotImplemented	5	47610963	25612	2	A:G	NotImplemented	235863	0.9367347	1	1.07E-41	279	0.09
17557	4	227080024	23686	2	G:A	NotImplemented	4	226844362	23685	2	C:A	NotImplemented	235662	0.07596779	0.30023924	2.69E-05	273	0.09
22070	10	48337252	46338	2	G:A	NotImplemented	10	48101683	46337	2	G:C	NotImplemented	235569	0.12448434	1	3.78E-10	239	0.09
23303	6	53830227	30436	2	A:G	NotImplemented	6	53594738	30435	2	G:A	NotImplemented	235489	0.14194915	1	8.63E-11	252	0.09
12214	3	73549360	15050	2	G:A	NotImplemented	3	73313949	15049	2	G:A	NotImplemented	235411	0.039133474	1	0.00020221	275	0.09
19341	4	33392431	19664	2	C:T	NotImplemented	4	33157033	19663	2	G:A	NotImplemented	235398	0.09273651	0.54247266	1.72E-06	272	0.09
19248	4	196376285	22976	2	G:A	NotImplemented	4	196140965	22975	2	G:A	NotImplemented	235320	0.09189877	0.8125786	9.55E-05	149	0.09
13291	1	91197508	2516	2	C:A	NotImplemented	1	90962205	2515	2	C:A	NotImplemented	235303	0.045486834	0.21875994	0.00072324	273	0.09
2633	1	40143876	1160	2	A:G	NotImplemented	1	39908574	1159	2	G:A	NotImplemented	235302	0.002859729	0.11985771	0.44233	271	0.09
42703	1	144326819	3358	2	G:A	NotImplemented	1	144091576	3357	2	G:A	NotImplemented	235243	0.96714914	1	6.68E-42	261	0.09
12050	1	86854041	2416	2	A:C	NotImplemented	1	86618900	2415	2	G:A	NotImplemented	235141	0.038260177	1	0.00034859	275	0.09
40697	2	139497411	10872	2	G:C	NotImplemented	2	139262332	10871	2	T:G	NotImplemented	235079	0.8690707	0.9759863	0	266	0.09
692	2	183755075	11850	2	C:A	NotImplemented	2	183520009	11849	2	A:G	NotImplemented	235066	0.000202289	0.024433194	0.88284	277	0.09
11526	2	55222564	9267	2	T:C	NotImplemented	2	54987754	9266	2	A:G	NotImplemented	234810	0.03541403	0.8773148	0.00099448	265	0.09
42556	3	96025675	15336	2	G:T	NotImplemented	3	95790933	15335	2	C:T	NotImplemented	234742	0.9613553	1	7.86E-35	211	0.09
4191	6	84683511	31090	2	C:A	NotImplemented	6	84448898	31089	2	G:A	NotImplemented	234613	0.006596975	0.189011	0.22728	246	0.09
5193	2	15588775	8192	2	G:A	NotImplemented	2	15354394	8191	2	G:A	NotImplemented	234381	0.009580843	0.23702665	0.14333	272	0.09
36188	1	121475927	3115	2	G:A	NotImplemented	1	121241569	3114	2	A:G	NotImplemented	234358	0.5788044	1	7.78E-39	255	0.09
1303	7	99117432	35482	2	A:T	NotImplemented	7	98883080	35481	2	A:G	NotImplemented	234352	0.000737972	0.23602484	1	246	0.09
1202	2	38769351	8854	2	G:A	NotImplemented	2	38535125	8853	2	A:C	NotImplemented	234226	0.000619322	0.042105265	0.69876	273	0.09
31601	5	166016698	27946	2	C:A	NotImplemented	5	165782485	27945	2	A:C	NotImplemented	234213	0.35131755	0.68507755	3.52E-21	260	0.09
37732	8	76950469	39223	2	A:G	NotImplemented	8	76716274	39222	2	G:A	NotImplemented	234195	0.67407006	1	0	276	0.09
25859	10	98705206	47472	2	A:G	NotImplemented	10	98471015	47471	2	G:A	NotImplemented	234191	0.1876235	0.7096436	3.62E-13	277	0.09
44974	3	110473520	15536	2	C:T	NotImplemented	3	110239359	15535	2	C:T	NotImplemented	234161	1	1	0	275	0.09
7716	9	12582517	42078	2	A:G	NotImplemented	9	12348369	42077	2	G:A	NotImplemented	234148	0.018315101	0.19822486	0.02898	271	0.09
13061	2	210977372	12619	2	G:A	NotImplemented	2	210743243	12618	2	G:A	NotImplemented	234129	0.043948434	0.44534412	0.00051062	274	0.09
8001	1	50335233	1461	2	C:T	NotImplemented	1	50101137	1460	2	G:A	NotImplemented	234096	0.019521791	1	0.01164	279	0.09
19414	2	93755313	9998	2	G:A	NotImplemented	2	93521218	9997	2	G:A	NotImplemented	234095	0.09347986	1	6.72E-09	269	0.09
9765	10	145329837	48702	2	G:A	NotImplemented	10	145095748	48701	2	G:A	NotImplemented	234089	0.026865024	1	0.00409	275	0.09
10230	2	135475943	10799	2	G:A	NotImplemented	2	135241940	10798	2	C:A	NotImplemented	234003	0.028818	1	0.00315	274	0.09
10655	10	81034043	47052	2	G:A	NotImplemented	10	80800072	47051	2	G:A	NotImplemented	233971	0.030947777	1	0.00262	255	0.09
19558	10	36781606	46163	2	G:A	NotImplemented	10	36547664	46162	2	C:A	NotImplemented	233942	0.09514926	1	0.00114	97	0.09
1281	4	103804449	20958	2	A:C	NotImplemented	4	103570558	20957	2	G:A	NotImplemented	233891	0.000719272	0.04853644	0.70473	277	0.09
36793	4	93735818	20900	2	T:C	NotImplemented	4	93502148	20899	2	G:A	NotImplemented	233670	0.61252266	1	7.13E-16	244	0.09
43663	1	32547167	959	2	C:A	NotImplemented	1	32313572	958	2	G:A	NotImplemented	233595	1	1	8.35E-30	278	0.09
2385	4	187443921	22771	2	G:A	NotImplemented	4	187210366	22770	2	G:A	NotImplemented	233555	0.002332516	0.06930233	0.45864	276	0.09
8339	2	191072182	12038	2	C:A	NotImplemented	2	190838642	12037	2	C:A	NotImplemented	233540	0.020935642	0.16981132	0.02984	252	0.09
7850	6	6258107	29688	2	G:C	NotImplemented	6	6024585	29687	2	G:A	NotImplemented	233522	0.018889638	0.19552568	0.03372	243	0.09
29981	1	173675933	3994	2	G:A	NotImplemented	1	173442423	3993	2	G:A	NotImplemented	233510	0.29416022	1	1.80E-21	270	0.09
12943	1	267461729	6468	2	G:A	NotImplemented	1	267228242	6467	2	A:G	NotImplemented	233487	0.043309085	1	0.00027059	273	0.09
3532	3	14235232	13752	2	C:A	NotImplemented	3	14001798	13751	2	A:G	NotImplemented	233434	0.00489481	0.07269022	0.29118	273	0.09
9356	8	138678237	40686	2	G:A	NotImplemented	8	138444835	40685	2	G:A	NotImplemented	233402	0.025059784	0.4093098	0.01555	276	0.09
28118	3	116046004	15649	2	A:G	NotImplemented	3	115812638	15648	2	G:A	NotImplemented	233366	0.24024715	0.96330154	1.56E-18	277	0.09
16984	2	56111604	9285	2	C:A	NotImplemented	2	55878253	9284	2	G:A	NotImplemented	233351	0.07128467	0.5604575	7.64E-06	269	0.09
26715	5	137171456	27324	2	A:G	NotImplemented	5	136938128	27323	2	A:G	NotImplemented	233328	0.20587227	0.81921303	1.27E-08	255	0.09
16852	2	42359340	8959	2	G:A	NotImplemented	2	42126026	8958	2	A:G	NotImplemented	233314	0.07042577	0.4750719	0.00031243	219	0.09
13357	6	93897479	31302	2	A:G	NotImplemented	6	93664211	31301	2	G:A	NotImplemented	233268	0.045913566	0.5977188	0.00040177	262	0.09
39327	4	55652897	20145	2	A:G	NotImplemented	4	55419635	20144	2	C:A	NotImplemented	233262	0.7797788	0.88305086	2.96E-27	207	0.09
3855	7	30518349	34294	2	G:A	NotImplemented	7	30285121	34293	2	G:A	NotImplemented	233228	0.005716151	0.42295083	0.49725	176	0.09
4565	1	83188883	2330	2	C:A	NotImplemented	1	82955773	2329	2	G:A	NotImplemented	233110	0.007738761	0.25724804	0.16777	269	0.09
45541	4	112466035	21036	2	G:A	NotImplemented	4	112233013	21035	2	G:A	NotImplemented	233022	1	1	1.14E-16	58	0.09
46076	5	91634996	26670	2	G:A	NotImplemented	5	91401999	26669	2	C:T	NotImplemented	232997	1	1	1.40E-45	175	0.09
1276	7	21880683	34116	2	A:G	NotImplemented	7	21647731	34115	2	A:C	NotImplemented	232952	0.000710201	0.028104171	0.66356	272	0.09
323	2	8785371	7925	2	C:A	NotImplemented	2	8552489	7924	2	A:G	NotImplemented	232882	4.22E-05	0.021505376	1	273	0.09
10353	5	5010712	24440	2	G:A	NotImplemented	5	4777867	24439	2	G:A	NotImplemented	232845	0.029432895	0.45875826	0.00385	275	0.09
35247	2	99226803	10070	2	G:A	NotImplemented	2	98994132	10069	2	A:G	NotImplemented	232671	0.52517205	1	6.36E-24	276	0.09
7733	8	129744343	40424	2	G:A	NotImplemented	8	129511749	40423	2	G:A	NotImplemented	232594	0.018409638	0.7117586	0.02205	277	0.09
32323	1	173234557	3979	2	A:C	NotImplemented	1	173001980	3978	2	G:C	NotImplemented	232577	0.38039386	0.9375765	1.12E-15	255	0.09
9464	4	196999261	22986	2	G:A	NotImplemented	4	196766690	22985	2	A:G	NotImplemented	232571	0.02555417	1	0.00374	279	0.09
24352	3	197322152	17739	2	T:C	NotImplemented	3	197089693	17738	2	A:G	NotImplemented	232459	0.15919314	0.9445289	1.00E-10	219	0.09
4215	2	130242368	10692	2	C:A	NotImplemented	2	130010032	10691	2	A:G	NotImplemented	232336	0.006662459	0.085275374	0.21517	262	0.09
20477	3	10098022	13637	2	A:G	NotImplemented	3	9865729	13636	2	C:T	NotImplemented	232293	0.10497772	0.74814814	9.77E-08	272	0.09
4044	1	125316325	3196	2	G:A	NotImplemented	1	125084033	3195	2	G:A	NotImplemented	232292	0.00625	1	0.3594	264	0.09
6316	9	42056953	42731	2	A:G	NotImplemented	9	41824666	42730	2	G:A	NotImplemented	232287	0.013164206	0.12172058	0.06772	272	0.09
1916	4	29823573	19585	2	T:A	NotImplemented	4	29591312	19584	2	A:G	NotImplemented	232261	0.001518622	0.25219086	0.75972	256	0.09
35287	2	33119739	8700	2	A:G	NotImplemented	2	32887502	8699	2	C:A	NotImplemented	232237	0.527963	0.96992815	9.32E-31	272	0.09
16085	6	136436365	32356	2	A:G	NotImplemented	6	136204147	32355	2	A:C	NotImplemented	232218	0.064281516	1	3.79E-06	271	0.09
37536	7	79972982	35104	2	A:G	NotImplemented	7	79740791	35103	2	G:A	NotImplemented	232191	0.66	1	1.65E-28	170	0.09
9981	2	17094565	8235	2	C:T	NotImplemented	2	16862412	8234	2	T:C	NotImplemented	232153	0.027710112	0.4780928	0.00747	270	0.09
12590	8	68113926	39011	2	C:A	NotImplemented	8	67881919	39010	2	G:A	NotImplemented	232007	0.0413486	1	0.02906	137	0.09
23468	10	119728980	47955	2	G:A	NotImplemented	10	119497053	47954	2	A:T	NotImplemented	231927	0.14449662	0.7180845	5.53E-11	278	0.09
34370	7	36026877	34439	2	G:A	NotImplemented	7	35794994	34438	2	C:A	NotImplemented	231883	0.4769448	1	9.86E-22	216	0.09
490	5	191414109	28651	2	C:A	NotImplemented	5	191182261	28650	2	A:G	NotImplemented	231848	9.12E-05	0.020010965	0.8828	275	0.09
13694	1	55383438	1594	2	A:G	NotImplemented	1	55151621	1593	2	T:A	NotImplemented	231817	0.047817625	1	4.09E-05	274	0.09
18395	7	19331800	34051	2	G:A	NotImplemented	7	19100043	34050	2	A:C	NotImplemented	231757	0.08343469	0.37895736	2.39E-06	274	0.09
17428	1	75637671	2172	2	T:C	NotImplemented	1	75406046	2171	2	A:G	NotImplemented	231625	0.0749176	0.39776006	6.72E-06	273	0.09
7040	6	110006027	31678	2	C:A	NotImplemented	6	109774600	31677	2	A:G	NotImplemented	231427	0.01585113	0.5794844	0.04931	261	0.09
18889	8	26588752	38269	2	G:A	NotImplemented	8	26357345	38268	2	A:C	NotImplemented	231407	0.08825141	0.5068493	2.43E-05	270	0.09
5117	4	30460153	19588	2	A:G	NotImplemented	4	30228778	19587	2	A:C	NotImplemented	231375	0.009334718	0.09785359	0.13785	275	0.09
3054	4	146966271	21731	2	A:C	NotImplemented	4	146734921	21730	2	C:A	NotImplemented	231350	0.00376506	0.0625	0.38968	243	0.09
40809	5	46798365	25589	2	A:G	NotImplemented	5	46567031	25588	2	G:A	NotImplemented	231334	0.8763718	1	0	276	0.09
7355	9	9308707	41981	2	C:A	NotImplemented	9	9077542	41980	2	C:T	NotImplemented	231165	0.016926225	0.25093868	0.05101	252	0.09
14277	4	13410258	19162	2	A:C	NotImplemented	4	13179108	19161	2	A:G	NotImplemented	231150	0.051476963	0.2636784	0.00067544	273	0.09
1888	2	179262834	11763	2	G:A	NotImplemented	2	179031718	11762	2	G:A	NotImplemented	231116	0.00148923	0.052083332	0.60615	273	0.09
39627	6	17961156	29829	2	C:A	NotImplemented	6	17730077	29828	2	G:A	NotImplemented	231079	0.8004883	1	0	264	0.09
225	4	186683326	22746	2	A:G	NotImplemented	4	186452290	22745	2	A:G	NotImplemented	231036	2.32E-05	0.009433962	1	270	0.09
2462	6	118689762	31895	2	A:C	NotImplemented	6	118458814	31894	2	T:A	NotImplemented	230948	0.002475033	0.07436182	0.39624	278	0.09
9643	1	36805523	1072	2	C:A	NotImplemented	1	36574677	1071	2	G:A	NotImplemented	230846	0.026286349	0.7344278	0.00671	275	0.09
19364	7	80276487	35112	2	A:G	NotImplemented	7	80045648	35111	2	G:C	NotImplemented	230839	0.09296259	1	2.54E-08	277	0.09
47980	10	50282762	46358	2	C:T	NotImplemented	10	50051951	46357	2	G:A	NotImplemented	230811	1	1	0	275	0.09
28174	5	178628846	28298	2	G:A	NotImplemented	5	178398045	28297	2	A:G	NotImplemented	230801	0.24160403	0.605547	3.05E-14	256	0.09
21880	3	186852433	17432	2	G:A	NotImplemented	3	186621664	17431	2	G:A	NotImplemented	230769	0.121710256	0.4993752	2.84E-08	248	0.09
23626	8	87783149	39417	2	A:G	NotImplemented	8	87552382	39416	2	G:A	NotImplemented	230767	0.14649665	1	1.40E-13	277	0.09
28110	6	24549683	29933	2	C:A	NotImplemented	6	24319152	29932	2	G:A	NotImplemented	230531	0.24	1	2.43E-17	248	0.09
11644	10	10147102	45575	2	G:A	NotImplemented	10	9916630	45574	2	G:A	NotImplemented	230472	0.03609437	0.5521298	0.00129	276	0.09
8613	4	133235583	21456	2	G:A	NotImplemented	4	133005125	21455	2	C:A	NotImplemented	230458	0.021981005	1	0.16176	136	0.09
1967	2	144680937	10970	2	A:G	NotImplemented	2	144450526	10969	2	C:T	NotImplemented	230411	0.001594014	0.10862069	0.68458	188	0.09
24159	7	51487003	34766	2	G:A	NotImplemented	7	51256602	34765	2	A:T	NotImplemented	230401	0.15558638	0.4092029	6.55E-10	263	0.09
7979	6	52675525	30425	2	G:A	NotImplemented	6	52445184	30424	2	A:C	NotImplemented	230341	0.019418482	0.39925557	0.03424	269	0.09
13678	7	105642089	35649	2	G:A	NotImplemented	7	105411782	35648	2	C:A	NotImplemented	230307	0.047721982	1	3.92E-05	276	0.09
23679	2	72756898	9681	2	G:A	NotImplemented	2	72526623	9680	2	C:A	NotImplemented	230275	0.14726317	0.77009344	2.61E-10	246	0.09
9690	9	78030467	43296	2	G:A	NotImplemented	9	77800222	43295	2	A:G	NotImplemented	230245	0.026540974	0.49885452	0.00979	250	0.09
33545	7	38908523	34490	2	A:G	NotImplemented	7	38678322	34489	2	A:G	NotImplemented	230201	0.43593055	0.8126951	1.93E-26	270	0.09
23768	1	235426017	5644	2	C:A	NotImplemented	1	235195835	5643	2	G:A	NotImplemented	230182	0.14881086	0.6108908	7.77E-11	276	0.09
18240	9	153690398	45208	2	A:G	NotImplemented	9	153460314	45207	2	A:C	NotImplemented	230084	0.081931956	0.4205705	7.84E-06	263	0.09
38660	9	44127782	42771	2	G:A	NotImplemented	9	43897723	42770	2	G:A	NotImplemented	230059	0.7352941	1	0	270	0.09
4558	7	21135142	34092	2	T:C	NotImplemented	7	20905113	34091	2	C:T	NotImplemented	230029	0.007726398	0.091380686	0.16787	253	0.09
40939	2	119842754	10469	2	G:A	NotImplemented	2	119612729	10468	2	A:G	NotImplemented	230025	0.8835498	1	0	269	0.09
36992	4	77036510	20602	2	A:G	NotImplemented	4	76806588	20601	2	A:G	NotImplemented	229922	0.6253988	1	6.75E-31	182	0.09
1204	1	53151949	1535	2	G:A	NotImplemented	1	52922079	1534	2	G:A	NotImplemented	229870	0.000621375	0.08450704	0.73353	275	0.09
23515	3	15712306	13784	2	G:A	NotImplemented	3	15482442	13783	2	T:C	NotImplemented	229864	0.14509298	0.6625	2.51E-06	153	0.09
20470	6	59267214	30551	2	A:C	NotImplemented	6	59037524	30550	2	G:A	NotImplemented	229690	0.104865186	0.7117037	3.65E-08	278	0.09
28274	5	55250758	25767	2	C:A	NotImplemented	5	55021097	25766	2	G:A	NotImplemented	229661	0.24395162	1	1.09E-17	245	0.09
15840	3	140438749	16205	2	G:A	NotImplemented	3	140209109	16204	2	C:A	NotImplemented	229640	0.062475868	0.71137875	1.52E-05	278	0.09
8197	3	50096011	14581	2	A:G	NotImplemented	3	49866522	14580	2	A:G	NotImplemented	229489	0.020341825	0.5548413	0.01838	277	0.09
7346	1	6770955	211	2	A:G	NotImplemented	1	6541478	210	2	A:G	NotImplemented	229477	0.016891891	0.625	0.03283	270	0.09
11093	3	223625864	18534	2	A:G	NotImplemented	3	223396403	18533	2	G:A	NotImplemented	229461	0.033240262	0.36231884	0.04102	132	0.09
43406	4	53702660	20104	2	A:G	NotImplemented	4	53473233	20103	2	A:C	NotImplemented	229427	0.98427457	1	0	274	0.09
18726	2	165301133	11432	2	G:A	NotImplemented	2	165071761	11431	2	G:A	NotImplemented	229372	0.08659929	0.31009442	0.00011229	190	0.09
3430	2	23128969	8421	2	A:G	NotImplemented	2	22899637	8420	2	G:A	NotImplemented	229332	0.004639547	0.083017275	0.28503	256	0.09
26008	8	136502868	40613	2	A:C	NotImplemented	8	136273582	40612	2	G:A	NotImplemented	229286	0.19052926	1	1.63E-16	275	0.09
32559	2	160217772	11326	2	A:C	NotImplemented	2	159988498	11325	2	G:C	NotImplemented	229274	0.39075953	0.7760459	6.29E-27	273	0.09
3351	5	71293299	26191	2	C:T	NotImplemented	5	71064060	26190	2	G:T	NotImplemented	229239	0.00449647	0.6111111	0.48532	266	0.09
24188	10	52577981	46387	2	G:A	NotImplemented	10	52348867	46386	2	G:A	NotImplemented	229114	0.15625	1	7.69E-12	243	0.09
7717	1	151745555	3503	2	C:A	NotImplemented	1	151516507	3502	2	G:A	NotImplemented	229048	0.018326828	1	0.02878	267	0.09
7953	8	87234803	39403	2	G:A	NotImplemented	8	87005784	39402	2	T:C	NotImplemented	229019	0.019300552	0.33115557	0.03228	273	0.09
29724	9	109567129	44010	2	A:G	NotImplemented	9	109338194	44009	2	A:G	NotImplemented	228935	0.28467032	0.81198686	3.41E-09	229	0.09
3660	2	14115913	8153	2	C:A	NotImplemented	2	13887012	8152	2	A:G	NotImplemented	228901	0.005215159	0.10511363	0.3979	189	0.09
4747	8	166525358	41423	2	A:G	NotImplemented	8	166296465	41422	2	A:C	NotImplemented	228893	0.008206001	0.13857143	0.15946	268	0.09
15301	9	3010907	41824	2	G:A	NotImplemented	9	2782034	41823	2	G:A	NotImplemented	228873	0.058416765	1	0.00021921	193	0.09
18200	1	161474011	3731	2	G:A	NotImplemented	1	161245217	3730	2	G:A	NotImplemented	228794	0.08158753	0.28911504	1.16E-05	277	0.09
4036	7	128409808	36198	2	A:G	NotImplemented	7	128181042	36197	2	G:A	NotImplemented	228766	0.006234711	0.1244898	0.21227	273	0.09
45498	4	99952822	20945	2	A:G	NotImplemented	4	99724065	20944	2	G:A	NotImplemented	228757	1	1	1.23E-42	248	0.09
44533	2	130923197	10706	2	C:A	NotImplemented	2	130694684	10705	2	G:A	NotImplemented	228513	1	1	7.90E-15	121	0.09
47233	8	46930970	38633	2	A:G	NotImplemented	8	46702489	38632	2	G:A	NotImplemented	228481	1	1	0	267	0.09
13235	4	62242949	20271	2	G:A	NotImplemented	4	62014543	20270	2	G:A	NotImplemented	228406	0.045082875	1	0.00032307	232	0.09
32144	3	86729269	15144	2	T:C	NotImplemented	3	86500889	15143	2	C:T	NotImplemented	228380	0.37254903	1	3.37E-12	168	0.09
19493	1	206787267	4829	2	C:A	NotImplemented	1	206559024	4828	2	C:G	NotImplemented	228243	0.09434201	0.9386792	1.08E-08	273	0.09
4328	7	128156155	36189	2	C:A	NotImplemented	7	127927930	36188	2	G:A	NotImplemented	228225	0.007032325	0.1345298	0.22197	274	0.09
14262	1	149555612	3448	2	A:G	NotImplemented	1	149327451	3447	2	G:A	NotImplemented	228161	0.05137592	0.53504276	0.00052426	272	0.09
32225	10	73523312	46879	2	A:G	NotImplemented	10	73295222	46878	2	C:A	NotImplemented	228090	0.37572986	0.97195727	1.14E-25	244	0.09
314	4	14371972	19181	2	A:C	NotImplemented	4	14143975	19180	2	C:T	NotImplemented	227997	4.07E-05	0.016250946	1	274	0.09
24644	6	8630141	29730	2	G:A	NotImplemented	6	8402163	29729	2	A:G	NotImplemented	227978	0.16427244	1	9.25E-12	230	0.09
27280	4	21159297	19362	2	A:G	NotImplemented	4	20931346	19361	2	A:G	NotImplemented	227951	0.2185676	0.90435296	4.46E-17	271	0.09
13883	4	63117487	20299	2	A:G	NotImplemented	4	62889649	20298	2	A:G	NotImplemented	227838	0.049055014	0.38304943	0.000302	270	0.09
7534	10	90234940	47292	2	A:G	NotImplemented	10	90007127	47291	2	G:A	NotImplemented	227813	0.01758492	0.6193103	0.03975	276	0.09
8045	4	192049845	22867	2	G:A	NotImplemented	4	191822052	22866	2	A:C	NotImplemented	227793	0.019723866	1	0.07778	196	0.09
666	9	18623008	42228	2	G:A	NotImplemented	9	18395247	42227	2	G:A	NotImplemented	227761	0.000186477	0.015172414	0.76894	204	0.09
28933	3	131959109	16007	2	A:T	NotImplemented	3	131731365	16006	2	C:A	NotImplemented	227744	0.2612072	0.6381766	2.02E-13	254	0.09
36530	2	195043365	12155	2	A:C	NotImplemented	2	194815639	12154	2	T:C	NotImplemented	227726	0.5965673	0.88189656	2.82E-42	274	0.09
194	7	133400264	36317	2	G:A	NotImplemented	7	133172630	36316	2	G:A	NotImplemented	227634	1.67E-05	0.021276595	1	276	0.09
2632	3	188956041	17509	2	G:A	NotImplemented	3	188728578	17508	2	A:G	NotImplemented	227463	0.002858351	0.104	0.41719	272	0.09
42997	4	24713320	19462	2	A:G	NotImplemented	4	24485887	19461	2	G:A	NotImplemented	227433	0.97367525	1	3.29E-43	155	0.09
4674	9	70062797	43205	2	G:A	NotImplemented	9	69835473	43204	2	G:A	NotImplemented	227324	0.008019911	1	0.23058	255	0.09
322	7	171230315	37418	2	A:G	NotImplemented	7	171003179	37417	2	A:G	NotImplemented	227136	4.21E-05	0.016469594	1	274	0.09
47245	8	49859983	38666	2	A:T	NotImplemented	8	49632872	38665	2	C:T	NotImplemented	227111	1	1	0	274	0.09
14712	3	181561046	17277	2	A:G	NotImplemented	3	181334023	17276	2	G:A	NotImplemented	227023	0.054412525	0.453125	0.0001863	275	0.09
31347	4	70376596	20462	2	A:G	NotImplemented	4	70149597	20461	2	A:G	NotImplemented	226999	0.34182513	1	1.28E-21	271	0.09
20029	6	5873838	29681	2	C:A	NotImplemented	6	5646900	29680	2	G:A	NotImplemented	226938	0.1000866	0.3724742	5.26E-06	215	0.09
1206	1	205136751	4789	2	A:G	NotImplemented	1	204909840	4788	2	A:G	NotImplemented	226911	0.000627451	0.1882353	1	276	0.09
41297	8	162014842	41250	2	A:G	NotImplemented	8	161788022	41249	2	A:G	NotImplemented	226820	0.9039012	1	0	278	0.09
3001	9	126933011	44397	2	A:G	NotImplemented	9	126706246	44396	2	A:C	NotImplemented	226765	0.003646775	0.45833334	0.55299	273	0.09
25047	2	182068748	11813	2	A:G	NotImplemented	2	181842043	11812	2	A:G	NotImplemented	226705	0.17191264	0.6852273	2.01E-09	277	0.09
85	1	203986856	4765	2	G:A	NotImplemented	1	203760204	4764	2	G:A	NotImplemented	226652	3.80E-06	0.002890173	1	253	0.09
2807	2	207519325	12505	2	G:A	NotImplemented	2	207292733	12504	2	G:A	NotImplemented	226592	0.003186694	0.05787037	0.40931	275	0.09
17980	9	28860259	42485	2	G:A	NotImplemented	9	28633746	42484	2	A:G	NotImplemented	226513	0.07979756	0.46334824	2.96E-06	276	0.09
26692	3	104767783	15466	2	T:C	NotImplemented	3	104541320	15465	2	G:T	NotImplemented	226463	0.20530565	1	2.05E-07	212	0.09
6965	7	171745058	37423	2	G:A	NotImplemented	7	171518647	37422	2	G:A	NotImplemented	226411	0.015600708	0.28987342	0.05674	264	0.09
41872	2	132416536	10741	2	G:A	NotImplemented	2	132190136	10740	2	A:C	NotImplemented	226400	0.93333334	1	1.39E-31	120	0.09
17255	5	96568443	26771	2	A:C	NotImplemented	5	96342120	26770	2	A:C	NotImplemented	226323	0.073628925	0.8090909	2.07E-06	273	0.09
33785	5	88597985	26602	2	A:G	NotImplemented	5	88371747	26601	2	C:A	NotImplemented	226238	0.4470828	0.67434824	1.65E-26	238	0.09
16975	1	77493749	2212	2	T:G	NotImplemented	1	77267513	2211	2	A:G	NotImplemented	226236	0.07121605	0.6966354	4.34E-06	275	0.09
2769	1	9804862	324	2	A:G	NotImplemented	1	9578662	323	2	A:C	NotImplemented	226200	0.003121048	0.36854103	0.437	277	0.09
12400	8	78158635	39244	2	G:A	NotImplemented	8	77932442	39243	2	C:A	NotImplemented	226193	0.040282737	1	0.00013446	276	0.09
3707	6	13448386	29782	2	G:A	NotImplemented	6	13222247	29781	2	G:A	NotImplemented	226139	0.005343434	0.115	0.49399	59	0.09
2785	10	103978643	47603	2	A:G	NotImplemented	10	103752581	47602	2	G:A	NotImplemented	226062	0.003151235	0.4009662	0.5189	248	0.09
27260	6	121720116	31970	2	C:G	NotImplemented	6	121494088	31969	2	C:A	NotImplemented	226028	0.21805628	0.9141667	3.34E-13	206	0.09
13897	10	7869687	45523	2	G:A	NotImplemented	10	7643815	45522	2	A:C	NotImplemented	225872	0.04913731	0.8234536	0.00011308	274	0.09
30808	10	29544053	46024	2	A:C	NotImplemented	10	29318211	46023	2	C:A	NotImplemented	225842	0.32120892	1	4.80E-21	277	0.09
25284	10	66557618	46710	2	C:T	NotImplemented	10	66331786	46709	2	C:A	NotImplemented	225832	0.17661324	1	2.04E-15	271	0.09
25802	10	54704369	46424	2	A:C	NotImplemented	10	54478680	46423	2	C:A	NotImplemented	225689	0.18642858	1	1.04E-15	268	0.09
29431	5	217332094	29506	2	G:A	NotImplemented	5	217106450	29505	2	G:A	NotImplemented	225644	0.27568126	1	3.85E-23	273	0.09
3558	8	1371825	37618	2	A:G	NotImplemented	8	1146223	37617	2	T:C	NotImplemented	225602	0.004968309	0.18	0.31541	246	0.09
31682	4	218445336	23475	2	G:A	NotImplemented	4	218219852	23474	2	A:G	NotImplemented	225484	0.3545742	1	5.85E-23	278	0.09
42886	2	96000199	10029	2	G:A	NotImplemented	2	95774820	10028	2	A:G	NotImplemented	225379	0.97086865	1	0	275	0.09
8209	1	273742382	6661	2	A:G	NotImplemented	1	273517019	6660	2	A:G	NotImplemented	225363	0.020386	1	0.02756	246	0.09
30609	3	155358418	16588	2	T:C	NotImplemented	3	155133117	16587	2	A:G	NotImplemented	225301	0.31536746	0.76486486	3.38E-21	261	0.09
45127	3	177420596	17150	2	G:A	NotImplemented	3	177195299	17149	2	A:C	NotImplemented	225297	1	1	0	276	0.09
1445	1	84304232	2351	2	C:A	NotImplemented	1	84079004	2350	2	A:G	NotImplemented	225228	0.000904377	0.052857142	0.69477	273	0.09
18220	2	51805087	9196	2	T:C	NotImplemented	2	51579870	9195	2	T:A	NotImplemented	225217	0.08180809	0.50549453	1.91E-06	270	0.09
7066	7	110310152	35770	2	A:G	NotImplemented	7	110085030	35769	2	C:A	NotImplemented	225122	0.015938347	0.37271062	0.05195	274	0.09
16995	5	190250167	28615	2	G:A	NotImplemented	5	190025146	28614	2	G:A	NotImplemented	225021	0.07145281	0.48922098	1.04E-05	278	0.09
35712	8	18201064	38049	2	T:C	NotImplemented	8	17976048	38048	2	T:G	NotImplemented	225016	0.55152	0.81009614	1.05E-08	79	0.09
1207	4	161980175	22103	2	A:G	NotImplemented	4	161755168	22102	2	A:C	NotImplemented	225007	0.00062756	0.22424242	1	256	0.09
18917	1	121980025	3139	2	A:C	NotImplemented	1	121755035	3138	2	G:A	NotImplemented	224990	0.0885068	0.87150127	5.04E-05	202	0.09
13193	5	166326427	27951	2	C:A	NotImplemented	5	166101654	27950	2	C:A	NotImplemented	224773	0.044858523	1	6.12E-05	272	0.09
22235	9	78556694	43305	2	G:A	NotImplemented	9	78331967	43304	2	A:G	NotImplemented	224727	0.12668741	0.5627002	1.22E-06	273	0.09
34869	1	261950361	6329	2	A:C	NotImplemented	1	261725680	6328	2	A:G	NotImplemented	224681	0.5039782	0.96815383	3.15E-26	207	0.09
28874	6	163599863	33301	2	C:A	NotImplemented	6	163375184	33300	2	G:A	NotImplemented	224679	0.25973776	0.9238095	1.22E-17	272	0.09
29625	5	66364377	26079	2	G:A	NotImplemented	5	66139716	26078	2	A:G	NotImplemented	224661	0.28168324	0.8100618	5.49E-20	269	0.09
37904	10	38909696	46215	2	G:A	NotImplemented	10	38685176	46214	2	G:A	NotImplemented	224520	0.68577695	1	0	273	0.09
16038	4	109889400	21004	2	G:A	NotImplemented	4	109664905	21003	2	G:T	NotImplemented	224495	0.06393919	1	1.70E-06	265	0.09
41656	10	39191896	46219	2	C:A	NotImplemented	10	38967417	46218	2	A:C	NotImplemented	224479	0.9234767	1	0	254	0.09
967	10	49216692	46342	2	G:A	NotImplemented	10	48992251	46341	2	C:T	NotImplemented	224441	0.000387266	0.024234693	0.72867	225	0.09
28961	1	126891639	3207	2	G:A	NotImplemented	1	126667205	3206	2	C:G	NotImplemented	224434	0.262236	1	2.93E-17	234	0.09
21934	1	198226044	4609	2	A:G	NotImplemented	1	198001740	4608	2	A:G	NotImplemented	224304	0.12222741	0.9438525	3.07E-10	274	0.09
23799	2	155132016	11219	2	A:C	NotImplemented	2	154907747	11218	2	A:G	NotImplemented	224269	0.14926803	0.74300617	2.91E-11	271	0.09
875	7	135853077	36387	2	T:G	NotImplemented	7	135628883	36386	2	A:G	NotImplemented	224194	0.000318485	0.08108108	0.83812	272	0.09
17020	2	49031537	9119	2	A:G	NotImplemented	2	48807408	9118	2	A:G	NotImplemented	224129	0.07168022	0.575	0.00098359	153	0.09
19678	5	81800219	26430	2	C:A	NotImplemented	5	81576091	26429	2	G:A	NotImplemented	224128	0.096464984	0.3302592	3.76E-07	271	0.09
7097	4	33693749	19669	2	G:A	NotImplemented	4	33469651	19668	2	A:G	NotImplemented	224098	0.01602351	0.7757353	0.04893	244	0.09
11710	3	23436866	13959	2	A:G	NotImplemented	3	23212841	13958	2	A:G	NotImplemented	224025	0.036377292	0.45637077	0.00135	277	0.09
8325	4	20759049	19350	2	C:A	NotImplemented	4	20535063	19349	2	A:G	NotImplemented	223986	0.02089464	1	0.01072	277	0.09
47623	9	39580208	42681	2	C:T	NotImplemented	9	39356295	42680	2	G:T	NotImplemented	223913	1	1	2.20E-42	257	0.09
2250	1	21982967	674	2	G:A	NotImplemented	1	21759165	673	2	G:A	NotImplemented	223802	0.002079741	0.30645162	0.58898	258	0.09
18084	10	58006768	46495	2	G:A	NotImplemented	10	57783127	46494	2	G:A	NotImplemented	223641	0.080641106	0.29537815	4.30E-06	273	0.09
41387	7	110583373	35777	2	A:G	NotImplemented	7	110359767	35776	2	A:G	NotImplemented	223606	0.9094801	0.9625532	0	264	0.09
10148	1	45343166	1314	2	C:A	NotImplemented	1	45119817	1313	2	C:A	NotImplemented	223349	0.028488033	0.18057553	0.00685	268	0.09
19800	6	35314728	30160	2	A:G	NotImplemented	6	35091493	30159	2	G:A	NotImplemented	223235	0.09779741	0.67381006	2.05E-06	241	0.09
16974	1	175895010	4048	2	C:A	NotImplemented	1	175671799	4047	2	C:A	NotImplemented	223211	0.071207434	1	1.34E-06	250	0.09
15679	1	243497903	5844	2	A:G	NotImplemented	1	243274719	5843	2	G:C	NotImplemented	223184	0.06121268	0.41518167	8.18E-05	266	0.09
5801	8	141761654	40744	2	A:C	NotImplemented	8	141538530	40743	2	G:C	NotImplemented	223124	0.011469622	0.1531911	0.08595	272	0.09
3883	1	179622463	4135	2	G:A	NotImplemented	1	179399355	4134	2	C:A	NotImplemented	223108	0.005803586	0.24726278	0.28536	275	0.09
14779	7	26467574	34199	2	G:A	NotImplemented	7	26244574	34198	2	G:A	NotImplemented	223000	0.054841824	0.80734277	0.00012865	265	0.09
5431	7	133065919	36312	2	G:A	NotImplemented	7	132842942	36311	2	A:G	NotImplemented	222977	0.010355114	0.4909091	0.12585	273	0.09
2843	1	60703673	1735	2	A:G	NotImplemented	1	60480705	1734	2	G:A	NotImplemented	222968	0.003294562	0.10410334	0.37727	262	0.09
41624	10	131816763	48286	2	A:C	NotImplemented	10	131593902	48285	2	A:G	NotImplemented	222861	0.92142856	1	4.56E-26	99	0.09
11166	9	95581997	43692	2	C:T	NotImplemented	9	95359210	43691	2	A:G	NotImplemented	222787	0.03358466	0.27211508	0.00526	246	0.09
32952	8	63912143	38917	2	G:A	NotImplemented	8	63689397	38916	2	G:A	NotImplemented	222746	0.4082026	1	5.12E-33	277	0.09
6516	8	51602464	38679	2	G:A	NotImplemented	8	51379751	38678	2	G:A	NotImplemented	222713	0.0138958	1	0.21818	184	0.09
7284	6	156176101	32972	2	G:A	NotImplemented	6	155953428	32971	2	C:A	NotImplemented	222673	0.01664586	0.26455027	0.05233	278	0.09
5532	7	13847168	33909	2	G:A	NotImplemented	7	13624588	33908	2	C:A	NotImplemented	222580	0.010638298	1	0.14188	270	0.09
32575	8	157876621	41127	2	G:A	NotImplemented	8	157654052	41126	2	A:G	NotImplemented	222569	0.39131796	0.6349966	2.47E-15	178	0.09
16725	5	59068143	25866	2	A:C	NotImplemented	5	58845668	25865	2	G:A	NotImplemented	222475	0.06923077	1	4.49E-06	275	0.09
5556	4	189985831	22821	2	G:A	NotImplemented	4	189763360	22820	2	G:A	NotImplemented	222471	0.010719106	0.20407403	0.10023	267	0.09
22025	6	150491936	32777	2	A:G	NotImplemented	6	150269495	32776	2	A:G	NotImplemented	222441	0.12368376	0.4146661	2.25E-05	149	0.09
41164	3	103781598	15460	2	C:T	NotImplemented	3	103559163	15459	2	T:C	NotImplemented	222435	0.89673877	1	0	276	0.09
2670	1	268624486	6510	2	A:C	NotImplemented	1	268402053	6509	2	G:A	NotImplemented	222433	0.002926756	0.09303136	0.36514	274	0.09
12810	4	229572530	23747	2	G:A	NotImplemented	4	229350188	23746	2	G:A	NotImplemented	222342	0.04256847	0.4476914	0.00090799	270	0.09
11542	9	42346902	42734	2	C:T	NotImplemented	9	42124696	42733	2	C:T	NotImplemented	222206	0.035482436	1	0.00617	187	0.09
41720	10	97083980	47445	2	C:A	NotImplemented	10	96861788	47444	2	G:A	NotImplemented	222192	0.9260812	0.9844797	0	264	0.09
5331	9	5877110	41889	2	A:C	NotImplemented	9	5654941	41888	2	G:A	NotImplemented	222169	0.01002482	0.13038038	0.11757	278	0.09
26444	1	154092640	3545	2	A:G	NotImplemented	1	153870597	3544	2	G:A	NotImplemented	222043	0.19951232	1	1.70E-14	267	0.09
46935	7	89686240	35292	2	G:A	NotImplemented	7	89464281	35291	2	C:A	NotImplemented	221959	1	1	0	273	0.09
6741	5	2601594	24345	2	C:A	NotImplemented	5	2379647	24344	2	A:G	NotImplemented	221947	0.014695939	0.31333333	0.08648	206	0.09
22554	1	241281724	5786	2	G:A	NotImplemented	1	241059847	5785	2	A:C	NotImplemented	221877	0.13081095	0.5848214	6.65E-08	279	0.09
17230	1	96022453	2614	2	G:A	NotImplemented	1	95800582	2613	2	G:A	NotImplemented	221871	0.07339995	0.9057659	1.43E-05	219	0.09
10860	7	25104839	34177	2	G:A	NotImplemented	7	24882986	34176	2	C:A	NotImplemented	221853	0.03198263	1	0.00241	248	0.09
24550	7	145716833	36655	2	A:G	NotImplemented	7	145495003	36654	2	A:G	NotImplemented	221830	0.16261062	0.875	2.84E-12	274	0.09
3504	8	89697741	39453	2	G:A	NotImplemented	8	89475925	39452	2	A:C	NotImplemented	221816	0.00483869	0.07219973	0.26773	275	0.09
37858	9	82390294	43383	2	A:C	NotImplemented	9	82168642	43382	2	C:T	NotImplemented	221652	0.6826698	1	0	271	0.10
14319	2	13033422	8117	2	G:A	NotImplemented	2	12811813	8116	2	A:G	NotImplemented	221609	0.05180363	0.5763793	0.00011163	273	0.10
17094	5	189673856	28602	2	G:A	NotImplemented	5	189452272	28601	2	A:G	NotImplemented	221584	0.07237289	0.912465	5.99E-06	250	0.10
27380	9	47882255	42844	2	C:A	NotImplemented	9	47660686	42843	2	A:G	NotImplemented	221569	0.22132094	0.5637931	1.09E-14	276	0.10
5338	7	33928371	34396	2	G:A	NotImplemented	7	33706863	34395	2	G:A	NotImplemented	221508	0.010051282	0.17948718	0.10127	276	0.10
21841	6	89849449	31223	2	G:A	NotImplemented	6	89627945	31222	2	A:G	NotImplemented	221504	0.12120997	0.46158358	8.30E-09	272	0.10
20972	4	6391651	19020	2	A:G	NotImplemented	4	6170157	19019	2	C:G	NotImplemented	221494	0.110887095	0.88709676	0.000134	119	0.10
11308	2	19661344	8313	2	C:A	NotImplemented	2	19439926	8312	2	A:G	NotImplemented	221418	0.03425545	1	0.00067533	274	0.10
10984	8	110270233	39875	2	G:A	NotImplemented	8	110048853	39874	2	A:G	NotImplemented	221380	0.032635663	0.50122327	0.00606	233	0.10
1834	2	39175745	8862	2	G:A	NotImplemented	2	38954501	8861	2	T:G	NotImplemented	221244	0.001398721	0.048275862	0.54301	276	0.10
9509	4	51816001	20073	2	G:A	NotImplemented	4	51594865	20072	2	G:T	NotImplemented	221136	0.025730994	1	0.01491	238	0.10
30711	4	217892743	23458	2	A:G	NotImplemented	4	217671717	23457	2	G:A	NotImplemented	221026	0.31861943	0.84722066	6.04E-20	271	0.10
22238	3	51986245	14620	2	A:G	NotImplemented	3	51765304	14619	2	A:G	NotImplemented	220941	0.12669922	0.54677916	2.57E-05	197	0.10
31751	2	156104132	11236	2	C:A	NotImplemented	2	155883244	11235	2	G:A	NotImplemented	220888	0.35734412	1	8.91E-24	224	0.10
28198	3	88327822	15187	2	T:C	NotImplemented	3	88106951	15186	2	C:T	NotImplemented	220871	0.24216025	0.6244532	1.08E-13	220	0.10
26507	9	29637862	42492	2	A:G	NotImplemented	9	29417368	42491	2	A:C	NotImplemented	220494	0.20078497	1	2.45E-14	265	0.10
5963	6	1019603	29564	2	A:G	NotImplemented	6	799125	29563	2	G:A	NotImplemented	220478	0.012009804	0.111519605	0.11094	232	0.10
26028	1	148459949	3419	2	G:A	NotImplemented	1	148239471	3418	2	C:G	NotImplemented	220478	0.19097698	0.4511703	1.84E-11	272	0.10
16430	9	15313129	42144	2	A:G	NotImplemented	9	15092674	42143	2	A:G	NotImplemented	220455	0.06669778	0.4947826	4.91E-05	249	0.10
9410	6	27723026	29998	2	G:A	NotImplemented	6	27502573	29997	2	T:G	NotImplemented	220453	0.025337556	0.26780185	0.01656	258	0.10
8823	3	48716322	14546	2	A:C	NotImplemented	3	48495902	14545	2	G:A	NotImplemented	220420	0.022941098	0.30667374	0.02243	231	0.10
3507	4	127127260	21306	2	G:A	NotImplemented	4	126906853	21305	2	G:A	NotImplemented	220407	0.004841313	1	1	175	0.10
42344	4	177909772	22477	2	C:A	NotImplemented	4	177689373	22476	2	G:A	NotImplemented	220399	0.9545638	1	0	263	0.10
37337	10	22099876	45844	2	C:A	NotImplemented	10	21879491	45843	2	A:G	NotImplemented	220385	0.64793164	1	4.73E-37	271	0.10
31828	10	23790000	45892	2	G:A	NotImplemented	10	23569647	45891	2	A:G	NotImplemented	220353	0.3600802	0.8375	1.22E-21	247	0.10
3923	10	110831006	47735	2	A:G	NotImplemented	10	110610747	47734	2	C:A	NotImplemented	220259	0.005923531	0.37040442	0.27889	274	0.10
10648	9	144997899	44918	2	A:G	NotImplemented	9	144777689	44917	2	A:C	NotImplemented	220210	0.030928832	0.38417473	0.0176	215	0.10
44414	2	85544857	9882	2	G:A	NotImplemented	2	85324703	9881	2	C:A	NotImplemented	220154	1	1	0	248	0.10
13783	4	17743710	19273	2	T:C	NotImplemented	4	17523564	19272	2	A:G	NotImplemented	220146	0.048383854	0.4198347	0.00027327	273	0.10
38072	9	93021229	43624	2	A:G	NotImplemented	9	92801108	43623	2	A:C	NotImplemented	220121	0.6987963	0.9649908	0	266	0.10
22636	1	77806200	2219	2	G:A	NotImplemented	1	77586099	2218	2	G:A	NotImplemented	220101	0.13195361	1	1.25E-11	276	0.10
9901	7	139168798	36463	2	G:A	NotImplemented	7	138948712	36462	2	G:A	NotImplemented	220086	0.027367925	0.2823834	0.01046	277	0.10
41768	3	160346496	16729	2	T:G	NotImplemented	3	160126465	16728	2	G:A	NotImplemented	220031	0.92777103	0.98485184	0	274	0.10
10487	10	128348809	48198	2	A:G	NotImplemented	10	128128981	48197	2	G:A	NotImplemented	219828	0.030104036	0.8585291	0.00322	277	0.10
23218	6	40048728	30243	2	A:G	NotImplemented	6	39828911	30242	2	G:A	NotImplemented	219817	0.1408823	0.6855469	3.81E-09	276	0.10
30787	2	132712283	10744	2	A:G	NotImplemented	2	132492470	10743	2	T:A	NotImplemented	219813	0.32061037	1	6.61E-24	272	0.10
47946	10	37383517	46183	2	G:A	NotImplemented	10	37163724	46182	2	A:G	NotImplemented	219793	1	1	2.30E-11	180	0.10
784	3	183922058	17347	2	G:A	NotImplemented	3	183702388	17346	2	G:A	NotImplemented	219670	0.000253741	0.030539773	0.86763	273	0.10
6118	2	31440553	8663	2	A:G	NotImplemented	2	31221004	8662	2	A:G	NotImplemented	219549	0.01254121	0.111987546	0.09197	276	0.10
10183	8	145908999	40845	2	G:A	NotImplemented	8	145689463	40844	2	C:T	NotImplemented	219536	0.02863543	0.81910944	0.01743	195	0.10
34825	1	85287346	2382	2	A:C	NotImplemented	1	85067916	2381	2	A:G	NotImplemented	219430	0.50128853	0.77032226	3.19E-24	191	0.10
1556	1	249371991	5998	2	G:A	NotImplemented	1	249152593	5997	2	A:G	NotImplemented	219398	0.001008454	0.13207547	0.70206	276	0.10
26138	2	32887502	8699	2	C:A	NotImplemented	2	32668121	8698	2	G:A	NotImplemented	219381	0.19351852	1	1.76E-15	268	0.10
1185	5	90359472	26641	2	A:G	NotImplemented	5	90140104	26640	2	G:A	NotImplemented	219368	0.000590307	0.044421002	0.78471	263	0.10
231	3	186248854	17412	2	A:G	NotImplemented	3	186029539	17411	2	G:A	NotImplemented	219315	2.40E-05	0.009174312	1	270	0.10
11800	4	146536009	21727	2	A:G	NotImplemented	4	146316745	21726	2	G:A	NotImplemented	219264	0.03690612	0.7146771	0.00234	243	0.10
11107	6	47156441	30395	2	G:A	NotImplemented	6	46937284	30394	2	G:A	NotImplemented	219157	0.033304624	1	0.0006733	273	0.10
4009	1	135790673	3244	2	G:A	NotImplemented	1	135571635	3243	2	A:C	NotImplemented	219038	0.006163328	1	0.37479	258	0.10
21264	3	94591647	15318	2	G:T	NotImplemented	3	94372646	15317	2	C:T	NotImplemented	219001	0.11419615	1	0.00073706	92	0.10
8813	9	129444290	44463	2	G:A	NotImplemented	9	129225302	44462	2	G:A	NotImplemented	218988	0.022901287	1	0.00665	279	0.10
14859	2	50310692	9162	2	A:C	NotImplemented	2	50091857	9161	2	G:A	NotImplemented	218835	0.055407688	0.8250377	0.00010831	232	0.10
8336	3	109202417	15526	2	T:G	NotImplemented	3	108983658	15525	2	G:T	NotImplemented	218759	0.02092634	1	0.02515	261	0.10
1843	10	118390746	47933	2	A:G	NotImplemented	10	118172178	47932	2	A:G	NotImplemented	218568	0.001410361	0.055457573	0.61962	241	0.10
37903	7	57100843	34843	2	G:A	NotImplemented	7	56882339	34842	2	A:G	NotImplemented	218504	0.6857749	1	0	259	0.10
27459	10	126892911	48155	2	A:G	NotImplemented	10	126674439	48154	2	G:A	NotImplemented	218472	0.22329256	0.55773956	3.03E-06	100	0.10
9631	2	16361322	8221	2	A:G	NotImplemented	2	16142931	8220	2	C:A	NotImplemented	218391	0.026234819	0.18947369	0.05779	147	0.10
25722	1	160826647	3707	2	T:G	NotImplemented	1	160608295	3706	2	G:A	NotImplemented	218352	0.1848609	0.7620593	1.47E-13	275	0.10
45011	3	124540102	15833	2	G:A	NotImplemented	3	124321761	15832	2	A:G	NotImplemented	218341	1	1	0	275	0.10
30648	2	168862283	11498	2	G:A	NotImplemented	2	168643995	11497	2	A:G	NotImplemented	218288	0.31661186	1	1.21E-16	277	0.10
26154	8	102454470	39708	2	G:A	NotImplemented	8	102236197	39707	2	C:A	NotImplemented	218273	0.19379386	0.5302677	4.64E-13	266	0.10
5133	8	67234320	38983	2	G:A	NotImplemented	8	67016061	38982	2	C:A	NotImplemented	218259	0.009399329	1	0.14259	277	0.10
11375	3	51718041	14614	2	G:A	NotImplemented	3	51499805	14613	2	C:A	NotImplemented	218236	0.034667358	0.19863836	0.00428	276	0.10
44456	2	97865432	10056	2	C:A	NotImplemented	2	97647240	10055	2	G:C	NotImplemented	218192	1	1	0	276	0.10
3314	3	229725786	18731	2	A:G	NotImplemented	3	229507603	18730	2	C:A	NotImplemented	218183	0.004387464	0.06769231	0.52045	101	0.10
37432	1	231760579	5544	2	A:C	NotImplemented	1	231542407	5543	2	A:G	NotImplemented	218172	0.65349144	1	4.78E-40	263	0.10
4290	5	145145749	27513	2	A:G	NotImplemented	5	144927673	27512	2	G:A	NotImplemented	218076	0.006910577	0.22096513	0.2552	241	0.10
41964	1	139134190	3264	2	G:A	NotImplemented	1	138916149	3263	2	A:G	NotImplemented	218041	0.93803006	1	3.18E-42	274	0.10
40660	4	138441212	21592	2	A:G	NotImplemented	4	138223215	21591	2	T:A	NotImplemented	217997	0.86580086	1	2.48E-21	93	0.10
24258	4	99648896	20943	2	C:A	NotImplemented	4	99430902	20942	2	A:G	NotImplemented	217994	0.15754999	1	1.94E-12	260	0.10
15135	6	133380892	32260	2	C:A	NotImplemented	6	133163008	32259	2	G:A	NotImplemented	217884	0.057353977	0.756993	5.77E-05	278	0.10
22678	9	119965152	44242	2	A:G	NotImplemented	9	119747268	44241	2	T:G	NotImplemented	217884	0.13248356	1	1.66E-09	274	0.10
30991	3	70654949	15014	2	G:A	NotImplemented	3	70437087	15013	2	G:A	NotImplemented	217862	0.3279661	1	4.27E-23	247	0.10
47246	8	50583127	38669	2	G:A	NotImplemented	8	50365332	38668	2	G:A	NotImplemented	217795	1	1	0	261	0.10
36674	4	41061150	19865	2	C:T	NotImplemented	4	40843446	19864	2	T:C	NotImplemented	217704	0.6054131	1	6.20E-26	277	0.10
21174	2	172376030	11573	2	A:G	NotImplemented	2	172158368	11572	2	A:G	NotImplemented	217662	0.11317843	0.6921296	1.71E-08	266	0.10
22352	4	126328811	21289	2	A:G	NotImplemented	4	126111184	21288	2	A:C	NotImplemented	217627	0.12820514	1	1.74E-08	204	0.10
17565	2	195558783	12163	2	G:A	NotImplemented	2	195341396	12162	2	A:G	NotImplemented	217387	0.07604365	0.3838532	5.90E-05	219	0.10
33047	1	51750239	1502	2	G:A	NotImplemented	1	51532870	1501	2	A:G	NotImplemented	217369	0.4126563	0.97536945	6.17E-31	275	0.10
11202	4	122703701	21214	2	G:A	NotImplemented	4	122486421	21213	2	G:A	NotImplemented	217280	0.033794165	1	0.0006896	272	0.10
13050	5	135065741	27290	2	A:G	NotImplemented	5	134848506	27289	2	C:A	NotImplemented	217235	0.043899056	0.631947	0.00125	250	0.10
5856	4	175160152	22417	2	T:A	NotImplemented	4	174943030	22416	2	A:G	NotImplemented	217122	0.011652404	0.12673533	0.10816	260	0.10
23921	2	147421973	11034	2	G:A	NotImplemented	2	147204891	11033	2	G:A	NotImplemented	217082	0.15138718	0.714891	1.36E-05	157	0.10
12069	5	93060142	26704	2	C:A	NotImplemented	5	92843207	26703	2	C:A	NotImplemented	216935	0.038306125	0.2534235	0.00161	276	0.10
31532	9	144063708	44894	2	G:A	NotImplemented	9	143846774	44893	2	A:G	NotImplemented	216934	0.3485772	0.92050874	5.83E-24	250	0.10
19275	5	25276355	25024	2	G:A	NotImplemented	5	25059449	25023	2	A:G	NotImplemented	216906	0.09215501	1	1.98E-07	226	0.10
9776	5	169498326	28036	2	G:A	NotImplemented	5	169281440	28035	2	T:C	NotImplemented	216886	0.026915347	0.71218485	0.01086	274	0.10
37293	10	46788610	46328	2	A:G	NotImplemented	10	46571814	46327	2	T:G	NotImplemented	216796	0.6448236	1	5.21E-28	261	0.10
7829	3	36217763	14253	2	G:A	NotImplemented	3	36001042	14252	2	C:T	NotImplemented	216721	0.018782489	1	0.03185	253	0.10
36563	4	34585758	19689	2	C:T	NotImplemented	4	34369347	19688	2	G:A	NotImplemented	216411	0.5988375	0.9429606	5.29E-32	252	0.10
37283	4	176506069	22443	2	G:A	NotImplemented	4	176289788	22442	2	A:G	NotImplemented	216281	0.6442074	1	1.95E-34	252	0.10
13143	3	74805987	15062	2	G:A	NotImplemented	3	74589766	15061	2	G:A	NotImplemented	216221	0.044515777	1	6.40E-05	272	0.10
32283	8	70795180	39061	2	G:A	NotImplemented	8	70578972	39060	2	A:G	NotImplemented	216208	0.37867647	1	1.85E-30	273	0.10
44425	2	92585229	9982	2	A:G	NotImplemented	2	92369037	9981	2	A:G	NotImplemented	216192	1	1	1.36E-35	244	0.10
18209	7	172622405	37454	2	A:G	NotImplemented	7	172406221	37453	2	C:A	NotImplemented	216184	0.081704356	0.31414238	7.63E-06	261	0.10
7672	8	2054623	37636	2	G:A	NotImplemented	8	1838464	37635	2	A:G	NotImplemented	216159	0.018124027	0.22685686	0.0277	271	0.10
8863	3	14694327	13760	2	G:A	NotImplemented	3	14478175	13759	2	G:A	NotImplemented	216152	0.023065785	0.18033011	0.01412	272	0.10
14069	8	105309107	39765	2	A:G	NotImplemented	8	105092959	39764	2	A:C	NotImplemented	216148	0.050173383	0.33731377	0.0005513	263	0.10
27368	7	65992312	34934	2	G:A	NotImplemented	7	65776181	34933	2	G:A	NotImplemented	216131	0.22105382	1	9.65E-17	249	0.10
1571	10	14009179	45668	2	C:A	NotImplemented	10	13793091	45667	2	A:G	NotImplemented	216088	0.001021896	0.067625456	0.62004	277	0.10
18266	2	119541473	10466	2	G:A	NotImplemented	2	119325422	10465	2	G:A	NotImplemented	216051	0.08214094	0.75475115	5.31E-07	271	0.10
18164	10	67238887	46729	2	G:A	NotImplemented	10	67022852	46728	2	G:A	NotImplemented	216035	0.08129503	0.6621098	3.45E-06	276	0.10
16093	4	48902358	20030	2	G:A	NotImplemented	4	48686389	20029	2	G:A	NotImplemented	215969	0.064325295	1	1.25E-06	271	0.10
43060	1	101562803	2736	2	G:A	NotImplemented	1	101347011	2735	2	G:A	NotImplemented	215792	0.9763916	1	0	218	0.10
29397	1	81435788	2298	2	C:A	NotImplemented	1	81220003	2297	2	C:T	NotImplemented	215785	0.2746245	1	1.38E-13	248	0.10
16063	3	91924416	15257	2	T:C	NotImplemented	3	91708645	15256	2	T:C	NotImplemented	215771	0.06410352	1	3.27E-06	263	0.10
23839	2	137195039	10834	2	T:C	NotImplemented	2	136979333	10833	2	C:A	NotImplemented	215706	0.14988835	0.7739018	1.47E-07	175	0.10
16857	5	210567067	29216	2	G:A	NotImplemented	5	210351598	29215	2	A:G	NotImplemented	215469	0.07045647	0.30795455	5.12E-05	261	0.10
26196	1	15727911	493	2	A:G	NotImplemented	1	15512528	492	2	G:A	NotImplemented	215383	0.19456494	1	1.12E-14	275	0.10
31387	8	80589789	39285	2	A:G	NotImplemented	8	80374437	39284	2	C:A	NotImplemented	215352	0.34293225	1	3.68E-25	246	0.10
11026	9	132503167	44561	2	T:C	NotImplemented	9	132287858	44560	2	G:T	NotImplemented	215309	0.032894738	1	0.01221	189	0.10
9128	3	6649939	13557	2	G:A	NotImplemented	3	6434664	13556	2	C:A	NotImplemented	215275	0.02415207	0.18439455	0.02082	277	0.10
20761	3	176305072	17113	2	C:A	NotImplemented	3	176089807	17112	2	A:G	NotImplemented	215265	0.10825281	0.942773	1.27E-09	272	0.10
3716	5	68900300	26135	2	G:C	NotImplemented	5	68685082	26134	2	T:C	NotImplemented	215218	0.005379427	0.5054348	0.37294	273	0.10
13519	7	92967214	35341	2	A:G	NotImplemented	7	92752008	35340	2	G:A	NotImplemented	215206	0.046784982	1	4.16E-05	277	0.10
22354	4	191757540	22863	2	G:A	NotImplemented	4	191542361	22862	2	G:A	NotImplemented	215179	0.12822346	0.71688783	8.95E-10	272	0.10
24330	4	162590770	22113	2	G:A	NotImplemented	4	162375596	22112	2	A:G	NotImplemented	215174	0.15881082	0.83864796	1.95E-11	253	0.10
8286	1	254809284	6144	2	T:C	NotImplemented	1	254594165	6143	2	G:A	NotImplemented	215119	0.020747364	0.16749585	0.02932	251	0.10
26599	8	61519998	38855	2	G:A	NotImplemented	8	61304906	38854	2	C:T	NotImplemented	215092	0.20304875	0.96213776	1.20E-16	277	0.10
3708	6	1234683	29565	2	G:A	NotImplemented	6	1019603	29564	2	A:G	NotImplemented	215080	0.005345321	0.112299465	0.25801	249	0.10
16707	9	76068230	43259	2	C:T	NotImplemented	9	75853199	43258	2	C:A	NotImplemented	215031	0.06910579	0.7856341	0.00028232	191	0.10
6784	5	198576249	28842	2	A:C	NotImplemented	5	198361280	28841	2	T:C	NotImplemented	214969	0.014842301	0.18181819	0.06578	255	0.10
21893	6	40996816	30267	2	A:G	NotImplemented	6	40781854	30266	2	G:A	NotImplemented	214962	0.121809795	1	8.65E-09	204	0.10
41490	8	30214839	38357	2	G:A	NotImplemented	8	29999896	38356	2	G:A	NotImplemented	214943	0.91480905	0.97047395	7.83E-37	152	0.10
26456	1	155427347	3577	2	G:A	NotImplemented	1	155212407	3576	2	G:A	NotImplemented	214940	0.19980642	0.53125	1.78E-13	273	0.10
10117	2	74936819	9727	2	A:C	NotImplemented	2	74721919	9726	2	G:A	NotImplemented	214900	0.028327229	1	0.00373	276	0.10
19766	2	57553814	9316	2	C:A	NotImplemented	2	57338914	9315	2	A:C	NotImplemented	214900	0.09744968	0.40136054	5.08E-06	228	0.10
1590	10	148294707	48819	2	C:A	NotImplemented	10	148079949	48818	2	T:C	NotImplemented	214758	0.001047084	0.165625	0.79112	267	0.10
37743	6	151636019	32821	2	G:A	NotImplemented	6	151421298	32820	2	A:G	NotImplemented	214721	0.67503923	1	0	276	0.10
44864	3	73161309	15047	2	A:C	NotImplemented	3	72946594	15046	2	G:A	NotImplemented	214715	1	1	0	230	0.10
4611	4	111609542	21030	2	C:A	NotImplemented	4	111394877	21029	2	G:A	NotImplemented	214665	0.007874016	1	0.5932	133	0.10
18212	2	151077119	11139	2	A:G	NotImplemented	2	150862615	11138	2	G:A	NotImplemented	214504	0.08173776	1	7.13E-08	274	0.10
16050	1	245752929	5893	2	C:T	NotImplemented	1	245538428	5892	2	G:A	NotImplemented	214501	0.0640355	0.76139116	7.88E-06	271	0.10
45577	4	117108302	21124	2	A:G	NotImplemented	4	116894007	21123	2	A:C	NotImplemented	214295	1	1	8.96E-30	277	0.10
40448	9	95798006	43694	2	G:A	NotImplemented	9	95583719	43693	2	C:T	NotImplemented	214287	0.8526035	1	0	276	0.10
11404	6	65312235	30677	2	T:C	NotImplemented	6	65097962	30676	2	G:A	NotImplemented	214273	0.034830622	0.8684492	0.00163	246	0.10
2502	6	155300068	32928	2	A:G	NotImplemented	6	155085825	32927	2	G:A	NotImplemented	214243	0.002560357	0.063849434	0.45673	269	0.10
30632	7	102421192	35564	2	A:G	NotImplemented	7	102207155	35563	2	G:A	NotImplemented	214037	0.3160689	0.66195124	1.70E-08	99	0.10
3955	3	149942831	16461	2	G:A	NotImplemented	3	149728795	16460	2	A:G	NotImplemented	214036	0.006004775	0.31996086	0.27298	278	0.10
34102	1	103323446	2773	2	G:A	NotImplemented	1	103109429	2772	2	C:A	NotImplemented	214017	0.4630111	0.97493213	1.38E-32	277	0.10
15841	5	100471472	26814	2	A:G	NotImplemented	5	100257474	26813	2	G:A	NotImplemented	213998	0.06247833	1	3.06E-06	260	0.10
35839	6	71609352	30809	2	A:G	NotImplemented	6	71395766	30808	2	A:G	NotImplemented	213586	0.5596131	1	2.75E-27	194	0.10
19523	5	194609914	28738	2	C:T	NotImplemented	5	194396356	28737	2	A:C	NotImplemented	213558	0.094736844	1	2.32E-08	252	0.10
25769	4	39574806	19824	2	A:G	NotImplemented	4	39361312	19823	2	G:A	NotImplemented	213494	0.18569747	0.5031159	2.03E-12	276	0.10
1935	4	155251309	21927	2	A:G	NotImplemented	4	155037825	21926	2	A:G	NotImplemented	213484	0.001550018	0.047832586	0.49381	273	0.10
46816	7	50385707	34749	2	A:G	NotImplemented	7	50172303	34748	2	A:G	NotImplemented	213404	1	1	0	273	0.10
19074	9	98759716	43749	2	T:A	NotImplemented	9	98546372	43748	2	A:G	NotImplemented	213344	0.09025504	0.328	1.02E-06	274	0.10
2694	1	40359217	1162	2	G:A	NotImplemented	1	40145903	1161	2	G:A	NotImplemented	213314	0.002984312	0.2287094	0.53177	251	0.10
29319	8	55451482	38736	2	C:G	NotImplemented	8	55238195	38735	2	C:A	NotImplemented	213287	0.27191153	1	4.14E-23	277	0.10
25111	1	187914795	4327	2	A:G	NotImplemented	1	187701588	4326	2	A:C	NotImplemented	213207	0.17333499	0.5732883	1.25E-07	177	0.10
154	5	14033058	24733	2	G:A	NotImplemented	5	13819878	24732	2	C:A	NotImplemented	213180	1.12E-05	0.007368421	1	246	0.10
41485	9	58576594	42994	2	G:A	NotImplemented	9	58363476	42993	2	G:A	NotImplemented	213118	0.914715	1	0	193	0.10
31761	1	247232100	5945	2	G:A	NotImplemented	1	247019091	5944	2	A:G	NotImplemented	213009	0.35771066	0.88235295	1.69E-10	108	0.10
9990	5	173426034	28148	2	C:A	NotImplemented	5	173213037	28147	2	T:C	NotImplemented	212997	0.027743502	1	0.0042	276	0.10
15710	2	56736755	9301	2	G:A	NotImplemented	2	56523813	9300	2	G:A	NotImplemented	212942	0.06138943	1	1.93E-05	262	0.10
30568	3	231480714	18804	2	G:A	NotImplemented	3	231267772	18803	2	A:G	NotImplemented	212942	0.3137255	1	4.92E-11	210	0.10
10012	8	143769144	40783	2	A:C	NotImplemented	8	143556229	40782	2	A:G	NotImplemented	212915	0.027862398	1	0.0023	277	0.10
21371	6	152279540	32842	2	G:A	NotImplemented	6	152066659	32841	2	A:G	NotImplemented	212881	0.11543187	0.7640845	1.92E-08	268	0.10
21532	8	8015898	37801	2	G:A	NotImplemented	8	7803039	37800	2	A:G	NotImplemented	212859	0.11733924	0.56414384	1.41E-07	232	0.10
15261	3	213304383	18204	2	G:A	NotImplemented	3	213091632	18203	2	G:A	NotImplemented	212751	0.058159232	1	5.37E-06	278	0.10
7536	3	166707010	16874	2	A:G	NotImplemented	3	166494291	16873	2	G:A	NotImplemented	212719	0.017587882	0.16595745	0.04857	231	0.10
3602	5	127292706	27147	2	A:G	NotImplemented	5	127080011	27146	2	A:C	NotImplemented	212695	0.005073939	0.08717949	0.26912	267	0.10
16294	1	19559308	610	2	A:G	NotImplemented	1	19346627	609	2	G:T	NotImplemented	212681	0.06574994	0.29902714	4.72E-05	259	0.10
12511	5	174665213	28184	2	C:T	NotImplemented	5	174452565	28183	2	G:A	NotImplemented	212648	0.040902395	0.7950043	0.00103	238	0.10
25267	7	64719807	34921	2	G:A	NotImplemented	7	64507178	34920	2	C:G	NotImplemented	212629	0.17629385	1	8.75E-15	266	0.10
34208	3	138028407	16151	2	C:A	NotImplemented	3	137815897	16150	2	G:A	NotImplemented	212510	0.46904826	1	1.18E-26	236	0.10
44821	3	60240405	14806	2	G:A	NotImplemented	3	60027933	14805	2	A:C	NotImplemented	212472	1	1	0	278	0.10
44861	3	72289020	15035	2	A:G	NotImplemented	3	72076575	15034	2	G:A	NotImplemented	212445	1	1	0	189	0.10
36941	3	32994416	14189	2	A:G	NotImplemented	3	32782028	14188	2	A:C	NotImplemented	212388	0.6220188	0.8228663	3.62E-38	242	0.10
28439	5	100698309	26820	2	G:A	NotImplemented	5	100486014	26819	2	A:G	NotImplemented	212295	0.24828593	1	7.70E-19	264	0.10
47198	8	43854227	38579	2	G:A	NotImplemented	8	43641935	38578	2	T:A	NotImplemented	212292	1	1	0	267	0.10
39497	8	69618145	39034	2	A:G	NotImplemented	8	69405891	39033	2	C:T	NotImplemented	212254	0.7908046	1	1.87E-06	91	0.10
41972	6	83606840	31061	2	G:A	NotImplemented	6	83394608	31060	2	C:T	NotImplemented	212232	0.93845695	1	0	276	0.10
15356	6	113738592	31775	2	A:G	NotImplemented	6	113526454	31774	2	G:A	NotImplemented	212138	0.05876018	1	6.34E-06	276	0.10
13727	8	171770581	41605	2	G:A	NotImplemented	8	171558668	41604	2	A:C	NotImplemented	211913	0.0480556	0.6228228	0.00634	157	0.10
21199	1	262785311	6349	2	G:A	NotImplemented	1	262573415	6348	2	A:G	NotImplemented	211896	0.11347966	0.5820408	1.01E-07	256	0.10
16235	3	20187068	13881	2	A:G	NotImplemented	3	19975185	13880	2	A:C	NotImplemented	211883	0.06530015	0.2921147	0.0001302	237	0.10
43301	4	148257683	21760	2	A:G	NotImplemented	4	148045838	21759	2	T:C	NotImplemented	211845	0.9828947	1	0	273	0.10
24957	4	231338270	23792	2	C:A	NotImplemented	4	231126442	23791	2	G:A	NotImplemented	211828	0.17002207	0.95810395	2.41E-14	274	0.10
16914	5	143922552	27482	2	C:A	NotImplemented	5	143710728	27481	2	G:A	NotImplemented	211824	0.07079423	0.7032143	3.93E-06	277	0.10
11608	2	204167429	12404	2	A:G	NotImplemented	2	203955685	12403	2	C:T	NotImplemented	211744	0.035901353	1	0.00046211	279	0.10
18746	9	48454526	42855	2	C:T	NotImplemented	9	48242820	42854	2	C:A	NotImplemented	211706	0.08681974	1	1.64E-08	272	0.10
12538	7	103906842	35597	2	A:G	NotImplemented	7	103695159	35596	2	A:C	NotImplemented	211683	0.041074198	0.85233015	0.00098564	263	0.10
23414	4	84345157	20777	2	A:G	NotImplemented	4	84133480	20776	2	G:A	NotImplemented	211677	0.1437061	0.75652176	2.26E-08	252	0.10
1763	5	23038714	24968	2	A:G	NotImplemented	5	22827136	24967	2	A:G	NotImplemented	211578	0.001303323	0.081321836	0.65765	278	0.10
25262	9	154578758	45254	2	G:A	NotImplemented	9	154367254	45253	2	G:A	NotImplemented	211504	0.17608465	0.55026454	2.44E-06	272	0.10
11319	2	65235023	9516	2	G:A	NotImplemented	2	65023526	9515	2	A:C	NotImplemented	211497	0.034327988	0.31152648	0.00274	272	0.10
33708	5	90606687	26650	2	G:T	NotImplemented	5	90395209	26649	2	G:A	NotImplemented	211478	0.44397238	0.94644266	5.00E-19	271	0.10
24281	1	87166445	2418	2	G:A	NotImplemented	1	86954972	2417	2	C:G	NotImplemented	211473	0.15788612	0.61073345	2.68E-11	272	0.10
8329	3	96239634	15338	2	C:T	NotImplemented	3	96028220	15337	2	T:C	NotImplemented	211414	0.020908305	0.8294045	0.01301	275	0.10
698	1	91469441	2521	2	A:C	NotImplemented	1	91258046	2520	2	A:G	NotImplemented	211395	0.000205195	0.06506849	1	273	0.10
13252	8	148014808	40891	2	C:A	NotImplemented	8	147803432	40890	2	A:G	NotImplemented	211376	0.045169983	0.33315307	0.00044043	274	0.10
24418	7	111369723	35794	2	A:G	NotImplemented	7	111158392	35793	2	A:G	NotImplemented	211331	0.16022517	0.691954	1.15E-11	268	0.10
41177	5	34329440	25268	2	A:C	NotImplemented	5	34118187	25267	2	G:A	NotImplemented	211253	0.8976145	0.98418087	0	275	0.10
2954	4	197541295	23002	2	A:G	NotImplemented	4	197330048	23001	2	C:A	NotImplemented	211247	0.003561635	0.088222876	0.37555	270	0.10
106	9	110265725	44024	2	G:A	NotImplemented	9	110054542	44023	2	T:C	NotImplemented	211183	5.24E-06	0.004901961	1	203	0.10
4440	10	139940999	48515	2	C:T	NotImplemented	10	139729820	48514	2	C:T	NotImplemented	211179	0.007356427	0.320802	0.1924	271	0.10
43072	3	81929980	15108	2	G:A	NotImplemented	3	81718864	15107	2	C:A	NotImplemented	211116	0.97673106	1	0	247	0.10
40964	2	36710936	8793	2	A:C	NotImplemented	2	36499845	8792	2	A:G	NotImplemented	211091	0.8850568	0.9692614	2.33E-41	278	0.10
47179	8	39025175	38512	2	A:C	NotImplemented	8	38814092	38511	2	A:G	NotImplemented	211083	1	1	9.68E-30	244	0.10
10147	4	32084557	19630	2	C:A	NotImplemented	4	31873660	19629	2	G:A	NotImplemented	210897	0.028476506	1	0.00234	276	0.10
41933	2	128067291	10638	2	A:G	NotImplemented	2	127856457	10637	2	A:G	NotImplemented	210834	0.9366637	1	9.09E-39	213	0.10
33908	3	71221003	15017	2	G:A	NotImplemented	3	71010218	15016	2	G:A	NotImplemented	210785	0.45301205	1	3.30E-26	227	0.10
13060	2	181102234	11799	2	A:C	NotImplemented	2	180891483	11798	2	A:G	NotImplemented	210751	0.04394825	0.34109092	0.02301	151	0.10
17954	1	168659786	3894	2	A:G	NotImplemented	1	168449050	3893	2	A:C	NotImplemented	210736	0.07962827	0.77617055	4.12E-05	196	0.10
8430	7	158715654	37060	2	G:A	NotImplemented	7	158505000	37059	2	A:G	NotImplemented	210654	0.021268241	0.44646466	0.02358	274	0.10
4209	3	50871885	14599	2	G:A	NotImplemented	3	50661253	14598	2	A:G	NotImplemented	210632	0.006646488	0.10492458	0.20563	269	0.10
35702	10	41171388	46253	2	G:A	NotImplemented	10	40960760	46252	2	A:G	NotImplemented	210628	0.5510204	1	4.27E-27	275	0.10
1108	9	131634114	44526	2	G:A	NotImplemented	9	131423629	44525	2	G:A	NotImplemented	210485	0.000515179	0.02950794	0.78265	277	0.10
3826	1	32758592	961	2	G:A	NotImplemented	1	32548147	960	2	C:A	NotImplemented	210445	0.005641811	0.10020685	0.26617	261	0.10
20069	10	20326986	45807	2	A:G	NotImplemented	10	20116575	45806	2	A:G	NotImplemented	210411	0.100485295	1	1.01E-09	274	0.10
23928	3	133727707	16047	2	T:C	NotImplemented	3	133517389	16046	2	A:G	NotImplemented	210318	0.15152125	1	5.37E-10	228	0.10
7991	7	165282717	37254	2	T:A	NotImplemented	7	165072515	37253	2	G:A	NotImplemented	210202	0.019461965	0.7037037	0.03201	256	0.10
3848	1	229498406	5482	2	A:C	NotImplemented	1	229288227	5481	2	C:A	NotImplemented	210179	0.005696035	0.14836712	0.20359	275	0.10
15988	10	144620467	48689	2	G:A	NotImplemented	10	144410325	48688	2	T:A	NotImplemented	210142	0.063598104	0.32818103	5.75E-05	272	0.10
553	6	112393022	31740	2	A:G	NotImplemented	6	112182949	31739	2	G:A	NotImplemented	210073	0.000118261	0.024992092	0.88124	268	0.10
7458	10	89433364	47269	2	A:G	NotImplemented	10	89223311	47268	2	A:G	NotImplemented	210053	0.01733322	0.3978022	0.03832	274	0.10
14601	4	44209254	19936	2	G:A	NotImplemented	4	43999308	19935	2	A:G	NotImplemented	209946	0.053714287	1	1.36E-05	276	0.10
37920	4	137205635	21551	2	G:A	NotImplemented	4	136995799	21550	2	A:G	NotImplemented	209836	0.687774	0.8847926	1.28E-34	200	0.10
26931	4	116421207	21112	2	G:A	NotImplemented	4	116211454	21111	2	G:A	NotImplemented	209753	0.21019165	0.5062753	2.31E-08	271	0.10
19786	4	21453183	19366	2	G:A	NotImplemented	4	21243584	19365	2	A:G	NotImplemented	209599	0.09763502	0.31947544	2.86E-07	271	0.10
14208	8	66716596	38972	2	G:T	NotImplemented	8	66507005	38971	2	A:T	NotImplemented	209591	0.051056605	0.32320237	0.00208	249	0.10
44375	2	68385636	9564	2	A:C	NotImplemented	2	68176059	9563	2	G:A	NotImplemented	209577	1	1	0	249	0.10
22631	1	274342585	6691	2	A:G	NotImplemented	1	274133160	6690	2	A:G	NotImplemented	209425	0.13188322	0.6434467	3.22E-06	270	0.10
5161	4	216529844	23427	2	C:A	NotImplemented	4	216320559	23426	2	G:A	NotImplemented	209285	0.009472525	0.14466292	0.1957	210	0.10
6559	3	157459417	16653	2	G:A	NotImplemented	3	157250135	16652	2	T:C	NotImplemented	209282	0.014040328	0.315	0.06684	274	0.10
16147	2	179898759	11772	2	C:T	NotImplemented	2	179689486	11771	2	A:G	NotImplemented	209273	0.06471383	0.4466759	0.00010996	235	0.10
28513	3	40830515	14375	2	A:G	NotImplemented	3	40621328	14374	2	G:A	NotImplemented	209187	0.25032392	1	1.66E-17	263	0.10
21236	4	102593880	20952	2	G:A	NotImplemented	4	102384755	20951	2	G:A	NotImplemented	209125	0.113902085	1	1.10E-09	267	0.10
13491	8	50365332	38668	2	G:A	NotImplemented	8	50156262	38667	2	G:A	NotImplemented	209070	0.046638124	1	7.34E-05	268	0.10
39010	8	43295534	38571	2	A:C	NotImplemented	8	43086527	38570	2	A:G	NotImplemented	209007	0.7593605	0.9026611	8.46E-41	278	0.10
42474	10	8664566	45532	2	A:G	NotImplemented	10	8455755	45531	2	T:C	NotImplemented	208811	0.9577573	1	0	275	0.10
46099	5	101178208	26830	2	A:G	NotImplemented	5	100969466	26829	2	A:G	NotImplemented	208742	1	1	4.24E-37	277	0.10
3818	9	102209284	43842	2	G:A	NotImplemented	9	102000668	43841	2	G:A	NotImplemented	208616	0.00562384	0.22285715	0.24799	272	0.10
24633	2	215170625	12752	2	G:A	NotImplemented	2	214962024	12751	2	T:C	NotImplemented	208601	0.16408902	1	1.43E-13	277	0.10
26419	1	105687381	2815	2	C:G	NotImplemented	1	105478816	2814	2	A:G	NotImplemented	208565	0.19903305	0.4860365	1.27E-11	261	0.10
34691	5	80112579	26402	2	A:G	NotImplemented	5	79904033	26401	2	A:C	NotImplemented	208546	0.49361703	1	8.28E-31	238	0.10
13780	1	267228242	6467	2	A:G	NotImplemented	1	267019754	6466	2	C:A	NotImplemented	208488	0.048361123	0.3683013	0.00083668	238	0.10
29840	3	89146964	15210	2	T:C	NotImplemented	3	88938492	15209	2	T:C	NotImplemented	208472	0.28893963	0.7942316	4.40E-18	239	0.10
3878	5	144561125	27500	2	G:A	NotImplemented	5	144352763	27499	2	A:G	NotImplemented	208362	0.005788471	0.4542857	0.36341	191	0.10
39760	4	128840327	21345	2	C:T	NotImplemented	4	128631988	21344	2	G:A	NotImplemented	208339	0.8088235	1	0	252	0.10
32001	4	119702362	21167	2	A:C	NotImplemented	4	119494024	21166	2	C:A	NotImplemented	208338	0.36693302	0.7602859	2.72E-15	275	0.10
16594	4	136961562	21540	2	C:T	NotImplemented	4	136753235	21539	2	G:A	NotImplemented	208327	0.06813444	0.5993985	0.00014922	222	0.10
28053	3	159421435	16712	2	T:C	NotImplemented	3	159213111	16711	2	A:G	NotImplemented	208324	0.23849373	1	4.90E-17	273	0.10
13590	1	263494521	6370	2	A:G	NotImplemented	1	263286207	6369	2	G:A	NotImplemented	208314	0.04714322	0.5967262	0.00096378	271	0.10
46505	6	72636449	30829	2	G:A	NotImplemented	6	72428157	30828	2	A:G	NotImplemented	208292	1	1	3.77E-22	156	0.10
25907	4	230721300	23776	2	C:T	NotImplemented	4	230513022	23775	2	G:A	NotImplemented	208278	0.18845217	0.6434497	1.34E-12	264	0.10
24468	7	112658475	35818	2	C:A	NotImplemented	7	112450209	35817	2	A:G	NotImplemented	208266	0.16119555	0.48059085	1.95E-07	168	0.10
28842	10	51652106	46377	2	G:A	NotImplemented	10	51443868	46376	2	C:T	NotImplemented	208238	0.2588147	1	3.54E-16	247	0.10
43011	5	79454115	26384	2	G:A	NotImplemented	5	79245930	26383	2	T:A	NotImplemented	208185	0.9744495	1	0	275	0.10
12613	1	175665723	4046	2	G:A	NotImplemented	1	175457654	4045	2	G:C	NotImplemented	208069	0.04148158	0.63235295	0.00050656	275	0.10
22142	2	71181590	9643	2	G:A	NotImplemented	2	70973536	9642	2	C:T	NotImplemented	208054	0.1256174	0.36702126	1.89E-08	272	0.10
36396	4	81219871	20705	2	G:A	NotImplemented	4	81011859	20704	2	A:G	NotImplemented	208012	0.58950615	1	1.25E-35	266	0.10
47203	8	44367421	38586	2	G:A	NotImplemented	8	44159420	38585	2	T:A	NotImplemented	208001	1	1	0	277	0.10
15502	2	185617681	11889	2	T:A	NotImplemented	2	185409734	11888	2	A:G	NotImplemented	207947	0.059762847	0.71637124	4.09E-05	272	0.10
15465	7	169782881	37374	2	G:A	NotImplemented	7	169574953	37373	2	A:C	NotImplemented	207928	0.059607115	0.3027668	0.00012578	252	0.10
4175	1	8346767	266	2	G:A	NotImplemented	1	8138929	265	2	A:G	NotImplemented	207838	0.006551014	0.23501763	0.20959	279	0.10
1612	9	129988750	44479	2	G:A	NotImplemented	9	129780921	44478	2	A:G	NotImplemented	207829	0.001074938	0.06966292	0.68658	276	0.10
35274	2	124436574	10568	2	G:A	NotImplemented	2	124228832	10567	2	G:A	NotImplemented	207742	0.52709293	0.9388764	2.48E-37	272	0.10
46809	7	47228851	34693	2	G:A	NotImplemented	7	47021186	34692	2	G:A	NotImplemented	207665	1	1	0	228	0.10
10483	8	90896486	39486	2	C:A	NotImplemented	8	90688856	39485	2	A:C	NotImplemented	207630	0.030070601	0.5004082	0.0041	272	0.10
42209	9	64904139	43126	2	A:G	NotImplemented	9	64696545	43125	2	T:A	NotImplemented	207594	0.9487171	0.9825046	0	266	0.10
24050	1	115019594	2996	2	T:C	NotImplemented	1	114812040	2995	2	G:T	NotImplemented	207554	0.15351817	0.94174343	2.49E-11	272	0.10
15366	3	221997615	18499	2	C:A	NotImplemented	3	221790112	18498	2	G:A	NotImplemented	207503	0.058831237	0.45676976	0.00012331	247	0.10
17083	1	190430385	4393	2	T:A	NotImplemented	1	190222932	4392	2	A:G	NotImplemented	207453	0.07228024	0.4597701	3.93E-05	235	0.10
15832	9	105238402	43917	2	G:A	NotImplemented	9	105031001	43916	2	T:C	NotImplemented	207401	0.062383283	1	3.78E-06	268	0.10
3116	8	12771150	37918	2	G:A	NotImplemented	8	12563751	37917	2	G:A	NotImplemented	207399	0.003901362	0.17057292	0.37096	273	0.10
25349	4	50786054	20058	2	G:A	NotImplemented	4	50578735	20057	2	G:A	NotImplemented	207319	0.1780239	1	6.12E-14	241	0.10
18602	5	108840444	26911	2	C:T	NotImplemented	5	108633270	26910	2	A:G	NotImplemented	207174	0.08537683	1	1.40E-05	173	0.10
30076	3	43867682	14436	2	A:G	NotImplemented	3	43660518	14435	2	G:A	NotImplemented	207164	0.29778394	0.9212691	2.42E-18	268	0.10
7701	3	44562823	14457	2	C:A	NotImplemented	3	44355689	14456	2	G:A	NotImplemented	207134	0.018234044	0.22330096	0.02857	272	0.10
25180	3	88022344	15185	2	T:C	NotImplemented	3	87815240	15184	2	C:T	NotImplemented	207104	0.17471495	0.7860674	2.67E-13	272	0.10
6815	3	202503342	17898	2	G:A	NotImplemented	3	202296244	17897	2	C:A	NotImplemented	207098	0.014982798	0.23235294	0.06438	261	0.10
21288	8	147035050	40872	2	C:T	NotImplemented	8	146827982	40871	2	A:C	NotImplemented	207068	0.11445202	0.44965103	2.29E-08	276	0.10
42253	3	56016225	14713	2	A:G	NotImplemented	3	55809184	14712	2	A:G	NotImplemented	207041	0.95095485	0.98328525	0	278	0.10
4711	8	82221526	39308	2	C:A	NotImplemented	8	82014527	39307	2	C:A	NotImplemented	206999	0.00813114	0.12681913	0.16929	252	0.10
37501	8	40146893	38532	2	G:A	NotImplemented	8	39939937	38531	2	A:C	NotImplemented	206956	0.65814936	0.96751535	8.73E-27	148	0.10
10912	2	15904030	8195	2	G:A	NotImplemented	2	15697084	8194	2	C:G	NotImplemented	206946	0.0322755	0.84053653	0.00587	214	0.10
33422	4	54874782	20130	2	G:A	NotImplemented	4	54667861	20129	2	T:C	NotImplemented	206921	0.42989993	1	2.07E-31	279	0.10
43185	4	168575247	22237	2	A:G	NotImplemented	4	168368327	22236	2	A:G	NotImplemented	206920	0.98034286	1	0	266	0.10
3706	10	146404036	48738	2	G:A	NotImplemented	10	146197197	48737	2	G:A	NotImplemented	206839	0.005340841	0.29924813	0.33363	233	0.10
237	10	6871360	45505	2	A:G	NotImplemented	10	6664654	45504	2	A:G	NotImplemented	206706	2.46E-05	0.005980067	1	272	0.10
3394	2	198975961	12258	2	G:A	NotImplemented	2	198769259	12257	2	C:A	NotImplemented	206702	0.004573308	0.2738232	0.39378	253	0.10
30196	5	209303987	29183	2	A:G	NotImplemented	5	209097322	29182	2	G:A	NotImplemented	206665	0.30172414	1	3.32E-15	243	0.10
3194	9	110479625	44028	2	C:T	NotImplemented	9	110272967	44027	2	C:A	NotImplemented	206658	0.004095446	0.15747549	0.34503	275	0.10
23438	8	167539478	41458	2	C:A	NotImplemented	8	167332864	41457	2	A:G	NotImplemented	206614	0.1440737	0.4060642	4.61E-10	270	0.10
9476	9	150464128	45093	2	G:A	NotImplemented	9	150257594	45092	2	A:G	NotImplemented	206534	0.02559513	0.36277893	0.01048	277	0.10
10246	1	70964890	2046	2	A:G	NotImplemented	1	70758490	2045	2	C:A	NotImplemented	206400	0.028861986	0.47001725	0.00494	273	0.10
448	6	83129842	31051	2	A:C	NotImplemented	6	82923457	31050	2	A:G	NotImplemented	206385	7.76E-05	0.026041666	1	275	0.10
47483	8	125817135	40320	2	G:C	NotImplemented	8	125610828	40319	2	C:A	NotImplemented	206307	1	1	0	277	0.10
21074	5	76965920	26330	2	G:A	NotImplemented	5	76759626	26329	2	C:A	NotImplemented	206294	0.11201456	1	1.05E-10	271	0.10
2334	2	213756361	12701	2	C:T	NotImplemented	2	213550154	12700	2	C:A	NotImplemented	206207	0.002240834	0.04845046	0.63368	109	0.10
804	10	127275951	48167	2	G:A	NotImplemented	10	127069752	48166	2	G:A	NotImplemented	206199	0.000267605	0.038897004	0.86008	277	0.10
6832	5	207181702	29121	2	A:G	NotImplemented	5	206975507	29120	2	G:A	NotImplemented	206195	0.015039928	0.31789353	0.04607	273	0.10
27073	10	9142943	45554	2	G:A	NotImplemented	10	8936772	45553	2	G:A	NotImplemented	206171	0.21367522	1	6.93E-09	128	0.10
17775	2	128282048	10642	2	A:G	NotImplemented	2	128075895	10641	2	A:C	NotImplemented	206153	0.07797176	0.7759398	0.0004943	149	0.10
24381	2	45827632	9050	2	T:C	NotImplemented	2	45621486	9049	2	C:A	NotImplemented	206146	0.15967391	0.4304105	1.29E-10	271	0.10
23345	9	100300175	43786	2	A:C	NotImplemented	9	100094074	43785	2	A:G	NotImplemented	206101	0.14266944	0.58145857	1.67E-08	252	0.10
2208	7	167755192	37316	2	A:G	NotImplemented	7	167549093	37315	2	C:A	NotImplemented	206099	0.002008334	0.048814975	0.47811	277	0.10
30174	1	171759912	3947	2	A:C	NotImplemented	1	171553825	3946	2	G:A	NotImplemented	206087	0.30094564	0.82604754	6.96E-21	274	0.10
15823	1	37129469	1078	2	C:A	NotImplemented	1	36923431	1077	2	A:G	NotImplemented	206038	0.06233412	0.49178255	3.84E-05	268	0.10
26038	2	125050989	10583	2	G:A	NotImplemented	2	124845009	10582	2	T:C	NotImplemented	205980	0.19109033	1	1.07E-16	271	0.10
27586	5	54846467	25759	2	A:G	NotImplemented	5	54640620	25758	2	A:G	NotImplemented	205847	0.22626077	0.5017157	4.30E-15	267	0.10
5749	2	180394052	11778	2	C:T	NotImplemented	2	180188235	11777	2	G:A	NotImplemented	205817	0.011314528	0.33645833	0.08811	273	0.10
39997	5	123578910	27086	2	C:A	NotImplemented	5	123373146	27085	2	G:A	NotImplemented	205764	0.8245565	1	4.12E-34	211	0.10
41156	9	156567265	45321	2	G:A	NotImplemented	9	156361701	45320	2	C:T	NotImplemented	205564	0.89602983	1	4.81E-43	237	0.10
28457	9	15912065	42161	2	T:C	NotImplemented	9	15706572	42160	2	G:A	NotImplemented	205493	0.24870771	0.9617078	6.32E-18	261	0.10
8749	6	126381577	32092	2	T:A	NotImplemented	6	126176113	32091	2	A:G	NotImplemented	205464	0.022660099	1	0.00834	272	0.10
4492	1	204687344	4780	2	C:A	NotImplemented	1	204481896	4779	2	G:A	NotImplemented	205448	0.007528334	0.30652845	0.20489	275	0.10
39258	4	102799299	20953	2	A:G	NotImplemented	4	102593880	20952	2	G:A	NotImplemented	205419	0.7754116	1	0	268	0.10
2973	6	152940733	32865	2	G:A	NotImplemented	6	152735316	32864	2	A:G	NotImplemented	205417	0.003590285	0.27550358	0.48298	223	0.10
32793	10	30870623	46047	2	G:A	NotImplemented	10	30665375	46046	2	A:G	NotImplemented	205248	0.40108892	1	3.84E-29	252	0.10
30482	5	202869707	28957	2	C:A	NotImplemented	5	202664553	28956	2	C:A	NotImplemented	205154	0.3104855	1	5.66E-24	257	0.10
25038	2	181760729	11809	2	G:A	NotImplemented	2	181555599	11808	2	C:A	NotImplemented	205130	0.17168349	1	1.43E-14	273	0.10
1104	9	102483894	43848	2	G:A	NotImplemented	9	102278812	43847	2	A:G	NotImplemented	205082	0.00051266	0.029990628	0.79591	253	0.10
39994	5	40586037	25437	2	C:A	NotImplemented	5	40380984	25436	2	A:G	NotImplemented	205053	0.82432497	0.9248285	1.34E-32	274	0.10
31609	7	135442111	36369	2	A:G	NotImplemented	7	135237072	36368	2	A:G	NotImplemented	205039	0.35153177	0.6888889	1.18E-15	273	0.10
32672	9	78916327	43315	2	C:T	NotImplemented	9	78711291	43314	2	A:G	NotImplemented	205036	0.3956105	1	4.43E-18	155	0.10
13427	8	20519583	38121	2	C:A	NotImplemented	8	20314569	38120	2	A:G	NotImplemented	205014	0.046228796	0.28500277	0.00049119	266	0.10
22509	8	160946408	41214	2	A:G	NotImplemented	8	160741415	41213	2	T:C	NotImplemented	204993	0.1303038	0.4494862	1.67E-09	275	0.10
6830	5	6141843	24494	2	A:G	NotImplemented	5	5936868	24493	2	A:G	NotImplemented	204975	0.015027194	0.26984128	0.04534	276	0.10
16155	7	131680961	36278	2	A:G	NotImplemented	7	131476030	36277	2	A:G	NotImplemented	204931	0.06478891	0.358755	4.53E-05	271	0.10
6196	5	57220408	25817	2	G:A	NotImplemented	5	57015485	25816	2	G:A	NotImplemented	204923	0.012820513	1	0.08116	275	0.10
4658	2	607290	7602	2	C:A	NotImplemented	2	402441	7601	2	G:A	NotImplemented	204849	0.007991675	0.08939617	0.20138	229	0.10
17033	7	166407433	37286	2	C:A	NotImplemented	7	166202672	37285	2	G:A	NotImplemented	204761	0.07177585	0.3566363	6.82E-05	254	0.10
12860	3	193122716	17607	2	C:A	NotImplemented	3	192917990	17606	2	G:A	NotImplemented	204726	0.042798	0.21223958	0.04482	121	0.10
4608	7	98846609	35477	2	A:C	NotImplemented	7	98641926	35476	2	G:A	NotImplemented	204683	0.007867133	1	0.22934	275	0.10
40670	1	109642507	2897	2	C:T	NotImplemented	1	109437835	2896	2	A:C	NotImplemented	204672	0.86671716	0.95272726	0	273	0.10
907	9	93557543	43640	2	C:A	NotImplemented	9	93352884	43639	2	A:C	NotImplemented	204659	0.000340133	0.020695541	0.83299	270	0.10
285	4	154653838	21914	2	A:G	NotImplemented	4	154449186	21913	2	G:A	NotImplemented	204652	3.30E-05	0.008567931	1	270	0.10
39273	9	37758045	42646	2	A:G	NotImplemented	9	37553407	42645	2	A:G	NotImplemented	204638	0.77634144	1	2.92E-38	218	0.10
36906	4	127641329	21315	2	C:T	NotImplemented	4	127436769	21314	2	A:C	NotImplemented	204560	0.6197913	0.9796833	1.19E-42	254	0.10
30103	4	143744209	21671	2	A:G	NotImplemented	4	143539677	21670	2	A:C	NotImplemented	204532	0.2985431	0.9433962	1.87E-22	264	0.10
2299	9	115786823	44155	2	G:A	NotImplemented	9	115582317	44154	2	G:A	NotImplemented	204506	0.002177031	0.09102582	0.50091	277	0.10
16983	1	72008630	2070	2	A:T	NotImplemented	1	71804135	2069	2	A:C	NotImplemented	204495	0.0712803	0.7348485	3.69E-06	266	0.10
37203	10	112067214	47760	2	G:A	NotImplemented	10	111862750	47759	2	G:A	NotImplemented	204464	0.63955116	1	1.40E-45	257	0.10
13887	7	31530773	34315	2	G:A	NotImplemented	7	31326353	34314	2	C:A	NotImplemented	204420	0.049072355	0.44805196	0.03333	119	0.10
7665	9	103705957	43876	2	A:G	NotImplemented	9	103501573	43875	2	G:A	NotImplemented	204384	0.018083712	0.2327216	0.05226	262	0.10
4398	8	96343755	39595	2	G:A	NotImplemented	8	96139383	39594	2	G:C	NotImplemented	204372	0.007237006	0.118	0.22693	252	0.10
7636	1	43974369	1270	2	G:A	NotImplemented	1	43770024	1269	2	A:G	NotImplemented	204345	0.017980985	0.43516484	0.03611	257	0.10
24439	6	44018817	30325	2	A:G	NotImplemented	6	43814501	30324	2	A:G	NotImplemented	204316	0.16069417	1	5.76E-14	266	0.10
19015	6	131944711	32214	2	C:A	NotImplemented	6	131740532	32213	2	A:G	NotImplemented	204179	0.08965676	0.7011334	3.02E-07	275	0.10
35625	6	111640836	31727	2	C:A	NotImplemented	6	111436689	31726	2	A:C	NotImplemented	204147	0.54644215	0.75877196	6.33E-27	275	0.10
1020	3	143517055	16273	2	G:A	NotImplemented	3	143312942	16272	2	A:G	NotImplemented	204113	0.000428586	0.026209677	0.76191	276	0.10
42616	3	103181208	15453	2	T:C	NotImplemented	3	102977128	15452	2	A:G	NotImplemented	204080	0.9638374	1	0	278	0.10
32261	2	236519607	13290	2	A:G	NotImplemented	2	236315694	13289	2	G:A	NotImplemented	203913	0.3775281	1	4.40E-25	277	0.10
25477	2	112417387	10351	2	A:G	NotImplemented	2	112213523	10350	2	A:G	NotImplemented	203864	0.18020293	0.8989899	4.78E-12	255	0.10
31245	1	249128510	5994	2	G:A	NotImplemented	1	248924657	5993	2	G:A	NotImplemented	203853	0.3376976	0.9351238	1.62E-22	279	0.10
19948	10	133730757	48340	2	G:A	NotImplemented	10	133526906	48339	2	C:A	NotImplemented	203851	0.09937076	0.83459723	3.77E-08	269	0.10
14936	3	75710953	15066	2	G:A	NotImplemented	3	75507261	15065	2	G:A	NotImplemented	203692	0.055966385	1	8.33E-06	274	0.10
23498	1	221246593	5229	2	A:C	NotImplemented	1	221042933	5228	2	C:G	NotImplemented	203660	0.14490116	0.75707704	7.70E-10	246	0.10
21667	6	126064405	32083	2	A:G	NotImplemented	6	125860757	32082	2	A:G	NotImplemented	203648	0.11889947	0.9085714	1.45E-07	256	0.10
994	3	202834437	17902	2	G:A	NotImplemented	3	202630855	17901	2	C:T	NotImplemented	203582	0.00040674	0.02202255	0.80847	273	0.10
28163	4	1049189	18860	2	C:G	NotImplemented	4	845614	18859	2	T:C	NotImplemented	203575	0.24131554	0.6988543	9.15E-15	276	0.10
13716	9	105441925	43918	2	G:A	NotImplemented	9	105238402	43917	2	G:A	NotImplemented	203523	0.04796505	0.7630208	0.00013494	273	0.10
14396	4	188880471	22804	2	T:C	NotImplemented	4	188676969	22803	2	G:A	NotImplemented	203502	0.05237327	0.3399307	0.00020515	276	0.10
45369	4	54358480	20123	2	G:A	NotImplemented	4	54155021	20122	2	A:G	NotImplemented	203459	1	1	0	278	0.10
22329	1	196159406	4550	2	A:G	NotImplemented	1	195955975	4549	2	G:A	NotImplemented	203431	0.12787212	0.72727275	5.15E-10	273	0.10
14971	8	12563751	37917	2	G:A	NotImplemented	8	12360331	37916	2	G:A	NotImplemented	203420	0.05615291	0.25505507	0.00010266	272	0.10
1150	7	2954328	33605	2	T:C	NotImplemented	7	2750912	33604	2	G:A	NotImplemented	203416	0.000544794	0.21428572	1	264	0.10
27744	2	199821106	12288	2	C:A	NotImplemented	2	199617824	12287	2	G:A	NotImplemented	203282	0.22991343	0.53258425	8.70E-09	208	0.10
26683	1	264865384	6401	2	A:T	NotImplemented	1	264662146	6400	2	G:A	NotImplemented	203238	0.20514388	0.78600436	1.54E-12	274	0.10
25190	2	157870942	11275	2	A:G	NotImplemented	2	157667749	11274	2	G:A	NotImplemented	203193	0.17488296	0.6050903	8.26E-11	259	0.10
16649	4	215646822	23409	2	G:A	NotImplemented	4	215443762	23408	2	T:C	NotImplemented	203060	0.068602934	0.9233112	1.07E-06	277	0.10
3206	1	277652533	6813	2	C:T	NotImplemented	1	277449478	6812	2	G:A	NotImplemented	203055	0.004141943	0.11783714	0.29365	273	0.10
43257	1	47137612	1373	2	A:G	NotImplemented	1	46934559	1372	2	A:G	NotImplemented	203053	0.9822095	1	0	243	0.10
27974	1	192966516	4463	2	A:G	NotImplemented	1	192763513	4462	2	A:C	NotImplemented	203003	0.23599927	0.6533613	1.30E-15	275	0.10
41332	5	143440463	27475	2	A:G	NotImplemented	5	143237473	27474	2	A:G	NotImplemented	202990	0.906462	0.9612598	0	278	0.10
46444	6	45640976	30362	2	G:A	NotImplemented	6	45438035	30361	2	C:T	NotImplemented	202941	1	1	0	264	0.10
6497	9	99892073	43772	2	C:A	NotImplemented	9	99689172	43771	2	G:A	NotImplemented	202901	0.013839753	0.40625	0.08903	266	0.10
19200	7	18438000	34024	2	G:A	NotImplemented	7	18235243	34023	2	A:C	NotImplemented	202757	0.09146258	0.8031609	7.94E-08	274	0.10
27275	9	83738185	43401	2	A:G	NotImplemented	9	83535453	43400	2	A:G	NotImplemented	202732	0.21845318	1	1.01E-11	228	0.10
15247	2	115126255	10405	2	G:A	NotImplemented	2	114923556	10404	2	C:A	NotImplemented	202699	0.058104042	0.9142049	9.03E-06	273	0.10
34666	1	97050068	2644	2	C:T	NotImplemented	1	96847418	2643	2	G:A	NotImplemented	202650	0.49215522	0.89071035	8.68E-31	240	0.10
11990	6	55752011	30468	2	A:G	NotImplemented	6	55549414	30467	2	A:G	NotImplemented	202597	0.037929367	1	0.00063774	244	0.10
4134	9	70427720	43209	2	G:A	NotImplemented	9	70225161	43208	2	C:A	NotImplemented	202559	0.006467845	0.23765433	0.24916	247	0.10
41526	7	42211279	34579	2	T:C	NotImplemented	7	42008749	34578	2	G:A	NotImplemented	202530	0.91604996	0.9822531	0	276	0.10
17699	1	256347057	6173	2	G:A	NotImplemented	1	256144569	6172	2	G:A	NotImplemented	202488	0.0773322	0.9306184	2.03E-07	276	0.10
4776	5	91214427	26662	2	G:A	NotImplemented	5	91012015	26661	2	A:G	NotImplemented	202412	0.008291316	1	0.35571	212	0.10
39345	3	25121782	14000	2	G:A	NotImplemented	3	24919370	13999	2	T:G	NotImplemented	202412	0.7811757	1	0	230	0.10
9525	8	144618070	40807	2	C:A	NotImplemented	8	144415662	40806	2	G:A	NotImplemented	202408	0.025791239	1	0.00351	274	0.10
440	1	110498764	2915	2	G:A	NotImplemented	1	110296404	2914	2	A:G	NotImplemented	202360	7.41E-05	0.025730994	1	238	0.10
[truncated: 46,222 more rows]
