# Supplementary material for: Genomic prediction models for traits differing in heritability for soybean, rice, and maize
Source: BMC Plant Biol. 2022 Feb 26;22:87. doi: 10.1186/s12870-022-03479-y (PMC8881851; doi:10.1186/s12870-022-03479-y)
Supplement: Supplementary file 3 — Additional file 3. Zip file containing genotypic and phenotypic data files for three datasets: soybean, two traits (δ 13C and CW) and 42,509 SNPs for 346 accessions; maize, two traits (DT and EH) and 50,896 SNPs for 273 accessions; rice, two traits (PPP and SPP) and 44,100 markers from two projects: OryzaSNP project and OMAP project. [file 12870_2022_3479_MOESM3_ESM.zip › MZ_KIN_COM.txt]

33-16	38-11	4226	4722	A188	A214N	A239	A272	A441-5	A554	A556	A6	A619	A632	A634	A635	A641	A654	A659	A661	A679	A680	A682	AB28A	B10	B103	B104	B105	B109	B115	B14A	B164	B2	B37	B46	B52	B57	B64	B68	B73	B73HTRHM	B75	B76	B77	B79	B84	B97	C103	C123	C49A
1.870646924	0.037167618	0.022461886	0.050666942	0.019334729	-0.067453085	0.048421329	-0.014082057	0.011414545	0.02189268	0.000624072	-0.070781443	0.04442555	0.002575638	-0.016035611	-0.066082456	0.027602441	0.031890478	0.025178889	0.030539531	-0.116731909	-0.121235263	0.010022046	0.0026995	-0.07280995	0.055399528	-0.004044098	-0.033343828	-0.081769737	0.07519969	-0.090429511	-0.02807961	0.038318557	-0.04013713	-0.098787883	0.060759177	0.046495013	-0.08891494	-0.053745006	-0.13054377	-0.132451	-0.020668194	-0.024270717	0.000407961	0.033862322	-0.015572372	0.007525331	-0.026255883	0.001695684	0.085353358
0.037167618	1.995127235	0.043987561	0.059933897	-0.024704332	-0.05252826	0.117262333	-0.003872123	-0.055477876	0.10166114	0.033520958	-0.130462852	-0.028679435	0.017999688	-0.03899633	-0.041672377	-0.010334995	0.055468517	0.046704563	0.003695959	-0.023928159	-0.017448587	0.001594288	0.586240319	0.017053926	0.062336772	0.064186743	0.100285341	0.032722517	0.069711806	-0.05969593	0.210386573	0.080201471	0.059822163	0.031901412	0.385535621	-0.004976937	-0.049639084	-0.042758502	-0.014609314	-0.015850912	0.076240286	0.034918625	0.036743944	0.10569867	0.046390436	0.041365194	-0.039176655	-0.018325162	-0.009162783
0.022461886	0.043987561	1.965493894	-0.013402906	0.025988264	-0.064682403	0.082365769	-0.045535944	0.06943267	0.089506997	0.018371471	-0.043271444	-0.029018613	-0.084680385	-0.07428118	-0.063478182	0.011735432	0.117476854	0.072214088	0.035695395	-0.084229672	-0.126063877	0.045963382	0.014289804	0.018489766	0.012796308	-0.021131432	0.089074177	-0.072120858	0.023776847	-0.105242603	0.06615998	0.116416575	0.003847257	0.093632403	0.048442204	0.049265695	-0.081984059	-0.081815265	-0.132321572	-0.130956112	-0.035758632	0.031306757	0.004953662	-0.022719167	-0.04869034	0.074030261	-0.017106228	0.018777451	0.016624088
0.050666942	0.059933897	-0.013402906	2.091074246	0.017805446	-0.10470461	-0.03902993	-0.04495461	-0.016296257	-0.042871628	-0.040732182	-0.117462753	0.02226168	-0.065073074	-0.055228562	-0.075044628	-0.030727426	-0.04918181	-0.058833272	0.023796132	-0.089028861	-0.11350117	0.026575761	0.012818774	-0.108730212	-0.042535432	-0.052833242	-0.036759068	-0.110534456	0.102958207	-0.12329896	-0.015963441	-0.085354168	-0.022751375	-0.0396892	-0.063911996	-0.003791802	-0.091886426	-0.088444942	-0.13074179	-0.133591998	-0.017759931	-0.049208053	0.007587361	-0.074944625	-0.049773085	-0.043260708	0.028405255	0.01325716	0.0174273
0.019334729	-0.024704332	0.025988264	0.017805446	2.015097184	-0.092770754	0.03613895	0.018676652	0.064419555	0.017320536	0.033549189	-0.043736074	0.002134269	-0.050254813	-0.052835429	-0.100996317	-0.005425463	0.050282633	0.018942666	0.096357955	-0.076318435	-0.095354749	0.022146168	-0.019456418	-0.02224559	0.02764121	-0.041121263	-0.005632827	-0.074637853	-0.00053959	-0.098218875	-0.009354639	-0.046351284	-0.043599886	-0.011891118	-0.023300501	0.021399221	-0.100809034	-0.083389282	-0.09295923	-0.093313319	0.077655251	-0.049477447	0.053412971	-0.026678364	-0.102849271	0.127537279	0.05592599	0.070842266	0.034076048
-0.067453085	-0.05252826	-0.064682403	-0.10470461	-0.092770754	1.7922648	0.009147063	-0.054132894	-0.103076119	-0.079008001	-0.027334453	-0.027240016	-0.13474234	0.72877798	0.770739228	0.672156728	0.554004294	-0.057472584	0.009534553	-0.025763816	0.109469987	0.234931249	-0.107075675	-0.096093346	0.24841089	0.051403749	0.33448317	0.081198329	0.273065512	-0.073293667	0.990110843	0.001206202	0.02600238	0.054047787	0.16846131	-0.050403328	-0.056790848	0.840083234	1.211175367	0.259348088	0.253447067	-0.018451409	0.033914611	-0.102600554	0.088386675	0.148503886	-0.056099967	-0.141966871	-0.109134004	0.001537229
0.048421329	0.117262333	0.082365769	-0.03902993	0.03613895	0.009147063	1.950017556	-0.007761537	-0.033296709	0.029378055	0.155990654	-0.101791775	0.037766249	0.026258055	0.004041301	-0.032138215	-0.017219752	0.088854486	0.435981686	0.077297185	-0.013950243	-0.029935745	-0.017049964	-0.011448159	0.039845255	0.04446909	0.047206571	0.029167113	0.027279963	0.002864715	0.00059266	0.093672564	0.084632456	0.079118925	0.286277151	0.085994735	0.003170492	0.0216879	-0.026013329	-0.030646508	-0.029835741	0.221341465	0.04583952	0.013606677	0.189339843	0.076781062	0.153517597	-0.050166142	-0.014837155	0.026885714
-0.014082057	-0.003872123	-0.045535944	-0.04495461	0.018676652	-0.054132894	-0.007761537	2.015880713	0.092740122	0.021234603	0.009007495	0.060521991	-0.121863915	-0.092380282	-0.129573753	-0.157543809	-0.09580924	-0.002603884	-0.033056342	-0.032854346	-0.195768135	-0.224234234	-0.05592342	-0.020811937	-0.093769798	-0.09752183	-0.148145835	-0.100065864	-0.174063129	0.036101374	-0.17811895	-0.044601913	-0.033617596	-0.105139617	-0.09373262	-0.042794488	-0.022834082	-0.041647525	-0.092510505	-0.22871691	-0.22740692	-0.026318509	-0.065144051	0.042294852	-0.084335242	-0.144364577	-0.031018292	-0.038340639	0.00081573	-0.043660724
0.011414545	-0.055477876	0.06943267	-0.016296257	0.064419555	-0.103076119	-0.033296709	0.092740122	1.972465135	0.01283945	-0.031448924	0.005588079	-0.056762219	-0.109816933	-0.072681516	-0.066427002	-0.036254476	-0.006561491	-0.022702864	-0.013681246	-0.083517517	-0.107435132	-0.000473385	-0.032535248	-0.037654132	-0.006571432	-0.131468855	-0.005842775	-0.102582461	0.018498315	-0.139032365	-0.047006378	-0.034690798	-0.119802802	-0.006387727	-0.061063179	0.032227667	-0.073339792	-0.10395647	-0.117464741	-0.113436754	0.010050079	-0.07381655	0.025191016	-0.038536869	-0.052138384	-0.027432071	-0.035198173	-0.016288106	0.014951062
0.02189268	0.10166114	0.089506997	-0.042871628	0.017320536	-0.079008001	0.029378055	0.021234603	0.01283945	1.951930353	0.056242503	-0.077732405	-0.036133199	-0.08780118	-0.073130837	-0.130610572	0.017434258	0.34083729	0.035478885	0.036901206	-0.067270573	-0.124414311	0.063310765	0.036629426	-0.006652349	0.029034305	-0.027413979	0.047845959	-0.096319995	0.010005942	-0.133934755	0.076961984	0.115237206	0.016701626	0.019677287	0.287223111	0.077374127	-0.077394619	-0.120436425	-0.132225146	-0.132135481	0.0167563	0.011101412	-0.006875817	0.007219752	-0.080433304	0.053824915	-0.038698307	-0.020176525	0.063092864
0.000624072	0.033520958	0.018371471	-0.040732182	0.033549189	-0.027334453	0.155990654	0.009007495	-0.031448924	0.056242503	1.801283435	0.165532172	0.172352115	-0.064084169	-0.085635292	-0.093414516	-0.044326952	0.082159996	0.124316877	0.020735776	-0.063799864	-0.091988617	0.051915697	-0.031621694	0.016509969	0.005380517	-0.070204682	0.062909756	-0.073656901	0.014086814	-0.119702997	0.519805172	0.115379756	-0.059370669	0.134641328	0.01118392	0.045566349	-0.070041057	-0.119184488	-0.100354146	-0.101540274	0.024387208	-0.03590496	0.017284949	0.128840112	-0.032753547	0.135618304	-0.078160851	-0.054702299	0.075383196
-0.070781443	-0.130462852	-0.043271444	-0.117462753	-0.043736074	-0.027240016	-0.101791775	0.060521991	0.005588079	-0.077732405	0.165532172	1.960946603	-0.13956837	-0.174595555	-0.144338334	-0.159384039	-0.12854588	-0.057472783	-0.108171542	-0.053554144	-0.17431125	-0.187578756	-0.12044398	-0.021265433	-0.156459871	-0.120773217	-0.165295597	-0.119767214	-0.18067372	-0.086495564	-0.179570895	-0.10939982	-0.087598986	-0.148415428	-0.124416895	-0.134994239	-0.069049767	-0.084978806	-0.133123789	-0.201713094	-0.196409312	-0.07447562	-0.105258111	-0.014570942	-0.141034629	-0.151585331	-0.115064052	-0.089215747	-0.055162555	-0.062918319
0.04442555	-0.028679435	-0.029018613	0.02226168	0.002134269	-0.13474234	0.037766249	-0.121863915	-0.056762219	-0.036133199	0.172352115	-0.13956837	2.000157845	-0.11985012	-0.103460229	-0.093100985	-0.01311701	-0.040612893	0.18237397	0.103254839	-0.075689583	-0.075145229	0.098657048	-0.05360683	-0.025943346	0.057779739	-0.080430322	-0.025472155	-0.088763841	0.025827025	-0.125712969	-0.062752905	-0.019596383	0.010834205	0.028564704	0.019207686	0.005276338	-0.124974968	-0.11787251	-0.090999116	-0.091963367	0.137802682	0.018879443	0.060531733	0.318858715	-0.032329077	0.003859385	0.069257315	-0.005409359	0.019783653
0.002575638	0.017999688	-0.084680385	-0.065073074	-0.050254813	0.72877798	0.026258055	-0.092380282	-0.109816933	-0.08780118	-0.064084169	-0.174595555	-0.11985012	1.927773763	1.244196312	1.122372167	0.655539591	-0.089840224	-0.016343177	-0.029786634	0.303916394	0.378845106	-0.105440623	-0.019020019	0.430931394	0.12004574	0.351926979	0.082556035	0.397786984	0.002060111	1.486365818	0.041780717	-0.049686799	0.158467488	0.149739123	-0.054703492	-0.07351614	0.96042263	1.198277457	0.410472957	0.406346954	-0.061136343	0.081200913	-0.074007412	0.281058064	0.477186047	-0.034828775	-0.175055613	-0.12230926	0.003616036
-0.016035611	-0.03899633	-0.07428118	-0.055228562	-0.052835429	0.770739228	0.004041301	-0.129573753	-0.072681516	-0.073130837	-0.085635292	-0.144338334	-0.103460229	1.244196312	1.9268282	1.128999459	0.731392593	-0.061690837	-0.015817511	-0.049562739	0.268775288	0.396788139	-0.099423494	-0.0285343	0.297776	0.059998909	0.368927033	0.09783654	0.364864651	0.014123396	1.420272831	0.026386688	-0.006616165	0.153224345	0.182381525	-0.064273242	-0.074876431	1.051307818	1.191370235	0.394357827	0.389621662	0.045945886	0.083057843	-0.062055066	0.189116375	0.378865385	-0.029532748	-0.138142073	-0.098708357	-0.010779545
-0.066082456	-0.041672377	-0.063478182	-0.075044628	-0.100996317	0.672156728	-0.032138215	-0.157543809	-0.066427002	-0.130610572	-0.093414516	-0.159384039	-0.093100985	1.122372167	1.128999459	1.949099827	0.843149753	-0.080508456	-0.033359335	-0.038704272	0.322622478	0.494178744	-0.090118167	-0.032985365	0.382131316	0.05832131	0.420721858	0.14680243	0.36008077	-0.005304385	1.451488539	-0.009792827	-0.0167251	0.10400954	0.135330022	-0.066782881	-0.07333681	0.832301425	1.107265227	0.522367497	0.519683697	0.047762854	0.078052085	-0.070721799	0.239358059	0.44375097	-0.003475687	-0.154740919	-0.125402619	-0.008740699
0.027602441	-0.010334995	0.011735432	-0.030727426	-0.005425463	0.554004294	-0.017219752	-0.09580924	-0.036254476	0.017434258	-0.044326952	-0.12854588	-0.01311701	0.655539591	0.731392593	0.843149753	1.930900324	0.010292037	-0.001800076	0.064465879	0.215730316	0.191923639	-0.055230749	-0.066325209	0.251720162	0.07107647	0.32248291	0.078683322	0.1519571	-0.018952621	0.842765444	-0.005690881	0.043178981	0.049258538	0.187801215	-0.007045207	-0.006332655	0.71664511	0.732733599	0.201752047	0.195629149	-0.000498237	0.026518304	-0.068006586	0.151824689	0.202012892	-0.02633183	-0.089789129	-0.056567977	0.067304954
0.031890478	0.055468517	0.117476854	-0.04918181	0.050282633	-0.057472584	0.088854486	-0.002603884	-0.006561491	0.34083729	0.082159996	-0.057472783	-0.040612893	-0.089840224	-0.061690837	-0.080508456	0.010292037	1.929880205	0.037322693	0.092217438	-0.110245975	-0.141984764	0.04424264	0.013345633	-0.004475725	0.033374232	-0.058629885	0.075871286	-0.110063066	0.013291953	-0.123326794	0.024945083	0.006697068	-0.049127136	0.018470282	0.235760903	0.077775733	-0.082595414	-0.112380053	-0.144747892	-0.14438088	0.039123756	-0.019282455	-0.036538582	0.045063149	-0.077258232	0.051453055	-0.087165172	-0.048008803	0.40829176
0.025178889	0.046704563	0.072214088	-0.058833272	0.018942666	0.009534553	0.435981686	-0.033056342	-0.022702864	0.035478885	0.124316877	-0.108171542	0.18237397	-0.016343177	-0.015817511	-0.033359335	-0.001800076	0.037322693	1.943304178	0.09277233	-0.023158945	-0.042361668	0.055059356	-0.014555236	0.054321952	0.028825947	0.044876064	0.061338523	-0.007721973	-0.000686117	-0.015105953	0.050239291	0.049741459	0.029861374	0.241013391	0.037791101	0.03794896	0.0139214	-0.029286814	-0.05860384	-0.05890246	0.225112583	0.032969843	0.006450339	0.310206695	0.019092175	0.138429147	-0.019492403	0.018776457	0.004142497
0.030539531	0.003695959	0.035695395	0.023796132	0.096357955	-0.025763816	0.077297185	-0.032854346	-0.013681246	0.036901206	0.020735776	-0.053554144	0.103254839	-0.029786634	-0.049562739	-0.038704272	0.064465879	0.092217438	0.09277233	1.94858947	-0.019573321	-0.028181404	0.080610831	-0.057397432	0.02745492	0.018877057	-0.045669747	0.015944738	-0.089337223	0.012606638	-0.040031559	0.051051449	-0.023886209	-0.031230228	-0.01255675	0.067336367	0.109096215	-0.030085651	-0.047445163	-0.068219914	-0.065245844	0.033612611	-0.059683802	-0.07366724	0.013259546	-0.08171546	0.041781711	0.005948133	-0.013249222	0.195380829
-0.116731909	-0.023928159	-0.084229672	-0.089028861	-0.076318435	0.109469987	-0.013950243	-0.195768135	-0.083517517	-0.067270573	-0.063799864	-0.17431125	-0.075689583	0.303916394	0.268775288	0.322622478	0.215730316	-0.110245975	-0.023158945	-0.019573321	2.218058628	1.808240958	-0.304069297	-0.032436636	0.265972596	-0.044358365	0.591616867	0.283250991	1.338997355	-0.058505427	0.463573995	0.028419569	-0.021002202	0.255767633	0.057944357	-0.022080574	-0.098248498	0.251531686	0.210653183	1.770975914	1.758973267	-0.014590625	0.205625555	-0.140563637	0.0310648	0.783550056	-0.049964941	-0.260859691	-0.192859276	-0.033763327
-0.121235263	-0.017448587	-0.126063877	-0.11350117	-0.095354749	0.234931249	-0.029935745	-0.224234234	-0.107435132	-0.124414311	-0.091988617	-0.187578756	-0.075145229	0.378845106	0.396788139	0.494178744	0.191923639	-0.141984764	-0.042361668	-0.028181404	1.808240958	2.227856021	-0.38029448	-0.067614523	0.325148022	-0.047474985	0.751524576	0.308534662	1.651168347	-0.070275261	0.677841637	0.000341755	-0.044087778	0.232903935	0.06924976	-0.034959794	-0.091713457	0.290017055	0.394301761	2.116761313	2.104814136	-0.012770476	0.181818879	-0.133418433	0.040539715	0.915168413	-0.014363976	-0.323716768	-0.238354456	-0.030889261
0.010022046	0.001594288	0.045963382	0.026575761	0.022146168	-0.107075675	-0.017049964	-0.05592342	-0.000473385	0.063310765	0.051915697	-0.12044398	0.098657048	-0.105440623	-0.099423494	-0.090118167	-0.055230749	0.04424264	0.055059356	0.080610831	-0.304069297	-0.38029448	2.293121739	0.016993088	-0.087304938	0.031474756	-0.138685632	-0.095708839	-0.358468198	0.060094539	-0.173096293	-0.020054055	0.00169131	-0.12857272	-0.030411708	0.101178815	0.058625298	-0.119163215	-0.107013048	-0.413898549	-0.411922927	0.10001555	-0.084361486	0.084870239	0.013931341	-0.247839909	0.025923649	0.833223727	0.422412976	0.063314543
0.0026995	0.586240319	0.014289804	0.012818774	-0.019456418	-0.096093346	-0.011448159	-0.020811937	-0.032535248	0.036629426	-0.031621694	-0.021265433	-0.05360683	-0.019020019	-0.0285343	-0.032985365	-0.066325209	0.013345633	-0.014555236	-0.057397432	-0.032436636	-0.067614523	0.016993088	1.947602156	-0.072661635	-0.032204619	-0.053263477	-0.006958524	-0.043125713	0.033801485	-0.09721486	0.021713746	-0.005464829	-0.021628469	-0.069462705	0.054362113	-0.003722814	-0.049716224	-0.086323589	-0.078198825	-0.079107607	0.009766371	-0.038378016	-0.003992208	-0.011196857	-0.013704508	-0.038643235	-0.001312781	0.01898402	0.032583944
-0.07280995	0.017053926	0.018489766	-0.108730212	-0.02224559	0.24841089	0.039845255	-0.093769798	-0.037654132	-0.006652349	0.016509969	-0.156459871	-0.025943346	0.430931394	0.297776	0.382131316	0.251720162	-0.004475725	0.054321952	0.02745492	0.265972596	0.325148022	-0.087304938	-0.072661635	1.962658398	0.100906041	0.515558688	0.309478237	0.162039593	-0.019797584	0.518201533	0.136297654	0.139904551	0.289982461	0.869783575	0.029385213	-0.054603886	0.226227934	0.367898962	0.345404662	0.345383389	0.053626896	0.191582076	-0.072567993	0.199681789	0.41389277	0.081376666	-0.227199556	-0.162971055	0.002725743
0.055399528	0.062336772	0.012796308	-0.042535432	0.02764121	0.051403749	0.04446909	-0.09752183	-0.006571432	0.029034305	0.005380517	-0.120773217	0.057779739	0.12004574	0.059998909	0.05832131	0.07107647	0.033374232	0.028825947	0.018877057	-0.044358365	-0.047474985	0.031474756	-0.032204619	0.100906041	1.935629133	0.110763476	0.079355912	-0.017272835	0.007901488	0.124999408	0.024879673	0.073638596	0.18022856	0.058231843	0.04687793	-0.010818711	0.023451984	0.115200624	-0.033985602	-0.035282669	-0.022013374	0.148779642	-0.004431787	0.139351051	0.023741458	0.019159971	0.012669663	-0.051180494	0.060378248
-0.004044098	0.064186743	-0.021131432	-0.052833242	-0.041121263	0.33448317	0.047206571	-0.148145835	-0.131468855	-0.027413979	-0.070204682	-0.165295597	-0.080430322	0.351926979	0.368927033	0.420721858	0.32248291	-0.058629885	0.044876064	-0.045669747	0.591616867	0.751524576	-0.138685632	-0.053263477	0.515558688	0.110763476	1.999735164	0.423451585	0.614042973	0.054848016	0.551577959	0.048640025	0.088523858	0.317201793	0.164475074	0.067476531	-0.062163817	0.313132254	0.419413856	0.809722231	0.803432925	0.013340066	0.190123769	-0.11390874	0.141034614	0.691223263	-0.014878708	-0.177903435	-0.08949031	-0.041554878
-0.033343828	0.100285341	0.089074177	-0.036759068	-0.005632827	0.081198329	0.029167113	-0.100065864	-0.005842775	0.047845959	0.062909756	-0.119767214	-0.025472155	0.082556035	0.09783654	0.14680243	0.078683322	0.075871286	0.061338523	0.015944738	0.283250991	0.308534662	-0.095708839	-0.006958524	0.309478237	0.079355912	0.423451585	1.996438617	0.337960242	-0.012115381	0.156402598	0.160509714	0.136659298	0.192328426	0.191698581	0.095032854	0.054032478	0.067945933	0.135066195	0.327016284	0.322890281	-0.027774629	0.126377592	-0.108762022	0.090822951	0.297767451	0.032480162	-0.16277224	-0.136040998	0.04834896
-0.081769737	0.032722517	-0.072120858	-0.110534456	-0.074637853	0.273065512	0.027279963	-0.174063129	-0.102582461	-0.096319995	-0.073656901	-0.18067372	-0.088763841	0.397786984	0.364864651	0.36008077	0.1519571	-0.110063066	-0.007721973	-0.089337223	1.338997355	1.651168347	-0.358468198	-0.043125713	0.162039593	-0.017272835	0.614042973	0.337960242	2.204945403	-0.079234451	0.543688194	-0.008340088	-0.05288056	0.239143339	-0.012984401	-0.033324344	0.006105793	0.253434144	0.444029112	1.795454385	1.788887732	-0.040367357	0.213962455	-0.144651865	0.144460591	0.687660105	-0.058768061	-0.328682167	-0.255301228	-0.015552889
0.07519969	0.069711806	0.023776847	0.102958207	-0.00053959	-0.073293667	0.002864715	0.036101374	0.018498315	0.010005942	0.014086814	-0.086495564	0.025827025	0.002060111	0.014123396	-0.005304385	-0.018952621	0.013291953	-0.000686117	0.012606638	-0.058505427	-0.070275261	0.060094539	0.033801485	-0.019797584	0.007901488	0.054848016	-0.012115381	-0.079234451	1.994865594	-0.00923873	0.057382308	0.023880231	-0.04115188	-0.017319755	0.003054782	0.057738982	-0.022257121	-0.011438218	-0.08923543	-0.087315277	0.029958992	-0.073765653	0.255661466	0.06890263	0.019800751	-0.000644962	0.024371303	-0.00392302	0.035470137
-0.090429511	-0.05969593	-0.105242603	-0.12329896	-0.098218875	0.990110843	0.00059266	-0.17811895	-0.139032365	-0.133934755	-0.119702997	-0.179570895	-0.125712969	1.486365818	1.420272831	1.451488539	0.842765444	-0.123326794	-0.015105953	-0.040031559	0.463573995	0.677841637	-0.173096293	-0.09721486	0.518201533	0.124999408	0.551577959	0.156402598	0.543688194	-0.00923873	1.942617869	0.00890431	-0.015112514	0.164142258	0.261970455	-0.092960423	-0.102176879	1.19019345	1.499215415	0.713074994	0.707895074	0.022472821	0.064909833	-0.0904649	0.263102904	0.515587715	-0.023828951	-0.219136822	-0.165392022	-0.035639343
-0.02807961	0.210386573	0.06615998	-0.015963441	-0.009354639	0.001206202	0.093672564	-0.044601913	-0.047006378	0.076961984	0.519805172	-0.10939982	-0.062752905	0.041780717	0.026386688	-0.009792827	-0.005690881	0.024945083	0.050239291	0.051051449	0.028419569	0.000341755	-0.020054055	0.021713746	0.136297654	0.024879673	0.048640025	0.160509714	-0.008340088	0.057382308	0.00890431	1.979509738	0.224905617	0.101630721	0.163181983	0.168246988	0.023352576	0.029944081	0.009478288	-0.000479946	-0.002165299	0.099466622	0.030022016	0.009770546	0.002454958	0.116599286	0.096486389	-0.118513091	-0.088342752	0.012066657
0.038318557	0.080201471	0.116416575	-0.085354168	-0.046351284	0.02600238	0.084632456	-0.033617596	-0.034690798	0.115237206	0.115379756	-0.087598986	-0.019596383	-0.049686799	-0.006616165	-0.0167251	0.043178981	0.006697068	0.049741459	-0.023886209	-0.021002202	-0.044087778	0.00169131	-0.005464829	0.139904551	0.073638596	0.088523858	0.136659298	-0.05288056	0.023880231	-0.015112514	0.224905617	1.923765856	0.037176763	0.106715607	0.128920632	0.012371043	-0.006331462	-0.012486171	-0.049679841	-0.048924543	0.095030468	0.053930685	-0.03526915	0.051102942	0.03489437	0.085837671	-0.072472164	-0.021833646	0.024049422
-0.04013713	0.059822163	0.003847257	-0.022751375	-0.043599886	0.054047787	0.079118925	-0.105139617	-0.119802802	0.016701626	-0.059370669	-0.148415428	0.010834205	0.158467488	0.153224345	0.10400954	0.049258538	-0.049127136	0.029861374	-0.031230228	0.255767633	0.232903935	-0.12857272	-0.021628469	0.289982461	0.18022856	0.317201793	0.192328426	0.239143339	-0.04115188	0.164142258	0.101630721	0.037176763	1.968596398	0.147463489	0.084911393	-0.074016756	0.122335291	0.132433092	0.259539547	0.25491432	0.003151207	1.568997608	-0.099912976	0.074655335	0.294135901	-0.012143215	-0.130515141	-0.110939441	-0.056680506
-0.098787883	0.031901412	0.093632403	-0.0396892	-0.011891118	0.16846131	0.286277151	-0.09373262	-0.006387727	0.019677287	0.134641328	-0.124416895	0.028564704	0.149739123	0.182381525	0.135330022	0.187801215	0.018470282	0.241013391	-0.01255675	0.057944357	0.06924976	-0.030411708	-0.069462705	0.869783575	0.058231843	0.164475074	0.191698581	-0.012984401	-0.017319755	0.261970455	0.163181983	0.106715607	0.147463489	1.951916237	0.026815333	0.006394075	0.166912941	0.21633849	0.05367322	0.054705864	0.248749671	0.06398435	-0.013899744	0.074080959	0.090765693	0.189967302	-0.097696986	-0.076790023	0.014023194
0.060759177	0.385535621	0.048442204	-0.063911996	-0.023300501	-0.050403328	0.085994735	-0.042794488	-0.061063179	0.287223111	0.01118392	-0.134994239	0.019207686	-0.054703492	-0.064273242	-0.066782881	-0.007045207	0.235760903	0.037791101	0.067336367	-0.022080574	-0.034959794	0.101178815	0.054362113	0.029385213	0.04687793	0.067476531	0.095032854	-0.033324344	0.003054782	-0.092960423	0.168246988	0.128920632	0.084911393	0.026815333	1.923273193	0.034922602	-0.044629747	-0.08545278	-0.044101894	-0.047451326	0.06028222	0.073375962	0.007639649	0.083749917	-0.010503988	-0.018580042	-0.026124267	-0.016477576	-0.001601858
0.046495013	-0.004976937	0.049265695	-0.003791802	0.021399221	-0.056790848	0.003170492	-0.022834082	0.032227667	0.077374127	0.045566349	-0.069049767	0.005276338	-0.07351614	-0.074876431	-0.07333681	-0.006332655	0.077775733	0.03794896	0.109096215	-0.098248498	-0.091713457	0.058625298	-0.003722814	-0.054603886	-0.010818711	-0.062163817	0.054032478	0.006105793	0.057738982	-0.102176879	0.023352576	0.012371043	-0.074016756	0.006394075	0.034922602	1.911829415	-0.102881081	-0.084241004	-0.095807848	-0.096217407	-0.009673141	-0.036184493	0.005301389	0.01756647	-0.102758015	0.050526181	-0.026077347	-0.06740696	0.106499297
-0.08891494	-0.049639084	-0.081984059	-0.091886426	-0.100809034	0.840083234	0.0216879	-0.041647525	-0.073339792	-0.077394619	-0.070041057	-0.084978806	-0.124974968	0.96042263	1.051307818	0.832301425	0.71664511	-0.082595414	0.0139214	-0.030085651	0.251531686	0.290017055	-0.119163215	-0.049716224	0.226227934	0.023451984	0.313132254	0.067945933	0.253434144	-0.022257121	1.19019345	0.029944081	-0.006331462	0.122335291	0.166912941	-0.044629747	-0.102881081	1.929117154	1.236030393	0.289195354	0.284958412	0.081009852	0.046067163	-0.035034151	0.106418976	0.289789015	-0.078615739	-0.141240998	-0.067915529	-0.037009177
-0.053745006	-0.042758502	-0.081815265	-0.088444942	-0.083389282	1.211175367	-0.026013329	-0.092510505	-0.10395647	-0.120436425	-0.119184488	-0.133123789	-0.11787251	1.198277457	1.191370235	1.107265227	0.732733599	-0.112380053	-0.029286814	-0.047445163	0.210653183	0.394301761	-0.107013048	-0.086323589	0.367898962	0.115200624	0.419413856	0.135066195	0.444029112	-0.011438218	1.499215415	0.009478288	-0.012486171	0.132433092	0.21633849	-0.08545278	-0.084241004	1.236030393	1.91736243	0.42282333	0.418253573	-0.015615316	0.042297635	-0.114741177	0.208928664	0.362511678	-0.060363947	-0.169583435	-0.13819277	-0.017481591
-0.13054377	-0.014609314	-0.132321572	-0.13074179	-0.09295923	0.259348088	-0.030646508	-0.22871691	-0.117464741	-0.132225146	-0.100354146	-0.201713094	-0.090999116	0.410472957	0.394357827	0.522367497	0.201752047	-0.144747892	-0.05860384	-0.068219914	1.770975914	2.116761313	-0.413898549	-0.078198825	0.345404662	-0.033985602	0.809722231	0.327016284	1.795454385	-0.08923543	0.713074994	-0.000479946	-0.049679841	0.259539547	0.05367322	-0.044101894	-0.095807848	0.289195354	0.42282333	2.273527948	2.2559229	-0.021246943	0.20279662	-0.141562084	0.057024441	0.935092237	-0.030162394	-0.36042712	-0.262140456	-0.048351758
-0.132451	-0.015850912	-0.130956112	-0.133591998	-0.093313319	0.253447067	-0.029835741	-0.22740692	-0.113436754	-0.132135481	-0.101540274	-0.196409312	-0.091963367	0.406346954	0.389621662	0.519683697	0.195629149	-0.14438088	-0.05890246	-0.065245844	1.758973267	2.104814136	-0.411922927	-0.079107607	0.345383389	-0.035282669	0.803432925	0.322890281	1.788887732	-0.087315277	0.707895074	-0.002165299	-0.048924543	0.25491432	0.054705864	-0.047451326	-0.096217407	0.284958412	0.418253573	2.2559229	2.269047856	-0.021490094	0.19844874	-0.142248989	0.06171806	0.924365385	-0.028242241	-0.358118681	-0.260331242	-0.04521128
-0.020668194	0.076240286	-0.035758632	-0.017759931	0.077655251	-0.018451409	0.221341465	-0.026318509	0.010050079	0.0167563	0.024387208	-0.07447562	0.137802682	-0.061136343	0.045945886	0.047762854	-0.000498237	0.039123756	0.225112583	0.033612611	-0.014590625	-0.012770476	0.10001555	0.009766371	0.053626896	-0.022013374	0.013340066	-0.027774629	-0.040367357	0.029958992	0.022472821	0.099466622	0.095030468	0.003151207	0.248749671	0.06028222	-0.009673141	0.081009852	-0.015615316	-0.021246943	-0.021490094	1.963214284	-0.035730599	0.040590015	0.207226213	-0.026921316	0.02446574	0.052754696	0.093186859	-0.023011424
-0.024270717	0.034918625	0.031306757	-0.049208053	-0.049477447	0.033914611	0.04583952	-0.065144051	-0.07381655	0.011101412	-0.03590496	-0.105258111	0.018879443	0.081200913	0.083057843	0.078052085	0.026518304	-0.019282455	0.032969843	-0.059683802	0.205625555	0.181818879	-0.084361486	-0.038378016	0.191582076	0.148779642	0.190123769	0.126377592	0.213962455	-0.073765653	0.064909833	0.030022016	0.053930685	1.568997608	0.06398435	0.073375962	-0.036184493	0.046067163	0.042297635	0.20279662	0.19844874	-0.035730599	1.954234219	-0.06152602	0.04464862	0.176321253	-0.013250415	-0.077095999	-0.058019524	-0.04680478
0.000407961	0.036743944	0.004953662	0.007587361	0.053412971	-0.102600554	0.013606677	0.042294852	0.025191016	-0.006875817	0.017284949	-0.014570942	0.060531733	-0.074007412	-0.062055066	-0.070721799	-0.068006586	-0.036538582	0.006450339	-0.07366724	-0.140563637	-0.133418433	0.084870239	-0.003992208	-0.072567993	-0.004431787	-0.11390874	-0.108762022	-0.144651865	0.255661466	-0.0904649	0.009770546	-0.03526915	-0.099912976	-0.013899744	0.007639649	0.005301389	-0.035034151	-0.114741177	-0.141562084	-0.142248989	0.040590015	-0.06152602	2.002925943	-0.035565185	-0.128487827	-0.008374284	0.149324594	0.162299444	-0.012308033
0.033862322	0.10569867	-0.022719167	-0.074944625	-0.026678364	0.088386675	0.189339843	-0.084335242	-0.038536869	0.007219752	0.128840112	-0.141034629	0.318858715	0.281058064	0.189116375	0.239358059	0.151824689	0.045063149	0.310206695	0.013259546	0.0310648	0.040539715	0.013931341	-0.011196857	0.199681789	0.139351051	0.141034614	0.090822951	0.144460591	0.06890263	0.263102904	0.002454958	0.051102942	0.074655335	0.074080959	0.083749917	0.01756647	0.106418976	0.208928664	0.057024441	0.06171806	0.207226213	0.04464862	-0.035565185	1.925614435	0.191742917	0.009659607	-0.080367496	-0.034554809	0.037509778
-0.015572372	0.046390436	-0.04869034	-0.049773085	-0.102849271	0.148503886	0.076781062	-0.144364577	-0.052138384	-0.080433304	-0.032753547	-0.151585331	-0.032329077	0.477186047	0.378865385	0.44375097	0.202012892	-0.077258232	0.019092175	-0.08171546	0.783550056	0.915168413	-0.247839909	-0.013704508	0.41389277	0.023741458	0.691223263	0.297767451	0.687660105	0.019800751	0.515587715	0.116599286	0.03489437	0.294135901	0.090765693	-0.010503988	-0.102758015	0.289789015	0.362511678	0.935092237	0.924365385	-0.026921316	0.176321253	-0.128487827	0.191742917	2.049565302	-0.008878677	-0.217388246	-0.1103929	-0.017416379
0.007525331	0.041365194	0.074030261	-0.043260708	0.127537279	-0.056099967	0.153517597	-0.031018292	-0.027432071	0.053824915	0.135618304	-0.115064052	0.003859385	-0.034828775	-0.029532748	-0.003475687	-0.02633183	0.051453055	0.138429147	0.041781711	-0.049964941	-0.014363976	0.025923649	-0.038643235	0.081376666	0.019159971	-0.014878708	0.032480162	-0.058768061	-0.000644962	-0.023828951	0.096486389	0.085837671	-0.012143215	0.189967302	-0.018580042	0.050526181	-0.078615739	-0.060363947	-0.030162394	-0.028242241	0.02446574	-0.013250415	-0.008374284	0.009659607	-0.008878677	2.086164516	-0.022391122	-0.004202156	0.012393111
-0.026255883	-0.039176655	-0.017106228	0.028405255	0.05592599	-0.141966871	-0.050166142	-0.038340639	-0.035198173	-0.038698307	-0.078160851	-0.089215747	0.069257315	-0.175055613	-0.138142073	-0.154740919	-0.089789129	-0.087165172	-0.019492403	0.005948133	-0.260859691	-0.323716768	0.833223727	-0.001312781	-0.227199556	0.012669663	-0.177903435	-0.16277224	-0.328682167	0.024371303	-0.219136822	-0.118513091	-0.072472164	-0.130515141	-0.097696986	-0.026124267	-0.026077347	-0.141240998	-0.169583435	-0.36042712	-0.358118681	0.052754696	-0.077095999	0.149324594	-0.080367496	-0.217388246	-0.022391122	2.22311747	1.241416484	-0.004858245
0.001695684	-0.018325162	0.018777451	0.01325716	0.070842266	-0.109134004	-0.014837155	0.00081573	-0.016288106	-0.020176525	-0.054702299	-0.055162555	-0.005409359	-0.12230926	-0.098708357	-0.125402619	-0.056567977	-0.048008803	0.018776457	-0.013249222	-0.192859276	-0.238354456	0.422412976	0.01898402	-0.162971055	-0.051180494	-0.08949031	-0.136040998	-0.255301228	-0.00392302	-0.165392022	-0.088342752	-0.021833646	-0.110939441	-0.076790023	-0.016477576	-0.06740696	-0.067915529	-0.13819277	-0.262140456	-0.260331242	0.093186859	-0.058019524	0.162299444	-0.034554809	-0.1103929	-0.004202156	1.241416484	2.097746867	-0.00769215
0.085353358	-0.009162783	0.016624088	0.0174273	0.034076048	0.001537229	0.026885714	-0.043660724	0.014951062	0.063092864	0.075383196	-0.062918319	0.019783653	0.003616036	-0.010779545	-0.008740699	0.067304954	0.40829176	0.004142497	0.195380829	-0.033763327	-0.030889261	0.063314543	0.032583944	0.002725743	0.060378248	-0.041554878	0.04834896	-0.015552889	0.035470137	-0.035639343	0.012066657	0.024049422	-0.056680506	0.014023194	-0.001601858	0.106499297	-0.037009177	-0.017481591	-0.048351758	-0.04521128	-0.023011424	-0.04680478	-0.012308033	0.037509778	-0.017416379	0.012393111	-0.004858245	-0.00769215	1.903513192
0.0158672	0.072394016	0.054582002	-0.046290049	0.057279123	0.006601836	0.232250033	-0.028611639	-0.048544409	0.071485631	0.063474191	-0.032947988	0.015196598	-0.007405459	-0.080321172	-0.015712934	-0.008892992	0.179719594	0.202295806	0.108754652	-0.012224332	-0.01473079	0.013076239	-0.001790135	0.011451326	0.007532886	0.014264157	0.039157953	-0.040885468	0.044639474	-0.010605781	0.074320133	0.03310782	-0.024214055	0.016369804	0.073964255	0.041173338	-0.055685438	-0.036989892	-0.018215018	-0.014686255	0.083562037	-0.0297588	0.007566883	0.063208972	-0.03209885	0.119022042	-0.026751727	-0.014387039	0.083692659
0.010812534	0.064233067	0.052744556	-0.0705371	0.033586765	-0.042273593	0.200459155	0.004385648	0.003922608	0.29418799	0.01720582	-0.082045294	-0.045882081	-0.049790978	-0.025302566	-0.06730636	-0.013892189	0.419118218	0.100724523	0.093216284	-0.081235124	-0.081245462	0.024440491	-0.03224975	-0.040807732	0.074532865	0.003329743	0.02317583	-0.05531445	0.058666254	-0.074901681	0.022338422	0.023282792	-0.048405637	0.034168497	0.176076313	0.07450344	-0.068616748	-0.051585281	-0.083065611	-0.081422805	0.074125295	-0.049512836	-0.041474954	0.033193112	-0.070324169	0.051619861	-0.102918061	-0.109634819	0.132221355
0.904704593	-0.006264462	0.021352897	0.009786451	0.026046914	-0.093301391	0.038437249	-0.058457115	-0.004005528	0.02244777	0.084105796	-0.068895089	0.027674213	0.032640407	-0.030734583	0.020172733	-0.0303626	0.014639917	0.038270046	0.049288559	0.033701283	0.01039383	-0.02470135	0.00086941	0.065919215	0.024725392	-0.04403708	-0.033066084	-0.050373704	0.085184565	-0.02469797	0.032049529	0.077535763	-0.07208706	0.007325323	-0.001144186	0.006224684	-0.075102682	-0.067112714	-0.003518631	-0.006202431	-0.042023484	-0.04950886	0.09076788	0.062041134	0.071403918	0.09378052	-0.01521709	-0.012615003	0.073095037
0.042297039	0.079187715	0.082010288	-0.073776389	0.04881876	-0.077629618	0.034528352	-0.060202709	0.004122417	0.045829778	-0.002119571	-0.126387349	0.017885568	-0.054028715	-0.057718717	-0.099334226	-0.071491411	0.013615424	0.019162555	0.052535204	-0.079981398	-0.080823776	0.649113898	0.05259624	0.19630154	0.124932408	0.014623415	0.123941515	0.063645172	0.008999144	-0.112975702	0.131701852	0.121607827	0.054024128	0.085732896	0.257094921	0.029994978	-0.112792395	-0.064476232	-0.053522532	-0.055207885	0.107329349	-0.005492265	-0.055087006	0.028622559	-0.042167824	0.054593136	-0.101886212	-0.106439667	0.011997271
0.013935119	0.033630306	0.005279121	0.01856293	-0.00239652	-0.043422146	0.002449987	-0.085846632	-0.005102588	0.007261503	-0.03630577	-0.069603863	-0.017354548	0.175874516	0.015650095	0.143049602	0.005538376	-0.001600267	-0.022290125	0.022564673	0.134445893	0.122398712	-0.098074933	0.249439757	0.164056768	0.024016618	0.162043768	0.024190581	0.071671125	-0.017587758	0.15270524	0.055802725	0.049757961	0.084792502	0.016711964	-0.022543017	-0.002416203	0.034683427	0.040842908	0.157132845	0.157721734	-0.050054209	0.006693887	-0.052607984	0.017234251	0.175754035	0.056240117	-0.120541002	-0.109119292	0.039049201
0.012461901	0.056119834	0.042578958	-0.078761272	-0.038316185	-0.016716949	0.034091954	-0.008997171	-0.0224955	0.047723091	0.070053369	-0.041900219	-0.031363832	-0.095900695	-0.02515087	-0.016289298	-0.015349103	-0.037353524	0.014066734	-0.018957393	-0.096060144	-0.109660466	0.028142223	0.003513249	0.078325654	0.01111672	0.015074526	0.037361264	-0.096653805	-0.000367814	-0.074028884	0.141028054	1.22223742	0.006327869	0.046246097	0.089363055	-0.00960276	-0.041340555	-0.052820319	-0.117748648	-0.118990246	0.090307624	0.016869227	-0.052250714	0.037560476	-0.054862942	0.035352638	-0.030933596	0.01010873	-0.020611333
0.065172069	0.001829685	0.094845372	0.005843755	-0.003189791	-0.062464823	-0.019088809	-0.031725277	0.02843965	0.048846793	-0.001154922	-0.040831987	0.012804061	-0.081076072	-0.048489139	-0.01904845	0.015062398	0.026561447	0.004096571	0.084507203	-0.067645538	-0.073702032	0.024606501	0.017117547	-0.005307765	0.048905642	0.007101259	0.020679313	-0.033848221	0.08279501	-0.092763199	0.018455172	0.059060106	-0.041361431	-0.032284145	0.046499585	0.268812069	-0.078379746	-0.079930501	-0.086505107	-0.0848623	0.190000305	0.328232832	-0.034597156	0.040292787	-0.076426192	0.030762999	-0.051331991	-0.030813313	-0.006008587
0.050056779	0.059434673	0.045283634	0.050857207	0.106778234	-0.047515742	0.104080914	-0.040295187	-0.016961889	-0.009867383	-0.010889688	-0.046961248	0.055487802	0.070216596	0.036406754	0.031733812	0.023355161	0.014996193	0.056431973	0.082538141	-0.074828716	-0.082937575	0.014538919	0.078938202	-0.045938942	0.01759331	-0.03419555	-0.037202822	-0.052014324	0.030348868	0.009106306	0.020757248	-0.029995787	0.120193061	-0.001526308	0.010472362	0.011129445	0.009622429	-0.018941885	-0.095185956	-0.094153312	0.026892871	0.095234055	0.121854159	0.076985841	0.020118258	-0.002047004	0.022026283	0.073330433	0.044551797
-0.0021148	-0.03561469	0.044476645	0.013551406	0.037133819	-0.08426685	-0.077167771	-0.038106833	0.025885476	-0.031530836	-0.010587291	0.016964459	-0.023752805	-0.094391293	-0.043610423	-0.047284918	-0.030924252	-0.044275459	-0.05082064	0.003463943	-0.137095711	-0.141377187	-0.038187353	-0.032862895	-0.049963152	0.025716882	-0.076992814	-0.035791039	-0.129923667	-0.040904157	-0.101862752	-0.058705236	-0.06147731	-0.104654509	-0.031621098	-0.085187164	0.01814363	-0.103343524	-0.09424417	-0.142753581	-0.143828771	-0.056175119	-0.092005317	-0.028664524	-0.039419209	-0.100890747	0.005799221	-0.048893926	-0.026655699	0.02649385
0.055142063	-0.087077693	-0.005766033	0.035585251	0.032209575	-0.076155804	-0.061512898	-0.060392974	-0.001171026	-0.064910841	-0.021724099	0.016200414	-0.001829898	-0.071636347	-0.099289095	-0.082329003	-0.030412503	0.025406532	-0.04137833	0.049682411	-0.128873726	-0.129105942	-0.005447929	-0.038563709	-0.077407939	-0.01687103	-0.079254531	-0.01813927	-0.137732315	0.006645575	-0.126367666	-0.058138017	-0.080657169	-0.072414309	-0.072655869	-0.0132864	0.025311697	-0.08696755	-0.09950123	-0.137416001	-0.137991968	-0.005519105	-0.063315154	0.020826635	-0.018106465	-0.040749479	-0.018040061	-0.002287172	0.021060441	0.009144478
-0.016510182	-0.040691226	0.049384586	-0.042113149	-0.032675413	-0.006805039	-0.034596162	-0.038080192	0.022417551	-0.038659737	-0.014942726	0.002125323	0.052377743	-0.112780466	-0.082356837	-0.030284665	-0.027125697	0.004952469	0.025698193	-0.046820089	-0.071559803	-0.074676423	-0.032946596	-0.036940983	-0.023533114	-0.067888689	-0.000751328	0.030521439	-0.086630956	-0.006209191	-0.083919521	-0.021625089	-0.006536043	-0.12321009	0.065976076	-0.029691203	-0.004849497	-0.084290907	-0.071918863	-0.082209912	-0.081121799	-0.001067444	-0.101131114	-0.038345013	-0.021365039	-0.036242348	-0.001939843	-0.018581036	-0.030622849	-0.006372816
0.036783508	0.081772705	0.06401616	-0.082007917	0.038978622	-0.086471308	0.025520254	-0.051127809	0.004488634	0.031884911	0.017771846	-0.123358604	0.007102452	-0.038685782	-0.061290822	-0.098413316	-0.070515032	0.005051081	0.019972527	0.068155484	-0.067411931	-0.061597991	0.561949529	0.049856175	0.228118861	0.111930519	-0.013022374	0.080764316	0.047370593	-8.95E-06	-0.09674526	0.150816699	0.140334389	0.054889568	0.089038987	0.282422331	0.022318143	-0.100555744	-0.068159275	-0.043449185	-0.045245476	0.091553993	-0.001797889	-0.013839901	0.028101267	-0.021056081	0.069104029	-0.09297772	-0.099694478	0.025620655
-0.081224388	-0.05259864	-0.039403304	-0.093348311	-0.027720153	0.566211521	0.039307461	-0.138793986	-0.082567381	-0.030986481	-0.022190717	-0.17286189	0.010516896	0.967392081	0.758853883	0.851917881	0.581668574	0.021722693	0.053229465	0.088709948	0.275086464	0.303698294	-0.007412219	-0.140261836	0.358447109	0.117175451	0.287818561	0.072752081	0.235719749	-0.046627835	1.105139301	0.032032233	-0.016446561	0.119597611	0.172273782	-0.034165728	-0.009601369	0.679484643	0.843898091	0.323233833	0.316611711	-0.026065617	0.047434214	-0.063343187	0.198533833	0.290656841	0.053991721	-0.159731964	-0.116692743	0.10563823
-0.082193411	-0.044748042	-0.038652778	-0.092320439	-0.022310205	0.567294862	0.048655732	-0.145920104	-0.078433227	-0.030957057	-0.020663621	-0.170558224	-0.036824478	0.955828418	0.758162206	0.860156765	0.578647186	0.028574844	0.053037012	0.085910437	0.274061971	0.302784741	-0.012541441	-0.138180046	0.350821768	0.125858089	0.290399575	0.071727589	0.23358587	-0.041550703	1.107498437	0.041768788	-0.008651432	0.114024635	0.180457197	-0.033969896	-0.009960229	0.658546665	0.84520331	0.327589865	0.320801335	-0.033912836	0.03919871	-0.057711361	0.194735874	0.262396913	0.045035116	-0.159480663	-0.119103968	0.113156013
0.054440048	-0.00452026	0.037352714	0.153920396	0.135457065	-0.098102568	-0.015509746	0.025714496	0.007889559	0.070342446	-0.009501762	-0.143143855	0.054601486	-0.069675834	-0.045908523	-0.059456557	-0.001272024	0.065529936	0.036741558	0.152708023	-0.090691748	-0.121820375	0.131746784	-0.022624929	-0.059305855	-0.011693298	-0.090884002	0.014384838	-0.114249707	0.081714651	-0.1051593	0.017097466	-0.067547324	-0.043440238	0.022271223	0.012692327	0.072757051	-0.060545068	-0.066311491	-0.14349854	-0.144296384	0.016909586	-0.052368612	0.070435293	-0.044268898	-0.116667891	0.012930905	0.092695389	0.089750545	0.145673559
0.087932582	-0.006860906	0.096361136	0.055673296	0.088796433	-0.016462665	0.003006072	0.004847097	0.004106711	0.021241164	0.017112576	-0.090347997	0.015484681	-0.039289582	-0.012083173	-0.034395359	0.104829849	0.038449973	0.013433509	0.081141666	-0.032459897	-0.05576735	0.018467499	0.030170929	-0.035575921	0.004770156	-0.00014713	-0.007092724	-0.027617565	0.073161441	-0.055303316	-0.023017787	-0.011478776	-0.04450509	0.004676514	0.00963058	0.049116187	-0.062719306	-0.036091647	-0.059806272	-0.059605668	0.001311773	-0.039177848	-0.024816464	-0.002067681	-0.07396745	-0.015258444	-0.011098643	0.013025541	0.103395003
-0.074825137	-0.133619037	-0.073829473	-0.088169385	-0.084833273	-0.057908983	-0.104226858	0.099966244	0.024286807	-0.086823807	-0.090841456	0.178722935	-0.12758143	-0.204876237	-0.155648508	-0.162262876	-0.116947226	-0.057633624	-0.107278466	-0.053548577	-0.194441046	-0.230284565	-0.077727037	-0.082276118	-0.141865873	-0.13058572	-0.183983191	-0.129413309	-0.239465632	-0.082496206	-0.19653894	-0.14306413	-0.083932444	-0.174979665	-0.127406672	-0.094939823	-0.038480605	-0.061343309	-0.152643423	-0.23975948	-0.239115122	-0.096269496	-0.12022926	-0.057831445	-0.109300611	-0.206050636	-0.128038306	-0.099139189	-0.058707025	-0.07694649
-0.045008091	-0.105355132	-0.042792102	-0.06079299	-0.028612832	-0.011617549	-0.106193733	0.03187994	-0.031873593	-0.048630894	-0.05614311	0.127776652	-0.09815267	-0.147490939	-0.140863648	-0.151860093	-0.07326285	-0.035193998	-0.080512233	-0.027725323	-0.116809447	-0.152542027	0.000736602	-0.051737971	-0.112769929	-0.103985895	-0.151670026	-0.064262307	-0.125224282	-0.052901037	-0.162672634	-0.099046938	-0.071643703	-0.113045884	-0.114896054	-0.071390811	0.012525721	-0.059039046	-0.101581628	-0.160075516	-0.160540544	-0.121422546	-0.088027034	-0.058411586	-0.145769402	-0.142452774	-0.046301978	-0.0377601	-0.055071498	-0.003086805
-0.048832293	-0.071848482	-0.067472768	-0.103445715	-0.010304775	-0.040236537	-0.073574592	0.056899785	0.026871598	-0.036757279	-0.028904493	0.114910951	-0.074131273	-0.183986571	-0.197383704	-0.172103213	-0.085241042	-0.034580654	-0.048669663	-0.046027017	-0.151419122	-0.176668	-0.031099607	-0.04274876	-0.119589474	-0.086121593	-0.119328231	-0.065035697	-0.159501141	-0.066543309	-0.209596497	-0.059494133	-0.090333683	-0.166404188	-0.095755958	-0.048145985	0.003986627	-0.101192547	-0.142403866	-0.185532753	-0.185720434	-0.047201416	-0.14121893	-0.018470495	-0.092571144	-0.169019397	-0.04197219	-0.029658399	-0.004424829	-0.06210298
-0.069859142	-0.130816345	-0.077405752	-0.08237135	-0.086800943	-0.061762609	-0.101257759	0.106818196	0.022485545	-0.090899311	-0.085709052	0.174259146	-0.123336536	-0.20246183	-0.14929578	-0.165450871	-0.119303181	-0.060155987	-0.100981207	-0.059066283	-0.19280321	-0.236356964	-0.091398733	-0.080860159	-0.145996846	-0.122568912	-0.189500897	-0.130216123	-0.244373176	-0.088457666	-0.20172383	-0.135768423	-0.079465672	-0.168848814	-0.135420497	-0.094966067	-0.038063094	-0.062257061	-0.158604884	-0.24494437	-0.244577358	-0.093300397	-0.116760936	-0.064514007	-0.110047956	-0.192375957	-0.124902799	-0.104545956	-0.0593989	-0.087622843
-0.042133031	-0.09199637	-0.069815005	-0.083101	-0.045484849	-0.054393739	-0.078967641	0.06248966	0.026137971	-0.079092895	-0.049718013	0.197825058	-0.151967254	-0.173737272	-0.161673987	-0.180768952	-0.122362542	-0.053951972	-0.107368728	-0.070834328	-0.198913384	-0.235200658	-0.087468961	0.009546283	-0.139349077	-0.124352479	-0.174865546	-0.102600951	-0.184752206	-0.097563184	-0.214767669	-0.066495792	-0.044972305	-0.157486153	-0.155675348	-0.103794237	-0.036629441	-0.095935487	-0.165547098	-0.247948263	-0.24680468	-0.086375281	-0.133798567	-0.029188599	-0.131356724	-0.182067213	-0.086249232	-0.103278711	-0.054748027	-0.071711698
-0.034084015	-0.125216528	-0.055331548	-0.109276555	-0.063672821	-0.063651151	-0.077020251	0.115579764	0.034464334	-0.080362724	-0.04222369	0.22495552	-0.130938417	-0.180110279	-0.149298364	-0.161182318	-0.118640134	-0.029872323	-0.050229365	-0.065780656	-0.177440793	-0.204187344	-0.119912548	-0.001208801	-0.112274085	-0.097277487	-0.162489923	-0.094662874	-0.207488663	-0.114752708	-0.203445963	-0.090175227	-0.082186254	-0.182774198	-0.145296621	-0.107837533	-0.050601745	-0.081840316	-0.159494977	-0.220263108	-0.220728136	-0.101013217	-0.147105239	-0.055586031	-0.107942706	-0.14284444	-0.068714963	-0.112647061	-0.053688145	-0.064550191
-0.043988569	-0.102893408	-0.064071246	-0.106645042	-0.071303133	-0.062794657	-0.066345687	0.132189544	0.037206784	-0.040733176	-0.017737266	0.214274395	-0.08631663	-0.161226256	-0.153600517	-0.152282773	-0.119614127	-0.04854103	-0.069064479	-0.054939684	-0.155505958	-0.193901065	-0.084609607	-0.04245352	-0.140871799	-0.118497782	-0.148764547	-0.120653531	-0.178731101	-0.061644116	-0.173246199	-0.113503357	-0.081496167	-0.184524762	-0.104945971	-0.131110193	-0.05795471	-0.07377281	-0.147267273	-0.201711901	-0.201788643	-0.081463562	-0.173927935	-0.037312171	-0.116848813	-0.141100436	-0.091155583	-0.101917028	-0.090828135	-0.048051349
-0.052607984	-0.099697858	-0.069196094	-0.012979033	-0.038431498	-0.067642158	-0.044678854	0.081468916	0.025592026	-0.070597341	-0.007885398	0.212755053	-0.141141989	-0.181050474	-0.16976376	-0.177931269	-0.114809967	-0.061154236	-0.076907324	-0.060785633	-0.168618388	-0.201411094	-0.114251894	-0.009748293	-0.138009066	-0.109477954	-0.156940208	-0.1387582	-0.19766781	-0.082633189	-0.213871412	-0.076859807	-0.087175709	-0.176281504	-0.115395874	-0.10378549	-0.045384845	-0.072185871	-0.151615551	-0.218097021	-0.219394089	-0.048591926	-0.146547762	-0.008156979	-0.125911982	-0.131414976	-0.084687343	-0.06926727	-0.030388248	-0.034593975
-0.063311575	-0.102524805	-0.057656488	-0.063620533	-0.039372488	-0.055714266	-0.093989091	0.116083759	0.020268959	-0.092061979	-0.026964856	0.291357067	-0.123057002	-0.176056247	-0.173478216	-0.168998721	-0.150530221	-0.048227896	-0.072134974	-0.073763466	-0.19063772	-0.234357882	-0.083852719	-0.016846377	-0.156478361	-0.101266507	-0.180623619	-0.112463754	-0.210479234	-0.068541994	-0.21092955	-0.079686754	-0.092165959	-0.175613884	-0.1191658	-0.093799024	-0.044661756	-0.077065183	-0.136636846	-0.24605157	-0.243132969	-0.060072087	-0.139723048	-1.00E-06	-0.122692774	-0.157871854	-0.116580214	-0.078140373	-0.035101152	-0.037476392
-0.056204544	-0.115830483	-0.0005716	-0.092402151	0.003956009	-0.043393119	-0.065748249	0.081089577	0.022383752	-0.045405323	-0.032282952	0.224468026	-0.111678833	-0.186810337	-0.173748604	-0.150132194	-0.085124935	-0.008837721	-0.080282006	-0.079414378	-0.200116015	-0.226751627	-0.088172367	-0.050453827	-0.105606036	-0.115182347	-0.14966478	-0.089437028	-0.186897815	-0.078519513	-0.190010658	-0.077239146	-0.06453528	-0.150201978	-0.07528261	-0.069496504	-0.003829378	-0.087763803	-0.144839347	-0.227240512	-0.227095377	-0.061063576	-0.149367751	-0.024955236	-0.112812276	-0.171843164	-0.056278105	-0.118015855	-0.084073602	-0.075133101
-0.071751461	-0.113183464	-0.054392347	-0.075887802	-0.03749508	-0.063322112	-0.083680346	0.05655663	0.032075375	-0.049470091	-0.011331057	0.254128604	-0.130221094	-0.226874693	-0.181640755	-0.197130215	-0.156640395	-0.048291915	-0.071866177	-0.096015212	-0.197247118	-0.233922676	-0.112095152	-0.013249421	-0.13202494	-0.131283957	-0.203762874	-0.067264808	-0.211264354	-0.12424174	-0.244607976	-0.065827973	-0.089068227	-0.159480861	-0.094823318	-0.091422392	-0.070629946	-0.081955032	-0.198327278	-0.248667177	-0.248799389	-0.038835887	-0.131078383	-0.029907513	-0.133129555	-0.207469974	-0.073766448	-0.110265658	-0.05064111	-0.067271965
-0.035171731	-0.110828304	-0.043162096	-0.083683528	-0.030369559	-0.084707821	-0.089368238	0.110997481	0.077807543	-0.043620364	-0.038430106	0.224367028	-0.123983082	-0.192236389	-0.188382564	-0.19194612	-0.154340705	-0.02430372	-0.083378347	-0.087724835	-0.214361689	-0.253366959	-0.074738851	-0.016995886	-0.111087558	-0.071407113	-0.175947297	-0.106178822	-0.22554999	-0.099421506	-0.237205108	-0.063528283	-0.088266208	-0.172157887	-0.114711355	-0.082466384	-0.052299623	-0.109497835	-0.167460888	-0.261898896	-0.259923274	-0.051124628	-0.135712357	0.018653589	-0.108753075	-0.187364632	-0.055713471	-0.108520661	-0.080014401	-0.06863325
-0.074866093	-0.102541704	-0.036983331	-0.08504859	-0.065681845	-0.065438297	-0.062055662	0.137755364	0.025521645	-0.087363986	-0.042235818	0.198928281	-0.139770167	-0.162205817	-0.155800403	-0.195308077	-0.142004845	-0.055289399	-0.084022308	-0.088146919	-0.245513776	-0.286848757	-0.096849439	-0.065953624	-0.144902172	-0.093240354	-0.180695987	-0.09728206	-0.244443357	-0.111824962	-0.201627603	-0.075543455	-0.059345022	-0.148118001	-0.111195117	-0.134363996	-0.074964904	-0.085901704	-0.14930075	-0.294493185	-0.296178538	-0.075564927	-0.108455251	-0.028529131	-0.134247291	-0.208975996	-0.098014891	-0.074607236	-0.062575364	-0.105942431
-0.041300792	-0.138756808	-0.027769062	-0.094860297	-0.065009851	-0.043577023	-0.105315369	0.067537567	-0.005257465	-0.053077585	-0.06552657	0.176857854	-0.131665284	-0.212177311	-0.180200541	-0.201181463	-0.117037289	-0.017342023	-0.109365425	-0.056800391	-0.162026088	-0.212180691	-0.088633618	-0.046422062	-0.124261223	-0.113535763	-0.177361466	-0.076363764	-0.185972332	-0.07110412	-0.219981586	-0.085687978	-0.075258354	-0.181504169	-0.139089823	-0.083492268	-0.034355	-0.096933736	-0.152511609	-0.217162592	-0.216518233	-0.109283911	-0.145946149	-0.043333077	-0.134074521	-0.201758622	-0.056794825	-0.116091925	-0.06922532	-0.065776282
-0.070450616	-0.154483056	-0.069122135	-0.105150552	-0.04146382	-0.080104265	-0.087704556	0.085814012	0.024279252	-0.071299952	-0.035989854	0.149316641	-0.120100627	-0.206603341	-0.174515632	-0.172587725	-0.144578502	-0.057419302	-0.066016847	-0.047288099	-0.142307441	-0.183697892	-0.096316814	-0.067528834	-0.128893607	-0.108350078	-0.186375926	-0.081606311	-0.194820385	-0.106355568	-0.208638806	-0.091152402	-0.094257292	-0.183917781	-0.141503434	-0.115471026	-0.067387675	-0.076272111	-0.175171522	-0.192784522	-0.19319408	-0.076696381	-0.142590951	-0.042973222	-0.121455947	-0.184647033	-0.089716562	-0.105303838	-0.087447687	-0.096201899
-0.044804903	-0.136713986	-0.027057504	-0.101026935	-0.032791719	-0.049632722	-0.106822584	0.091768117	0.031065396	-0.053142597	-0.01611295	0.175239701	-0.144599179	-0.196100752	-0.151865262	-0.182997069	-0.127475064	-0.056790252	-0.09939049	-0.03761755	-0.184389767	-0.209971462	-0.083706391	-0.051590252	-0.119001181	-0.117372689	-0.168163102	-0.092126594	-0.192471786	-0.071557417	-0.207066778	-0.076378675	-0.054466903	-0.183677016	-0.101990391	-0.116783402	-0.04762171	-0.085405661	-0.155793842	-0.218836214	-0.217359816	-0.083278343	-0.174688799	-0.033025327	-0.127538685	-0.18751255	-0.066289621	-0.102234138	-0.075724774	-0.061126402
-0.049942475	-0.152557137	-0.037020907	-0.087804162	-0.047081729	-0.065864158	-0.099645967	0.08701883	0.024929376	-0.043691739	-0.027574025	0.1569559	-0.106914436	-0.193084334	-0.16876233	-0.160122636	-0.107263157	-0.04517609	-0.093600607	-0.048856747	-0.173774053	-0.211059774	-0.106816023	-0.077861635	-0.103448697	-0.129111111	-0.18755629	-0.081122595	-0.197332012	-0.129168966	-0.191347886	-0.092388234	-0.050840322	-0.161911968	-0.121328109	-0.110438826	-0.06923367	-0.075178232	-0.153387587	-0.218926079	-0.219446576	-0.054357753	-0.1253555	-0.054304471	-0.114315912	-0.184995357	-0.048795711	-0.131667272	-0.082249079	-0.087120438
-0.037666856	-0.150654281	-0.0563628	-0.076360583	-0.059878243	-0.061742529	-0.097354826	0.090585765	0.011689108	-0.082336955	-0.029110266	0.174057349	-0.11804687	-0.197948735	-0.140400608	-0.18423489	-0.150345919	-0.047877187	-0.09252979	-0.100259907	-0.209423926	-0.227572732	-0.123162573	-0.043509227	-0.133329761	-0.096311844	-0.198023092	-0.117659977	-0.204803471	-0.111901108	-0.188502052	-0.068464058	-0.050934362	-0.168107633	-0.099733645	-0.101324958	-0.060896373	-0.094852941	-0.153037871	-0.234662466	-0.23296419	-0.052454897	-0.146195065	-0.042805422	-0.128942914	-0.178765894	-0.074904862	-0.122997159	-0.079125898	-0.105352945
-0.06943845	-0.095727328	-0.070550619	-0.075682625	-0.040895409	-0.054463721	-0.107437916	0.050882059	0.006265441	-0.039446845	-0.05023175	0.183166644	-0.115372016	-0.190669928	-0.190144261	-0.178675632	-0.124318482	-0.054354771	-0.105941039	-0.054485392	-0.170971361	-0.210975078	-0.07883026	-0.021420111	-0.129046297	-0.111997335	-0.162233054	-0.069389342	-0.191034753	-0.106896543	-0.20601803	-0.086146445	-0.100899892	-0.157056912	-0.132059931	-0.070249813	-0.050566753	-0.106433702	-0.154578686	-0.217565589	-0.213981357	-0.09898133	-0.146238208	-0.039520406	-0.135697844	-0.176423856	-0.075114412	-0.138627181	-0.087544908	-0.094135816
-0.031303193	-0.126540436	-0.06120394	-0.075100098	-0.068768643	-0.030528611	-0.076901956	0.159130536	0.043124904	-0.038087747	-0.012651187	0.232617642	-0.126770862	-0.170451261	-0.130098624	-0.148860773	-0.134607941	-0.030530599	-0.09820297	-0.087572742	-0.195516435	-0.218324664	-0.126284164	-0.03170957	-0.156753123	-0.112690602	-0.163536484	-0.094267233	-0.175364571	-0.052786123	-0.178976637	-0.076356011	-0.058881783	-0.147599293	-0.129480509	-0.128908519	-0.032455921	-0.075620396	-0.121435668	-0.224415951	-0.223605184	-0.07249463	-0.115147555	-0.018580639	-0.117587012	-0.199471259	-0.09694149	-0.113416276	-0.091344457	-0.069867889
0.022119726	-0.082880117	-0.04366967	0.015820081	-0.028491952	-0.024975714	-0.064027109	0.104221874	0.041133973	-0.044904509	0.010097198	0.157462679	-0.096090364	-0.134501178	-0.089378179	-0.182802032	-0.07325291	-0.058813987	-0.081611679	-0.064491541	-0.185193177	-0.222978122	-0.098654478	0.002576433	-0.099336413	-0.091550827	-0.131025498	-0.088104174	-0.186674347	-0.032755734	-0.146853937	-0.036744952	-0.044786612	-0.151531651	-0.058030061	-0.102887443	-0.075993372	-0.037784356	-0.101072463	-0.2281819	-0.228147704	-0.056291624	-0.135998054	-0.007924565	-0.097889439	-0.155921878	-0.055666352	-0.114686106	-0.058888941	-0.070028333
-0.0381627	-0.089911996	-0.069782996	-0.077743936	-0.042013742	-0.054028914	-0.078048123	0.091532124	0.051131174	-0.096145436	-0.030992843	0.170898978	-0.12131618	-0.188293694	-0.163749812	-0.193051132	-0.141079163	-0.028404076	-0.08032316	-0.069748402	-0.201155617	-0.236000688	-0.114616918	-0.022815791	-0.127224756	-0.101078825	-0.196189224	-0.10844869	-0.207573557	-0.082554458	-0.202532409	-0.069514596	-0.095361907	-0.160061202	-0.110657721	-0.109586507	-0.008363548	-0.065173475	-0.148985231	-0.247638907	-0.247160956	-0.055613268	-0.124891466	-0.020447907	-0.110634658	-0.189856378	-0.085551591	-0.106242045	-0.086888223	-0.049713838
-0.025648702	-0.130371199	-0.05549398	-0.072995643	-0.041536587	-0.050001722	-0.073466238	0.072040324	0.003793776	-0.076254019	0.005705778	0.208984332	-0.084173805	-0.203347948	-0.185959608	-0.177763668	-0.139825437	-0.077017268	-0.085725753	-0.056901588	-0.191137739	-0.212392827	-0.065493169	-0.035207517	-0.155702586	-0.08673434	-0.169696958	-0.131545995	-0.185796183	-0.11169792	-0.222079678	-0.102319032	-0.086786231	-0.185821034	-0.133810495	-0.106557763	-0.040446883	-0.121108618	-0.171084089	-0.219815377	-0.222110892	-0.091135701	-0.143440287	-0.013148025	-0.138391386	-0.173792343	-0.109092651	-0.043972068	-0.048858338	-0.037810003
-0.039871712	-0.105654746	-0.071769354	-0.022874242	-0.038564107	-0.042369819	-0.063726501	0.074569049	0.021021871	-0.0780519	-0.032369039	0.175624407	-0.114150101	-0.044894966	-0.03455123	-0.062022062	-0.084933675	-0.085693346	-0.085526739	-0.066742521	-0.180898778	-0.209642224	-0.079938056	0.028392928	-0.093988097	-0.168352573	-0.178594913	-0.097399758	-0.168013395	-0.035727816	-0.066732978	-0.027680192	-0.076769148	-0.120057285	-0.053624723	-0.124275339	-0.051674549	0.010996438	-0.025832805	-0.213958493	-0.211927401	-0.045396377	-0.154667954	-0.028092136	-0.12460239	-0.124336574	-0.096523979	-0.115605823	-0.071124399	-0.072390252
-0.078532237	-0.101548426	-0.043256533	-0.012666297	0.013578644	-0.054959764	-0.116087948	0.12022189	0.022354725	-0.059135272	-0.02820725	0.179730727	-0.113039124	-0.099031431	-0.092126793	-0.092695006	-0.10318149	-0.047085109	-0.091848651	-0.071067538	-0.153439875	-0.163545629	-0.080657567	-0.020252074	-0.08960443	-0.082318068	-0.112085608	-0.079592516	-0.155974962	-0.039276262	-0.107390399	-0.033281002	-0.056465786	-0.114786109	-0.09134227	-0.091713258	-0.061491028	-0.032600857	-0.06859806	-0.161371987	-0.162058892	-0.008951443	-0.081391392	0.045960996	-0.095645814	-0.115348954	-0.083764445	-0.031901029	0.019403121	-0.05463848
-0.035026198	-0.101752211	-0.036249307	-0.061239329	-0.028449008	-0.047841599	-0.06853265	0.135272167	-0.004252456	-0.046969399	-0.009606935	0.193283334	-0.087782492	-0.163357749	-0.168268076	-0.165064375	-0.106325149	-0.040466168	-0.119343341	-0.057958686	-0.177162651	-0.221825792	-0.044473478	-0.02855438	-0.117487406	-0.077640553	-0.164042269	-0.118402948	-0.160782701	-0.058672431	-0.195180239	-0.04224894	-0.036145923	-0.150101974	-0.127656582	-0.093913939	-0.023365514	-0.063811992	-0.130483728	-0.223146717	-0.220838279	-0.069561317	-0.107776696	-0.028238861	-0.091079238	-0.192987909	-0.091456588	-0.060283228	-0.071770348	-0.06338454
-0.051171548	-0.134094602	-0.057442364	-0.065070489	-0.030005927	-0.004080084	-0.099599246	0.108421239	0.002122738	-0.074818775	-0.006504431	0.205316398	-0.118072517	-0.152378602	-0.12372999	-0.123965387	-0.084418546	-0.046460632	-0.090447603	-0.055688222	-0.173061699	-0.203358286	-0.097006701	-0.062338973	-0.088258852	-0.110426698	-0.157001443	-0.110308204	-0.191960236	-0.091846862	-0.138938127	-0.083466422	-0.080636095	-0.159480066	-0.089053713	-0.103292031	-0.024700555	-0.038299882	-0.09992391	-0.213221487	-0.209470846	-0.055087602	-0.109222676	-0.04443968	-0.114269191	-0.175518851	-0.10743553	-0.129623655	-0.075878855	-0.087739349
-0.051521064	-0.126567475	-0.058457512	-0.079897498	-0.041061022	-0.025563411	-0.076540709	0.10502091	0.0124788	-0.063908019	-0.012622757	0.212288832	-0.120307991	-0.170145484	-0.16540415	-0.17346072	-0.11588635	-0.058625113	-0.079647787	-0.052543171	-0.186501975	-0.213581341	-0.109725876	-0.062799428	-0.131708029	-0.093136971	-0.142096896	-0.096568514	-0.185653434	-0.094193274	-0.181666203	-0.095519965	-0.072165989	-0.161881947	-0.120188702	-0.101700122	-0.024772724	-0.06954581	-0.122960378	-0.225496907	-0.222633775	-0.073076362	-0.12848723	-0.054718204	-0.122328943	-0.168269071	-0.09524898	-0.128752847	-0.078835429	-0.063294079
-0.040298368	-0.062482517	-0.012011799	-0.092027386	-0.049308057	-0.016892304	-0.071142292	0.094111348	0.046776733	-0.064444819	-0.042613765	0.197551887	-0.151297447	-0.173899505	-0.134711723	-0.129455657	-0.103887084	-0.023661549	-0.047513157	-0.038768886	-0.157362689	-0.206352436	-0.091569515	-0.039706298	-0.110778203	-0.098111316	-0.128267142	-0.066208903	-0.211151427	-0.090791752	-0.156964463	-0.037314755	-0.030878922	-0.10517441	-0.04589739	-0.007162508	-0.063860701	-0.048671452	-0.095485172	-0.217768778	-0.218455683	-0.050648864	-0.078158664	-0.02136325	-0.135623686	-0.200367913	-0.095231087	-0.072544533	-0.048032064	-0.061556637
-0.05420228	-0.1015695	-0.089483551	-0.066825427	-0.060216626	-0.059473854	-0.087875139	0.086808285	0.014401538	-0.077849507	-0.017800092	0.161571186	-0.119938394	-0.175822043	-0.179733923	-0.171704391	-0.134431792	-0.070070482	-0.107955828	-0.119457859	-0.185522216	-0.20866326	-0.107747669	-0.045012465	-0.109816337	-0.112348044	-0.17672844	-0.097141895	-0.211409886	-0.109299617	-0.198824912	-0.10152934	-0.083056665	-0.173493724	-0.112275278	-0.102717258	-0.043151758	-0.111554773	-0.167520931	-0.21292406	-0.21239064	-0.09350776	-0.14547953	0.006834052	-0.128671134	-0.181489457	-0.059989181	-0.086892199	-0.074083757	-0.076902751
-0.08412927	-0.109974394	-0.090233679	-0.05820124	0.005430022	-0.078584326	-0.095059708	0.11756473	0.055530746	-0.045983675	-0.020047892	0.212407525	-0.152916197	-0.201256019	-0.154635348	-0.173397497	-0.128137316	-0.058672829	-0.080083787	-0.086316233	-0.21678047	-0.249073952	-0.110605631	-0.021245154	-0.152723148	-0.094626889	-0.168215192	-0.113978126	-0.235290721	-0.092188624	-0.209836864	-0.084751163	-0.082974753	-0.213904415	-0.121012988	-0.084108593	-0.045732373	-0.08224053	-0.164554614	-0.250173	-0.249417703	-0.048384761	-0.165588451	0.014404321	-0.106401494	-0.177912978	-0.101953014	-0.115987149	-0.057582926	-0.091131924
-0.058511789	-0.10826419	-0.080036668	-0.0724662	-0.062584708	-0.068997478	-0.100782393	0.102911486	0.0206312	-0.06141349	-0.047791896	0.194426121	-0.1130431	-0.197715327	-0.164074477	-0.176845939	-0.115444186	-0.079871453	-0.104111347	-0.096365524	-0.205196726	-0.239320696	-0.111114199	-0.014376303	-0.178026502	-0.122870117	-0.193463076	-0.14660343	-0.218770208	-0.106287176	-0.218943177	-0.101567711	-0.077548104	-0.165599982	-0.147370259	-0.072469381	-0.051843343	-0.106157151	-0.172773418	-0.250182344	-0.249815332	-0.097373515	-0.131484164	-0.038744631	-0.114897644	-0.177367629	-0.106566312	-0.070067897	-0.041783515	-0.110666469
-0.035364581	-0.129936192	-0.05777697	-0.085096703	-0.04110158	-0.071588035	-0.085234482	0.082959032	0.016820318	-0.089575403	-0.043837072	0.165210291	-0.137544038	-0.219553737	-0.187576966	-0.206671932	-0.160468772	-0.056280491	-0.083182912	-0.065397142	-0.175226792	-0.220666503	-0.090740458	-0.040985074	-0.122485211	-0.109873794	-0.147462509	-0.066932986	-0.201391809	-0.034382436	-0.253872346	-0.07542516	-0.05817281	-0.184720396	-0.142694334	-0.125592487	-0.061256626	-0.116457943	-0.193280564	-0.230751581	-0.228332204	-0.102127374	-0.145279523	-0.029520222	-0.140008745	-0.182287897	-0.118198367	-0.079314772	-0.049199902	-0.086909098
-0.055397952	-0.11435826	-0.040923243	-0.039343461	-0.045991827	-0.043640445	-0.080029312	0.134481083	0.032065435	-0.082817093	-0.05188907	0.260553105	-0.158686795	-0.142959553	-0.101220183	-0.157479592	-0.099295059	-0.053904257	-0.109706193	-0.075390566	-0.186385072	-0.213575377	-0.138563958	-0.021801637	-0.123048851	-0.101728751	-0.116297698	-0.080365508	-0.20517267	-0.045096961	-0.17101013	-0.079150551	-0.04564569	-0.128816269	-0.103819288	-0.119222462	-0.105585558	-0.067099195	-0.121068457	-0.221164335	-0.222239525	-0.082777529	-0.128259388	-0.017769673	-0.172356304	-0.179412439	-0.120537025	-0.092969171	-0.051982314	-0.08891494
-0.071373514	-0.123788442	-0.089570234	-0.068742598	-0.042442188	-0.072263011	-0.095672058	0.122111028	0.010764818	-0.098626246	0.008072866	0.208023261	-0.116807857	-0.162041397	-0.139328003	-0.16968324	-0.104842389	-0.060893789	-0.111481609	-0.078830061	-0.164086803	-0.204367867	-0.111772674	-0.040162379	-0.121052353	-0.144662402	-0.144587449	-0.120192877	-0.191638553	-0.076603933	-0.205068689	-0.048476415	-0.070662751	-0.173247591	-0.140762252	-0.117281433	-0.056273731	-0.094612375	-0.1638357	-0.215118577	-0.21436328	-0.084275598	-0.138854426	-0.040512492	-0.118495993	-0.148350018	-0.065456389	-0.115268235	-0.064296901	-0.084866078
-0.075555781	-0.146719339	-0.05148488	-0.080746039	-0.034476674	-0.048544211	-0.089315155	0.099069191	0.045522013	-0.049779844	-0.026506588	0.236567892	-0.126647995	-0.204331087	-0.16797224	-0.187788307	-0.1315452	-0.044219592	-0.106345031	-0.09760076	-0.193063856	-0.217480695	-0.096873495	-0.066144089	-0.125678375	-0.128154613	-0.160806558	-0.116221154	-0.190440297	-0.085223746	-0.212079892	-0.077065183	-0.099251519	-0.186582296	-0.142337462	-0.108262003	-0.072104556	-0.108834589	-0.136344986	-0.221686025	-0.223759663	-0.10354552	-0.152910232	0.013769904	-0.137821384	-0.180877108	-0.076960606	-0.122667723	-0.071696389	-0.083945168
-0.018164519	-0.099534432	-0.045402739	-0.050257398	-0.082698997	-0.031423675	-0.062709365	0.072313496	0.019210072	-0.049965736	-0.043277806	0.13126764	-0.081959207	-0.148603904	-0.110580978	-0.121910239	-0.061063179	-0.046291441	-0.065039872	-0.043648596	-0.180158989	-0.195534329	-0.086908502	-0.015686492	-0.122702516	-0.062831239	-0.136696888	-0.078965256	-0.164000915	-0.102105902	-0.160568378	-0.124954689	-0.038809445	-0.148383419	-0.127491168	-0.060910688	-0.030577519	-0.052552714	-0.120611183	-0.211721031	-0.209357124	-0.066844315	-0.109552708	-0.02624296	-0.101896749	-0.142012599	-0.099888919	-0.037541802	-0.040375707	-0.063607411
0.002799305	-0.075353388	-0.100154536	-0.077330004	-0.009094789	0.004405927	-0.07691309	0.077302156	0.043169239	-0.082640744	-0.019595986	0.06941577	-0.104483329	-0.114050097	-0.093111721	-0.122191164	-0.093960064	-0.043577023	-0.070146628	-0.052527266	-0.162689732	-0.16597276	-0.06577827	-0.050081049	-0.123371726	-0.072708356	-0.161994477	-0.082463401	-0.143758192	-0.002209237	-0.135111539	-0.064718587	-0.053623331	-0.150439362	-0.154286428	-0.067626054	-0.010390266	-0.056217268	-0.062704792	-0.177777387	-0.176522865	-0.114884324	-0.11582432	0.032162655	-0.080600109	-0.12465428	-0.024176877	-0.051357241	-0.046203564	-0.021898062
-0.080196515	-0.089844598	-0.009032162	-0.070853812	-0.083270987	0.076335916	-0.052575776	0.045615456	0.001498062	-0.033286768	-0.043128695	0.120600234	-0.158246818	-0.140078926	-0.054629732	-0.038779026	-0.059194519	-0.022956154	-0.04375695	-0.080663929	-0.152386157	-0.099534233	-0.110056505	-0.039722004	-0.066252045	-0.054528137	-0.076696381	-0.045867369	-0.091575281	-0.092970762	-0.016032629	-0.035777321	-0.018913256	-0.11467537	0.014049238	-0.018882241	-0.033978445	-0.059281799	0.014272905	-0.113335756	-0.119070369	0.005137565	-0.073237601	-0.026260257	-0.100860129	-0.150183885	-0.08737015	-0.104011343	-0.081717647	-0.055969942
0.05335611	-0.004883097	0.010752889	0.013996751	0.090385957	-0.095581001	0.017131662	-0.02612387	-0.022371241	0.077024213	-0.004040321	-0.091143654	0.052130815	-0.037367242	-0.056366776	-0.053274014	0.03253424	0.181430793	0.097949666	0.268331533	-0.07269424	-0.103656459	0.106533692	-0.064312409	-0.020451883	-0.011057687	-0.091357777	-0.002285979	-0.123654043	-0.017439044	-0.084721142	0.060555392	-0.036902811	-0.035371738	0.025513892	0.040785251	0.128861982	-0.06451341	-0.067506368	-0.126554949	-0.128794995	0.034130524	-0.021779568	-0.002758761	0.069524125	-0.069160705	0.021443159	0.02976316	-0.00862658	0.301512326
0.025032561	0.019100923	0.077226407	0.011189089	0.066389014	-0.052515536	0.063969041	0.038019937	0.073667424	0.088028411	0.041632202	-0.09034581	0.065242847	0.003701327	-0.000876184	-0.047317524	-0.023912254	0.060307072	0.072787868	0.231632117	-0.109338187	-0.10735163	0.110604225	0.010647915	0.002034464	0.062349496	-0.08273876	0.023583997	-0.006037813	0.023352179	-0.053026887	-0.004322439	0.040276286	-0.082721264	0.028086754	0.040529178	0.075688177	-0.076972734	-0.042856717	-0.124259434	-0.122061935	0.045190191	-0.035348278	0.028935494	0.069933683	-0.088609163	0.049310031	-0.018806691	-0.045492404	0.185824599
0.021431429	0.049557953	0.083498814	0.003816043	0.12735417	-0.061996415	-0.006417151	-0.010400405	0.050485623	0.21478018	0.00386197	-0.040141702	0.069573828	-0.092478099	-0.053456725	-0.120865467	0.023074633	0.0795593	0.007172037	0.114429819	-0.059023141	-0.076007091	0.050091572	-0.023738689	-0.001178382	0.05259127	-0.007961743	0.04078386	-0.048966692	-0.009425815	-0.096344052	0.02219627	0.035732175	-0.009441919	0.042901436	0.070708862	-0.018327945	-0.05089778	-0.091720813	-0.075164712	-0.075907087	0.064109603	-0.010881934	0.013852213	0.036600996	-0.092321234	0.022855539	-0.038493925	-0.009211095	0.086427952
0.02135926	0.025245691	0.01370171	0.095212781	0.055005477	-0.081815663	-0.00654479	0.109396624	0.014857619	-0.031964053	0.012165667	-0.07460485	0.024460571	-0.067367197	-0.059353173	-0.091594367	-0.006673622	-0.033448404	0.004049054	-0.005899835	-0.102916073	-0.126722749	-0.013770315	-0.010720099	-0.105699281	-0.016817549	-0.110263869	-0.094189695	-0.106726954	0.098944535	-0.11444375	0.005649712	-0.06085661	-0.058881783	-0.07238051	-0.036530033	-0.00408903	-0.071160782	-0.076982675	-0.132703097	-0.135775183	-0.051172343	-0.014892426	0.052386689	-0.061929216	-0.115745987	-0.015268583	0.034819814	0.025828814	0.036766211
0.012262689	-0.023566913	0.032450738	-0.016002806	-0.048000651	0.029511659	-0.017416379	0.050211258	0.052299807	0.034821405	0.023925561	0.01486756	-0.032284145	-0.107748464	-0.123087023	-0.082330593	-0.106739877	0.00759929	-0.048424524	-0.002404871	-0.146070806	-0.157729701	0.086851428	-0.028358945	-0.082568177	-0.041168183	-0.14459898	-0.020304164	-0.11782042	-0.001620944	-0.123429382	-0.039446447	-0.023747238	-0.127940688	0.010324642	0.037078151	0.054708846	-0.098451289	-0.078812765	-0.178686765	-0.178763508	0.031699218	-0.107248445	0.07169041	-0.005183704	-0.156238193	-0.050102918	0.164507481	0.024608887	0.009531173
0.001017527	0.022709609	0.037402617	-0.064856167	-0.019918066	-0.054786597	0.019097543	-0.051227017	0.046546108	0.063014929	0.05494802	-0.084740228	0.115501232	-0.105015358	-0.074314382	-0.039493169	-0.04043893	0.054430505	-0.000483922	0.052469396	-0.095467676	-0.047829869	0.058688123	-0.019857029	0.040034129	0.37187148	-0.011124687	0.088097996	-0.02739032	-0.01092468	-0.082366976	-0.050968956	0.037838817	-0.056536564	0.054437861	0.000150694	0.070754589	-0.118959828	-0.061602166	-0.061409514	-0.061708134	0.002093711	-0.03185053	-0.01959698	0.06045161	-0.087496596	0.066009477	-0.040159198	-0.028571081	0.057083489
-0.004559625	0.088743349	0.01429716	-0.002483402	-0.021390488	-0.006946794	0.028386169	-0.083263034	0.0105163	-0.030037339	-0.067558457	-0.092480683	9.48E-05	-0.012467283	-0.028138658	-0.041520284	0.048725515	0.018567105	-0.027527701	0.023706069	-0.015899423	-0.03881859	0.088888683	-0.027652954	0.033347591	0.196058986	0.077429596	0.00541849	-0.003069508	-0.03214418	-0.027205223	-0.030309119	0.004360597	0.448037615	0.01618928	0.002228309	-0.04587214	-0.033068072	-0.00094895	-0.03814262	-0.034114633	0.012824539	0.38624698	0.003669915	0.013383408	0.007547598	-0.04024449	0.131044371	0.100087521	-0.021602225
0.022526103	0.030461795	0.034671101	-0.036247517	-0.000961078	-0.084587141	0.042880361	-0.043974056	0.059678817	0.046859838	0.05094071	-0.089856925	0.098014877	-0.100092108	-0.064454362	-0.079611006	-0.063527687	0.059908448	0.008211241	0.028659539	-0.11384154	-0.091996967	0.061392601	-0.015821289	0.016612557	0.423666305	-0.048080773	0.070888988	-0.070836316	0.010195612	-0.123871547	-0.046766807	0.052912952	-0.044069487	0.021087281	-0.007295714	0.031746138	-0.111928744	-0.096173071	-0.107684446	-0.107261965	0.006795084	-0.010563831	-0.000972808	0.077578111	-0.062216106	0.068103792	-0.015266993	-0.008449237	0.071159177
-0.078823898	-0.03072842	-0.007493137	-0.097326793	-0.105694708	0.627575897	-0.041163213	-0.03344244	-0.033239848	-0.059815219	-0.078809584	-0.101790383	-0.052148126	0.563923561	0.567666447	0.709155162	0.348435394	-0.068676989	-0.062797042	-0.051889468	0.101649211	0.207418865	0.152188322	-0.046115092	0.11950059	-0.010277736	0.176950701	0.022012962	0.216542673	-0.032856135	0.742163383	0.019844291	-0.013713256	0.176358034	0.020525033	-0.012683793	-0.039650431	0.635290904	1.074943116	0.23616231	0.237916055	-0.032484749	0.154838125	-0.011131248	0.073521295	0.166365405	-0.076345871	0.149857616	0.064596302	0.018400299
0.045682457	-0.02154278	0.022659906	0.074273014	0.000895057	-0.06281752	-0.006794502	-0.025421656	0.082946109	-0.022728511	-0.010826465	-0.040352645	-0.029982665	-0.055857413	-0.060323986	-0.033490354	-0.046694836	-0.01134398	-0.026375967	0.005332603	-0.080035078	-0.104285509	-0.023949035	0.020425824	-0.062516515	-0.000260057	-0.065472493	-0.038859148	-0.128332353	0.10141282	-0.078527465	-0.039973903	-0.000866641	-0.116431302	-0.04178928	-0.016089688	0.010249689	-0.050554029	-0.045004711	-0.105384557	-0.106903502	-0.055415845	-0.117483032	0.000273164	5.76E-05	-0.032791719	-0.031216112	-0.016017916	-0.049415417	0.048442403
0.048359299	0.025176702	-0.006447172	0.125430041	0.048169232	-0.090371457	-0.046995444	0.186540928	0.00175334	-0.032476797	-0.032223308	-0.021977985	-0.021259668	-0.108871768	-0.089042778	-0.103977545	-0.021164634	-0.062361439	-0.078502812	-0.024051822	-0.129887681	-0.163623366	0.019608696	-0.048341817	-0.1057128	-0.031641377	-0.070228539	-0.068576389	-0.145568997	0.114074139	-0.15766787	-0.027811807	-0.071686647	-0.046414706	-0.080936305	-0.059064096	-0.027677011	-0.068178958	-0.102955836	-0.17404126	-0.171455475	-0.073096244	-0.022227895	0.063356095	-0.073092069	-0.091741291	-0.03918938	0.085616192	0.062646923	0.044462927
-0.035398777	-0.063518144	-0.008055186	0.017931097	-0.029598158	-0.068848765	-0.057423079	0.072940359	0.102375282	-0.007792353	-0.020296808	0.071155598	-0.062306368	-0.089512379	-0.084937452	-0.087280683	-0.105255526	0.001650752	-0.086156982	-0.000310357	-0.125338601	-0.171887698	-0.067255662	0.059768483	-0.124072548	-0.060762173	-0.146165441	-0.032187919	-0.142018364	0.006519725	-0.119227035	-0.04334262	-0.08965811	-0.080250394	-0.072060618	-0.067772183	-0.01658255	-0.00799415	-0.088699624	-0.177646169	-0.179553399	-0.032270228	-0.105098462	-0.037874816	-0.102212865	-0.085306254	-0.066590627	-0.035528206	0.001964084	-0.037631069
-0.029454613	-0.028951811	0.00587656	0.004183652	0.046902981	-0.047040376	0.032668042	0.046434971	0.002151169	-0.005731042	0.067187256	0.022961707	-0.085317188	-0.052949151	-0.062907186	-0.051216679	-0.024316842	-0.027461694	0.059569867	-0.016165636	-0.068750948	-0.11163907	-0.034575286	0.04829528	-0.05167614	-0.081332344	-0.077208131	-0.049208053	-0.164474492	0.028605461	-0.093369385	0.037429656	0.005924474	-0.04989973	-0.080538477	-0.056392026	-0.018570499	-0.049365316	-0.122970717	-0.121668679	-0.119693057	0.000909372	-0.01916754	0.023982422	-0.019831979	-0.029550641	-0.038791551	-0.012832307	0.036641355	0.040756026
0.024852236	-0.023457962	0.068892092	-0.010513332	0.039028723	-0.084036026	0.064343409	0.043275605	0.026060831	0.031158442	0.023868103	-0.005658077	-0.039552614	-0.06232108	-0.091027745	-0.106184389	-0.075789985	0.0500868	0.03372355	0.034757585	-0.101752807	-0.160782502	0.017401852	0.040864777	-0.030096189	-0.028301289	-0.088632425	-0.052700235	-0.156484524	-0.072290845	-0.133693195	0.025173322	0.013026933	-0.059327128	-0.018022168	0.001187513	0.03495978	-0.099118909	-0.151202215	-0.16593081	-0.167227878	0.039074649	-0.021494865	0.01483237	-0.067866024	-0.076808115	0.013074648	-0.012552575	0.012514587	-0.021589104
0.016338193	0.022498866	-0.020496219	0.157808815	0.096911455	-0.083342163	-0.020551887	0.128060957	-0.032930293	-0.044196132	-0.021921323	-0.101647237	0.028314595	-0.071167939	-0.047456097	-0.090513809	-0.046418483	-0.030981113	-0.042906818	-0.00542944	-0.118587249	-0.133962589	0.021257466	-0.033158532	-0.106282802	-0.006362676	-0.107463762	-0.063433051	-0.124339556	0.082385849	-0.121239835	0.016270993	-0.090672463	-0.063015341	-0.080175043	-0.021027452	0.022729292	-0.058764482	-0.064031682	-0.141274201	-0.144401756	-0.047096442	-0.057022468	0.081312846	-0.10062016	-0.12187644	0.02774678	0.065299112	0.068733239	-0.003866159
0.044007045	-0.045017634	-0.008414246	-0.004615691	0.04037788	-0.081577483	-0.027773237	0.016002593	0.015650492	0.005272163	0.051620656	-0.001701862	-0.021396253	-0.000288487	-0.079472233	-0.044706489	-0.039550626	-0.038313402	-0.052346941	0.019299539	-0.064182185	-0.087545107	-0.028342444	-0.019135133	-0.044666726	-0.013306679	-0.09521538	-0.099553916	-0.095505849	0.048150941	-0.074600476	-0.002210628	-0.017185953	-0.058033441	-0.003637721	-0.056538155	0.039415219	-0.04745908	-0.089225091	-0.095466881	-0.092714688	-0.008389195	-0.033735692	0.086405685	-0.019367945	-0.02154278	-0.011369428	0.030454041	0.033333475	0.064295296
-0.005239373	-0.024095363	0.00973456	-0.028956384	0.006773811	-0.133209081	-0.047731854	0.013239466	0.036295418	0.022422521	-0.056367771	-0.001247769	-0.077354458	-0.119426247	-0.09615816	-0.104935832	-0.136223311	0.025375715	0.003909288	-0.042482945	-0.159634545	-0.177339597	-0.014853061	0.385745768	-0.075885615	-0.067933621	-0.105688743	-0.049565721	-0.123507517	-0.011301831	-0.168055941	0.004178682	-0.080798924	-0.077936588	-0.044896556	-0.021082921	0.010359634	-0.105192303	-0.128265154	-0.185427779	-0.181344322	0.014197156	-0.10167527	0.034885026	-0.075437089	-0.066961814	-0.066495593	-0.04946691	-0.001601858	-0.02333589
0.418444634	0.001762685	-0.048221534	-0.061396591	-0.025111704	0.557837045	-0.000129833	-0.053813597	-0.033475642	-0.054393142	-0.065566333	-0.124824068	-0.076568544	1.362778782	0.896363717	0.774872388	0.519766205	-0.069855762	-0.004512705	-0.018178039	0.146343565	0.189654765	-0.058664479	-0.035257022	0.250338797	0.080511623	0.22935529	0.030319443	0.212978719	-0.007354165	0.97656281	0.009402142	-0.041129016	0.091642466	0.066384243	-0.040931593	-0.037556514	0.698123726	0.815832007	0.214182543	0.209834663	-0.084251541	0.086541476	-0.050417443	0.248901366	0.311403758	-0.034924206	-0.119848132	-0.071539325	0.007292518
0.027359092	0.040675307	-0.014079274	-0.045725614	-0.038007426	-0.09378789	0.029519413	-0.045630978	-0.032393096	0.397433094	-0.015060623	-0.082361409	-0.049692764	-0.007562126	-0.005095033	-0.050704333	-0.006886354	0.385797858	-0.03504767	-0.017206431	-0.089705229	-0.113345498	-0.077495418	0.022015945	-0.070633525	0.070278428	-0.049072064	-0.022847005	-0.098952104	0.13478686	-0.048259707	0.003218207	0.045653629	-0.064031284	-0.068876798	0.322032793	0.001300639	-0.04718889	-0.066378889	-0.111060917	-0.109806396	-0.017105035	-0.088102782	-0.034469119	0.049129507	0.033087343	-0.005385899	-0.103788869	-0.084767863	0.005046906
0.022250546	0.031683909	-0.039877875	0.067149083	-0.009557033	-0.001381372	0.057082297	-0.05756225	-0.065458178	0.020125415	-0.054338269	-0.14410413	0.038276209	0.143309055	0.162527882	0.106268473	0.037317325	-0.031336793	0.011208374	-0.037624509	0.159346647	0.166159035	-0.066295983	0.051631193	0.082012674	0.178604641	0.124652477	0.047427255	0.192533802	-0.005500416	0.128682054	0.016802823	-0.030843931	1.203881052	0.012269448	-0.010455676	-0.005582925	0.071232739	0.097915867	0.165226395	0.160712107	-0.02964647	1.021000892	-0.033365101	0.051342912	0.219015133	-0.036398617	-0.090648009	-0.087380289	-0.012153951
-0.05937385	-0.039789601	-0.089662882	-0.108717686	-0.098170563	0.918326387	0.022717761	-0.149781285	-0.123175297	-0.121960539	-0.100961525	-0.169094351	-0.125664657	1.435992518	1.269111778	1.324789456	0.721114069	-0.096819617	-0.00207782	-0.071933575	0.360282965	0.568282574	-0.124956081	-0.059669288	0.435545089	0.120942991	0.519398596	0.117733325	0.515447153	0.003234709	1.752683762	-0.010738987	-0.052616931	0.152486544	0.175653037	-0.066564185	-0.072341543	1.04125117	1.387493048	0.60107528	0.595673483	0.000943568	0.059854967	-0.078823501	0.278349809	0.524455649	-0.022615783	-0.219976019	-0.167285136	-0.025162799
0.011654514	-0.051465992	-0.026677569	-0.020438364	-0.017046783	-0.067169377	0.006271008	-0.105932888	-0.054920399	-0.043000062	0.094318115	-0.063120315	0.714723168	-0.137422562	-0.142499297	-0.118050847	-0.052655302	-0.025402967	0.129412102	0.002422948	-0.108405149	-0.083676171	-0.018039067	0.001485537	-0.031423476	0.006038196	-0.046527235	-0.023963151	-0.091636913	-0.005002584	-0.113886671	-0.002945647	-0.04815175	0.029316821	-0.004539147	0.018331509	-0.047463652	-0.126627716	-0.096228143	-0.093151087	-0.093394237	0.061987454	0.027155704	0.026651311	0.149022992	-0.049679642	0.004148064	-0.002286775	0.001923923	-0.044493956
0.054988777	0.060761165	0.019485629	0.001484742	0.009480276	-0.064272248	0.021038571	-0.063763481	-0.021792491	-0.002494735	0.108697393	-0.093171962	0.425685269	-0.1184948	-0.108040126	-0.086587018	-0.023354778	-0.009193202	0.025364383	0.045979088	-0.046544134	-0.082775938	0.092135725	0.020801584	0.000927861	0.03539419	-0.02942996	0.053983967	-0.096782836	0.03411601	-0.122027937	0.076610082	0.0018943	0.027110772	0.028866107	0.057561042	0.071919047	-0.078245745	-0.093275545	-0.087591431	-0.08794552	0.084853538	0.015908156	0.054454164	0.102774303	-0.051830221	0.053694891	-0.031118097	-0.013650231	0.019419424
-0.009273921	-0.112276868	-0.080887595	-0.076090593	-0.056834786	0.163400083	-0.096474673	0.086695557	0.039139065	-0.088445936	-0.044981848	0.192521277	-0.140852117	0.19726281	0.179650009	0.176530207	0.075517793	-0.094367833	-0.092148861	-0.061605148	-0.099047336	-0.052019692	-0.112242473	-0.063374599	-0.117972116	-0.040295187	-0.025687272	-0.098086663	0.003809284	-0.056771961	0.192620286	-0.076015242	-0.065696557	-0.122019985	-0.133078062	-0.072654676	-0.093020465	0.279945894	0.295535159	-0.052730454	-0.050532955	-0.087296986	-0.099885539	-0.037543193	-0.020618689	0.010432599	-0.073137199	-0.088558068	-0.086510673	-0.037465854
0.045888429	0.044505274	-0.004369558	0.964317809	0.056625818	-0.066993624	-0.023784019	-0.014510105	0.012428699	-0.030066366	-0.014836161	-0.099776191	-0.026670411	-0.086769729	-0.110206809	-0.164968547	-0.052146734	-0.05251812	-0.062779745	0.014691012	-0.054368688	-0.088437189	-0.018085192	-0.021746764	-0.105798489	0.000777955	-0.056668776	-0.102609301	-0.081310276	0.029841493	-0.147990959	-0.044760169	-0.052968237	-0.039012037	-0.097940137	-0.007840665	-0.015115695	-0.109755698	-0.113303349	-0.095360515	-0.094827095	-0.059259134	-0.025697213	0.007634679	-0.050768153	-0.063704035	-0.020859255	0.011922716	0.018241248	-0.025403166
0.018181007	0.076538309	0.056396584	0.024583836	0.036406754	-0.029358188	0.016014721	-0.123313672	0.057386085	0.054773461	-0.007043219	-0.143736124	-0.01471727	0.11688538	-0.008726186	0.125662456	-0.023497328	0.022448168	-0.000793278	0.090988564	0.140966023	0.194150762	-0.025879129	0.015833203	0.330827762	0.123225981	0.242948256	0.11879599	0.105925915	0.107248431	0.169764541	0.055111843	0.118459198	0.082271133	0.091736704	0.041776144	0.020689254	0.006146948	0.048084139	0.232213054	0.232025373	0.051706743	0.004394396	-0.021293068	0.044167091	0.196807126	0.102198934	-0.146525893	-0.117076654	0.011566638
0.047019088	-0.006505226	-0.022819568	0.036281898	0.04616339	-0.052938613	-0.044119986	0.072043306	0.137533288	-0.060553219	-0.007714815	0.041303562	-0.036855493	-0.113484668	-0.088219685	-0.129114093	-0.053734071	-0.030863812	-0.031362838	-0.01823649	-0.142266286	-0.141500054	-0.052343958	-0.032486539	-0.088415319	-0.025881514	-0.100967489	-0.052776579	-0.123390216	0.004125002	-0.149911112	-0.011235427	-0.044848443	-0.057295639	-0.079613988	-0.045316652	-0.011544385	-0.126319752	-0.105294494	-0.146149139	-0.144228986	-0.070220786	-0.066168543	-0.014920061	-0.051634389	-0.082542331	-0.043691341	-0.036480727	-0.017182374	0.014999772
0.052977766	0.093473948	0.090139426	0.034419401	0.028603075	0.046097582	0.031951911	-0.080862147	0.004929605	0.018846837	-0.05700358	-0.100175212	-0.055469724	0.062820289	0.100843216	0.092953053	0.017345587	-0.013201109	-0.00582349	0.076029344	0.043523925	0.100757924	0.020732595	0.067825451	0.164437299	0.200456769	0.163811033	0.075991171	0.095182363	0.133170099	0.123354216	0.102722015	0.094403009	0.034640483	0.078552502	-0.027653948	0.021705197	0.019088795	0.108563193	0.087178279	0.09087345	-0.006740424	-0.006681973	-0.06387601	-0.029922425	0.087106308	0.063720722	-0.103963429	-0.081170509	0.059121341
0.009426	-0.02978723	0.022791322	0.250353112	0.064982599	-0.048818774	0.000603396	0.031732221	0.021839397	0.006136013	-0.018460753	-0.050150236	-0.052704608	-0.006746587	-0.07722165	-0.037019913	0.011623897	-0.032401843	-0.031458666	0.057660649	-0.034196942	-0.067156056	-0.046948325	-0.035300364	-0.013461158	-0.066747293	-0.074715391	-0.095805661	-0.096417017	0.04579757	-0.033576839	-0.016268025	-0.028691761	-0.083073763	-0.010484106	-0.087347286	0.018368688	-0.07100173	-0.057076545	-0.075632524	-0.075709266	-0.039309265	-0.081962189	-0.023502696	-0.043520758	-0.022897702	0.026270581	0.001475397	0.003744669	0.033818981
0.016088282	0.028960743	0.041934202	0.153620583	0.096273259	-0.065231728	-0.051088046	0.054813422	-0.011990923	0.001482555	0.017877615	-0.179221378	0.006542589	-0.038857359	-0.024630771	-0.056816495	0.002976648	-0.013869126	0.032337016	0.03431403	0.046350474	-0.014232361	0.065105665	-0.034628768	-0.0268233	-0.001176593	0.001560888	0.018411632	0.034773888	0.175490804	-0.098691855	0.039983829	0.025008505	-0.063043374	-0.039599534	-0.032981389	0.070293935	-0.089078764	-0.07016134	-0.01200325	-0.009528404	-0.048622146	-0.050893406	0.013612243	0.060878466	0.00983516	0.042529056	0.069819563	0.042911973	0.072431592
0.040751254	0.026443748	0.055170494	0.120096239	0.052209744	-0.081560583	0.036255257	0.02273128	-0.003247646	-0.023554984	0.009258995	-0.167815574	0.001751352	0.017423125	0.02538168	0.076344465	0.018154366	0.007687563	-0.004238141	0.087931986	-0.001484955	-0.048866092	0.029085201	-0.008079839	0.006492885	-0.02144377	-0.047383928	-0.003020401	-0.041184486	0.130040556	0.00795477	0.201988836	-0.008238493	0.004830198	0.015627032	-0.023350602	0.027284337	-0.030690446	-0.016487914	-0.040368948	-0.03878161	0.024521011	-0.012418574	-0.017637859	-0.023233898	0.035052825	0.043118343	0.060147026	0.043445791	0.098536766
0.114126229	0.032867255	0.066752647	0.415847715	0.067841158	-0.138039285	0.02337544	0.016285904	0.041338752	0.028242426	-0.001845803	-0.120233833	0.00723188	-0.076774714	-0.049346428	-0.094234627	-0.015970201	-0.000699239	-0.020778933	0.092247658	-0.080817016	-0.123316853	0.026633616	-0.0051509	-0.088204178	0.048658515	-0.075462338	-0.022778414	-0.086791201	0.061525011	-0.124738777	-0.037649559	-0.041253673	-0.078495655	-0.060210462	0.016188087	0.005141144	-0.118231967	-0.123665574	-0.125247941	-0.124159828	-0.003945685	-0.055584639	0.029500128	0.022295478	-0.082331189	-0.004041514	0.018423163	0.004218047	0.029577467
0.039989595	0.038994726	-0.018034097	1.124660525	0.02654236	-0.068122097	-0.040055615	-0.008483036	-0.007836689	-0.052384119	-0.013912269	-0.091363941	-0.01104715	-0.087066162	-0.099187501	-0.155890664	-0.063315154	-0.057640384	-0.060080835	0.041019853	-0.075355177	-0.101436096	0.008188179	-0.031084696	-0.11358328	-0.006452143	-0.056965209	-0.110116746	-0.103350682	0.033483382	-0.153335099	-0.055152018	-0.062417107	-0.033206844	-0.101342851	-0.005308163	-0.001267451	-0.109830254	-0.112878681	-0.116402473	-0.117033909	-0.068153311	-0.02238814	0.026475161	-0.052007564	-0.094675002	-0.01527594	0.010405958	0.010511926	-0.011665861
0.045056985	0.021985327	-0.016183927	1.071096845	0.036047297	-0.078308769	-0.034710878	-0.009572739	0.004386244	-0.055526188	-0.017276215	-0.090290341	-0.000599235	-0.104186499	-0.12263134	-0.174342265	-0.074999497	-0.05767617	-0.064054943	0.038876232	-0.061412695	-0.094260871	-0.014645498	-0.035502559	-0.107739319	-0.003825402	-0.066874534	-0.111261919	-0.097617659	0.042100809	-0.16773744	-0.062010531	-0.071327985	-0.036903606	-0.091116814	-0.010724473	-0.012008817	-0.100990949	-0.120569233	-0.108894433	-0.10941493	-0.069132076	-0.026750534	0.025219049	-0.053319145	-0.083894271	-0.01747503	0.024403909	0.023289552	-0.016028255
0.046792638	0.071646472	0.054278213	0.285168162	0.135519891	-0.087001348	-0.027927517	0.095502256	-0.004750089	-0.00525488	0.002376028	-0.188454932	0.080402076	0.01608709	0.036859057	0.022978208	0.010217481	-0.05411003	0.009069724	0.034066505	-0.090240637	-0.095187745	0.051434565	-0.018512843	-0.046762433	-0.034983056	-0.052436407	-0.039745862	-0.086174875	0.245855723	-0.021615148	0.027422116	-0.064489155	-0.022909234	-0.00961628	-0.03833209	0.001985556	-0.044839894	-0.020431008	-0.0957321	-0.092480683	-0.00166528	-0.047757302	0.069998894	-0.044705296	-0.021641591	0.052266009	0.11916161	0.126811406	0.030138323
-0.01417888	0.069250555	0.039457169	0.262525943	0.043263676	-0.0922262	-0.067709755	0.077852276	-0.001543605	0.013316606	0.019727189	-0.179646047	0.040287022	-0.015208343	-0.003366935	-0.006320329	0.004326997	-0.001203035	-0.016456899	0.02418223	-0.045099347	-0.07733736	0.019307094	0.013149403	-0.0857681	-0.033163304	-0.087226407	-0.023171272	-0.058506421	0.195423376	-0.051856663	0.041944341	-0.024950266	-0.053150749	-0.011623911	-0.03884205	0.038972856	-0.043297489	-0.047732649	-0.089252926	-0.090716401	-0.031851325	-0.04593755	0.025612703	-0.0098813	-0.027864891	0.029069097	0.12114777	0.076379059	0.091310246
-0.013997561	0.076199131	0.013900724	0.15121393	0.041337161	-0.048501466	-0.034801538	0.116362895	-0.026101602	-0.002699116	0.022349158	-0.120389902	0.002638265	-0.033997531	-0.03058746	-0.038311215	-0.021562264	-0.010340562	0.009462184	0.020036943	-0.057897849	-0.089525699	-0.008579063	-0.016567241	-0.091244652	-0.040248466	-0.071458209	-0.010398417	-0.049006256	0.08599732	-0.070202097	-0.002804488	0.013227537	-0.090854975	-0.075731533	-0.044984233	0.011253107	-0.06025619	-0.04749586	-0.085798917	-0.082270153	-0.038270855	-0.055019608	0.041103554	-0.022513393	-0.10112495	0.075511829	0.049995544	0.004394793	0.081728965
0.096373661	0.09388112	0.031138958	-0.007441047	0.065897346	-0.082960637	0.030362189	0.016117111	0.044220771	-0.019685452	0.036148295	-0.052286302	0.008949043	-0.054367495	-0.10265483	-0.094680767	-0.055466742	-0.020726049	0.051772551	0.029620411	-0.102674314	-0.12814507	0.041275131	0.085483582	-0.040780295	0.038172428	-0.075020969	-0.011132242	-0.089844399	0.012820563	-0.130787318	-0.012357935	0.026083695	-0.026301411	-0.012620172	0.027612382	0.062383096	-0.104422492	-0.112130342	-0.143888018	-0.143299129	0.056846303	-0.021251516	-0.028356758	0.009368741	-0.066857635	0.033342422	0.002833899	0.023796331	0.05165187
0.094250717	0.056701566	0.020140923	0.00014314	0.053179761	-0.092183654	0.036615112	0.030967778	0.024125767	0.060896359	0.008287586	-0.064171846	-0.046757264	0.01695094	-0.024014445	0.006147345	-0.039562157	0.008324765	0.028848612	0.014018422	-0.017710426	-0.061596996	0.045198343	0.086411451	0.027931082	-0.052202204	-0.007197102	-0.006876215	-0.079320339	0.140662234	-0.034785036	0.107274277	0.072163589	0.076523597	0.073952326	0.077519659	0.007286952	-0.035267361	-0.068380159	-0.056927235	-0.056615693	0.081404102	0.043798886	0.119010114	0.064933889	0.074241204	0.057844751	-0.016207188	0.058782362	0.043149954
0.059473641	-0.06444124	0.007717982	0.016065021	0.081970525	-0.082807152	-0.018463736	-0.051679321	-0.012981021	-0.038613413	0.024597753	0.002227116	-0.018021969	-0.061203144	-0.105108403	-0.107618042	-0.057975784	0.011155887	-0.008258176	0.115141178	-0.100135648	-0.093434199	-0.012099277	-0.036783721	-0.086444468	-0.017864508	-0.068488513	-0.015083487	-0.099453515	-0.010766821	-0.119761846	0.004214468	-0.045373712	-0.074461703	-0.068324292	0.039969117	0.096261927	-0.080971893	-0.095114184	-0.10240989	-0.10431712	-0.001132058	-0.056099172	0.054723359	-0.012110809	-0.0545009	0.045144464	0.041205745	0.046082074	0.04980846
0.027770837	0.001814774	0.065487191	0.023967312	0.048603642	-0.054381213	-0.040182062	-0.049268493	0.00873313	-0.009910128	-0.008269906	-0.044396935	0.014120414	-0.026564642	-0.010895852	0.00856036	0.021870213	-0.008953829	0.001696479	0.03329411	-0.060782254	-0.082425627	-0.02594096	-0.054563725	-0.014530583	0.054104847	-0.021036597	0.033477815	-0.065203297	0.023039642	-0.025382887	-0.03608608	-0.001471833	-0.065450027	0.019231942	-0.032503637	0.055628563	-0.053156117	-0.034127754	-0.085355162	-0.086541291	-0.007485383	-0.060732947	-0.008763364	-0.019628989	-0.05147991	0.017269043	-0.022669264	-0.007974865	0.055658385
-0.054870695	-0.13036086	-0.023366905	-0.1181928	-0.014290812	-0.028580226	-0.071181657	0.066448261	0.017005813	-0.043239435	-0.065451021	0.180206094	-0.118776322	-0.173827931	-0.147009808	-0.139368561	-0.086398144	-0.078560071	-0.117554804	-0.056558434	-0.214646392	-0.221534926	-0.027042593	-0.050340303	-0.09922448	-0.075630138	-0.122704106	-0.127763743	-0.198599257	-0.092550666	-0.156393666	-0.072909954	-0.077290639	-0.154803346	-0.06512914	-0.063114947	-0.002717407	-0.046214698	-0.096855801	-0.23195282	-0.230310013	-0.066552454	-0.145260437	-0.024619836	-0.134609134	-0.188925129	-0.079461696	-0.058938445	-0.034869731	-0.070138278
-0.06051107	-0.133394177	-0.05180517	-0.075519398	-0.036571983	-0.099064235	-0.070276653	0.046385863	0.038489935	-0.030852281	-0.019338521	0.182054077	-0.137451987	-0.16526816	-0.146382149	-0.168028703	-0.13513818	-0.045427392	-0.095571458	-0.075788792	-0.201538137	-0.246866909	-0.070623982	-0.042224287	-0.128439316	-0.101239468	-0.148202497	-0.104948357	-0.216997575	-0.097691817	-0.195149224	-0.037669441	-0.076496573	-0.147463901	-0.098892459	-0.085728934	-0.028992369	-0.07082558	-0.135278544	-0.254012113	-0.253534162	0.010123641	-0.156281335	-0.014174108	-0.091048223	-0.139429001	-0.082883298	-0.08011023	-0.026032614	-0.067624663
-0.055263156	-0.122211046	-0.059869893	-0.11864073	-0.015681721	-0.07756381	-0.04694574	0.081309864	0.031922884	-0.058386734	-0.033061113	0.21509212	-0.128654036	-0.184593154	-0.173140032	-0.177923913	-0.151301423	-0.07257356	-0.086662568	-0.064383783	-0.202946541	-0.231689986	-0.078023072	-0.019503537	-0.142328316	-0.066981099	-0.163367292	-0.123774127	-0.206701953	-0.123395783	-0.208039777	-0.075909473	-0.061652466	-0.177050719	-0.119992472	-0.103389848	-0.051479114	-0.084326296	-0.167306012	-0.241996942	-0.240631482	-0.038489154	-0.16334761	-0.023791971	-0.084524514	-0.176448708	-0.066208704	-0.081241287	-0.040975531	-0.064040828
-0.000647547	-0.094830873	-0.023059935	-0.047328856	-0.046544333	-0.109979564	-0.04624631	0.00080221	0.024357386	-0.024405712	-0.060651036	0.045001516	-0.095615992	-0.176405366	-0.173827335	-0.160084463	-0.149270729	-0.052459867	-0.053735463	-0.047320903	-0.309413835	-0.329836883	0.500056504	0.025737757	-0.076452436	-0.052580747	-0.16610696	-0.12767865	-0.307566846	-0.028176632	-0.218656088	-0.066778706	0.008771899	-0.184172462	-0.068982369	0.003533329	-0.008512062	-0.128667953	-0.182082522	-0.353401006	-0.355197297	0.021562448	-0.161483324	0.11380574	-0.087042304	-0.184236083	-0.084091495	0.305413668	0.278783424	-0.06883286
-0.071238121	-0.075949434	-0.020431008	-0.103663815	-0.032766072	-0.085884009	-0.074680201	0.069716975	0.058381949	-0.05888576	-0.029289001	0.255418514	-0.14962124	-0.207002561	-0.190668138	-0.212148284	-0.167886551	-0.055932565	-0.07440365	-0.07531104	-0.172771032	-0.221427964	-0.117794376	-0.053173215	-0.123024794	-0.098986698	-0.166029621	-0.057321684	-0.200211844	-0.128776108	-0.236495339	-0.052223874	-0.073855517	-0.177438805	-0.096972505	-0.082033961	-0.063127473	-0.102131748	-0.170467564	-0.233953691	-0.237192185	-0.04131789	-0.172555318	-0.064062498	-0.133337316	-0.192146326	-0.067983523	-0.116353167	-0.064660732	-0.084897093
-0.034527372	-0.111681617	-0.075965737	-0.081985252	-0.001768663	-0.077573552	-0.069586964	0.08468375	0.041176519	-0.094617942	-0.04494129	0.220851188	-0.091610272	-0.166686306	-0.185020209	-0.186642338	-0.140882933	-0.076133338	-0.080071461	-0.058347369	-0.18526157	-0.213894077	-0.069546008	-0.039149418	-0.147718582	-0.107427975	-0.207530613	-0.114575962	-0.187131025	-0.066937757	-0.219531668	-0.094168621	-0.089951561	-0.180943313	-0.118504542	-0.05858038	-0.037954342	-0.130431042	-0.161990699	-0.236126936	-0.235704454	-0.083429045	-0.173009013	-0.004553859	-0.104170395	-0.163256751	-0.094729676	-0.082304946	-0.064670673	-0.040531578
-0.041783117	-0.083603405	-0.068022888	-0.078979173	-0.081245462	-0.05604072	-0.03113599	0.091128927	-0.006960114	-0.082958649	-0.022520948	0.196122607	-0.02448166	-0.176937394	-0.144849685	-0.158952412	-0.11457974	-0.034908898	-0.062976174	-0.088068188	-0.15213565	-0.181045504	-0.088062025	0.000521882	-0.164348642	-0.128051826	-0.164642093	-0.101418997	-0.152451964	-0.054668302	-0.211089596	-0.125276173	-0.062428042	-0.092181666	-0.158043431	-0.054686792	-0.064679818	-0.081496366	-0.155490053	-0.186526628	-0.187102594	-0.07027208	-0.059397111	-0.018465923	-0.076424999	-0.140670002	-0.09882367	-0.057388486	-0.021893091	-0.069808643
0.104793864	-0.01396237	0.048323313	-0.009338138	0.010139546	-0.072599008	-0.018683823	0.028974859	0.071389603	-0.022913806	-0.057938805	-0.005148514	-0.038987583	0.027605025	-0.000602416	-0.011155106	-0.004224224	-0.040373321	0.016150114	0.047414929	0.000432017	-0.018604298	-0.001558317	0.01935302	-0.043675834	0.004879702	-0.051734989	-0.043038235	-0.04204098	0.028784593	-0.005937014	-0.040547483	0.012094293	-0.060537115	-0.02045248	-0.05166441	0.075407252	-0.022006217	-0.029769536	-0.02746905	-0.028155955	-0.012778826	-0.011666458	0.064099464	0.006473203	0.022214958	0.040431361	0.012308019	-0.011437821	0.06356664
0.017753356	-0.000991695	0.012591926	0.003077844	-0.035298972	-0.089138011	-0.090192922	0.026136778	0.014302528	0.009914885	-0.06282925	0.035556821	-0.019637936	-0.091552218	-0.054416801	-0.054985014	-0.0327446	-0.020857266	-0.086865558	-0.022263682	-0.012279602	-0.016505609	-0.08332924	0.004034342	-0.05749684	-0.049933131	-0.03582444	-0.033950412	0.030226398	0.072374333	-0.095806457	-0.009160994	0.04608784	-0.095380993	-0.077650493	-0.008296547	-0.044415623	-0.07848313	-0.080810455	-0.019435144	-0.015351688	-0.034199129	-0.093714726	-0.000531439	-0.076018821	-0.039365132	9.60E-05	-0.102910903	-0.061868577	0.000211532
0.029933544	0.002923564	0.060771702	0.00887906	0.006557301	-0.049888795	0.024494568	-0.028079809	-0.011458298	-0.016345165	0.022182154	-0.0298091	-0.035303346	-0.036438777	-0.033306053	-0.016456899	-0.003313454	-0.042291486	0.028099279	0.02702548	-0.025393424	-0.073273785	0.00207045	0.015160613	0.021967633	-0.00863155	-0.036291257	-0.043680605	-0.105308212	0.000795848	-0.016841208	0.020103744	0.05726958	-0.037605025	0.039754993	0.020857252	-0.059637279	-0.01100003	-0.060975501	-0.079642419	-0.077666796	-0.035276109	-0.023014407	0.014144868	-0.055407296	-0.01609108	0.057705581	0.026864242	0.020702177	0.035855242
0.050994986	-0.02438424	0.024699745	0.130284501	0.040820442	-0.094336619	-0.015903995	-0.039301511	-0.028892564	-0.026457481	-0.04511903	-0.072481906	0.053763482	-0.018871902	0.01787523	0.007045193	-0.008156184	-0.013963563	0.012661909	-0.021970828	-0.154321022	-0.152389934	0.049979043	0.027014148	-0.046110122	0.035837945	-0.074803864	-0.053349166	-0.123408109	0.143501508	-0.022959733	0.01476179	-0.02661693	-0.066521439	-0.000421693	-0.018709272	0.024548248	-0.027103032	-0.027045177	-0.168521168	-0.172203416	-0.013992789	-0.074784181	0.203333818	-0.027412189	-0.003405505	0.239517111	0.114932622	0.158748414	0.021416319
-0.025971776	-0.053758327	-0.007947031	-0.011304018	-0.007746029	-0.046996637	-0.088544151	0.018355765	0.036807763	-0.01073501	-0.035553654	0.045747867	-0.030691639	-0.136885961	-0.128705529	-0.108472747	-0.052506987	-0.028305464	-0.042671819	0.008007258	-0.117020986	-0.127625965	-0.010402393	0.059821169	-0.059342636	-0.061486058	-0.10256934	-0.063586337	-0.081615059	0.03114532	-0.146465254	-0.083893476	-0.009119442	-0.142045999	-0.054701504	-0.036656678	0.033226115	-0.129030988	-0.088147714	-0.130444561	-0.12674939	-0.032494889	-0.119523269	0.002725942	-0.050351835	-0.099564652	-0.092941337	-0.006576004	-0.018617817	-0.05089102
0.006202616	0.082032754	0.071930976	-0.00980416	0.021710366	0.054347997	0.029663156	-0.094633052	-0.018881247	0.006740012	-0.0515821	-0.139572943	0.15990313	-0.027276399	-0.017487356	0.022437034	0.008178636	-0.01826333	0.061723627	0.048113762	-0.039195344	0.013212825	-0.030258223	-0.016391489	0.016264234	0.098711524	0.045258584	0.004754052	0.010022444	-0.010509952	0.059827332	0.066430567	0.050567733	0.008666328	0.09634364	0.033680606	0.028236063	-0.040388829	0.061954451	0.026258453	0.022687143	-0.014021418	0.006227865	0.010604772	0.062474948	-0.02251558	0.089721319	-0.014783277	-0.035533772	-0.000522691
0.039350206	-0.064762128	-0.007635091	0.00060101	0.039271078	-0.076970945	-0.014291608	0.016171586	0.078000592	-0.02750762	0.000591467	0.013499317	-0.032875818	-0.096636111	-0.084961111	-0.080537085	-0.076102323	-0.016455905	-0.002033683	-0.049368894	-0.161528256	-0.189217785	0.001502635	-0.014861411	-0.10429366	-0.027504241	-0.131767077	-0.049407067	-0.140211536	-0.016745578	-0.138886833	-0.068771227	-0.040646891	-0.14411924	-0.070253789	-0.037565063	0.013125346	-0.06664888	-0.116790759	-0.180887048	-0.182350524	0.034934928	-0.10196037	0.021509166	-0.008160558	-0.069410218	-0.074213583	-0.032778399	-0.015809757	0.010825457
0.014059577	-0.082231583	0.025317065	-0.068565852	-0.055910894	-0.051673555	-0.043908844	0.054226919	0.091649424	-0.046197401	-0.085049783	0.065588387	-0.028878647	-0.109501613	-0.094720332	-0.079368849	-0.018410851	-0.030597202	-0.074972459	-0.004435366	-0.113987669	-0.143285808	-0.061784479	-0.044034893	-0.073227461	-0.055734744	-0.10380716	-0.042580961	-0.134716693	-0.011639021	-0.108708143	-0.087350069	-0.023392552	-0.126864902	-0.074632485	-0.093308349	0.034872699	-0.093159834	-0.066310298	-0.153370886	-0.153614037	-0.08504183	-0.102844499	-0.002117384	-0.032951964	-0.140241159	-0.047418521	-0.027228087	-0.011202424	-0.005701021
0.050818041	0.09564083	0.056750475	0.170877506	0.094226859	-0.140941385	-0.009868377	0.073235201	0.008316812	0.042924101	0.014111666	-0.149594797	0.067731213	-0.091991002	-0.081425389	-0.121210411	-0.031408366	0.024688015	0.01847565	0.064939058	-0.04666561	-0.094435032	0.101998727	-0.005168595	-0.125497255	0.031889086	-0.079695701	-0.031282914	-0.061736763	0.109099993	-0.162531078	-0.040218842	-0.069560721	-0.083838404	-0.069990757	0.050117616	0.094373584	-0.109097224	-0.13178179	-0.11106549	-0.10886799	0.012788355	-0.051996828	0.04035442	-0.000409168	-0.077412115	0.002375233	0.140604379	0.082467562	0.067334379
-0.015126232	-0.015122653	0.049936496	-0.012439847	0.044867913	-0.188636251	-0.025890262	-0.030039924	0.025132764	0.091191156	-0.037521522	-0.10554341	0.008110442	-0.203752933	-0.176047301	-0.205015805	-0.167521328	-0.012800497	0.027414958	0.012973054	-0.428729535	-0.496578851	1.641059212	0.048811801	-0.125377568	0.055749641	-0.238939369	-0.042423499	-0.394821279	0.083149099	-0.297756531	-0.038268668	0.020030978	-0.187335406	-0.024330759	0.115635631	0.028706658	-0.212982511	-0.230286553	-0.541886946	-0.542130097	0.128838919	-0.143401519	0.124787472	-0.09009431	-0.296895464	0.025681095	1.199688843	0.634673385	0.03528186
-0.041811547	-0.018011631	-0.045364367	-0.02054294	-0.018038868	-0.088019479	-0.08907439	0.082114467	0.019359382	0.019353815	-0.019054812	0.111558934	-0.132619794	-0.134254449	-0.109932445	-0.135350912	-0.131027089	0.01409755	-0.101444843	0.004259798	-0.162980598	-0.205369496	-0.089754535	-0.037946787	-0.159329365	-0.062626459	-0.145977363	-0.106217789	-0.161300017	0.024457986	-0.193090497	-0.061570355	-0.048089919	-0.168480411	-0.105486946	-0.059929338	-0.017004634	-0.113641533	-0.15413175	-0.209907642	-0.210594547	-0.075126341	-0.123215259	-0.029532748	-0.078228448	-0.105142599	-0.080158939	-0.067734209	-0.060250822	-0.036111727
0.04712287	0.036920094	0.003909486	-0.047983155	-0.053633073	-0.072304563	0.015225029	-0.036295432	-0.030656846	0.464290324	-0.032017535	-0.045845897	-0.112966557	-0.053307614	-0.018390969	-0.061115865	-0.050080254	0.403897556	-0.034143461	0.04798672	-0.112209072	-0.131467265	-0.084911606	0.006889521	-0.065069893	0.046055036	-0.029419224	-0.043132075	-0.115798077	0.103574334	-0.086683245	-0.018509065	0.014330164	-0.070171678	-0.07923286	0.282499869	0.003425174	-0.066530982	-0.079508417	-0.140609364	-0.138966558	-0.010376547	-0.102785451	-0.054421374	0.020856855	0.010805377	-0.008364542	-0.098613522	-0.08985434	0.031966226
0.07929587	-0.054603488	0.098041717	-0.026959488	0.034342063	-0.05172465	-0.044958388	-0.015271764	0.039568107	0.009720047	-0.00095392	-0.027151941	-0.030538353	-0.069281982	-0.022051149	-0.035488244	0.017426703	0.012506833	-0.031923893	0.026520888	-0.074211793	-0.105063073	-0.018236689	0.032849958	-0.02651792	-0.026220692	-0.058151537	-0.031760069	-0.076081249	0.043335448	-0.078029236	0.020542131	0.066915874	0.004102536	-0.02587058	-0.017810231	0.042809186	-0.02720244	-0.070965347	-0.104553511	-0.10651621	0.027343385	0.053860702	0.07204947	-0.048700877	-0.035344302	0.019370913	-0.010250101	0.029183615	0.033353754
0.000733421	0.373435357	0.056033549	-0.022539836	0.02694675	-0.057067598	0.320843881	-0.049625167	-0.047148332	0.137392527	0.066700756	-0.122632533	-0.069994932	-0.030915107	-0.024232346	-0.055918847	-0.048544211	0.094417125	0.20396923	-0.042556308	-0.043943438	-0.067583707	0.002657351	0.130679944	0.063435422	0.00837427	0.043339425	0.061465963	0.016756499	-0.01004393	-0.04287958	0.173231274	0.189429707	0.114024833	0.174965933	0.128389001	-0.046458843	-0.043140028	-0.061719864	-0.04949037	-0.046571769	0.13754303	0.050292772	-0.053994717	0.122515019	0.061875522	0.156029423	-0.074834282	-0.036509953	-0.049923588
0.023774859	0.161009534	0.023938483	-0.023960367	0.017815983	-0.030642532	-0.025096594	0.016959688	-0.03342574	0.007005828	0.020960238	-0.012670671	-0.059600499	0.020859439	-0.00585033	-0.039478257	0.000567808	0.013952813	-0.025763021	-0.043033861	-0.103551286	-0.147604264	0.046499784	0.02841619	-0.007931921	0.11600642	-0.000958891	-0.033475841	-0.093605776	-0.021116123	-0.00530518	0.016219301	-0.015563227	0.20240913	-0.056929621	0.051863011	-0.042998074	0.009799374	-0.02691893	-0.137775856	-0.136854151	-0.005546144	0.16957348	0.118647475	0.01414964	-0.018644259	-0.047687717	0.11006663	0.136243179	-0.086844483
0.016729858	0.277328299	0.043463286	-0.042931272	-0.014633967	-0.017108415	0.001361874	-0.053209399	-0.072032783	0.009113264	-0.035896212	-0.088996852	-0.006794104	0.0813206	-0.013394555	0.040452634	0.034126348	0.046457437	-0.01749849	0.011048328	-0.090627332	-0.105281571	0.103688255	0.102023579	0.048868264	0.065528942	-0.006672628	-0.005464232	-0.047289292	-0.039754212	0.018157944	0.036021451	-0.076302529	0.238075505	-0.00795061	0.125803217	0.020236553	-0.027698284	0.022115551	-0.099391484	-0.099634635	0.004992629	0.169628552	0.051473732	-0.010701013	0.007314985	-0.027219935	0.136303221	0.104070576	-0.036867024
0.022202433	0.081169898	0.017928512	-0.01765615	-0.001783972	0.038508425	-0.026558081	-0.017450576	-0.029229356	0.006764665	0.007572847	0.01127279	-0.060618231	-0.039177649	-0.028112813	0.022905442	-0.055364551	0.013489773	-0.045196568	0.012416174	-0.13052866	-0.032136426	0.021574775	0.019965568	-0.04594769	0.029898751	0.012944623	-0.027116154	-0.023345433	0.004325009	0.051642526	0.025574331	-0.047366432	0.05933447	-0.062440369	0.043689736	0.012230083	-0.006749768	0.033356935	-0.035398777	-0.035697397	-0.036961064	0.066769546	0.069149557	-0.099193465	-0.091772107	-0.001889344	-0.007991367	0.030943125	-0.066950283
0.045540105	-0.027564879	0.032945786	0.050001509	0.079962894	-0.058577795	-0.011374399	0.005498812	0.016351513	-0.013884833	0.01543458	-0.043157523	0.03372017	-0.019778299	-0.017477614	-0.002126132	0.036699608	0.000439572	-0.012429111	0.017781787	-0.097705734	-0.128834361	0.037091273	0.00014811	-0.063324498	0.030882288	-0.061177298	-0.021362256	-0.074392118	0.070595935	-0.030078693	0.019957019	-0.056811127	-0.033147796	-0.03067136	-0.039751031	0.074451748	-0.017414789	-0.015692854	-0.129656062	-0.132339863	-0.061770761	-0.038858949	0.016938017	-0.000417518	-0.037482555	0.101157741	0.044467698	0.054225328	0.046358626
0.002118762	-0.080305068	0.004001935	-0.04922197	-0.022533275	-0.025839763	-0.069384173	0.003901335	0.008596942	-0.035728611	0.004518257	0.075779831	-0.019241897	-0.084000637	-0.091906307	-0.084154122	-0.025303958	-0.035937168	-0.033773665	-0.006391703	-0.075451403	-0.111738677	-0.078440186	0.003875688	-0.10036687	-0.047484727	-0.08113512	-0.065504701	-0.075157555	-0.001503047	-0.099847963	-0.057688895	-0.015253474	-0.128044668	-0.061612106	-0.041847732	0.052330624	-0.037150733	-0.045801561	-0.128424603	-0.125672411	-0.06481044	-0.094816359	0.02266249	-0.037071605	-0.056885683	-0.082434573	0.008645652	0.027111965	0.014918655
-0.011291692	0.018776258	0.027256702	-0.010713141	0.066341697	-0.044630741	0.021154878	-0.014168541	-0.021454307	0.058415946	0.054842052	-0.024661985	0.012721553	-0.104733041	-0.109809776	-0.095234864	-0.025013489	0.065584809	0.056543509	0.110994499	-0.043820769	-0.089371419	0.004665977	0.010267781	-0.013045039	-0.024507307	-0.067532015	0.062476141	-0.039976885	0.015483687	-0.122854609	0.040393984	0.087377889	-0.045271322	0.025709724	-0.002895148	0.063604017	-0.08367637	-0.110021911	-0.09757054	-0.098201976	0.000101786	0.019019806	-0.009884878	-0.022081767	-0.105297277	0.012264677	0.026519894	0.04398776	0.065464327
0.039746444	0.011405201	0.019996583	0.038494508	0.039279031	-0.089665466	0.053056099	-0.040510106	0.000296028	0.014989831	0.088185475	-0.115403429	0.182353094	-0.040715084	-0.035640934	0.010828837	-0.030165774	0.071803735	0.08916583	0.129860429	-0.041817512	-0.027073011	0.066132345	0.015876545	0.061733966	0.035128574	-0.019322814	-0.002527539	-0.03858379	0.103519859	-0.052956904	0.007229693	-0.012460524	-0.02407568	0.044409247	0.031835008	0.038982001	-0.101863945	-0.083168398	-0.042427674	-0.039398135	0.021574775	-0.015697626	-0.008325375	0.062681716	0.00431646	0.126704245	-0.011692105	-0.008535324	0.062641754
-0.000415132	0.162668246	0.12544197	-0.031509563	0.029403703	-0.047399634	0.475619585	-0.036296227	-0.026275565	0.010938781	0.068436608	-0.108305146	0.000300998	0.003492174	-0.024715267	-0.028056946	-0.0051509	0.026372573	0.257735303	0.017311391	-0.032001232	-0.07599874	-0.03044153	0.044441455	0.075654975	0.031521279	0.002585778	-0.001752758	0.012113379	-0.020178513	-0.023726362	0.124490045	0.10951472	0.080537667	0.151296836	0.082088422	-0.010942175	-0.01583282	-0.066917677	-0.077541543	-0.074678412	0.04076537	0.069390521	-0.006052923	0.137452569	0.019457795	0.157654336	-0.048747399	0.04010948	-0.028052373
0.015212503	0.026587293	0.100133248	0.053898477	0.063558091	-0.016573405	0.040725408	-0.007799709	-0.006598669	0.107329746	0.047288085	-0.078310956	-0.037987544	-0.001903062	-0.001210988	-0.077827637	0.043259104	0.048323711	0.045384036	0.096895152	-0.042055891	-0.08599793	-0.020471765	0.022904647	0.026549915	0.011981366	0.009671138	0.044216595	-0.070938905	0.022961905	-0.06245866	0.082762404	0.048261879	0.00025885	0.042895074	0.002364298	0.048173407	-0.056340135	-0.053730691	-0.088095426	-0.085676049	0.000202585	-0.004176509	-0.00240666	-0.027860715	-0.066922648	0.115094656	-0.028404871	-0.031238777	0.108387441
-0.115639224	-0.087790046	-0.062779745	-0.16903232	-0.074671055	0.310751447	-0.060783049	-0.225017167	-0.116704871	-0.12381051	-0.096654402	-0.197736003	-0.056902185	0.612420049	0.599688547	0.740567099	0.354830669	-0.106601701	-0.007866113	-0.015929046	1.227415352	1.543580134	-0.289663974	-0.162861707	0.337455849	-0.006711397	0.606244067	0.282790536	1.292552834	-0.084870054	0.943810662	0.007213589	-0.062288077	0.12722852	0.11311963	-0.015718302	-0.074968085	0.48099156	0.576678522	1.607491129	1.593879872	0.023500097	0.078251297	-0.080507064	0.126177982	0.73998994	0.018134683	-0.320284033	-0.196426013	-0.061514687
-0.03687279	0.107018203	0.028689162	-0.040898192	-0.019479083	0.08066471	-0.001763693	-0.032705036	-0.041377535	0.013365117	-0.018054376	-0.135111142	-0.020015087	0.263573498	0.236641852	0.224702428	0.105052323	0.018703492	0.036065588	-0.029796376	0.155969977	0.185469317	-0.01048689	0.008760368	0.373399968	-0.021577175	0.294839307	0.296824274	0.364662059	-0.047095447	0.200410843	0.094134013	0.001002417	0.217920857	0.162320916	0.074974035	0.011231238	0.152557719	0.173971263	0.230076988	0.23288465	0.003974896	0.178151542	-0.020822076	0.126566268	0.396357506	-0.023023552	-0.159201129	-0.060470711	-0.020578329
0.066767558	0.080472058	0.117075447	0.089977591	0.074676012	-0.060259172	0.040416649	-0.02425004	0.038133659	0.027145167	0.038270642	-0.115673221	0.043964697	-0.030778521	-0.029143468	-0.047018109	-0.028272262	-0.019768557	0.016397638	0.067742347	-0.021508186	-0.048421144	0.099199614	0.014830183	-0.042429861	0.069471637	-0.006446377	0.04684771	-0.018329933	0.019158579	-0.047679764	0.036746926	0.01051133	0.000338376	-0.00838999	0.052088865	0.045423998	-0.025641545	-0.013990602	-0.061667973	-0.058416557	-0.032944011	0.010103163	0.017475413	-0.027670251	-0.024298154	0.029363144	0.053325493	0.040229763	0.056214868
-0.089094868	0.004540922	0.057563229	-0.04258772	-0.090560729	0.282214768	0.011412557	-0.08276381	-0.100144992	-0.029371708	0.025851877	-0.151666447	0.026165408	0.296774173	0.305897583	0.299893377	0.229056273	0.016015516	0.243717271	-0.009852869	0.17707834	0.265597035	-0.019720245	-0.05244774	0.389571561	0.054723161	0.291374761	0.293082381	0.221858582	-0.018387788	0.45504504	0.110028259	0.113413279	0.134691429	0.351002093	0.00050876	0.011039382	0.306792449	0.383897188	0.269601165	0.261647779	0.033348187	0.105627693	-0.001433263	0.179236673	0.267754175	0.111131283	-0.082734386	-0.079466666	0.050840706
0.054486969	-0.020115687	0.010663423	0.082300955	0.034716232	-0.110702653	-0.019290209	-0.0226633	0.031289063	-0.071501153	0.01567276	-0.038648206	0.033514595	-0.064026513	0.002396705	0.021686509	0.005209337	-0.011580967	-0.003038493	0.010753486	-0.094028456	-0.113563995	0.028177015	-0.027792124	-0.112065727	0.018196117	-0.065376664	0.004391811	-0.106270674	0.113323614	-0.066394794	0.037168811	-0.029503919	-0.053488734	-0.070814844	-0.017879817	0.065981245	-0.032652549	-0.041136969	-0.121596708	-0.119842963	0.061110085	-0.062139761	0.084737828	0.000708171	-0.026039572	-0.00854427	0.021686111	0.022845996	-0.004767784
0.061117043	0.010532603	-0.008111451	0.053375196	0.034079826	-0.113003139	-0.035458024	-0.016587918	-0.035355833	-0.021660478	-0.002713829	-0.019149249	-0.015102772	-0.084742813	-0.092482075	-0.107416841	-0.083956103	0.045914474	-0.026528259	0.085832701	-0.0703693	-0.062891281	0.028372649	0.049894149	-0.10965132	0.005300991	-0.061298178	-0.04472478	-0.044725973	0.041686479	-0.156614151	-0.020490056	-0.053881194	-0.061058805	-0.104788311	-0.055181443	0.052032203	-0.124369577	-0.131800081	-0.064323145	-0.066119436	-0.006588728	-0.045913494	0.01332257	-0.002535293	-0.05507627	-0.002690766	0.065924384	0.035133942	0.107697752
-0.008839113	-0.031910771	0.008797347	-0.08747075	0.008554595	-0.034800742	0.011071391	0.019568734	0.020547896	0.04173161	0.010367586	0.001919748	-0.075684613	-0.050028363	-0.068362265	-0.087401761	-0.051626834	0.003193753	0.007187743	0.007500678	-0.082249079	-0.115041785	-0.032874824	0.010446118	-0.024903545	-0.009241315	-0.053209002	-0.051945136	-0.114127436	0.014164352	-0.096550223	0.024430749	0.055162144	-0.062676759	-0.053322127	0.027680376	-0.003668338	-0.050715666	-0.09553249	-0.117749443	-0.115163659	-0.052914954	-0.030114082	0.023075826	-0.013915848	-0.041051876	0.024479856	-0.025165582	0.015543928	0.039461145
-0.010496035	0.044477639	0.029050806	0.040615066	-0.008855614	-0.058368046	-0.004397392	-0.063849965	0.016450324	0.019107285	0.012371639	-0.026750733	-0.005175951	-0.054458751	-0.01355142	-0.05677554	-0.063101825	0.003034503	-0.002123945	0.022096266	-0.038698506	-0.061728612	0.050613659	0.091438482	-0.03116442	-0.004574735	-0.037004803	0.006748561	-0.046225832	0.055773499	-0.069529507	0.0396365	0.045018415	-0.046139745	-0.037395275	-0.007701892	0.06800518	-0.080440063	-0.066958633	-0.062439375	-0.063181749	-0.005093244	-0.020843548	-0.00110164	0.011662666	-0.023571883	0.01744241	0.020270948	0.037461466	0.051505145
-0.000801827	-0.006955343	-0.015115695	-0.029067322	-0.026119496	-0.053777015	0.001635841	0.006638617	-0.023944263	0.001066833	-0.052817734	-0.003133725	-0.06088007	-0.036222268	-0.061378897	-0.080418393	-0.060674098	-0.010401996	0.00374288	-0.032387529	-0.136226492	-0.162751166	-0.043863515	0.360229881	-0.053309602	-0.055064739	-0.045504532	-0.056000162	-0.100820565	0.003064722	-0.10454357	0.036018071	-0.023887402	-0.048648787	-0.003072689	-0.029625196	0.000430626	-0.054659753	-0.06175744	-0.159079852	-0.155495619	-0.016477377	-0.071278083	-0.029348446	-0.087418462	-0.011215148	-0.046193823	-0.076147653	-0.035937366	-0.036593058
-0.066439727	0.020761622	-0.009641927	-0.046502383	-0.035788852	-0.067329224	-0.084081952	-0.010186282	-0.039049613	0.002768687	-0.020053061	-0.055569927	-0.022124711	-0.041565017	-0.016244565	-0.021194854	-0.068180151	-0.049691968	-0.055072293	-0.06690714	0.061781283	0.044464517	-0.050592997	-0.064072638	0.164278844	0.087029963	0.099696452	0.109058838	0.042438993	-0.081765561	-0.053695899	0.031840177	0.033838465	1.21536837	0.02919276	0.062768995	-0.038304654	-0.032323312	-0.061664196	0.063445363	0.072853874	-0.071132351	1.06105491	-0.001853358	-0.007393928	0.094380742	-0.017644818	-0.098519483	-0.086154795	-0.081041677
-0.011619935	-0.046950313	-0.041964436	0.024680858	0.058691503	-0.13737087	-0.046624058	-0.086717838	0.031412527	-0.041701603	-0.056813116	-0.118178685	0.028035658	-0.131020925	-0.081626789	-0.101442855	-0.110764484	-0.116682802	-0.01999958	0.006051119	-0.17233861	-0.209069638	0.378200947	0.031350696	-0.136015948	0.026861856	-0.17036756	-0.142922176	-0.221634333	0.058476982	-0.139435363	-0.076475299	-0.089453728	-0.129691053	-0.024984661	-0.044714442	-0.018929757	-0.116509635	-0.113068151	-0.242285422	-0.241141839	0.058959307	-0.135790492	0.151258067	-0.026292862	-0.118827218	-0.035600773	0.989305445	0.579437673	-0.014795205
-0.034830763	0.193872819	0.052419693	-0.050282846	0.049348005	-0.077433189	0.141170405	-0.036099003	0.01214002	0.089902439	0.035463179	-0.098900014	-0.051698407	-0.072858262	-0.052973804	-0.078059455	-0.055264349	0.059130287	0.025460609	-0.01710424	-0.086053002	-0.127055167	0.246603068	0.073981949	0.031421275	-0.018037477	-0.046085468	-0.063736641	-0.142559737	-0.009220241	-0.08121723	0.063282733	0.091850824	-0.013895768	0.104178731	0.046563405	-0.052180533	-0.05113596	-0.087465978	-0.118558023	-0.113254242	-0.006463674	-0.012839663	0.074907631	-0.013282225	-0.028215003	0.162843799	0.193462466	0.088176727	-0.058363274
-0.006643999	0.043337437	-0.028168878	-0.002238065	0.002984004	-0.120579969	-0.02389794	-0.02488585	-0.015364412	-0.038556155	-0.020718891	-0.096950238	-0.034494568	-0.115062064	-0.094345566	-0.127751615	-0.07389369	-0.094566847	-0.027781587	-0.023807678	-0.176570581	-0.230718975	0.368754859	0.078483314	-0.188617165	-0.022744019	-0.148861767	-0.165625431	-0.235684374	0.002824952	-0.175007499	-0.075104869	-0.012256739	-0.089824916	-0.08723754	-0.051220655	-0.058773032	-0.109592272	-0.15091453	-0.250733061	-0.250587926	0.009408902	-0.037348752	0.109140551	-0.074622942	-0.143139083	0.023346811	0.864649581	0.603827871	-0.068394871
-0.025060012	-0.078528857	-0.038597309	-0.024315053	-0.008664752	-0.075483611	-0.106325547	0.102416039	0.014422414	-0.072947331	-0.083676768	0.055257376	-0.044035489	-0.113453653	-0.088632425	-0.087702966	-0.049376449	-0.042093069	-0.075152585	-0.025194609	-0.190049824	-0.190781264	-0.046377726	-0.017035053	-0.17186563	-0.087199567	-0.184639677	-0.096621796	-0.149707128	0.015915512	-0.141559699	-0.121532888	-0.031116506	-0.155112503	-0.134608538	-0.061870963	-0.000530445	-0.073426475	-0.07009593	-0.18877403	-0.186632	-0.057931051	-0.097033939	-0.014999985	-0.056928428	-0.127108649	-0.03761417	0.049028509	0.00409339	0.010149487
-0.023648626	0.042973606	-0.006899675	-0.005486301	0.059309817	-0.156943389	-0.032193883	-0.035733382	0.038465282	0.001683556	-0.012152162	-0.099033618	-0.02332078	-0.15170283	-0.136255917	-0.14819534	-0.112309474	-0.088551706	-0.025427422	-0.007641651	-0.192243944	-0.23729537	0.368169151	0.081447642	-0.144494602	0.022376992	-0.170137532	-0.15467352	-0.245034235	-0.029211861	-0.216917851	-0.069089729	-0.026376961	-0.109048315	-0.033185969	-0.037772626	-0.051315689	-0.1510034	-0.192991289	-0.257032109	-0.256831505	0.061186231	-0.065447243	0.161084288	-0.078259463	-0.162528891	0.030748684	0.807096882	0.535125838	-0.066928214
-0.090750995	0.064233862	-0.06778948	-0.056391628	-0.030701381	0.115537416	-0.031734621	-0.101892773	-0.125098234	-0.06153596	-0.076647473	-0.16347346	-0.065517425	0.138860973	0.155028987	0.137209816	0.059050762	-0.088258852	-0.02164	-0.157448776	1.060934428	1.174358848	-0.233657457	-0.06602977	0.20237056	0.024666742	0.529623441	0.250933651	1.130121171	-0.062477945	0.200282409	0.046080086	0.005256059	0.84803483	0.055857796	0.036960055	-0.111373454	0.100121717	0.183549959	1.288802393	1.292109279	-0.025940562	0.737486663	-0.093337973	0.009397569	0.565410496	-0.070356377	-0.22156614	-0.141251536	-0.074290126
-0.088237777	-0.191739949	-0.080197509	-0.139412101	-0.10667725	-0.120134624	-0.118859824	0.053882174	-0.022629303	-0.095521555	-0.070417811	0.172521306	-0.145265208	-0.236039059	-0.219538229	-0.227317453	-0.169132921	-0.067496228	-0.103162802	-0.103349091	-0.246072048	-0.279696794	-0.109000799	-0.11671163	-0.190501532	-0.114100397	-0.214313974	-0.150758062	-0.266745602	-0.12741542	-0.257599725	-0.15403612	-0.105110789	-0.182845374	-0.19728708	-0.109018095	-0.068534041	-0.151081733	-0.208878378	-0.287895915	-0.286863271	-0.101472677	-0.142738869	-0.072187064	-0.143902532	-0.225731309	-0.124310927	-0.103343922	-0.099521509	-0.143054984
-0.095924354	-0.184116993	-0.076901161	-0.138057179	-0.110148159	-0.118391416	-0.116229107	0.054294118	-0.025101763	-0.095830712	-0.058190902	0.168717582	-0.147904076	-0.240286538	-0.219847386	-0.228347711	-0.168887384	-0.063423309	-0.11317909	-0.103380902	-0.245992919	-0.274181672	-0.104095839	-0.115301238	-0.189701302	-0.117904121	-0.207134772	-0.144910125	-0.262561744	-0.127780046	-0.258408106	-0.157950783	-0.103533989	-0.172892707	-0.196986074	-0.107829581	-0.06706818	-0.152389338	-0.208244556	-0.282380793	-0.28373333	-0.092407519	-0.135115913	-0.067448513	-0.148427357	-0.220715411	-0.121569272	-0.104762465	-0.099997074	-0.146248546
-0.045271123	-0.136736452	-0.075282808	-0.136272419	-0.112468128	-0.094141582	-0.112391982	0.045151422	-0.005123066	-0.097207703	-0.078760277	0.17477348	-0.143900544	-0.220918004	-0.204139827	-0.209700278	-0.141975023	-0.030353853	-0.131529692	-0.100209408	-0.229730667	-0.263688229	-0.125386316	-0.071193388	-0.18481026	-0.127102286	-0.189874072	-0.125985345	-0.256949601	-0.099980175	-0.247859194	-0.1180586	-0.106020366	-0.161678162	-0.203188896	-0.1077089	-0.047810584	-0.141008385	-0.181775949	-0.277767098	-0.276401638	-0.098222056	-0.126397488	-0.082637364	-0.13743469	-0.181045106	-0.108080485	-0.112462959	-0.084733269	-0.132593351
-0.036108347	-0.137502684	-0.062736404	-0.143029337	-0.035632782	-0.067117685	-0.118316861	0.094640394	0.018184387	-0.097474711	-0.033930729	0.322665024	-0.152543419	-0.202991075	-0.195975499	-0.228660447	-0.188281566	-0.064679023	-0.103451878	-0.049943867	-0.242256395	-0.255912186	-0.056538552	-0.04910626	-0.141922138	-0.085822774	-0.185037903	-0.153765136	-0.214948988	-0.097751064	-0.234758096	-0.124482703	-0.051095402	-0.184465714	-0.14998348	-0.04263305	-0.045304126	-0.115260283	-0.181099979	-0.271655134	-0.268792003	-0.083290471	-0.126941843	-0.065819822	-0.145522872	-0.230014177	-0.099305994	-0.070406876	-0.073351721	-0.085988785
-0.077445118	-0.156818135	-0.062415716	-0.124792059	-0.092944717	-0.055814071	-0.117164133	0.0535255	-0.008231137	-0.047730859	-0.04997349	0.260305381	-0.191605948	-0.233178513	-0.18755629	-0.210534107	-0.137150981	-0.054429327	-0.14467771	-0.108531596	-0.221800344	-0.25459305	-0.106362129	-0.058326295	-0.190802736	-0.125051711	-0.170794416	-0.138911486	-0.233265991	-0.105806243	-0.234714754	-0.130873803	-0.072740564	-0.176656668	-0.135684523	-0.12806793	-0.02850905	-0.117934938	-0.157482177	-0.263180456	-0.260594671	-0.108652077	-0.138657997	-0.080198504	-0.151303809	-0.198464262	-0.077352271	-0.098708357	-0.075360744	-0.094986942
-0.067612535	-0.137278421	-0.06988956	-0.122115018	-0.059537673	-0.096514038	-0.117482435	0.036011709	-0.001504836	-0.053318747	-0.044356575	0.244011915	-0.147826141	-0.226396742	-0.184657372	-0.223000191	-0.145234988	-0.043487357	-0.099400232	-0.103635782	-0.239369604	-0.261789548	-0.097694402	-0.044056166	-0.170819267	-0.121653569	-0.186699597	-0.144998598	-0.249282111	-0.129310721	-0.249843365	-0.100517571	-0.075000293	-0.151791899	-0.113315874	-0.08456547	-0.019674915	-0.127960371	-0.192357865	-0.274703561	-0.272450592	-0.099596065	-0.114181514	-0.067758862	-0.121224924	-0.176151082	-0.050989831	-0.088154673	-0.058095272	-0.118768767
-0.138251818	0.038310604	-0.012949409	-0.105334654	-0.036267399	0.063820924	-0.019716865	-0.129701988	-0.085900511	-0.059003458	-0.007052563	-0.152176805	-0.116235469	0.275962044	0.096878054	0.138521993	0.069182561	-0.108912525	-0.022047372	-0.070048214	1.237307778	1.278455675	-0.277941061	-0.092896007	0.343742769	-0.052399229	0.545302172	0.342993635	1.054830219	-0.084462881	0.298832303	0.094652124	-0.013955412	0.618039945	0.095055519	0.067116279	-0.093420481	0.145310126	0.141762475	1.350132374	1.35587991	-0.066507721	0.458567839	-0.122312043	0.016034801	0.580811881	-0.016181938	-0.280493643	-0.194354761	-0.085846831
-0.184432313	-0.049305472	-0.032504631	-0.168100476	-0.069190726	0.215943246	-0.026347735	-0.213268804	-0.133634147	-0.074675827	-0.093503784	-0.170955456	-0.075107255	0.307327658	0.283058538	0.375512374	0.169829355	-0.105780795	-0.031118892	-0.029530163	1.346496847	1.65284356	-0.391627717	-0.129092025	0.431132396	-0.043554159	0.711014477	0.342020636	1.356719703	-0.124874567	0.609375002	0.097839323	0.013638288	0.474843611	0.170352834	0.037687519	-0.093395032	0.276742392	0.333822708	1.783484146	1.773755742	0.023932718	0.327574755	-0.092721448	0.023437669	0.585885037	-0.000403203	-0.378593421	-0.268491792	-0.1398485
-0.063965079	0.041596614	-0.07805707	-0.035429991	-0.029764168	0.026891678	-0.079166655	-0.097072708	-0.09897795	-0.091994382	-0.040431773	-0.141790721	-0.074842036	0.194269057	0.161235785	0.100427892	-0.002969703	-0.098360033	-0.096862163	-0.050565163	0.660717523	0.791947594	-0.207703582	-0.064149579	0.223054851	0.137374633	0.446524635	0.204000841	0.774612537	-0.016166829	0.206822023	0.077469955	-0.048444008	0.898284268	0.007371846	0.035844903	-0.055743492	0.104608966	0.146213341	0.871001713	0.880354755	-0.084133644	0.675077913	-0.018682034	0.063418921	0.292162863	-0.042405606	-0.223568801	-0.199943841	-0.057044934
-0.004432781	-0.040928015	-0.037106994	0.029815647	0.008634319	-0.087694218	-0.110548571	0.039506475	0.029613651	-0.058310787	-0.031154678	0.035392003	-0.065786819	-0.109467218	-0.060794182	-0.094311171	-0.036459454	-0.038162104	-0.06545281	-0.011390105	-0.141909811	-0.164274285	-0.008555006	0.013909471	-0.160834591	-0.088316309	-0.144431777	-0.072610937	-0.145609754	0.036431804	-0.152882796	-0.064406846	-0.061299172	-0.128328178	-0.113537553	-0.021829471	0.017212381	-0.086191775	-0.085024533	-0.177188298	-0.175989247	-0.059547017	-0.083839597	-0.03137079	-0.060097535	-0.095276615	-0.041060624	0.04275312	-0.005454689	0.031608757
-0.034258376	-0.105810219	-0.035703361	-0.038228309	-0.052365033	-0.064435674	-0.07480943	0.033976442	0.017039015	-0.088080912	-0.06120215	0.058983363	-0.052956507	-0.107619831	-0.063883565	-0.091354398	-0.051252863	-0.01895282	-0.050681072	-0.030066366	-0.173454955	-0.169582441	-0.0278969	-0.032834266	-0.128756425	-0.084971251	-0.149684463	-0.071761998	-0.131004424	-0.006928304	-0.126906255	-0.075650218	0.013323962	-0.139516082	-0.104423685	-0.003230349	0.007189334	-0.071752852	-0.065704311	-0.168518185	-0.16515583	-0.068127863	-0.096469703	-0.037400047	-0.082823057	-0.095426124	-0.033943652	0.039109044	0.005933421	0.018423958
-0.099120102	0.061023402	-0.015142336	-0.060822414	-0.033856372	0.03289489	-0.060849254	-0.090570272	-0.102071706	-0.045831383	-0.033984807	-0.11376619	-0.104061842	0.089111753	0.055523788	0.003147231	-0.015604183	-0.083648138	-0.066452451	-0.080672478	0.599658328	0.647739889	-0.189608058	-0.044279038	0.234383117	0.074096665	0.410759449	0.228087051	0.626632918	-0.054206256	0.099224068	0.119029001	0.009533956	0.973180375	0.073281922	0.08788765	-0.066325607	0.089644775	0.078165012	0.71930565	0.728270406	-0.071141298	0.751859977	-0.024715665	-0.008956016	0.201427582	-0.060864364	-0.201812302	-0.174526368	-0.109561854
-0.144701966	-0.019615072	-0.134165579	-0.125041969	-0.092473526	0.287512983	-0.003923815	-0.218080321	-0.122082214	-0.139061392	-0.09016131	-0.187249121	-0.096115812	0.438249566	0.40316393	0.494341971	0.220376219	-0.14159966	-0.050352431	-0.047155092	1.610988877	1.961600107	-0.421622304	-0.100400072	0.379061019	-0.011644986	0.884259477	0.325172277	1.651220635	-0.077877739	0.739908625	0.017534063	-0.032886156	0.37667723	0.092099939	-0.056207725	-0.096819815	0.315196945	0.449656961	2.104610351	2.096102272	-0.034905915	0.234012328	-0.150949919	0.058730471	0.830241704	-0.021189884	-0.345408453	-0.272859554	-0.058460694
-0.174930956	-0.044629946	-0.047187896	-0.156435814	-0.071116049	0.181013679	-0.043360712	-0.215249596	-0.11342721	-0.060625985	-0.088717319	-0.196399769	-0.063609002	0.226857779	0.206526981	0.368261998	0.165851668	-0.09927478	-0.020785494	-0.098961647	1.507373977	1.736396459	-0.352006519	-0.11365545	0.414563173	-0.0618984	0.705150834	0.36078537	1.412815289	-0.121752181	0.523857415	0.040222804	0.003503507	0.396370628	0.150788268	0.025223026	-0.100645409	0.198103001	0.281420305	1.866704229	1.853758604	0.041532596	0.338240968	-0.12565412	0.007589548	0.726016642	-0.019024791	-0.354503632	-0.228038555	-0.123468947
0.030232561	0.004442906	0.022630481	0.03508225	0.010073539	-0.103339548	-0.045985266	0.052649721	0.001931478	0.038646601	0.040952455	-0.032671834	0.023238457	-0.067812741	-0.079379387	-0.088434405	-0.05082899	0.03555364	0.014752844	0.049456756	-0.094874811	-0.115353328	-0.003954035	0.037092665	-0.099044752	-0.006723922	-0.105717174	-0.007215591	-0.088701215	0.055121983	-0.120824511	0.027280957	-0.030350274	-0.081736932	-0.07643156	0.004460004	0.065578646	-0.087304143	-0.093514321	-0.131373623	-0.131006611	-0.003581456	-0.06991978	0.02548228	0.023990971	-0.049240062	0.016679955	0.015348294	0.028434083	0.041423844
-0.087865198	-0.166017891	-0.101291557	-0.124173745	-0.093269381	-0.09984856	-0.103676937	0.042939012	-0.022312193	-0.084387928	-0.08574305	0.162299245	-0.167745989	-0.2381626	-0.211677292	-0.219622924	-0.15339534	-0.055308684	-0.11604739	-0.111574257	-0.225675045	-0.25447396	-0.123493997	-0.10097405	-0.211817457	-0.140186684	-0.188480977	-0.152049563	-0.232592208	-0.109015312	-0.261775631	-0.140461843	-0.090704472	-0.175261783	-0.196359807	-0.120238604	-0.067606769	-0.14366455	-0.197356466	-0.258790228	-0.256259913	-0.118184649	-0.147469467	-0.085182591	-0.157175405	-0.178598094	-0.093152876	-0.098200982	-0.084172214	-0.130479155
-0.064548004	-0.163224345	-0.074812612	-0.140572583	-0.10478692	-0.095612811	-0.103712326	0.064259311	-0.008591191	-0.077600591	-0.065199321	0.238090416	-0.143929571	-0.230210407	-0.228575354	-0.239960084	-0.165523041	-0.070542667	-0.082191025	-0.100404843	-0.21866583	-0.247631153	-0.128355217	-0.041712737	-0.18705806	-0.133565754	-0.188294489	-0.125792495	-0.207610934	-0.117870323	-0.260479756	-0.146654327	-0.089519536	-0.172357299	-0.190903734	-0.118831791	-0.063537429	-0.147915608	-0.191179291	-0.257106068	-0.256905464	-0.092537743	-0.138574296	-0.08033668	-0.147670072	-0.205314226	-0.11720648	-0.127024947	-0.108336757	-0.104721311
-0.049724176	-0.115840026	-0.073689706	-0.129964424	-0.044422781	-0.0623177	-0.117399728	0.116358521	0.013831934	-0.113420252	-0.013654804	0.330404883	-0.162220927	-0.197636397	-0.18823564	-0.2330129	-0.189971491	-0.070695555	-0.102645685	-0.047861878	-0.242060363	-0.255383338	-0.069544219	-0.044417214	-0.141892514	-0.086902537	-0.18988958	-0.151072985	-0.215862343	-0.06921021	-0.23572692	-0.095553564	-0.057389281	-0.19103694	-0.153448424	-0.041660448	-0.053151146	-0.107354016	-0.179017991	-0.271570041	-0.266599076	-0.094742996	-0.134566986	-0.03716803	-0.156864459	-0.225047784	-0.123128178	-0.084632868	-0.083805799	-0.094445967
0.007546405	0.037226069	-0.059796132	0.005406959	0.006801645	-0.142999316	-0.056079887	-0.068882762	0.028169262	-0.050713677	-0.028106053	-0.11648518	-0.000723494	-0.154233146	-0.120592296	-0.1161128	-0.088214516	-0.117429948	-0.028179614	-0.041512132	-0.167982578	-0.195006475	0.38322261	0.078750919	-0.140146722	0.033991353	-0.163515409	-0.149715478	-0.191706946	0.019067721	-0.164921825	-0.069234863	-0.027243197	-0.138980475	-0.047364841	-0.046238158	-0.008860386	-0.152646206	-0.154141492	-0.214743215	-0.214875427	0.032918151	-0.097930991	0.150289044	-0.016778184	-0.11580245	-0.01183048	0.81321978	0.544022203	-0.076946888
-0.009403747	-0.056049866	-0.045683465	-0.011432254	0.048482564	-0.131715584	-0.078965256	-0.072353869	0.04217099	-0.024175883	-0.063582957	-0.109306178	0.015497007	-0.150437772	-0.107866361	-0.123189413	-0.118310896	-0.112303311	-0.027102237	-0.013254789	-0.169401321	-0.204690146	0.386241413	0.022972244	-0.15171635	0.04327819	-0.170924838	-0.146086512	-0.213094643	0.020644322	-0.168448401	-0.107429764	-0.075422575	-0.153101691	-0.053054721	-0.025968396	-0.014605735	-0.145855489	-0.139252254	-0.236130912	-0.234654513	0.031222062	-0.115047551	0.163403264	-0.02685014	-0.136801862	-0.034383033	1.010991364	0.598738412	-0.03188234
-0.096214027	-0.190064537	-0.080130708	-0.137847628	-0.107054203	-0.118126396	-0.11568674	0.045517639	-0.021231237	-0.09329145	-0.061753265	0.172699047	-0.150523461	-0.238634785	-0.219360489	-0.229469424	-0.169177058	-0.063546574	-0.104094448	-0.105944817	-0.246615409	-0.275636201	-0.108989466	-0.118253439	-0.191765994	-0.113589841	-0.211362767	-0.147973264	-0.262352194	-0.128679882	-0.258198556	-0.159072496	-0.10399007	-0.181946532	-0.193226487	-0.101296528	-0.064584387	-0.156062639	-0.211640512	-0.283724383	-0.282691739	-0.1019051	-0.140564233	-0.072619486	-0.146775604	-0.22466606	-0.122025353	-0.103665405	-0.10089691	-0.145151486
-0.050090791	-0.114154276	-0.082654065	-0.1302201	-0.118230774	-0.093969011	-0.128749268	0.035339516	-0.016321705	-0.097867172	-0.089071408	0.172782748	-0.13984512	-0.211482056	-0.198864078	-0.20276045	-0.138807108	-0.018699132	-0.147332285	-0.08517106	-0.212806361	-0.246652985	-0.130316922	-0.045116644	-0.185025974	-0.127761755	-0.197300798	-0.126311998	-0.240025296	-0.110790529	-0.239088878	-0.124708755	-0.112670521	-0.154294579	-0.204902281	-0.093003367	-0.06172722	-0.137230308	-0.177443179	-0.261064669	-0.259865617	-0.115134035	-0.120123292	-0.086014829	-0.133656613	-0.181981921	-0.117836922	-0.103692643	-0.07956846	-0.119884714
-0.049446432	-0.160381492	-0.04828436	-0.139227403	-0.074597693	-0.080233893	-0.106194528	0.073425665	-0.011128862	-0.041587086	-0.052926685	0.283478236	-0.171372967	-0.208008762	-0.189122751	-0.204445803	-0.150199592	-0.070362342	-0.10319998	-0.095897911	-0.20422989	-0.24650785	-0.115916172	-0.032823728	-0.165965801	-0.110753947	-0.170253043	-0.123448866	-0.247534927	-0.109203192	-0.226740493	-0.109420496	-0.04296686	-0.122032709	-0.146015137	-0.105394299	-0.060250822	-0.111014593	-0.174136293	-0.260975004	-0.260386114	-0.087808934	-0.083701222	-0.069062491	-0.124858264	-0.169134312	-0.112033917	-0.096170089	-0.067109136	-0.101989397
-0.083177146	-0.175197169	-0.093552692	-0.122259159	-0.084643008	-0.095826139	-0.093164606	0.053007588	-0.017568671	-0.083860075	-0.082608138	0.174198309	-0.174651024	-0.231311244	-0.203439204	-0.219372418	-0.148818227	-0.055113647	-0.121676631	-0.104334616	-0.235464485	-0.264651685	-0.128568545	-0.102554031	-0.207961444	-0.134999408	-0.196550868	-0.150412324	-0.242603525	-0.112592188	-0.255867254	-0.138880073	-0.085350788	-0.183664491	-0.190007676	-0.125978784	-0.06835471	-0.138921029	-0.19216919	-0.268080445	-0.265772006	-0.117213041	-0.144168148	-0.085375839	-0.156259267	-0.189496921	-0.089185925	-0.101777858	-0.084199054	-0.133834154
-0.086812474	-0.167683163	-0.053145381	-0.134048477	-0.091273679	-0.081156592	-0.108836776	0.043215165	0.008416617	-0.055600544	-0.032660104	0.363374335	-0.16059164	-0.214201047	-0.207962041	-0.201762996	-0.145741767	-0.042551934	-0.113441525	-0.087279888	-0.206983077	-0.240219538	-0.110016146	-0.114454288	-0.157014962	-0.101858577	-0.182657891	-0.09713613	-0.212901792	-0.105521938	-0.23027025	-0.135415328	-0.093312723	-0.172877796	-0.154759011	-0.112363154	-0.036933428	-0.131296085	-0.17117614	-0.246421763	-0.247607892	-0.116799109	-0.135433818	-0.059834305	-0.138982662	-0.18403528	-0.11018315	-0.126491527	-0.106915828	-0.109734823
-0.020334384	-0.133044462	-0.021834839	-0.095360515	-0.048758334	-0.093944159	-0.124286871	0.06126854	0.020701183	-0.052523886	-0.041953104	0.206865762	-0.10953402	-0.197756282	-0.203221303	-0.226920221	-0.135620505	-0.029379859	-0.064158924	-0.063402235	-0.252220196	-0.295940358	-0.049528741	0.003000108	-0.128755232	-0.100113182	-0.178083561	-0.095945428	-0.250761492	-0.102944503	-0.257257963	-0.115531466	-0.09633769	-0.161369801	-0.13476421	-0.06735169	-0.018658176	-0.141421125	-0.18041367	-0.301809767	-0.301664632	-0.076447068	-0.132468098	-0.035512897	-0.086760186	-0.172249939	-0.074712409	-0.08580667	-0.080431117	-0.106048002
-0.052345549	-0.130054487	-0.034986435	-0.066854653	-0.049484803	-0.093172956	-0.095059907	0.037966058	0.038889751	-0.110272815	-0.046340548	0.33349685	-0.126069245	-0.19859369	-0.190302319	-0.170014068	-0.144722841	-0.047301817	-0.087017651	-0.067013108	-0.178950593	-0.20514245	-0.103894042	-0.033226726	-0.110289317	-0.104389688	-0.182692883	-0.073152906	-0.187698243	-0.077489454	-0.208283922	-0.11420557	-0.08230932	-0.169584628	-0.093611343	-0.067246119	-0.02226905	-0.139873352	-0.151297646	-0.217279892	-0.217911328	-0.074677417	-0.148947854	-0.019709509	-0.099967252	-0.155226225	-0.1323504	-0.106391156	-0.06939809	-0.07915075
-0.045650462	-0.048586757	-0.021413153	-0.048067254	-0.002629929	-0.139118253	-0.084592906	-0.002099491	0.021788501	-0.026530843	-0.038813421	0.051917884	-0.116600692	-0.191177502	-0.180556419	-0.165371345	-0.141189505	-0.079379784	-0.087478106	-0.032195076	-0.22156773	-0.240936861	0.193571217	0.021782139	-0.144419649	-0.038286959	-0.239121881	-0.148330534	-0.23203493	-0.104186897	-0.228325047	-0.100521349	-0.041888886	-0.185243676	-0.071218438	-0.074141015	-0.034988225	-0.154034729	-0.200293755	-0.260174377	-0.262192545	-0.035255432	-0.144804355	0.090879614	-0.078794672	-0.190244066	-0.006673622	0.370350944	0.247703309	-0.023254376
-0.01710762	-0.01560637	-0.019495584	-0.045594992	0.013654193	-0.136035829	-0.036635803	0.000372771	-0.014512292	-0.022283564	-0.056698399	0.025823446	-0.069974852	-0.174338686	-0.158891773	-0.147312205	-0.120135022	-0.077462216	-0.06581346	-0.032385342	-0.210220378	-0.249780341	0.202034165	0.019983263	-0.172899268	-0.026495852	-0.182899849	-0.13465347	-0.25224962	-0.078195644	-0.207880725	-0.110751561	-0.04718233	-0.13911706	-0.122939702	-0.037887938	-0.049822391	-0.138360769	-0.178740048	-0.267131899	-0.269150068	-0.066120231	-0.106055159	0.025901183	-0.085918603	-0.188271029	-0.00264822	0.474609407	0.323894296	-0.085847626
-0.016888924	-0.014999388	-0.018999541	-0.045709112	0.013983828	-0.13526244	-0.03691633	3.68E-05	-0.01396078	-0.022175806	-0.057422682	0.025820265	-0.070754603	-0.174009052	-0.158340261	-0.146760693	-0.119805387	-0.077354458	-0.066149457	-0.031944768	-0.210556375	-0.249672583	0.201864576	0.020312897	-0.172236817	-0.026110748	-0.183013969	-0.133214449	-0.252252801	-0.078864456	-0.207440152	-0.109534417	-0.046963633	-0.139674935	-0.12238819	-0.037336426	-0.049326348	-0.13836395	-0.178521351	-0.267246019	-0.269264188	-0.065679658	-0.10683491	0.02523237	-0.08547803	-0.187719517	-0.002318585	0.474939042	0.323225483	-0.086350031
-0.029543682	-0.068424097	-0.032153524	-0.080551599	0.004990045	-0.062328038	-0.040196774	0.074302439	-0.001876222	-0.093517105	-0.060647656	0.167481153	-0.043582391	-0.14838998	-0.129836785	-0.127576062	-0.051364	-0.062940189	-0.049849231	-0.027958731	-0.168296507	-0.180010872	0.008657183	-0.013586611	-0.122654999	-0.090795728	-0.097543501	-0.11874471	-0.17199645	-0.068000224	-0.165956855	-0.089739624	-0.045529185	-0.095972865	-0.083179134	-0.022811218	-0.051330997	-0.081682059	-0.116680814	-0.194588964	-0.192058649	-0.048048168	-0.044827965	0.002704072	-0.124203368	-0.126156326	-0.037438418	0.176561819	0.200464125	-0.040040903
-0.137687582	0.002986191	-0.02320169	-0.118083055	-0.065434718	0.113863793	0.019343079	-0.093249102	-0.053330477	-0.035807739	-0.041101182	-0.096365126	-0.106185979	0.274307508	0.143814641	0.202154846	0.083170372	-0.084995705	-0.047720123	-0.075363726	0.991754644	1.067737273	-0.285752691	-0.098544335	0.318791118	-0.034195749	0.484961096	0.239386489	0.914557853	-0.105642618	0.324024917	0.029041462	0.036475743	0.695651067	0.07809145	0.02813089	-0.100344602	0.133338296	0.16285036	1.135198304	1.132237157	-0.103773561	0.571901202	-0.129513512	-0.003702733	0.593523898	-0.012733298	-0.247479855	-0.158622976	-0.068198044
0.078389275	0.019761783	0.081326365	0.080188151	0.0494661	-0.081419823	0.039058545	0.030193991	0.007765101	0.037823905	-0.008794181	-0.089518542	0.063851343	-0.033246011	-0.020738972	-0.01354148	0.029832745	0.116881006	0.045935946	0.030051839	-0.110452345	-0.09853678	0.033330692	-0.003113248	-0.056823255	0.067115086	-0.056284666	0.000171172	-0.092852069	0.05574149	-0.066177887	-0.017085154	-0.020689268	0.026382116	-0.037205407	0.012290523	0.024485224	-0.069378209	-0.053067843	-0.098859257	-0.096606288	0.044686196	0.035259394	0.01362119	0.081521999	-0.013286599	0.008313432	0.027560888	0.031660648	0.091466515
0.003174866	0.008836315	-0.073431048	0.052067194	-0.006001231	-0.11847134	-0.045862995	-0.072311323	-0.021076957	-0.070117402	-0.052612955	-0.114477748	0.714619387	-0.107461972	-0.090240041	-0.068454118	-0.02618928	-0.035934981	-0.020181495	-0.048379791	-0.070401508	-0.090935495	0.070108839	0.017856143	-0.098534195	-0.006046958	-0.088787699	-0.067832225	-0.109712754	0.060513839	-0.124751501	-0.021354303	-0.081537123	0.02915757	0.056317854	-0.042178361	-0.067647327	-0.080414615	-0.104264037	-0.110117541	-0.108641143	0.140927453	0.025498782	0.113856238	0.021339776	-0.03131214	0.073658279	0.250383133	0.172221891	-0.004327012
0.025618667	-0.044158158	-0.067461634	0.002068064	-0.008629562	-0.096859578	0.021067201	-0.129687872	-0.064197891	-0.05993232	0.186771355	-0.142233681	1.682870554	-0.123070124	-0.075284598	-0.075797341	-0.011899468	-0.050988439	0.212047272	0.086722198	-0.070866536	-0.026224072	0.101427731	-0.064093315	0.012216763	0.040415058	-0.049592163	-0.028026527	-0.043281783	0.010015485	-0.085833312	-0.0602041	-0.026200016	-0.012465693	0.069498279	0.000123457	-0.016525888	-0.13413019	-0.079157708	-0.038694331	-0.040435153	0.211296747	-0.008913469	0.052818714	0.388525397	-0.019185632	0.052836011	0.041630811	-0.029541297	0.0009213
0.043411396	0.009856036	-0.059542445	0.005050484	-0.016741006	-0.131818173	0.045627186	-0.128203124	-0.05722168	-0.027773038	0.1909741	-0.154283446	1.567425977	-0.118534563	-0.099759491	-0.100660519	-0.01612806	0.046569171	0.194672452	0.071788028	-0.074651373	-0.072997632	0.069630888	-0.035539538	-0.006267444	0.15089702	-0.073068608	-0.027706634	-0.091109259	0.01998704	-0.122733332	-0.022830702	-0.001806438	0.032950757	0.035149847	0.046760232	-0.015207547	-0.11805701	-0.121771069	-0.0919578	-0.091868135	0.114378922	0.038000652	0.063067615	0.345745629	-0.031734621	0.014549257	0.017433264	-0.055957616	0.018769498
-0.032684757	0.018738881	-0.007615408	-0.084191897	-0.04052959	-0.062640178	0.023280804	0.013195925	-0.049614629	0.038908838	0.020413697	0.05501005	-0.077342529	-0.102718053	-0.129816108	-0.03836072	-0.083071774	0.03065723	-0.02486736	-0.002865922	-0.116023731	-0.145599217	0.078458264	0.076793588	-0.001933083	0.024101909	-0.017425127	-0.053603052	-0.141689525	-0.008960191	-0.117622401	0.028874458	0.000198211	-0.005759074	-0.044496342	0.031902208	0.041212504	-0.123651657	-0.127643063	-0.155406948	-0.152876633	-0.015633409	-0.014909325	-0.022347383	-0.073372795	-0.078321096	-0.015840176	0.121723339	0.017824333	0.057716714
-0.054882823	0.452276743	0.108027785	-0.038661924	-0.045532167	0.032590306	0.063929477	-0.045500953	-0.031597439	-0.003646469	0.007423537	-0.128049042	-0.013452212	0.139838942	0.056106712	0.17779288	0.070789779	0.02421245	0.237603121	0.022806035	0.006719534	0.02595705	-0.042419722	0.105072602	0.053803245	0.023758755	0.043414378	0.121669659	0.060097521	-0.006197063	0.16359671	0.121220536	0.019713073	0.05430386	0.056170134	0.06689301	0.014687831	0.06088443	0.089564454	0.01764699	0.01823588	0.041600591	0.042213735	0.102115431	0.16679902	0.036711935	0.089541193	-0.057286494	-0.064502475	0.018545037
-0.004225616	0.1492061	0.134722246	-0.012577626	-0.0005883	-0.043832698	0.186752269	-0.051977145	0.004915091	0.125499825	0.093248293	-0.121711822	-0.01782057	-0.008084014	-0.00411925	-0.019941526	0.020992049	0.041088842	0.035486639	0.039626957	0.044840675	0.009274503	0.039799528	-0.003078853	0.117939496	0.181915503	0.079094868	0.251758931	0.004974736	-0.00906775	-0.007013198	0.212370346	0.266343386	0.073565432	0.173723341	0.121266661	0.005493642	-0.038170056	-0.03006915	0.014388019	0.012037034	-0.041867017	0.065136283	-0.09023845	0.034962166	0.068953327	0.135982731	-0.07724173	-0.051675344	0.030817474
0.041670971	0.116003438	0.033847014	0.301734999	0.127735696	-0.115031844	0.007942643	0.07723436	-0.022463292	-0.014869562	-0.007183185	-0.207222052	0.086207864	-0.028306856	0.007608236	-0.010044527	0.036269572	-0.008810086	-0.021068607	0.027890921	-0.061914305	-0.099144557	0.065893568	-0.045489422	-0.083945367	-0.008265333	-0.060886234	-0.026451715	-0.090131687	0.258872523	-0.064178606	0.070614226	-0.046369177	0.01346015	-0.021338796	-0.025037943	0.039353387	-0.08019234	-0.056560024	-0.098579525	-0.096382025	0.007856954	-0.002956581	0.078300802	-0.023090752	-0.017721759	0.003767334	0.170119425	0.121356923	0.042877777
0.048346972	-0.038680811	-0.061596002	0.045375487	-0.023842271	-0.117896566	-0.035414682	-0.110454134	-0.026437401	-0.054898728	0.161185883	-0.126938264	1.233166665	-0.114264618	-0.103532597	-0.094005394	-0.014853458	-0.036525063	0.099596846	0.04366389	-0.110374807	-0.106890579	0.093037748	-0.01767961	-0.021023476	0.049941665	-0.072903393	-0.035085246	-0.121341231	0.004953662	-0.135436999	-0.048847006	-0.044186191	-0.016085315	0.042637012	-0.013480642	-0.028410438	-0.139136544	-0.11372921	-0.127736704	-0.125483735	0.12574894	-0.00693069	0.07382747	0.306028403	-0.043384371	0.041450684	0.082331175	0.011103599	-0.015178918
0.018707667	0.070741467	0.037453514	-0.039233914	-0.004446698	-0.074149962	0.019203909	0.01233625	-0.063398656	0.244561439	0.051005126	0.003950641	-0.050245667	-0.125931864	-0.117695962	-0.104174968	-0.060967151	0.172852929	0.000565422	0.026283305	-0.041334193	-0.06103614	0.062122648	0.020187246	-0.012721766	-0.033835696	0.040679084	0.005000383	-0.047308378	0.088194421	-0.133902547	-0.011590311	0.085593328	-0.057484115	-0.039032515	0.144921045	-0.008460172	-0.119408155	-0.114635408	-0.073561868	-0.075635506	-0.025922868	-0.056150665	-0.026923503	-0.052433027	-0.059156346	0.015472354	-0.019307307	0.033771862	0.013036277
-0.011869447	0.033729912	0.010592844	-0.093884713	-0.005236788	-0.079821352	0.027011563	-0.054351391	0.02744657	0.097054999	0.019096748	-0.030842142	-0.008546259	-0.040467162	-0.129968201	0.002479014	-0.133201725	0.072772758	-0.000224668	0.023829135	-0.084946598	-0.064987981	0.042750337	-0.018543858	0.043288727	0.197679724	-0.05673856	-0.077107729	-0.112942102	0.001870641	-0.04394483	-0.034124375	-0.020033776	-0.130550729	-0.036882731	0.003238884	-0.023727754	-0.156807996	-0.083697047	-0.063369032	-0.063723122	0.040016634	-0.096102094	0.015219661	0.039410646	-0.012520168	0.046410715	0.037202411	-0.025094606	-0.015543942
0.038060495	0.718672623	0.000560452	0.00574574	-0.035681889	-0.130457286	0.084818149	-0.05401102	-0.063071804	0.127681618	-0.005246729	-0.114204974	0.38729036	-0.055602731	-0.075323367	-0.093308946	-0.0752842	0.213838792	0.028294117	-0.031632629	-0.059589564	-0.07934698	-0.017648197	0.143156763	-0.065090768	0.054077211	-0.006364863	0.002831115	-0.067449706	0.076207084	-0.10140349	0.048698874	0.019911689	0.089337209	-0.018292954	0.285086051	-0.041248504	-0.092955254	-0.110203827	-0.10224547	-0.101379234	0.101095909	0.092001923	0.064262094	0.05090035	0.021545549	0.01951565	0.047971013	0.03271198	-0.034229548
0.04400287	0.05687533	0.03878597	-0.033574851	0.017021121	-0.01867945	0.007612014	-0.051396805	-0.007317981	0.039825374	0.013065304	-0.043696311	0.021310948	0.002647211	-0.045529185	-0.035558227	-0.007271657	0.013989991	0.11916002	0.047806594	0.017020724	-0.052215325	-0.022688748	0.081537507	0.043303439	-0.016639014	0.037074771	0.016982949	-0.036712545	0.027844995	-0.037662085	0.05946708	0.075998329	-0.004509722	0.042896863	0.040972734	0.062153465	-0.014237132	-0.058443794	-0.063076974	-0.061101351	0.02666324	0.011079343	-0.041233394	0.014630573	-0.018496142	0.075990575	-0.059299493	-0.052481737	0.077714696
0.084329661	0.094151309	0.012105824	0.159514447	0.076429359	-0.02300546	0.079667256	-0.067815127	0.017310993	-0.016808205	0.024104295	-0.160403163	0.106623357	0.021174561	0.024418224	0.021242953	0.023569881	-0.033047395	0.049380213	0.046032172	-0.072284284	-0.080337674	-0.028290553	0.056576909	0.024610875	0.053974026	0.0091743	-0.034048229	-0.048915199	0.090248576	0.012871062	0.107670515	0.03728134	0.100827112	0.065140657	0.044578836	-0.00623961	-0.009632582	0.001907422	-0.078108563	-0.074690738	-0.016657702	0.036762235	0.009244283	0.053570631	0.016672003	0.164187389	-0.001610804	0.019795383	0.034338285
0.049646425	0.072281486	0.016528458	0.032530264	0.024217818	-0.040826023	0.1093839	-0.076372313	-0.031849735	-0.046832018	-0.018455584	-0.086089186	0.307906606	-0.036084688	-0.041050485	-0.072237761	-0.002293733	0.010370171	0.209782573	0.013789586	-0.09232362	-0.120567842	0.03820225	0.033431292	-0.045461787	0.093120455	-0.049027927	-0.041274151	-0.093971198	0.009525805	-0.060585228	0.035268142	-0.028187368	0.023487969	0.270306758	0.072853278	0.010552683	-0.019521032	-0.03632585	-0.119725463	-0.119192043	0.120613952	0.021271383	0.110793696	0.00058252	-0.060223385	0.123402528	0.014904142	-0.002240848	-0.024529574
-0.137598513	-0.044683824	-0.127616819	-0.126314384	-0.111995347	0.217735959	-0.048906054	-0.180524211	-0.088686303	-0.123082848	-0.087495403	-0.155739168	-0.073758297	0.31000788	0.32245945	0.50261028	0.152873437	-0.130391478	-0.060555406	-0.062960468	1.483357353	1.793198633	-0.366926175	-0.066560407	0.320045043	-0.041650508	0.718631469	0.261275001	1.525031313	-0.072161019	0.60745127	-0.014912109	-0.050244673	0.246660525	0.043512195	-0.064802089	-0.103971978	0.220347789	0.334672442	1.942587848	1.945007225	-0.014545295	0.17022599	-0.129313504	0.048139211	0.823533296	-0.035275711	-0.33103852	-0.250113753	-0.041261825
-0.008197935	0.218564221	0.044827951	-0.003403716	-0.054039252	-0.003817847	0.329496299	-0.0636597	-0.053749976	0.074378585	0.184738673	-0.137110821	0.17639899	-0.072906177	-0.01696666	0.001435634	-0.017149371	0.036950115	0.241410225	0.001374598	-0.001288327	0.02188751	0.048585152	-0.000283915	0.113246076	0.031947935	0.136138801	0.136626096	0.018031498	0.039267499	-0.023355175	0.113545491	0.312570801	0.078523674	0.282020924	0.111303656	-0.014342902	-0.049741672	-0.047631452	0.025226008	0.024483634	0.164056569	0.074698478	-0.02160143	0.215536273	0.061486441	0.251103041	-0.059026322	-0.014655836	0.05746422
0.032058277	-0.000665043	0.032000025	1.32762356	0.010900808	-0.103843544	-0.045879099	-0.025289444	0.016182322	-0.016661082	-0.053682976	-0.078938018	0.036601791	-0.149135535	-0.135796456	-0.131150553	-0.054883022	-0.051593433	-0.057805798	0.023880628	-0.080235682	-0.112806511	0.053230062	-0.028088557	-0.118630193	-0.037514166	-0.075324758	-0.08570945	-0.123873535	0.025607533	-0.174135299	-0.106904098	-0.063858514	-0.086345657	-0.084423914	-0.032542803	-0.042424891	-0.168294121	-0.147601679	-0.123224404	-0.122912862	-0.061829013	-0.042966462	-0.023723778	-0.081738324	-0.09195621	-0.027311987	0.05300719	0.049396714	0.016180533
0.016032018	-0.006873232	0.008318999	-0.003580263	-0.029421014	-0.121422944	-0.036666818	-0.023898337	0.02561648	-0.002179216	-0.041253474	-0.014367356	0.00199331	-0.102814279	-0.072224242	-0.098918504	-0.098311125	0.022906237	0.019633746	-0.003794188	-0.172865071	-0.196006116	0.010134774	0.357538526	-0.08595439	-0.036622283	-0.09850656	-0.028627146	-0.1532679	-0.005284504	-0.157490129	0.009863193	-0.05492358	-0.038249383	-0.022904065	0.0196582	0.015323044	-0.094515552	-0.117921219	-0.204538053	-0.20100929	-0.009517071	-0.066148264	0.037629663	-0.052224272	-0.060999956	-0.088545741	-0.025200176	-0.00457056	-0.021423292
-0.010480925	-0.052966845	-0.027901075	0.030923045	-0.006566262	-0.056744326	-0.042600643	0.030130172	-0.036285889	-0.008279449	-0.062774179	0.014145266	-0.051533192	0.006295264	-0.041936602	-0.052211945	0.006249934	0.032947576	-0.009597193	-0.005623284	-0.069246991	-0.094606808	-0.031576762	0.085407436	-0.014674923	-0.073064234	-0.073710382	-0.099737422	-0.089088506	-0.001011974	-0.056090822	-0.017481789	-0.028352384	-0.063985756	-0.034994984	-0.048345794	0.022590917	-0.039876881	-0.061008306	-0.092322228	-0.088127833	-0.002748422	-0.10059332	0.001520528	-0.018774881	-0.033818597	-0.035293803	-0.027473027	-0.031971012	0.022898086
0.048005806	-0.024489016	0.00418226	-0.000339583	-0.014587245	-0.091335113	-0.054837294	0.048678993	0.039562739	-0.00914489	-0.056983301	0.032860495	-0.083683329	-0.129859847	-0.129611528	-0.116922573	-0.071717861	-0.045131158	-0.074917983	0.018916224	-0.130851336	-0.166639386	0.013597332	0.008715436	-0.093474757	-0.052463049	-0.11717626	-0.010964443	-0.139321641	-0.017353355	-0.162847193	-0.096558971	-0.033156147	-0.112000118	-0.079403841	-0.03817284	0.022668455	-0.101092941	-0.120560287	-0.172009571	-0.168591747	-0.036673578	-0.071893613	0.025283465	-0.059189946	-0.118165364	-0.095844231	0.015648703	0.020691441	-0.005591076
-0.050945297	-0.025037546	0.01999718	-0.041436185	0.020198181	0.08889087	0.018554778	-0.101914046	-0.023333306	-0.041033585	0.074540619	-0.132542852	0.067365791	0.089028251	0.077184259	0.096474062	0.164254787	0.005463025	-0.002302481	0.067957265	0.089090678	0.109825866	0.041615502	-0.085576244	0.110658502	0.48753694	0.091061728	0.129878323	0.062759253	-0.041254469	0.154998171	-0.007358142	-0.031042149	0.39050261	0.097216636	-0.046598013	0.058064044	0.073086885	0.140872779	0.105010373	0.110147747	-0.048648787	0.27618253	-0.060798755	0.047761065	0.090849195	0.070015197	-0.00420315	-0.063671231	0.013330125
0.015826046	0.051329989	0.071569928	0.01046938	-0.020252671	-0.038646814	0.12776015	-0.039469311	-0.020684496	0.095185345	0.024770921	-0.076199742	0.010274143	-0.068296458	-0.034544669	0.00549066	-0.05097989	0.116443415	0.009110481	0.053244177	-0.046656464	-0.017434472	-0.024240299	0.063289691	0.046023026	0.131687537	0.018882425	0.070290555	0.013322371	0.05269684	-0.024847081	0.088701001	0.121041006	0.031435987	0.045394573	0.080191133	0.015727235	-0.103763024	-0.017228499	-0.033343828	-0.032255715	0.018455371	-0.029744485	-0.054211624	0.041423844	-0.009397583	0.064121731	-0.038718785	-0.060190382	0.027627491
0.026688489	-0.019236529	0.00433157	0.550675539	0.057228425	-0.066446486	0.004886065	-0.010246522	0.03555185	-0.011047945	-0.000976386	-0.071217046	-0.010037171	-0.091325768	-0.138836533	-0.104570013	-0.090816405	-0.026122279	-0.032611991	0.035151636	-0.024311872	-0.052500625	-0.019534949	-0.005279931	-0.057825083	-0.050982475	-0.138160761	-0.083091656	-0.058131655	0.008145434	-0.109280929	-0.047929475	-0.041105357	-0.107080447	-0.066052833	-0.067755085	0.048610998	-0.143821415	-0.106488178	-0.055097344	-0.055839718	-0.007624752	-0.04833625	-0.024156796	-0.041401393	-0.070035093	-0.007054949	-0.026746955	-0.052378751	0.037047733
0.019315841	-0.007361323	0.016040368	0.583407209	0.048579983	-0.066608123	0.004280674	0.004013864	0.033670665	-0.034506695	-0.021439794	-0.094121104	-0.012694926	-0.022760918	-0.079202243	-0.104121487	-0.069123129	-0.045587239	-0.051966012	0.012913211	-0.025915711	-0.053993525	-0.063240002	-0.044436499	-0.054824968	-0.011649956	-0.127339472	-0.084029863	-0.070330134	0.004711108	-0.079156317	-0.063622521	-0.038049773	-0.062866628	-0.075366907	-0.062036974	-0.026156873	-0.101992777	-0.073201814	-0.05370584	-0.052784134	-0.027588936	-0.039844673	-0.039073272	-0.00966817	-0.040076889	0.009646088	-0.009158409	-0.027745602	0.003826382
-0.033268875	0.018709456	0.016040567	0.028270458	-0.006889138	0.030796201	0.048545389	0.020322043	-0.050198747	-0.041994855	2.70E-05	-0.006202034	-0.081088398	0.159400526	0.071008873	0.05418815	-0.031070977	-0.024564168	0.000341755	0.035988646	0.010971586	-0.00961787	-0.055196752	0.037658293	0.002031283	-0.071057398	-0.04696423	-0.026064225	-0.019242692	0.065117395	0.086697147	0.056135938	-0.050419233	0.149248249	-0.035151452	-0.037741213	0.03868696	0.074177981	0.038790941	-0.018870908	-0.024272705	-0.007508843	0.11630166	0.114909758	-0.006617159	0.04551247	-0.026131425	-0.047986734	-0.028078219	0.006378169
0.072330793	-0.007319572	0.026122066	-0.07757892	0.014286225	-0.089031446	0.065505084	-0.031333811	0.036596821	0.025109105	0.023532106	-0.073777582	-0.018865739	-0.075636898	-0.055530562	0.002365889	-0.000243953	0.094791891	0.056351851	0.049010019	-0.085226131	-0.104928078	-0.000739797	-0.010170178	-0.02272195	0.034153984	-0.054189158	-0.009215469	-0.066682877	-0.01083402	-0.073234818	0.049743049	0.01235812	-0.096328345	-0.025014483	0.022872836	0.088262615	-0.107109672	-0.073492879	-0.102033335	-0.101555384	0.011780563	-0.074415777	-0.031820509	0.065589978	-0.014408312	0.029490386	-0.050053016	-0.052054882	0.037648948
0.052979157	-0.025950106	0.004163373	-0.028425946	0.013294935	-0.101005662	-0.04359591	-0.032879794	-0.032954549	-0.010716918	0.011003197	-0.042097443	-0.003438111	-0.055494377	-0.085587775	-0.074951185	-0.045222414	0.024408482	-0.03100517	-0.001182557	-0.122827173	-0.13187901	0.086243253	-0.003784049	-0.073247343	0.025507927	-0.083802618	-0.056190825	-0.132184986	0.05662383	-0.106731129	0.039266505	-0.062407365	-0.118841732	-0.07193437	-0.01678057	0.090599484	-0.122966741	-0.114865834	-0.140854701	-0.136050144	-0.010455477	-0.101865933	-0.030482088	-0.032472622	-0.115799071	0.034767128	-0.015932227	-0.03607256	0.051301558
0.041198786	-0.079554344	0.061331366	-0.039596155	-0.019120023	-0.046056442	-0.026754112	0.031610149	0.040355016	-0.035088825	-0.004826434	0.075199292	-0.011668446	-0.12174562	-0.110847191	-0.121288943	-0.069427912	0.027161072	0.003364933	-0.015625456	-0.161066409	-0.176108933	-0.026491279	0.016774193	-0.05113596	-0.029316636	-0.082547699	-0.01799334	-0.118782286	-0.020332992	-0.147189139	-0.053554542	0.030982093	-0.11947277	-0.083548333	-0.030557837	0.009981687	-0.087986475	-0.134966603	-0.166058648	-0.164915065	-0.021958501	-0.058454331	0.013595145	-0.044752217	-0.067949923	-0.02943175	-0.06593096	-0.019729987	-0.001858925
-0.020809153	-0.115214356	-0.025083074	-0.047909793	-0.044296334	-0.054203672	-0.100632486	0.04781395	0.034038274	-0.084560698	-0.071937551	0.180597759	-0.097361785	-0.191796611	-0.148892385	-0.170317061	-0.111355958	-0.046162609	-0.114944366	-0.092554642	-0.195672505	-0.214098657	-0.118896406	-0.025930423	-0.140878559	-0.122831149	-0.18682326	-0.09947101	-0.203588116	-0.096097323	-0.209197078	-0.10507878	-0.082945129	-0.129561426	-0.167078369	-0.064997524	-0.040987858	-0.105452551	-0.135902822	-0.226291569	-0.228698023	-0.075812451	-0.105651963	-0.037152522	-0.120405609	-0.163849617	-0.043957952	-0.073634435	-0.044018789	-0.091878871
-0.047921125	-0.100502461	-0.035221434	-0.074855357	-0.0433963	-0.055134125	-0.113156027	0.054982017	0.01358262	-0.056868983	-0.045077875	0.225041209	-0.124418287	-0.213638998	-0.150821286	-0.169527966	-0.083608773	-0.052639994	-0.045373314	-0.03768296	-0.166982341	-0.198221907	-0.073010753	-0.056259615	-0.12733152	-0.131416368	-0.125517136	-0.080543447	-0.188432466	-0.064245408	-0.201030563	-0.075501107	-0.065737115	-0.173924356	-0.142326527	-0.099986139	-0.012519572	-0.090629718	-0.172222701	-0.207752291	-0.208383727	-0.08112498	-0.157725128	-0.041355665	-0.13204164	-0.154296369	-0.055982269	-0.066521837	-0.02636702	-0.064686379
-0.028486385	-0.083785718	-0.064544227	-0.060246448	-0.003326973	-0.061104333	-0.048347384	0.078854303	0.02730402	-0.041538972	-0.010111726	0.167983757	-0.121236058	-0.15570855	-0.134548297	-0.142826745	-0.116703479	-0.040249857	-0.044909082	-0.091467722	-0.141556915	-0.165862815	-0.059012007	-0.004541732	-0.05980488	-0.099390093	-0.049503691	-0.044856197	-0.134218463	-0.031165216	-0.18104113	-0.048633479	-0.038703079	-0.055754228	-0.022658727	-0.063633257	-0.002736494	-0.065703515	-0.132375252	-0.162246971	-0.162878407	-0.014319442	-0.059579424	-0.028965529	-0.094690311	-0.108901988	-0.042871031	-0.078815548	-0.051307736	-0.04602821
-0.046234778	-0.013504301	0.03596797	-0.06174233	0.004606929	-0.037084329	-0.034256388	0.06349109	0.0598663	0.000231214	-0.043835283	0.137144605	-0.085068272	-0.081155995	-0.080186575	-0.081864174	-0.119419686	0.02021349	-0.052229242	-0.021408182	-0.119367398	-0.126588748	0.01049284	0.013376648	0.021403993	-0.031327448	0.015840957	0.043619157	-0.015900616	-0.071656029	-0.110426897	-0.014462588	-0.074423531	0.006428668	-0.070693368	-0.020309929	0.018288168	-0.09143949	-0.09260196	-0.097346078	-0.094039192	-0.010379331	0.023016182	0.010474946	-0.043712217	-0.014602355	-0.073765653	-0.125851742	-0.098177522	-0.069101657
-0.062790283	-0.141775015	-0.059908661	-0.084676806	-0.051331793	-0.065843083	-0.086534134	0.090035247	0.049356951	-0.103854876	-0.022283365	0.235244184	-0.113438742	-0.175313078	-0.152211398	-0.186893242	-0.114342156	-0.092747691	-0.087366969	-0.062647534	-0.191447691	-0.209263681	-0.084829098	-0.036904203	-0.122675477	-0.124097798	-0.159023985	-0.109501812	-0.183776423	-0.057148715	-0.196818274	-0.074894324	-0.051373941	-0.182913766	-0.109991294	-0.139927429	-0.048078785	-0.105387937	-0.155585285	-0.223952712	-0.221422397	-0.102262171	-0.151737822	-0.023386986	-0.12311446	-0.167002223	-0.090820381	-0.099806809	-0.078733437	-0.067241348
-0.062580533	-0.110946201	-0.015212518	-0.082303753	-0.018672491	-0.009609321	-0.069960935	0.066226782	0.011070993	-0.067423661	-0.03876988	0.113199553	-0.108569569	-0.051739562	-0.041673172	-0.019498964	-0.058995903	-0.039786619	-0.092926028	-0.09943582	0.085553963	0.151385706	-0.190399341	-0.049674274	0.052872791	-0.06913983	0.044591759	0.030878908	0.222080459	-0.122836517	-0.018330132	-0.058432064	-0.009784079	-0.003482645	-0.062521684	-0.107434536	-0.01736091	-0.006775614	-0.039888412	0.187284694	0.186819667	-0.097781284	0.014325193	-0.020847525	-0.072926853	0.00577258	-0.080293338	-0.176477536	-0.097771542	-0.042125874
-0.058358503	-0.117152403	-0.002836497	-0.090340442	0.003244252	-0.042829081	-0.067513923	0.078658271	0.020950894	-0.049999932	-0.032717362	0.223146107	-0.112168713	-0.183583772	-0.171631426	-0.147293914	-0.084172612	-0.011601843	-0.081659394	-0.080736297	-0.20016214	-0.227685261	-0.086110658	-0.051886685	-0.101935717	-0.1227723	-0.149932782	-0.090758947	-0.185501738	-0.077511721	-0.186062992	-0.076120415	-0.064914221	-0.152466875	-0.072555269	-0.072427033	-0.005484114	-0.086756011	-0.142666699	-0.22700929	-0.227585257	-0.06282925	-0.152742035	-0.026554502	-0.114245134	-0.169115823	-0.054493743	-0.117673695	-0.081346261	-0.075955796
0.001987743	-0.075943072	0.016462452	-0.034154396	0.027147155	-0.025249681	-0.008055186	0.036940969	0.004860417	0.12472405	-0.017245796	0.02445063	-0.09314711	-0.132001679	-0.098416298	-0.137702096	-0.024935753	0.080639262	-0.047882953	-0.072087458	-0.13199472	-0.168947625	-0.053166256	0.024490194	-0.059284184	0.006411371	-0.076606716	-0.069241225	-0.137414212	0.022217742	-0.136144978	-0.003016226	0.035591812	-0.049963947	-0.009380088	-0.009972953	-0.003103307	-0.046489659	-0.089642404	-0.180419436	-0.178110998	-0.058617956	-0.0459125	0.010938384	-0.066601363	-0.094070207	-0.02731815	-0.043016365	-0.018836712	-0.00179769
0.018127128	-0.075945259	-0.023699522	-0.059173246	0.07179777	-0.076283642	0.006420119	-0.014148461	-0.022432675	-0.031424271	0.010320269	-0.054650806	-0.015547719	-0.061225014	-0.054320376	-0.106364117	-0.056167166	-0.084661497	-0.064248589	0.062090639	-0.165500376	-0.151421507	0.199050552	-0.013619415	-0.09606253	-0.007624553	-0.136016544	-0.110900871	-0.160768982	0.029703913	-0.103753083	0.050232134	0.019503523	-0.121410617	-0.071840728	-0.031663644	0.023076025	-0.114441762	-0.097188418	-0.161284708	-0.158532515	0.038062881	-0.110924729	0.037783347	-0.06249882	-0.103280301	0.046897613	0.429857396	0.282304036	0.032369224
0.032989128	0.037319314	-0.058815379	-0.016742994	0.029914656	-0.112675293	-0.055265541	-0.047045545	-0.033696724	0.039295334	-0.021245552	-0.080947041	0.012016755	-0.050966967	-0.074459516	-0.088617712	-0.045409896	0.118907128	-0.011390105	-0.032100043	-0.107760592	-0.132621185	0.046284269	0.067528422	-0.094013943	0.099371986	-0.024526989	-0.029974912	-0.126991944	0.060984832	-0.120841411	-0.03724676	0.034420992	-0.06472475	-0.072565607	0.135905392	0.031226238	-0.106624366	-0.121765104	-0.136382761	-0.133408691	0.021751123	-0.029499546	-0.006096662	-0.011193477	-0.041713134	-0.040359404	0.069913205	0.055708089	-0.011732663
0.032942804	0.016250118	-0.054646035	-0.077306345	0.015279902	-0.131525716	-0.004501969	-0.047646562	-0.035074312	0.13865003	0.023028111	-0.100185749	-0.042334033	-0.073755712	-0.092588838	-0.111240049	-0.076463569	0.205947635	-0.008219208	-0.010568801	-0.126943831	-0.13998946	0.023939279	0.018003465	-0.071095968	0.116909437	-0.082372344	-0.018095332	-0.146119714	0.038196087	-0.13508788	0.036203764	0.013462735	-0.099772215	-0.0629048	0.172191473	0.053866865	-0.144223419	-0.159530565	-0.140811161	-0.140499618	0.013328932	-0.073255693	-0.017736074	-0.003474096	-0.067386284	0.007575233	-0.032085728	-0.039689995	0.032541
0.015912133	0.030892428	0.003539691	-0.096389382	0.04306844	-0.136297668	0.035822636	-0.04298873	-0.017658536	0.097379266	0.023414805	-0.059861145	-0.019371325	-0.145534602	-0.147172239	-0.127826966	-0.088169186	0.067383685	0.031106949	-0.026545556	-0.157287139	-0.217148873	0.172484526	0.051671751	-0.049963748	0.004527005	-0.095242817	-0.007446813	-0.224222106	-0.039739898	-0.195772906	0.09921532	0.211819431	0.013827361	-0.010210537	0.163924954	0.023024333	-0.173956564	-0.194699704	-0.23061758	-0.230638853	0.051989457	0.043505634	-0.053016151	-0.01872975	-0.149316059	0.031037165	0.283810456	0.185347443	0.006801645
0.007142811	0.002597905	-0.071848283	-0.002540462	-0.021558486	0.017458116	0.027330661	-0.141230064	-0.058600063	-0.06021424	0.031119872	-0.141461683	0.940741956	0.009330569	0.045633946	0.071191783	0.100365861	-0.028250591	0.124955868	0.044061719	0.249020456	0.331548465	-0.063542598	-0.071364368	0.062467393	0.020552469	0.170339116	0.039918817	0.258799558	0.02654077	0.086727169	-0.010008939	-0.016663865	0.064687558	0.071712479	0.013154174	0.007432285	0.00426119	0.053853147	0.334776024	0.331149245	0.137296102	0.055149022	-0.042925904	0.210686186	0.19885969	0.019161561	-0.026101801	-0.072201776	0.064151752
0.012802471	-0.030903774	-0.011440405	-0.022230281	0.022319535	-0.110785161	-0.039729957	-0.019140302	-0.026703415	-0.009846308	-0.01364208	-0.074286548	-0.020650499	-0.080805286	-0.103022041	-0.085396317	-0.045572129	0.006918747	-0.04316985	0.010892855	-0.165499978	-0.173941653	0.246754565	-0.00119389	-0.100610617	0.028430902	-0.112774502	-0.069132076	-0.169588206	0.07047426	-0.123943517	0.016451716	-0.055657008	-0.150642551	-0.069399681	-0.044254782	0.078989497	-0.134022034	-0.127196922	-0.190128356	-0.185545676	0.052818117	-0.125956517	-0.022344997	-0.053345985	-0.145270178	0.03469476	0.417210789	0.230717967	0.048954948
0.000222268	-0.056463798	-0.040439527	-0.021997072	0.017893322	-0.110995706	-0.019416854	-0.039985434	-0.037397661	-0.022426511	-0.005975981	-0.056247686	-0.037335432	-0.125280348	-0.122535909	-0.14279573	-0.072629824	-0.070061336	-0.057081317	-0.023764137	-0.191670165	-0.220968304	0.37939304	-0.019653841	-0.135323078	-0.029523204	-0.169286406	-0.122482229	-0.237193974	0.031823477	-0.170082659	0.001819148	0.032550543	-0.138816254	-0.097511293	-0.013679855	0.041780916	-0.149985866	-0.155308535	-0.239540187	-0.236510648	0.001853145	-0.110524714	0.026257459	-0.082178699	-0.171662242	0.010299592	0.826086475	0.421932043	0.025391819
0.05989135	0.004203732	-0.032245973	0.066183241	0.050437907	-0.01327467	-0.036794656	-0.106009829	-0.013839105	-0.054281806	-0.029455409	-0.086272493	0.289418424	-0.046418881	-0.007452976	-0.029765162	-0.028159335	-0.036962058	-0.03768296	0.01515942	-0.080192738	-0.07338035	0.109463426	0.007066466	-0.027894912	0.072801785	0.008476858	0.01495484	-0.081008276	0.075850212	-0.024602539	-0.022214973	0.144749071	-0.035881102	-0.052264234	0.018199099	-0.008212846	-0.060862575	-0.005668216	-0.089567053	-0.092694608	-0.010976173	-0.047971227	0.038056519	-0.020623659	-0.035445499	0.025537749	0.163766896	0.076841502	0.058047343
-0.015407356	0.626043433	0.013877661	0.03365138	-0.056256434	0.029520804	0.073673389	-0.07414181	-0.051252267	0.025289827	-0.026043151	-0.130730258	0.20163912	0.084406404	0.067292826	0.103001549	0.05368654	0.091311638	0.135132599	-0.026136594	0.04464186	0.057056649	-0.015147505	0.17705309	0.016620112	0.058352922	0.119832411	0.087204523	0.085650189	0.049586383	0.098290633	0.066065344	-0.01663802	0.08290734	0.072514895	0.128778082	-0.030482883	0.039676461	0.076732353	0.032937834	0.032195459	0.100712197	0.036980931	0.091502103	0.099163231	0.059102851	-0.0095457	0.00443217	-0.001341609	-0.024406905
-0.008425976	0.025025603	-0.056964414	-0.031699232	-0.017657542	-0.066005117	-0.053691923	-0.025059217	-0.030791841	-0.03717638	-0.02965641	-0.017025907	0.31140515	-0.070915444	-0.031006561	-0.031519305	-0.00611714	0.046262797	-0.024238509	0.016511559	-0.10158302	-0.092829206	-0.005780944	-0.017707444	-0.037747575	0.025063576	-0.107211267	0.00476936	-0.110164263	0.02017989	-0.059194519	-0.031901228	-0.055585236	-0.010455278	-0.043867491	0.015002754	0.033631896	-0.026894476	-0.062836209	-0.088714138	-0.094726097	0.021272377	0.019444872	-0.031758479	0.035532168	-0.073864862	0.02594691	0.020177703	-0.000572792	0.009199748
-0.014217052	0.014408695	0.07253418	0.010046898	0.072679712	-0.037516154	0.038586758	-0.037783958	-0.049562739	0.053105405	0.061457414	-0.023371677	0.008797745	-0.063504823	-0.078011342	-0.102819647	-0.042083526	0.051510115	-0.009450468	0.119495818	-0.056397792	-0.080592753	0.102029146	-0.017951589	-0.013807096	0.002853581	-0.050155604	0.011847166	-0.049114809	0.030142101	-0.111191538	0.057770394	0.041630214	-0.015081499	0.029939906	-0.017690943	0.096234491	-0.097418248	-0.095308028	-0.096169294	-0.095524935	-0.005208755	0.015928038	-0.00132809	-0.064002059	-0.092358412	0.0954277	0.049942461	0.080223739	0.138199118
-0.001036031	0.001019913	0.083108143	-0.000402011	0.002934101	-0.023392155	0.110121503	-0.060824402	-0.027451157	-0.011148744	0.15495801	-0.055786436	0.294776879	-0.119383104	-0.073539004	-0.063457107	-0.035447884	0.027970447	0.127981829	0.086637304	-0.095801685	-0.098419081	0.048757922	0.029953227	-0.002290154	0.028182383	-0.069479604	-0.022120734	-0.090515598	0.01658691	-0.073437609	0.043494103	0.046213491	-0.033850805	0.120777975	0.051403153	0.047567221	-0.048958739	-0.046682112	-0.109058852	-0.109357472	0.143650222	-0.045497176	0.029769522	0.097448454	-0.084225099	0.03949395	-0.005103781	-0.020972977	0.093026416
0.010463018	0.10714962	0.047291862	0.054862331	-0.043698697	-0.062314718	0.164720213	-0.083438985	0.021045927	0.235207403	0.070495136	-0.112126365	0.074525111	0.00494054	-0.023710656	-0.014738146	0.011717936	0.001916766	0.175702343	0.037841202	0.022475803	-0.024128763	0.011554908	0.012330882	-0.057520697	0.010171754	-0.073345557	0.000416709	-0.049284994	0.036350887	-0.052453307	0.068361257	0.014723817	0.02512998	0.426486293	0.057244331	0.074098455	-0.025700195	-0.040064363	-0.050022597	-0.050598564	0.089307188	0.000892075	-0.046816709	0.06263062	0.022071016	0.169641872	0.043615181	-0.008309073	0.056932788
-0.014264967	0.104498425	0.046803971	-0.039313241	-0.016729276	-0.005558272	0.398812073	-0.071557219	-0.03113937	0.036527633	0.122869506	-0.101631332	0.076921624	-0.012687371	-0.029523602	-0.017777626	-0.038414996	0.026667415	0.441744531	-0.029986443	-0.008409275	-0.024894001	0.010179508	-0.011676001	-0.005645551	0.01073778	-0.01176328	0.036150283	-0.058814385	0.005743155	-0.007622764	0.136877199	0.050180044	0.043446188	0.800527247	0.14062605	0.013093536	0.010643541	-0.015757469	-0.040914296	-0.039049613	0.269704747	0.021205178	-0.024229364	0.126487139	0.036337964	0.207150465	-0.047786925	-0.055002907	0.001863086
-0.014736356	0.104304382	0.048606823	-0.038952591	-0.01359516	-0.005031214	0.402168066	-0.073914565	-0.032942023	0.036167182	0.124395012	-0.102934761	0.079390108	-0.008166522	-0.026223078	-0.013478654	-0.035946512	0.026473372	0.441495019	-0.028017183	-0.005552506	-0.020484091	0.007156529	-0.012591145	-0.003620822	0.00860231	-0.008573695	0.039062521	-0.053406027	0.007934293	-0.001770651	0.134242506	0.049597716	0.041643535	0.80061055	0.140376538	0.00824007	0.013722188	-0.013621801	-0.036781733	-0.035249865	0.272506047	0.019236117	-0.025310916	0.12512824	0.038196286	0.213723678	-0.048369254	-0.062075146	-0.000716138
0.060148219	0.06242604	0.031467797	0.095284156	0.087526404	-0.079802862	-0.038257336	0.009567755	0.017314174	0.643668163	0.013956591	-0.073257681	0.058035414	-0.053151146	-0.046357447	-0.093630827	0.003936923	0.014049238	0.000514923	0.060845661	-0.098961846	-0.117332529	0.028013987	-0.000109554	-0.055483641	0.015814316	-0.092331373	-0.008196345	-0.075038067	0.03783325	-0.130902233	0.022140005	0.02924147	-0.01548887	-0.018448427	0.0051988	0.123118024	-0.098879536	-0.079185542	-0.129747318	-0.128770143	-0.024697573	-0.014377297	-0.008835534	-0.00899558	-0.062035781	0.080431898	0.032062254	0.016692282	0.082045081
0.04966412	0.101531512	-0.003866557	-0.053651364	-0.038444818	-0.090952593	0.085216972	-0.061156025	-0.052466627	0.59274693	0.010849911	-0.132721189	-0.069045194	-0.031740387	-0.00514414	-0.064731709	-0.024297358	0.504397625	0.013272469	0.024124574	-0.07971439	-0.094645975	-0.000442171	0.038718572	-0.003398348	0.123313459	0.033971869	0.036345121	-0.073929079	0.203297832	-0.057405782	0.01381921	0.13945861	-0.019261182	-0.038306841	0.413397124	0.0152298	-0.06986948	-0.065928773	-0.095079391	-0.093991278	-0.003175874	-0.045773329	-0.043393318	0.067995438	0.026603794	0.003939309	-0.110327887	-0.081155995	0.041108325
0.031583309	-0.021219905	0.006231046	-0.047935838	0.047756691	-0.062661053	-0.010576356	-0.037967663	-0.012637469	-0.015860256	-0.009837958	-0.047684536	-0.049628745	-0.059583798	-0.03803526	-0.031392461	-0.062790879	-0.008081231	0.021595054	0.014086814	-0.089641211	-0.123321426	0.253387622	-0.000551519	-0.048492718	0.006608198	-0.092551461	-0.035929215	-0.114253087	0.027684154	-0.078759283	-0.000378749	0.036620679	-0.116385773	0.003019989	0.027443787	0.023774262	-0.102261376	-0.07857359	-0.132740872	-0.135091857	0.0948406	-0.06712683	0.042419906	-0.05142782	-0.048887763	0.037444965	0.385902832	0.266472417	0.065184197
[truncated: 229 more columns]
