# Supplementary material for: Genomic prediction models for traits differing in heritability for soybean, rice, and maize
Source: BMC Plant Biol. 2022 Feb 26;22:87. doi: 10.1186/s12870-022-03479-y (PMC8881851; doi:10.1186/s12870-022-03479-y)
Supplement: Supplementary file 3 — Additional file 3. Zip file containing genotypic and phenotypic data files for three datasets: soybean, two traits (δ 13C and CW) and 42,509 SNPs for 346 accessions; maize, two traits (DT and EH) and 50,896 SNPs for 273 accessions; rice, two traits (PPP and SPP) and 44,100 markers from two projects: OryzaSNP project and OMAP project. [file 12870_2022_3479_MOESM3_ESM.zip › Panicle_NM_PP.txt]

taxa	Panicle_NM_PP
081215-A05	3.068052935
081215-A06	4.051784948
081215-A07	3.124565145
081215-A08	3.697178257
090414-A09	2.857427602
090414-A10	2.859021228
090105-A02	2.621038824
090105-A03	2.924504764
090325-A05	3.650658241
090818-A02	3.64341708
090226-A10	3.493134877
081215-A10	3.753417975
081215-A12	3.431295413
090414-B01	3.526360525
081216-D01	3.858973784
090818-A03	3.731699451
090414-B02	2.713590381
081216-D03	2.512305624
081216-D04	2.899588413
090414-B04	2.899588413
081216-D05	3.139438994
081216-D06	2.651960734
081216-D07	2.614959778
090414-B05	NaN
090818-A04	3.801091445
081216-D08	3.044522438
090325-A06	2.820055259
090325-A07	3.320228319
090414-B06	3.135494216
090414-B07	NaN
090818-A05	3.354677366
090414-B08	4.016383021
090325-A08	2.970414466
090209-A04	3.739651779
090414-C02	3.54577861
090325-A09	3.358637767
090325-A10	3.125785402
090414-B11	3.715602524
090325-A11	3.392829132
090105-A06	3.234749174
090818-A06	NaN
090325-A12	3.314186005
090818-A07	2.735449175
090325-B01	3.414990704
090325-B02	3.388618599
090226-A11	4.037186148
090226-A12	3.58120144
090414-B12	2.463853241
090226-B01	2.983153491
090226-B02	4.016383021
090226-B03	2.995732274
090226-B04	3.355735008
090325-B04	3.676300672
090226-B05	2.913256052
090226-B06	3.016351561
090226-B07	3.80666249
090226-B08	3.557726184
090325-B08	2.983153491
090209-A05	3.58120144
090209-A06	2.414289083
090209-A07	3.514029912
090209-A08	3.335176281
090209-A09	3.48635519
090209-A10	3.075774981
090209-A11	3.983413002
090209-A12	3.49144426
090209-B01	3.280911216
090325-B05	2.319114395
090325-B06	3.860729711
090414-C03	2.618438042
090325-B07	3.098589659
090414-C04	2.442347035
090209-B03	2.538973871
090209-B04	3.659278984
090209-B05	3.719651113
090209-B07	2.610069793
090325-B09	4.029806041
090226-B09	3.098589659
090209-B08	2.922265122
090209-B09	2.978925155
090324-A02	2.818398258
090414-C05	3.481240089
081216-D09	2.957511061
090818-A11	3.139110856
081216-D10	3.727699446
090209-B10	3.493979115
081215-B02	3.012261576
090209-B12	2.47793798
090209-C01	3.601868077
090414-C08	3.325689829
090209-C03	3.028522096
090209-C04	2.890371758
090324-A03	2.696876901
090325-B10	3.928552307
090324-A04	3.17805383
090325-B11	3.648491393
090414-C09	2.978925155
090226-B10	2.803360381
090324-A05	3.355735008
090324-A06	3.789855371
090325-B12	3.801091445
090324-A07	3.604893798
090324-A08	3.273995124
090324-A09	3.795489189
090324-A10	3.83765859
090324-A11	3.453157121
090324-A12	3.149882953
090324-B01	2.47730205
090414-C11	NaN
090324-B03	4.04158821
090415-D01	3.737669618
090324-B04	2.602689685
090324-B05	3.113515309
090324-B06	3.592735594
090324-B07	3.884994333
090324-B08	3.352407217
090226-B12	NaN
090324-B09	3.691999581
090414-C12	NaN
090324-B10	2.75860248
090324-B11	NaN
090324-B12	2.920769235
090324-C01	3.010620886
090226-B11	3.328228362
090415-D02	3.463128339
090324-C02	3.212186837
090324-C03	3.016351561
090324-C04	3.48635519
090324-C05	3.79173684
090324-C06	3.266607228
090324-C07	3.184974273
090818-A12	NaN
090324-C08	3.392829132
090325-C01	3.501545355
090415-D04	3.763136225
090415-D05	4.099884743
090324-C09	2.737249356
090415-D03	2.538973871
090415-D07	3.55296427
090325-C02	3.576550269
090820-B01	3.228826156
090820-B02	2.926739402
090105-B05	3.757316616
090820-B03	3.52144651
090226-A01	2.85263143
090324-C10	2.47793798
090105-B11	2.668384945
090209-C05	3.595026545
090325-C03	3.215536924
090209-C06	3.585831078
090209-C07	3.10980473
090209-C08	3.341093458
090325-C04	2.90416508
090209-C09	2.751535313
090209-C10	2.608843551
090415-D08	2.922265122
090209-C11	3.098589659
090209-C12	2.696876901
090415-D09	2.881069365
090415-D10	3.64414356
090209-D01	NaN
090209-D02	3.149882953
090209-D03	3.301990732
090226-C01	2.449567283
090415-D11	NaN
081215-B03	2.722756348
090226-C02	NaN
090226-C03	2.602689685
081215-B04	3.205452805
081215-B05	2.961830722
090226-C04	3.80666249
090226-C05	2.456735773
090226-C06	3.149882953
090226-C07	3.944812828
090324-C12	3.113515309
090226-C08	2.862200881
081215-B06	3.468336684
090226-C09	3.441130092
090226-C10	3.786711703
090324-C11	3.55296427
090324-D01	3.083437854
090324-D02	2.777783539
090415-D12	2.730029108
090324-D03	2.880219386
090324-D04	2.876385516
090324-D06	2.862200881
090324-D07	3.245193133
090324-D08	3.390024081
090324-D09	3.54337187
090325-C05	3.171085161
090324-D10	3.834061464
090324-D11	2.871679625
090324-D12	3.044522438
090331-E01	3.083437854
090331-E02	2.63905733
090331-E04	3.771482983
090820-B04	3.347952867
090331-E07	3.373026505
090325-C06	3.139110856
090105-C10	4.124442593
090105-C09	3.688879454
090105-C08	3.238678452
090105-C02	2.823361048
090325-C07	2.751535313
090331-E08	3.54577861
090331-E09	3.198673118
090226-C11	3.633190548
090820-B05	3.094823176
090820-B06	3.617651945
090325-C08	2.833213344
090331-F01	3.32323584
090331-E12	3.146305132
090331-F03	3.874667219
090415-E07	3.770843392
090415-E06	3.657130756
090331-F05	3.070633582
090331-F06	2.999890284
090331-F07	3.375879574
090331-F09	3.963982744
090415-E08	3.462890951
090820-B07	2.931193752
090331-F08	3.075774981
090820-B08	2.818398258
090226-C12	2.881069365
090226-D01	3.506557897
090226-D02	3.388618599
090226-D03	3.113515309
081215-B07	2.922265122
090226-D04	2.627081139
090415-E09	3.412247218
090226-D05	2.813410717
090226-D06	2.590267165
090226-D07	3.012261576
090226-D08	3.36441813
090226-D09	3.075774981
090226-D10	3.567182519
090325-C09	3.235405127
090325-C10	2.866951484
090820-B09	2.857427602
090105-C03	3.008154794
090105-C06	3.071921412
090820-B10	3.819542153
090105-C04	2.650891787
090226-D11	3.071921412
090105-D02	3.063390922
090105-C07	3.164067588
090325-C11	3.283414346
090325-C12	3.747541367
081215-B08	3.387774361
090820-B11	3.174575566
090415-E10	3.273995124
090820-B12	3.326234343
090820-C01	3.308106959
090325-D01	3.48635519
090325-D02	3.222203615
090415-E11	3.326234343
090325-D03	3.799227511
081215-B09	2.908720897
090325-D04	2.722756348
090325-D05	2.862200881
090325-D06	3.17805383
090325-D07	3.606403232
090415-E12	3.128221457
090226-D12	3.392829132
090302-E01	3.208825489
090302-E02	2.788092909
090302-E03	2.842969519
090302-E04	3.516508228
090325-D08	3.641962534
090302-E05	3.417726684
090302-F02	3.699242241
090302-E07	3.113515309
090302-E08	3.344038968
090302-E09	3.320228319
090302-E10	3.245193133
090302-E12	3.624340933
090302-F01	3.128221457
090302-F03	2.999890284
090302-F04	3.622116238
090302-F05	3.745574798
090302-F08	4.119037175
090302-F09	3.624340933
090302-F10	3.619886583
090302-F11	3.235405127
090302-F12	3.743604354
090302-G01	3.784189634
090302-G02	2.974678864
090302-G03	3.674188739
090302-G04	3.258096538
090331-F11	4.01186834
090331-G02	3.988984047
090331-G03	3.442019376
090331-G05	2.974678864
090331-G06	3.597312261
090331-G07	3.348307918
090331-G08	3.63758616
090331-G09	3.087247382
090331-G10	3.815879145
090331-G11	3.851919081
090415-F01	2.233592222
090331-H02	3.654977902
090331-H04	3.412247218
090331-H05	3.923622141
090331-H06	2.644992065
090331-H07	2.953172659
090331-H08	3.499029631
090331-H09	3.392829132
090209-D04	2.970414466
090331-H10	3.284663565
090331-H11	2.633087163
090302-G05	3.336164911
090415-F03	3.43667177
090331-H12	3.557726184
090325-D09	4.074708588
090302-G06	3.352823797
090302-G07	3.352823797
090302-G08	3.814042597
090302-G12	2.633087163
090415-F04	2.944438979
090302-H01	3.799973502
090302-H02	2.972742755
090302-H03	2.966131804
090302-H04	2.674148649
090302-H07	2.885731378
090302-H08	3.808512629
090302-H09	2.978925155
090302-H10	2.818398258
090302-H12	2.577688383
090820-C04	3.208825489
090325-D10	2.813410717
090325-D11	3.120895417
090330-E01	3.142714464
090330-E02	2.788092909
090330-E03	2.935628349
090209-A02	3.135494216
090415-F05	2.696876901
090415-F06	3.044522438
090415-F07	3.54577861
090415-F09	3.171085161
090820-C05	3.428596356
090415-F10	2.602689685
090415-F11	3.444682494
090820-C06	3.412247218
090820-C07	2.685577345
090820-C08	2.782951509
090820-C09	3.36729583
090820-C10	2.302585093
090414-A06	3.004031076
090820-C11	2.944438979
090820-C12	2.696876901
090818-D01	3.516508228
090818-D02	3.52144651
