# Supplementary material for: Genomic prediction models for traits differing in heritability for soybean, rice, and maize
Source: BMC Plant Biol. 2022 Feb 26;22:87. doi: 10.1186/s12870-022-03479-y (PMC8881851; doi:10.1186/s12870-022-03479-y)
Supplement: Supplementary file 3 — Additional file 3. Zip file containing genotypic and phenotypic data files for three datasets: soybean, two traits (δ 13C and CW) and 42,509 SNPs for 346 accessions; maize, two traits (DT and EH) and 50,896 SNPs for 273 accessions; rice, two traits (PPP and SPP) and 44,100 markers from two projects: OryzaSNP project and OMAP project. [file 12870_2022_3479_MOESM3_ESM.zip › RC_KIN_COM.txt]

081215-A05	081215-A06	081215-A07	081215-A08	090414-A09	090414-A10	090105-A02	090105-A03	090325-A05	090818-A02	090226-A10	081215-A10	081215-A12	090414-B01	081216-D01	090818-A03	090414-B02	081216-D03	081216-D04	090414-B04	081216-D05	081216-D06	081216-D07	090414-B05	090818-A04	081216-D08	090325-A06	090325-A07	090414-B06	090414-B07	090818-A05	090414-B08	090325-A08	090209-A04	090414-C02	090325-A09	090325-A10	090414-B11	090325-A11	090105-A06	090818-A06	090325-A12	090818-A07	090325-B01	090325-B02	090226-A11	090226-A12	090414-B12	090226-B01	090226-B02
1.507482793	-1.150234833	-0.9739833	0.043199293	-0.92419698	0.194451801	0.274460004	1.036237142	1.20645299	-0.756614849	0.039115773	1.011764325	-0.759430655	-1.002677597	0.41252632	-0.020054932	0.334791444	0.274704721	0.290823951	0.287745153	-0.777855752	1.038366715	0.949047229	-1.061290223	-1.08240275	-0.570880866	-0.561492023	0.260639956	0.165592576	-1.118377044	-0.559465641	0.033178822	-0.659013319	0.755014263	-0.20558387	0.586675693	1.006545924	-1.085230145	-1.007746226	0.586603482	0.953275841	-0.857728002	1.01975262	0.462338939	-0.52953929	0.637272387	-0.635408378	0.305746341	0.362484585	-1.107283428
-1.150234833	2.860239739	0.894278533	-0.288649254	0.846156646	-0.730651443	-0.817118571	-1.053801168	-1.151499204	0.560128799	-0.522597394	-1.054973715	1.304804496	1.039120257	-0.611112747	-0.463933062	-0.898471604	-0.874771496	-0.922669171	-0.897505217	1.251546671	-1.110902923	-1.047711548	1.059116624	1.748152406	1.089169123	0.643535851	-0.475393753	-0.219446488	1.999312757	0.47234002	-0.458241274	0.459717257	-0.491114928	0.036836874	-0.693501704	-1.064899242	1.882145453	0.898015705	-0.908375735	-1.001746425	1.57837005	-1.067696772	-0.963916248	1.078418513	-0.412726581	0.890645444	-0.876052137	-0.885998168	1.831064897
-0.9739833	0.894278533	2.601444128	-0.130441701	2.246103861	-0.513134111	-0.681819029	-0.839892633	-0.980739318	1.26059719	-0.201837114	-0.892372846	0.723993371	1.193562109	-0.442549519	-0.22162487	-0.734615502	-0.751396671	-0.768854935	-0.727059139	0.554312647	-0.928218319	-0.880403553	1.582597102	1.010750911	0.638902274	1.040237753	-0.207353276	-0.187389894	0.891303594	1.347913473	-0.371895835	0.97472491	-0.624749146	0.295149291	-0.532469877	-0.904495031	1.028634867	1.573693236	-0.757699583	-0.889354892	0.788248752	-0.92078632	-0.825164814	0.492586454	-0.55954075	0.54723034	-0.780292448	-0.740813663	0.910399323
0.043199293	-0.288649254	-0.130441701	1.787998489	-0.131806144	0.092959537	0.094672556	0.142143425	0.0298533	0.213548421	0.142854174	0.00022783	0.150481411	-0.119596146	0.045552188	0.141110398	-0.024965097	0.002971425	0.039331293	0.03342822	-0.240748013	0.014591695	0.016276632	-0.130352997	-0.239645672	-0.208878189	-0.153673326	0.223949117	0.260230534	-0.25396719	-0.129052743	0.044343758	-0.087072852	-0.047525867	1.270909182	0.809190557	-0.023505264	-0.190067072	-0.047311015	0.133332051	0.059888192	0.132519003	-0.001198125	0.047665936	-0.243164426	0.008268278	-0.063624815	0.071199334	0.022497971	-0.241147628
-0.92419698	0.846156646	2.246103861	-0.131806144	2.54787829	-0.480607251	-0.638936493	-0.793558205	-0.944132949	1.185801592	-0.154561261	-0.860473603	0.673361017	1.13037742	-0.429478777	-0.21388887	-0.706795767	-0.718556003	-0.737897117	-0.70771223	0.505249334	-0.896632884	-0.840031484	1.524433348	0.962315216	0.584818028	1.004982008	-0.177023075	-0.188754337	0.830943181	1.302302053	-0.359138901	0.924406364	-0.592849903	0.290960574	-0.518143901	-0.860984878	0.95383927	1.488855771	-0.729252232	-0.840509998	0.714080771	-0.883552335	-0.785420361	0.4494855	-0.529210549	0.530960001	-0.748079396	-0.69542066	0.861649819
0.194451801	-0.730651443	-0.513134111	0.092959537	-0.480607251	1.440292591	0.696396957	0.252600845	0.224882073	-0.518412689	0.385895625	0.277160584	-0.516521369	-0.664527475	0.202610149	0.3973318	0.726132082	0.672792239	0.727352993	0.690069083	-0.416640716	0.362131328	0.317686437	-0.664614842	-0.703300637	-0.505900918	-0.51847866	0.170127864	0.012161909	-0.698479846	-0.443021123	0.421381377	-0.386606047	0.029510964	-0.140447017	0.149719177	0.324348178	-0.73154651	-0.666928733	0.55241999	0.418881831	-0.535425202	0.308998314	0.606712401	-0.501588727	0.031330072	-0.204841695	0.675748011	0.673804093	-0.751089326
0.274460004	-0.817118571	-0.681819029	0.094672556	-0.638936493	0.696396957	1.337651405	0.331040008	0.261114011	-0.534586746	0.359365892	0.298643529	-0.571293854	-0.799321091	0.236331621	0.364839708	0.757029278	0.784181279	0.837016086	0.80287026	-0.397982046	0.385810932	0.359566925	-0.788425165	-0.829307619	-0.555024852	-0.555677877	0.206359802	0.038038171	-0.812875918	-0.459822796	0.460123782	-0.476525068	-0.01019872	-0.162897241	0.267855096	0.314450288	-0.835586906	-0.787287164	0.716058121	0.506264531	-0.626285648	0.326401751	0.759053431	-0.471946764	-0.004613912	-0.384509906	0.746498868	0.740161633	-0.834418371
1.036237142	-1.053801168	-0.839892633	0.142143425	-0.793558205	0.252600845	0.331040008	1.438320145	0.973387881	-0.646059809	0.067453024	0.823573811	-0.669586966	-0.891181132	0.304670745	0.019265612	0.354028253	0.32924497	0.33108592	0.301019603	-0.666673095	0.799025439	0.7790576	-0.93410334	-0.987851936	-0.518066563	-0.484828285	0.256654946	0.223114004	-0.996211095	-0.47966382	0.063398923	-0.547203045	0.49025451	-0.112915906	0.620975303	0.785091724	-0.970595596	-0.88871836	0.573204222	0.754729651	-0.757842446	0.81555788	0.506366608	-0.462917419	0.491132193	-0.575062675	0.362953961	0.366658593	-1.000337184
1.20645299	-1.151499204	-0.980739318	0.0298533	-0.944132949	0.224882073	0.261114011	0.973387881	1.581444837	-0.775766297	0.033458085	1.1849774	-0.768540235	-1.047404426	0.432287109	-0.022103824	0.338861815	0.275480104	0.29520813	0.278635572	-0.778178699	1.22287689	1.058871016	-1.087973071	-1.102495622	-0.580618063	-0.615790007	0.230348312	0.141734003	-1.113679057	-0.599014632	0.030973026	-0.704838477	0.818080605	-0.213281312	0.489856678	1.124528728	-1.073942182	-1.024073399	0.570276309	0.937419381	-0.864954732	1.160643434	0.463271226	-0.497539975	0.697514454	-0.640124641	0.312954795	0.350864538	-1.117648242
-0.756614849	0.560128799	1.26059719	0.213548421	1.185801592	-0.518412689	-0.534586746	-0.646059809	-0.775766297	2.638272035	-0.560150091	-0.79723275	0.829802951	1.441840682	-0.71425139	-0.603787283	-0.660814374	-0.683400998	-0.687522407	-0.591751573	0.665770777	-0.783496502	-0.776476823	1.555038132	0.68381877	0.764167973	1.273139717	-0.548092986	-0.337334124	0.560605752	1.371819073	-0.69443466	1.509510512	-0.837455047	0.059221573	-0.202914939	-0.81217921	0.621367787	1.644983897	-0.582224548	-0.674026196	0.889978824	-0.808386765	-0.683894889	0.634170187	-0.780719477	0.124272841	-0.658164833	-0.617430814	0.576877206
0.039115773	-0.522597394	-0.201837114	0.142854174	-0.154561261	0.385895625	0.359365892	0.067453024	0.033458085	-0.560150091	1.646776706	0.076322345	-0.548216905	-0.488795688	0.734828229	1.179027522	0.38282485	0.373104368	0.379652443	0.423644898	-0.831810062	0.061502032	0.140070016	-0.465975045	-0.503405606	-0.878706136	-0.862727317	0.851718721	0.404421462	-0.507371449	-0.822416316	0.862595033	-0.757528415	0.380347814	0.436959465	0.237270817	0.094325762	-0.303826613	-0.17927144	0.334949908	0.155752633	-0.608857249	0.083683023	0.355037209	-0.812259891	0.406330165	0.280148227	0.410579059	0.417421775	-0.497219258
1.011764325	-1.054973715	-0.892372846	0.00022783	-0.860473603	0.277160584	0.298643529	0.823573811	1.1849774	-0.79723275	0.076322345	1.546670949	-0.801617597	-0.985711664	0.462912843	0.025310657	0.324612954	0.412329967	0.372277501	0.350997818	-0.701109328	1.273272551	1.241379994	-1.014983209	-0.994045416	-0.804490905	-0.807654397	0.252815029	0.231983324	-1.032843986	-0.778326688	0.11118048	-0.709673087	0.924020344	-0.171986094	0.464310716	1.267184045	-1.038923131	-0.969284421	0.356759143	0.778975581	-0.900228753	1.299846859	0.279252045	-0.722668051	0.810357977	-0.614833649	0.389396549	0.344147078	-1.007315186
-0.759430655	1.304804496	0.723993371	0.150481411	0.673361017	-0.516521369	-0.571293854	-0.669586966	-0.768540235	0.829802951	-0.548216905	-0.801617597	2.630757573	0.491637451	-0.655560758	-0.566592523	-0.650450229	-0.683392528	-0.666174969	-0.636617699	1.225927161	-0.777525674	-0.820715332	0.566236473	1.184979183	1.252462243	0.864255899	-0.465552919	-0.472890864	1.375574521	0.635005523	-0.686267173	0.575311507	-0.842781319	-0.137841605	-0.203534086	-0.811229316	1.406210953	0.678148823	-0.628973524	-0.702731191	1.78747919	-0.80367117	-0.659723176	1.184284703	-0.780397199	0.591228143	-0.675415823	-0.645351289	1.420873247
-1.002677597	1.039120257	1.193562109	-0.119596146	1.13037742	-0.664527475	-0.799321091	-0.891181132	-1.047404426	1.441840682	-0.488795688	-0.985711664	0.491637451	3.016337109	-0.565072514	-0.464964083	-0.868435598	-0.909066202	-0.900478373	-0.82761555	0.497375597	-1.015908587	-0.952717212	1.829740349	1.207371013	0.626212203	1.067401343	-0.487408066	-0.013677802	1.031752001	1.05122684	-0.450485661	1.636095186	-0.394237742	0.18517863	-0.555829432	-0.987164365	0.856530152	1.605250143	-0.892147296	-0.927777248	0.577859417	-0.997493296	-0.935135475	0.429373238	-0.363862074	0.292280218	-0.873631266	-0.886558476	1.110471317
0.41252632	-0.611112747	-0.442549519	0.045552188	-0.429478777	0.202610149	0.236331621	0.304670745	0.432287109	-0.71425139	0.734828229	0.462912843	-0.655560758	-0.565072514	1.76378443	0.799141111	0.25759392	0.387204348	0.432037043	0.340778096	-0.981831852	0.460644864	0.403647639	-0.602189267	-0.653113588	-1.030924584	-1.049778493	0.767282877	0.468730778	-0.548815548	-0.999111816	0.819895701	-0.942696741	0.819030499	0.341540329	0.354927554	0.447338766	-0.262739114	-0.316113279	0.235137455	0.322520378	-0.743816238	0.460231654	0.431585052	-0.949415538	0.779113096	0.10282511	0.367565918	0.332985931	-0.628098738
-0.020054932	-0.463933062	-0.22162487	0.141110398	-0.21388887	0.3973318	0.364839708	0.019265612	-0.022103824	-0.603787283	1.179027522	0.025310657	-0.566592523	-0.464964083	0.799141111	1.617713773	0.421719256	0.410272828	0.416036382	0.39930692	-0.839516197	0.009705823	0.077290515	-0.444183194	-0.494479898	-0.915439543	-0.915621855	0.835853569	0.411307415	-0.487933161	-0.862444711	0.931144329	-0.803519169	0.372484775	0.513981587	0.202890972	0.049276433	-0.269168619	-0.142887501	0.321909031	0.148674115	-0.625977634	0.039732023	0.392362573	-0.858564453	0.410078035	0.323122141	0.43990231	0.415521095	-0.495981855
0.334791444	-0.898471604	-0.734615502	-0.024965097	-0.706795767	0.726132082	0.757029278	0.354028253	0.338861815	-0.660814374	0.38282485	0.324612954	-0.650450229	-0.868435598	0.25759392	0.421719256	1.334046175	0.896918713	0.941437599	0.899760373	-0.452033752	0.427156966	0.381456841	-0.873543899	-0.884614558	-0.551649629	-0.555440737	0.146659546	0.018191576	-0.871948558	-0.466489441	0.563917678	-0.510806848	-0.003371605	-0.253350717	0.211606732	0.383097649	-0.898111438	-0.842594104	0.638156979	0.477631302	-0.702303939	0.332915057	0.86629922	-0.473278667	-0.005004389	-0.360423331	0.85688274	0.870472336	-0.894746245
0.274704721	-0.874771496	-0.751396671	0.002971425	-0.718556003	0.672792239	0.784181279	0.32924497	0.275480104	-0.683400998	0.373104368	0.412329967	-0.683392528	-0.909066202	0.387204348	0.410272828	0.896918713	1.297581109	1.076696578	0.887215616	-0.534557772	0.359695747	0.454895574	-0.882166051	-0.882410322	-0.651746917	-0.650046379	0.201269777	-0.030598046	-0.867704567	-0.592789726	0.610211989	-0.568069295	0.035077496	-0.207997832	0.191844383	0.41401535	-0.894808873	-0.878360679	0.629221019	0.428684776	-0.731637443	0.446207451	1.00610842	-0.550154136	0.038465646	-0.38018568	1.001869778	0.963524091	-0.868378765
0.290823951	-0.922669171	-0.768854935	0.039331293	-0.737897117	0.727352993	0.837016086	0.33108592	0.29520813	-0.687522407	0.379652443	0.372277501	-0.666174969	-0.900478373	0.432037043	0.416036382	0.941437599	1.076696578	1.29945861	1.006420891	-0.458344242	0.458817287	0.410606696	-0.889582448	-0.928268243	-0.684424886	-0.678801744	0.231667287	0.007801577	-0.886731873	-0.609306566	0.613465076	-0.606238911	0.0351925	-0.197840961	0.221614276	0.428879346	-0.91728807	-0.899427739	0.641888357	0.447942089	-0.729325781	0.390307663	1.082478854	-0.580635447	0.038266841	-0.367518342	0.983313185	0.900092903	-0.915491919
0.287745153	-0.897505217	-0.727059139	0.03342822	-0.70771223	0.690069083	0.80287026	0.301019603	0.278635572	-0.591751573	0.423644898	0.350997818	-0.636617699	-0.82761555	0.340778096	0.39930692	0.899760373	0.887215616	1.006420891	1.357317917	-0.414037979	0.511596376	0.396230796	-0.839313826	-0.86670252	-0.638235773	-0.631043589	0.209132371	0.02355128	-0.867844087	-0.550878927	0.616976253	-0.537141788	0.029289426	-0.213472094	0.23140162	0.422976272	-0.896517434	-0.846962459	0.597386855	0.448315182	-0.719224628	0.369341788	0.832119071	-0.570220487	0.038953743	-0.387228984	0.921866032	0.877244178	-0.880286098
-0.777855752	1.251546671	0.554312647	-0.240748013	0.505249334	-0.416640716	-0.397982046	-0.666673095	-0.778178699	0.665770777	-0.831810062	-0.701109328	1.225927161	0.497375597	-0.981831852	-0.839516197	-0.452033752	-0.534557772	-0.458344242	-0.414037979	2.526752391	-0.581619664	-0.686629568	0.479714962	1.113206665	1.395648449	1.004931639	-0.79056878	-0.643826822	1.269596892	0.749321361	-0.907726276	0.818602579	-1.023759145	-0.372166851	-0.565579333	-0.671181193	1.229312636	0.5310623	-0.575850316	-0.630465673	1.437986278	-0.696259117	-0.636725571	1.53144634	-0.977693059	0.375731399	-0.547606226	-0.541391127	1.138378419
1.038366715	-1.110902923	-0.928218319	0.014591695	-0.896632884	0.362131328	0.385810932	0.799025439	1.22287689	-0.783496502	0.061502032	1.273272551	-0.777525674	-1.015908587	0.460644864	0.009705823	0.427156966	0.359695747	0.458817287	0.511596376	-0.581619664	1.56912251	1.171957027	-1.035138263	-1.059075066	-0.820566451	-0.833144193	0.262157959	0.218732053	-1.065551375	-0.770238991	0.064037907	-0.736731925	0.933990891	-0.214421542	0.483067898	1.284058376	-1.073199562	-1.008581786	0.364533032	0.833506915	-0.880843955	1.285967971	0.285456892	-0.733722664	0.774826313	-0.639695829	0.395287588	0.355059051	-1.062146064
0.949047229	-1.047711548	-0.880403553	0.016276632	-0.840031484	0.317686437	0.359566925	0.7790576	1.058871016	-0.776476823	0.140070016	1.241379994	-0.820715332	-0.952717212	0.403647639	0.077290515	0.381456841	0.454895574	0.410606696	0.396230796	-0.686629568	1.171957027	1.482743194	-0.989520157	-0.98082089	-0.799739205	-0.801019846	0.281102356	0.265605394	-1.024326585	-0.751294594	0.152020141	-0.692369052	0.830863838	-0.148719701	0.491970427	1.183127981	-1.034799047	-0.949783728	0.376887453	0.736812933	-0.898928944	1.21484937	0.31758124	-0.728585835	0.70590437	-0.597843423	0.423332427	0.385614356	-0.99487518
-1.061290223	1.059116624	1.582597102	-0.130352997	1.524433348	-0.664614842	-0.788425165	-0.93410334	-1.087973071	1.555038132	-0.465975045	-1.014983209	0.566236473	1.829740349	-0.602189267	-0.444183194	-0.873543899	-0.882166051	-0.889582448	-0.839313826	0.479714962	-1.035138263	-0.989520157	2.911350384	1.209794113	0.585643558	1.157690782	-0.469608357	-0.059894998	1.000597606	1.374675888	-0.457476812	1.299291454	-0.446103487	0.231848708	-0.603301861	-1.006707851	0.851108043	1.808824399	-0.884389454	-0.963638768	0.611977161	-1.029902924	-0.941499009	0.409515944	-0.396899318	0.299724252	-0.880936225	-0.869072576	1.068019822
-1.08240275	1.748152406	1.010750911	-0.239645672	0.962315216	-0.703300637	-0.829307619	-0.987851936	-1.102495622	0.68381877	-0.503405606	-0.994045416	1.184979183	1.207371013	-0.653113588	-0.494479898	-0.884614558	-0.882410322	-0.928268243	-0.86670252	1.113206665	-1.059075066	-0.98082089	1.209794113	2.839313536	1.815684945	0.804255207	-0.532143587	-0.181426198	1.595177073	0.613917067	-0.470430321	0.658721233	-0.467216014	0.08678188	-0.659874732	-1.01212996	1.447256551	0.953923071	-0.919937166	-0.980514882	1.2881468	-1.008651323	-0.977988145	0.959848433	-0.421777545	0.608424306	-0.872550767	-0.872298026	1.742306611
-0.570880866	1.089169123	0.638902274	-0.208878189	0.584818028	-0.505900918	-0.555024852	-0.518066563	-0.580618063	0.764167973	-0.878706136	-0.804490905	1.252462243	0.626212203	-1.030924584	-0.915439543	-0.551649629	-0.651746917	-0.684424886	-0.638235773	1.395648449	-0.820566451	-0.799739205	0.585643558	1.815684945	2.595199164	1.353434093	-0.866021413	-0.739049382	1.023118705	1.075229613	-0.959329475	0.992313779	-1.123061213	-0.350966511	-0.563207494	-0.840776334	1.090156906	0.594940576	-0.39931484	-0.530028724	1.353433202	-0.823176321	-0.513223707	1.515931102	-1.080133211	0.246303728	-0.673582005	-0.560358257	1.088030454
-0.561492023	0.643535851	1.040237753	-0.153673326	1.004982008	-0.51847866	-0.555677877	-0.484828285	-0.615790007	1.273139717	-0.862727317	-0.807654397	0.864255899	1.067401343	-1.049778493	-0.915621855	-0.555440737	-0.650046379	-0.678801744	-0.631043589	1.004931639	-0.833144193	-0.801019846	1.157690782	0.804255207	1.353434093	2.610524957	-0.854122104	-0.664074593	0.663468922	1.798532465	-0.958727266	1.432247686	-1.131245638	-0.288857865	-0.545032017	-0.830132257	0.738038524	1.058723918	-0.415344474	-0.569750889	0.937297914	-0.832302171	-0.518270048	1.175737437	-1.079531002	0.056110457	-0.663879354	-0.564776982	0.689782243
0.260639956	-0.475393753	-0.207353276	0.223949117	-0.177023075	0.170127864	0.206359802	0.256654946	0.230348312	-0.548092986	0.851718721	0.252815029	-0.465552919	-0.487408066	0.767282877	0.835853569	0.146659546	0.201269777	0.231667287	0.209132371	-0.79056878	0.262157959	0.281102356	-0.469608357	-0.532143587	-0.866021413	-0.854122104	1.719217403	0.465118862	-0.464874933	-0.805338277	0.719003194	-0.790032096	0.564685707	0.567322321	0.361985122	0.309103065	-0.249405379	-0.147444409	0.217404163	0.263050575	-0.570440242	0.268648532	0.219918196	-0.782001901	0.596630417	0.206849459	0.268242454	0.21577539	-0.458174634
0.165592576	-0.219446488	-0.187389894	0.260230534	-0.188754337	0.012161909	0.038038171	0.223114004	0.141734003	-0.337334124	0.404421462	0.231983324	-0.472890864	-0.013677802	0.468730778	0.411307415	0.018191576	-0.030598046	0.007801577	0.02355128	-0.643826822	0.218732053	0.265605394	-0.059894998	-0.181426198	-0.739049382	-0.664074593	0.465118862	1.802449721	-0.025663588	-0.621253125	0.441162447	-0.512432054	0.675653512	0.43132295	0.365944278	0.237120599	-0.317308337	-0.145054294	0.013622187	0.092532285	-0.51407509	0.221456926	-0.067650611	-0.707749673	0.687514487	-0.085269568	0.038728193	0.006972481	-0.145114248
-1.118377044	1.999312757	0.891303594	-0.25396719	0.830943181	-0.698479846	-0.812875918	-0.996211095	-1.113679057	0.560605752	-0.507371449	-1.032843986	1.375574521	1.031752001	-0.548815548	-0.487933161	-0.871948558	-0.867704567	-0.886731873	-0.867844087	1.269596892	-1.065551375	-1.024326585	1.000597606	1.595177073	1.023118705	0.663468922	-0.464874933	-0.025663588	2.831381852	0.481603607	-0.470316655	0.470549886	-0.56783483	0.009071075	-0.647836348	-1.04120047	2.081263095	0.884998899	-0.914488757	-0.973340528	1.50510204	-1.044311809	-0.931430842	1.148247112	-0.504823093	1.175589671	-0.878399459	-0.883481461	1.8334247
-0.559465641	0.47234002	1.347913473	-0.129052743	1.302302053	-0.443021123	-0.459822796	-0.47966382	-0.599014632	1.371819073	-0.822416316	-0.778326688	0.635005523	1.05122684	-0.999111816	-0.862444711	-0.466489441	-0.592789726	-0.609306566	-0.550878927	0.749321361	-0.770238991	-0.751294594	1.374675888	0.613917067	1.075229613	1.798532465	-0.805338277	-0.621253125	0.481603607	2.493133887	-0.910257248	1.450592102	-1.094072721	-0.236935954	-0.529825685	-0.791704106	0.545189917	1.192236001	-0.37754394	-0.540266276	0.707419922	-0.795443061	-0.477331431	0.935817577	-1.045809976	-0.011842425	-0.617292186	-0.534194039	0.476536093
0.033178822	-0.458241274	-0.371895835	0.044343758	-0.359138901	0.421381377	0.460123782	0.063398923	0.030973026	-0.69443466	0.862595033	0.11118048	-0.686267173	-0.450485661	0.819895701	0.931144329	0.563917678	0.610211989	0.613465076	0.616976253	-0.907726276	0.064037907	0.152020141	-0.457476812	-0.470430321	-0.959329475	-0.958727266	0.719003194	0.441162447	-0.470316655	-0.910257248	1.595049143	-0.868591165	0.508093223	0.334997158	0.203091114	0.136715298	-0.504952361	-0.38008338	0.334347699	0.144951653	-0.738120884	0.094377915	0.583515099	-0.890058955	0.519012773	0.077924149	0.752027958	0.627071164	-0.45137783
-0.659013319	0.459717257	0.97472491	-0.087072852	0.924406364	-0.386606047	-0.476525068	-0.547203045	-0.704838477	1.509510512	-0.757528415	-0.709673087	0.575311507	1.636095186	-0.942696741	-0.803519169	-0.510806848	-0.568069295	-0.606238911	-0.537141788	0.818602579	-0.736731925	-0.692369052	1.299291454	0.658721233	0.992313779	1.432247686	-0.790032096	-0.512432054	0.470549886	1.450592102	-0.868591165	2.64770055	-1.002824918	-0.151964319	-0.478431543	-0.730581905	0.497420618	1.288504737	-0.516003853	-0.586309628	0.631721679	-0.700429558	-0.571858174	0.803633831	-0.963662616	-0.059611723	-0.563073769	-0.584003092	0.505492937
0.755014263	-0.491114928	-0.624749146	-0.047525867	-0.592849903	0.029510964	-0.01019872	0.49025451	0.818080605	-0.837455047	0.380347814	0.924020344	-0.842781319	-0.394237742	0.819030499	0.372484775	-0.003371605	0.035077496	0.0351925	0.029289426	-1.023759145	0.933990891	0.830863838	-0.446103487	-0.467216014	-1.123061213	-1.131245638	0.564685707	0.675653512	-0.56783483	-1.094072721	0.508093223	-1.002824918	1.835264981	0.147415984	0.377958591	0.914408626	-0.740232404	-0.628543374	0.060783037	0.513438885	-0.934802499	0.914749179	-0.030845437	-1.05630116	1.446078878	-0.290096828	0.108169435	0.054290235	-0.398581803
-0.20558387	0.036836874	0.295149291	1.270909182	0.290960574	-0.140447017	-0.162897241	-0.112915906	-0.213281312	0.059221573	0.436959465	-0.171986094	-0.137841605	0.18517863	0.341540329	0.513981587	-0.253350717	-0.207997832	-0.197840961	-0.213472094	-0.372166851	-0.214421542	-0.148719701	0.231848708	0.08678188	-0.350966511	-0.288857865	0.567322321	0.43132295	0.009071075	-0.236935954	0.334997158	-0.151964319	0.147415984	2.020350397	0.408837958	-0.19352253	0.192845984	0.49030956	-0.120158237	-0.189051875	-0.116577969	-0.19443721	-0.216180028	-0.405022675	0.205720596	0.265940821	-0.157813903	-0.216714037	0.043229605
0.586675693	-0.693501704	-0.532469877	0.809190557	-0.518143901	0.149719177	0.267855096	0.620975303	0.489856678	-0.202914939	0.237270817	0.464310716	-0.203534086	-0.555829432	0.354927554	0.202890972	0.211606732	0.191844383	0.221614276	0.23140162	-0.565579333	0.483067898	0.491970427	-0.603301861	-0.659874732	-0.563207494	-0.545032017	0.361985122	0.365944278	-0.647836348	-0.529825685	0.203091114	-0.478431543	0.377958591	0.408837958	1.561349513	0.45626804	-0.592409055	-0.486682385	0.299297	0.416491717	-0.283630549	0.483596112	0.247208379	-0.525945426	0.400175242	-0.31690783	0.245950917	0.219216139	-0.646784599
1.006545924	-1.064899242	-0.904495031	-0.023505264	-0.860984878	0.324348178	0.314450288	0.785091724	1.124528728	-0.81217921	0.094325762	1.267184045	-0.811229316	-0.987164365	0.447338766	0.049276433	0.383097649	0.41401535	0.428879346	0.422976272	-0.671181193	1.284058376	1.183127981	-1.006707851	-1.01212996	-0.840776334	-0.830132257	0.309103065	0.237120599	-1.04120047	-0.791704106	0.136715298	-0.730581905	0.914408626	-0.19352253	0.45626804	1.542510314	-1.050417699	-0.975758056	0.36534831	0.81769035	-0.907016196	1.23123917	0.300393546	-0.754560162	0.761520215	-0.601223549	0.400809991	0.35932622	-1.016456191
-1.085230145	1.882145453	1.028634867	-0.190067072	0.95383927	-0.73154651	-0.835586906	-0.970595596	-1.073942182	0.621367787	-0.303826613	-1.038923131	1.406210953	0.856530152	-0.262739114	-0.269168619	-0.898111438	-0.894808873	-0.91728807	-0.896517434	1.229312636	-1.073199562	-1.034799047	0.851108043	1.447256551	1.090156906	0.738038524	-0.249405379	-0.317308337	2.081263095	0.545189917	-0.504952361	0.497420618	-0.740232404	0.192845984	-0.592409055	-1.050417699	2.876336682	1.174527225	-0.883224708	-0.969063997	1.637412379	-1.055411888	-0.926526695	1.176686886	-0.675651625	1.234782664	-0.890754772	-0.90399579	1.580064571
-1.007746226	0.898015705	1.573693236	-0.047311015	1.488855771	-0.666928733	-0.787287164	-0.88871836	-1.024073399	1.644983897	-0.17927144	-0.969284421	0.678148823	1.605250143	-0.316113279	-0.142887501	-0.842594104	-0.878360679	-0.899427739	-0.846962459	0.5310623	-1.008581786	-0.949783728	1.808824399	0.953923071	0.594940576	1.058723918	-0.147444409	-0.145054294	0.884998899	1.192236001	-0.38008338	1.288504737	-0.628543374	0.49030956	-0.486682385	-0.975758056	1.174527225	2.871889875	-0.850929193	-0.924216148	0.756839389	-0.988911262	-0.924042974	0.456783773	-0.569611146	0.634754343	-0.867559698	-0.870131233	0.872713792
0.586603482	-0.908375735	-0.757699583	0.133332051	-0.729252232	0.55241999	0.716058121	0.573204222	0.570276309	-0.582224548	0.334949908	0.356759143	-0.628973524	-0.892147296	0.235137455	0.321909031	0.638156979	0.629221019	0.641888357	0.597386855	-0.575850316	0.364533032	0.376887453	-0.884389454	-0.919937166	-0.39931484	-0.415344474	0.217404163	0.013622187	-0.914488757	-0.37754394	0.334347699	-0.516003853	0.060783037	-0.120158237	0.299297	0.36534831	-0.883224708	-0.850929193	1.401476637	0.760981079	-0.676120109	0.36631648	0.806185752	-0.341655229	0.060091677	-0.392764759	0.61413281	0.657377295	-0.93712954
0.953275841	-1.001746425	-0.889354892	0.059888192	-0.840509998	0.418881831	0.506264531	0.754729651	0.937419381	-0.674026196	0.155752633	0.778975581	-0.702731191	-0.927777248	0.322520378	0.148674115	0.477631302	0.428684776	0.447942089	0.448315182	-0.630465673	0.833506915	0.736812933	-0.963638768	-0.980514882	-0.530028724	-0.569750889	0.263050575	0.092532285	-0.973340528	-0.540266276	0.144951653	-0.586309628	0.513438885	-0.189051875	0.416491717	0.81769035	-0.969063997	-0.924216148	0.760981079	1.482727593	-0.75003468	0.80626309	0.565795848	-0.439262332	0.40511126	-0.583102231	0.43885814	0.455115106	-0.982016839
-0.857728002	1.57837005	0.788248752	0.132519003	0.714080771	-0.535425202	-0.626285648	-0.757842446	-0.864954732	0.889978824	-0.608857249	-0.900228753	1.78747919	0.577859417	-0.743816238	-0.625977634	-0.702303939	-0.731637443	-0.729325781	-0.719224628	1.437986278	-0.880843955	-0.898928944	0.611977161	1.2881468	1.353433202	0.937297914	-0.570440242	-0.51407509	1.50510204	0.707419922	-0.738120884	0.631721679	-0.934802499	-0.116577969	-0.283630549	-0.907016196	1.637412379	0.756839389	-0.676120109	-0.75003468	2.623389317	-0.906675642	-0.723187796	1.346448291	-0.888736413	0.696435515	-0.736056167	-0.694066916	1.377963075
1.01975262	-1.067696772	-0.92078632	-0.001198125	-0.883552335	0.308998314	0.326401751	0.81555788	1.160643434	-0.808386765	0.083683023	1.299846859	-0.80367117	-0.997493296	0.460231654	0.039732023	0.332915057	0.446207451	0.390307663	0.369341788	-0.696259117	1.285967971	1.21484937	-1.029902924	-1.008651323	-0.823176321	-0.832302171	0.268648532	0.221456926	-1.044311809	-0.795443061	0.094377915	-0.700429558	0.914749179	-0.19443721	0.483596112	1.23123917	-1.055411888	-0.988911262	0.36631648	0.80626309	-0.906675642	1.553547096	0.302303141	-0.738529191	0.79575207	-0.609983438	0.420920471	0.361235815	-1.026314409
0.462338939	-0.963916248	-0.825164814	0.047665936	-0.785420361	0.606712401	0.759053431	0.506366608	0.463271226	-0.683894889	0.355037209	0.279252045	-0.659723176	-0.935135475	0.431585052	0.392362573	0.86629922	1.00610842	1.082478854	0.832119071	-0.636725571	0.285456892	0.31758124	-0.941499009	-0.977988145	-0.513223707	-0.518270048	0.219918196	-0.067650611	-0.931430842	-0.477331431	0.583515099	-0.571858174	-0.030845437	-0.216180028	0.247208379	0.300393546	-0.926526695	-0.924042974	0.806185752	0.565795848	-0.723187796	0.302303141	1.311106962	-0.41100331	-0.020867312	-0.371422225	0.905978147	0.876575998	-0.970546564
-0.52953929	1.078418513	0.492586454	-0.243164426	0.4494855	-0.501588727	-0.471946764	-0.462917419	-0.497539975	0.634170187	-0.812259891	-0.722668051	1.184284703	0.429373238	-0.949415538	-0.858564453	-0.473278667	-0.550154136	-0.580635447	-0.570220487	1.53144634	-0.733722664	-0.728585835	0.409515944	0.959848433	1.515931102	1.175737437	-0.782001901	-0.707749673	1.148247112	0.935817577	-0.890058955	0.803633831	-1.05630116	-0.405022675	-0.525945426	-0.754560162	1.176686886	0.456783773	-0.341655229	-0.439262332	1.346448291	-0.738529191	-0.41100331	2.515643396	-1.006155566	0.301923585	-0.576382542	-0.497677712	0.999926083
0.637272387	-0.412726581	-0.55954075	0.008268278	-0.529210549	0.031330072	-0.004613912	0.491132193	0.697514454	-0.780719477	0.406330165	0.810357977	-0.780397199	-0.363862074	0.779113096	0.410078035	-0.005004389	0.038465646	0.038266841	0.038953743	-0.977693059	0.774826313	0.70590437	-0.396899318	-0.421777545	-1.080133211	-1.079531002	0.596630417	0.687514487	-0.504823093	-1.045809976	0.519012773	-0.963662616	1.446078878	0.205720596	0.400175242	0.761520215	-0.675651625	-0.569611146	0.060091677	0.40511126	-0.888736413	0.79575207	-0.020867312	-1.006155566	1.788066243	-0.216572511	0.094925742	0.044655338	-0.343415275
-0.635408378	0.890645444	0.54723034	-0.063624815	0.530960001	-0.204841695	-0.384509906	-0.575062675	-0.640124641	0.124272841	0.280148227	-0.614833649	0.591228143	0.292280218	0.10282511	0.323122141	-0.360423331	-0.38018568	-0.367518342	-0.387228984	0.375731399	-0.639695829	-0.597843423	0.299724252	0.608424306	0.246303728	0.056110457	0.206849459	-0.085269568	1.175589671	-0.011842425	0.077924149	-0.059611723	-0.290096828	0.265940821	-0.31690783	-0.601223549	1.234782664	0.634754343	-0.392764759	-0.583102231	0.696435515	-0.609983438	-0.371422225	0.301923585	-0.216572511	2.366117727	-0.364991382	-0.354226062	0.726640238
0.305746341	-0.876052137	-0.780292448	0.071199334	-0.748079396	0.675748011	0.746498868	0.362953961	0.312954795	-0.658164833	0.410579059	0.389396549	-0.675415823	-0.873631266	0.367565918	0.43990231	0.85688274	1.001869778	0.983313185	0.921866032	-0.547606226	0.395287588	0.423332427	-0.880936225	-0.872550767	-0.673582005	-0.663879354	0.268242454	0.038728193	-0.878399459	-0.617292186	0.752027958	-0.563073769	0.108169435	-0.157813903	0.245950917	0.400809991	-0.890754772	-0.867559698	0.61413281	0.43885814	-0.736056167	0.420920471	0.905978147	-0.576382542	0.094925742	-0.364991382	1.330558623	0.976835539	-0.872012969
0.362484585	-0.885998168	-0.740813663	0.022497971	-0.69542066	0.673804093	0.740161633	0.366658593	0.350864538	-0.617430814	0.417421775	0.344147078	-0.645351289	-0.886558476	0.332985931	0.415521095	0.870472336	0.963524091	0.900092903	0.877244178	-0.541391127	0.355059051	0.385614356	-0.869072576	-0.872298026	-0.560358257	-0.564776982	0.21577539	0.006972481	-0.883481461	-0.534194039	0.627071164	-0.584003092	0.054290235	-0.216714037	0.219216139	0.35932622	-0.90399579	-0.870131233	0.657377295	0.455115106	-0.694066916	0.361235815	0.876575998	-0.497677712	0.044655338	-0.354226062	0.976835539	1.323375799	-0.865013349
-1.107283428	1.831064897	0.910399323	-0.241147628	0.861649819	-0.751089326	-0.834418371	-1.000337184	-1.117648242	0.576877206	-0.497219258	-1.007315186	1.420873247	1.110471317	-0.628098738	-0.495981855	-0.894746245	-0.868378765	-0.915491919	-0.880286098	1.138378419	-1.062146064	-0.99487518	1.068019822	1.742306611	1.088030454	0.689782243	-0.458174634	-0.145114248	1.8334247	0.476536093	-0.45137783	0.505492937	-0.398581803	0.043229605	-0.646784599	-1.016456191	1.580064571	0.872713792	-0.93712954	-0.982016839	1.377963075	-1.026314409	-0.970546564	0.999926083	-0.343415275	0.726640238	-0.872012969	-0.865013349	2.88950014
0.053984673	-0.397738666	-0.401456225	0.049616095	-0.389326908	0.420377547	0.555459117	0.082635732	0.04063868	-0.289370478	0.08742599	0.120532326	-0.201495669	-0.501385019	-0.099938994	0.11031617	0.48634461	0.455912777	0.54875815	0.559486918	0.129034125	0.265440466	0.141288252	-0.534108455	-0.408358672	-0.193699493	-0.273746031	0.114859705	-0.042164826	-0.391613163	-0.20487847	0.086509973	-0.203066048	-0.193330857	-0.179397142	0.015685121	0.171171812	-0.400202775	-0.516338612	0.398929815	0.304146988	-0.200001959	0.121616837	0.375083946	-0.071395361	-0.17613514	-0.131762237	0.438784814	0.419895245	-0.376440038
-0.602517563	1.221654197	0.602244644	-0.260912428	0.550357057	-0.525299088	-0.547121696	-0.543740901	-0.61790331	0.646233978	-0.875510104	-0.824516692	1.340072722	0.487566858	-1.030866636	-0.916479925	-0.535901264	-0.637253785	-0.665852246	-0.655123477	1.502715046	-0.837140347	-0.826041159	0.490931382	1.321494732	1.827995682	1.323366439	-0.876319142	-0.775079395	1.171921813	1.05645906	-0.969627203	0.860886026	-1.1393213	-0.39546935	-0.596099424	-0.854839762	1.203813479	0.518115477	-0.424361561	-0.549583799	1.485918275	-0.836925941	-0.50155485	1.618290574	-1.094510448	0.362627671	-0.652812706	-0.564379818	1.11021189
-0.959348865	0.919425548	1.381713397	-0.154562598	1.328570576	-0.595309554	-0.681619778	-0.840320999	-0.969399871	1.607711577	-0.5410216	-0.845729959	0.489150163	1.697109961	-0.704694053	-0.548884639	-0.762502099	-0.72938774	-0.77336281	-0.722152763	0.564867573	-0.916094351	-0.825601649	1.876520973	0.981452176	0.617448748	1.165960346	-0.579016927	-0.173226172	0.782140633	1.330539456	-0.582261991	1.357927258	-0.422457315	0.109417091	-0.589854459	-0.874797795	0.710632445	1.732836418	-0.770523379	-0.833768467	0.547286281	-0.881674834	-0.83610576	0.490118333	-0.43240602	0.149520595	-0.722038651	-0.725551611	0.951550564
0.880476537	-1.012097866	-0.869580731	-0.065787819	-0.828894854	0.355182969	0.389532057	0.679106072	0.91090681	-0.786679161	0.113863452	1.100319572	-0.780708333	-0.94754294	0.549721862	0.0979983	0.471359369	0.55562449	0.581157971	0.494606149	-0.650074461	1.057884124	1.005907832	-0.973990209	-1.002947945	-0.819669601	-0.798983658	0.204686455	0.178206201	-0.984947202	-0.748316981	0.215562767	-0.692215714	0.730284694	-0.241767444	0.390136049	1.175749918	-1.004833915	-0.965948424	0.396810717	0.697583322	-0.871788088	1.041466687	0.454868829	-0.70677972	0.648944587	-0.560503794	0.494406453	0.451039832	-0.978560712
-0.221547087	0.05366663	-0.056431962	0.153321733	-0.07380063	0.107345689	0.09148544	-0.122289147	-0.200844873	0.106176931	-0.137739529	-0.027750146	0.161101862	-0.053117807	-0.345502056	-0.190790971	0.136597174	0.190109076	0.136562851	0.10335845	0.396233916	-0.118512081	-0.016722278	-0.079878884	0.117419204	0.350593076	0.271801771	-0.24649864	-0.210217223	0.000168546	0.135752477	-0.165956873	0.212565095	-0.426027776	0.072739848	-0.084270864	-0.084746926	0.002248417	-0.042339114	-0.058453886	-0.18351922	0.23351626	-0.05804647	0.028788403	0.290574554	-0.428288177	-0.154050654	0.142384798	0.125378079	0.03448398
-1.069233942	1.037051528	1.551117756	-0.11099539	1.507702994	-0.676324262	-0.800134586	-0.939222784	-1.103134383	1.423140111	-0.458228347	-1.030772137	0.527539534	1.968345132	-0.562434117	-0.449302639	-0.882115235	-0.902975913	-0.902233293	-0.844433271	0.46078795	-1.055948126	-1.015350953	2.06459693	1.148816781	0.543494728	1.216902051	-0.45025075	-0.025474589	1.050708432	1.39685777	-0.448161072	1.267498299	-0.396934086	0.208842187	-0.588965187	-1.018417271	0.892432235	1.67661257	-0.90645455	-0.975505092	0.583008281	-1.043181386	-0.951953196	0.377408981	-0.398880679	0.309039991	-0.880093311	-0.883292462	1.060389911
0.662805645	-0.516011654	-0.632543317	-0.028960136	-0.596564565	0.037564116	-0.004185322	0.499719799	0.768863731	-0.824851674	0.401424012	0.835263618	-0.839906006	-0.255326506	0.821592004	0.407682349	0.004995355	0.007827208	0.048266585	0.042991128	-1.039555428	0.858257212	0.77474318	-0.442129845	-0.482070873	-1.14121106	-1.140608851	0.594862347	0.707869907	-0.510513767	-1.112222567	0.518656841	-1.020660956	1.499384175	0.1728855	0.406879998	0.88762905	-0.693737729	-0.61248811	0.069620709	0.46563415	-0.932868611	0.841682871	-0.003179264	-1.064722947	1.323587754	-0.272472522	0.07652583	0.013389283	-0.430853025
0.31652548	-0.838128576	-0.674586281	0.0454198	-0.649277013	0.623294766	0.800112848	0.350825089	0.278388627	-0.614278912	0.420573677	0.492906057	-0.675149264	-0.799619744	0.18990314	0.424478451	0.697734655	0.773056238	0.721235958	0.67798969	-0.478301829	0.375156604	0.558536578	-0.802217578	-0.804815412	-0.634089402	-0.622190092	0.251563361	0.086693622	-0.825726905	-0.551439681	0.441938053	-0.496907455	0.088666068	-0.128676975	0.202598114	0.483608147	-0.852517402	-0.785389159	0.684692441	0.508790153	-0.729199633	0.434680789	0.627896694	-0.558856523	0.109313677	-0.366293865	0.69191137	0.702519786	-0.812907343
-1.070029161	1.132909283	1.306493445	-0.133443385	1.260882024	-0.687475157	-0.804695505	-0.94064562	-1.092632501	1.428307251	-0.461534033	-1.023722147	0.574756994	2.146106867	-0.579861179	-0.458413779	-0.883538071	-0.929817226	-0.919346546	-0.839579939	0.53656197	-1.041994352	-0.990727695	1.909721808	1.220825101	0.62836919	1.05418172	-0.480543954	-0.041332609	1.069996948	1.140308741	-0.478140468	1.420155366	-0.368858937	0.214636944	-0.582856622	-1.019840106	0.92898021	1.67989686	-0.892500776	-0.956216576	0.648426625	-1.028913803	-0.969066449	0.416781232	-0.379278355	0.34496035	-0.892499439	-0.892089794	1.14965769
0.966313821	-0.989963679	-0.846505119	0.042016049	-0.795777374	0.312986443	0.274531993	0.746428663	1.07174429	-0.713394212	0.050641767	1.111784275	-0.681691099	-0.90312836	0.368508235	0.004964821	0.303011884	0.331419118	0.361345916	0.344145741	-0.604404647	1.184202685	1.018627769	-0.948090322	-0.939391055	-0.726928534	-0.723188242	0.257887669	0.218855081	-0.968775374	-0.697626233	0.067299017	-0.632110716	0.816435785	-0.180721021	0.469069549	1.116607741	-0.98991732	-0.933144753	0.314132914	0.7043409	-0.764925645	1.120713995	0.263613335	-0.654206122	0.691162509	-0.5493529	0.381603047	0.378403896	-0.906844805
0.162088977	-0.237855984	-0.386553003	0.118494354	-0.358105652	0.171054134	0.147662484	0.180070552	0.141525391	-0.631894972	0.564882728	0.198511028	-0.614313235	-0.015455455	0.576472241	0.565963228	0.095807437	0.156223123	0.190229429	0.167694512	-0.80501912	0.21130585	0.243744006	-0.209476386	-0.263224982	-0.940409149	-0.921919864	1.057694234	0.644602086	-0.243341389	-0.872194612	0.648694967	-0.825507596	0.900445491	0.307473847	0.234249966	0.244443388	-0.452768349	-0.441811802	0.133288368	0.177679546	-0.705079182	0.221562123	0.138312868	-0.846347769	0.847661945	-0.038406926	0.239043121	0.162726623	-0.153795685
-0.985646362	1.029634686	1.99276067	-0.135671692	2.095580602	-0.557276338	-0.681714278	-0.851555695	-1.01232921	1.161538501	-0.326941896	-0.951264065	0.645959842	1.333939195	-0.492026487	-0.300286016	-0.783464854	-0.801501257	-0.80389672	-0.767435666	0.512680887	-0.962946295	-0.929880522	1.724229422	1.158031782	0.59036673	0.997036951	-0.347207052	-0.116992071	0.999672228	1.300633163	-0.358297324	0.909243715	-0.490334419	0.229354288	-0.550879818	-0.942674899	0.947149446	1.493463048	-0.786151392	-0.910746013	0.696721464	-0.962104272	-0.849850922	0.436205701	-0.440188824	0.44362143	-0.80811664	-0.77146213	1.044500242
0.068497418	-0.558801696	-0.222978615	0.125792182	-0.19139318	0.391741643	0.368349993	0.099658944	0.064722579	-0.577212083	1.240906161	0.087189296	-0.582852165	-0.480125395	0.817557294	1.140312753	0.47590959	0.384912745	0.395854137	0.430432341	-0.846675396	0.07487945	0.142150334	-0.482723229	-0.557183176	-0.900161445	-0.887634518	0.878589898	0.404305121	-0.503094473	-0.837909266	0.934654614	-0.767372815	0.383997173	0.413621306	0.275752904	0.106761755	-0.283231602	-0.185036332	0.392574305	0.208199192	-0.629057325	0.093608549	0.390067404	-0.844070876	0.409665716	0.333065498	0.46161348	0.475830692	-0.539856631
0.464790567	-0.956757495	-0.812671318	0.048862331	-0.77606495	0.642741523	0.756797934	0.460491749	0.469488554	-0.672656627	0.342739844	0.274799889	-0.67233435	-0.923583405	0.371275008	0.405169877	0.910801167	0.949250269	0.992984634	0.82860834	-0.607914041	0.309561297	0.322543334	-0.945951165	-0.956708016	-0.47248746	-0.490086136	0.219545548	-0.065512791	-0.938707274	-0.393917247	0.598205253	-0.569720355	-0.023059067	-0.19270324	0.222672488	0.300334707	-0.92752696	-0.902135228	0.834683474	0.545025658	-0.731091844	0.285926268	1.123704535	-0.414827849	-0.020612343	-0.328960032	0.906233116	0.88106738	-0.968722553
0.048530024	-0.293988007	-0.183479325	1.290608234	-0.156601015	0.07287179	0.148643581	0.139001329	0.046167323	0.036556497	0.157912963	0.057023131	-0.131950121	-0.146901484	0.034564883	0.147068745	0.002646027	0.072946676	0.092674702	0.072336444	-0.259266718	0.077976971	0.0868795	-0.121570375	-0.246553467	-0.292041415	-0.229932768	0.253129283	0.317339643	-0.232318425	-0.201860293	0.076975815	-0.13163765	0.018683684	1.168603646	0.581989295	0.040821437	-0.242790887	-0.111018123	0.155922241	0.06286536	-0.143008745	0.062500959	0.051113817	-0.291494925	0.066005004	-0.143493053	0.090965249	0.054188604	-0.266570117
0.760263421	-0.726556778	-0.397009864	0.080422358	-0.379231997	0.025032063	-0.004635753	0.542261113	0.953246422	-0.7575195	0.604321396	0.968809355	-0.697887443	-0.674554187	1.002836611	0.627054672	0.013488462	0.022753386	0.042952125	0.029203842	-1.019451412	0.990077003	0.86780764	-0.677779638	-0.702657865	-1.070113185	-1.083004736	0.885312262	0.552555052	-0.703485624	-1.049911327	0.602777762	-0.9727849	1.225763571	0.45643163	0.490216399	0.962649529	-0.493664621	-0.371619915	0.105258239	0.524493498	-0.788967198	0.952634406	0.024926866	-0.999587432	1.089507002	-0.048706883	0.075761591	0.033179491	-0.705728863
0.695757528	-0.995979527	-0.799487356	0.12951509	-0.762567179	0.447870546	0.541215605	0.653174091	0.693551732	-0.62401232	0.405819335	0.477524099	-0.659464195	-0.885608582	0.233203344	0.314953986	0.585072106	0.536753197	0.553970756	0.56940665	-0.658433174	0.465214253	0.505497617	-0.935277669	-0.974277273	-0.454282563	-0.45650463	0.470910053	0.117441492	-0.973535989	-0.410858887	0.323313145	-0.548691183	0.156129515	-0.117385223	0.383032569	0.467284764	-0.943527174	-0.877340356	0.73269977	0.682791538	-0.735794958	0.469194359	0.715130068	-0.384070618	0.175521891	-0.464050517	0.570775996	0.632848982	-0.965580457
-0.753743325	1.19720701	0.585956475	-0.197493275	0.544424563	-0.357695561	-0.452007899	-0.65919251	-0.745279637	0.657247136	-0.751839747	-0.676683092	1.267612857	0.50140429	-0.944225665	-0.806774039	-0.491938229	-0.491616843	-0.489462085	-0.480302358	1.619167811	-0.662946844	-0.686994192	0.478722722	1.018699534	1.281999009	1.005194631	-0.765514927	-0.622538669	1.333562981	0.77688568	-0.840622104	0.789053778	-0.977366324	-0.34868204	-0.520755553	-0.672173434	1.299868701	0.505906816	-0.563662605	-0.631928627	1.423186469	-0.684385215	-0.593157025	1.736939998	-0.936007363	0.430440141	-0.476108737	-0.461420812	1.154331829
0.015782963	-0.415385929	-0.190337197	0.129563231	-0.191387831	0.307018736	0.297748462	-0.017386224	-0.011213694	-0.512876022	0.903881336	0.031964375	-0.464541066	-0.376563288	0.781160873	0.946541443	0.251228157	0.290147971	0.300147937	0.304600539	-0.801481644	0.033462097	0.052092685	-0.356880729	-0.367951389	-0.785302237	-0.794428088	0.70443161	0.388620052	-0.358109663	-0.753175661	0.753278734	-0.706488645	0.367998296	0.407978105	0.165925328	0.060637276	-0.131343009	-0.13011452	0.214964124	0.089428078	-0.539302786	0.046542645	0.284319337	-0.798249507	0.367306937	0.291334336	0.302517993	0.30716405	-0.38090735
0.723094961	-1.000650547	-0.832714936	0.009676404	-0.77445579	0.477404637	0.498887583	0.640030246	0.780198944	-0.719060146	0.244871755	0.77222625	-0.713716935	-0.954610314	0.667864022	0.245481541	0.57977347	0.646308419	0.630889909	0.550300446	-0.689150288	0.779686331	0.690366844	-0.956580532	-0.992442051	-0.709686459	-0.700925233	0.241552251	0.124067573	-0.957809466	-0.667518016	0.336843011	-0.505035716	0.50166862	-0.181052214	0.398759093	0.744413647	-0.959495294	-0.930337862	0.53346757	0.703382091	-0.796951481	0.799984471	0.648638802	-0.621901246	0.4535922	-0.499474756	0.653029891	0.587539781	-0.971192902
0.065198418	-0.514872538	-0.113149702	0.057377948	-0.040141564	0.370084854	0.373994532	0.08004191	0.053735275	-0.61455929	0.997073057	0.117938504	-0.585366643	-0.5061755	0.675398097	1.08429395	0.389294472	0.395107505	0.3873773	0.388064201	-0.787997245	0.111904825	0.158464356	-0.476764882	-0.507605468	-0.886671697	-0.890776613	0.74239306	0.368840765	-0.511885118	-0.828499027	0.826700528	-0.755452109	0.414432572	0.388512626	0.200748695	0.140335238	-0.422566524	-0.345082605	0.274264543	0.160025598	-0.640672246	0.119336823	0.339854055	-0.827756853	0.421272614	0.205969102	0.398847797	0.417301422	-0.507695286
-0.698401171	1.133929606	0.536800447	-0.292465324	0.489306176	-0.381119304	-0.430557047	-0.604164165	-0.696841267	0.471584473	-0.710932777	-0.480754794	1.275569949	0.376934257	-0.878527835	-0.768377537	-0.492140154	-0.405364566	-0.494057327	-0.470148607	1.412479988	-0.633964592	-0.495145404	0.374964039	1.093811615	1.299370352	0.892335507	-0.724921766	-0.625878678	1.200306314	0.671557956	-0.789673267	0.68435367	-0.915120386	-0.390306668	-0.557359247	-0.551559142	1.151549232	0.388026758	-0.561667872	-0.588981903	1.276436042	-0.560319031	-0.586455166	1.217385244	-0.853991499	0.431336546	-0.47850732	-0.464447012	1.357791527
-0.717328183	1.084876992	0.533250044	-0.285660051	0.491090515	-0.339795112	-0.380132413	-0.647568229	-0.717023512	0.63215584	-0.801408095	-0.644661267	1.232793502	0.471919678	-0.931659958	-0.807545188	-0.431359844	-0.539459244	-0.486624437	-0.346292817	1.573051355	-0.529878729	-0.620453448	0.461162826	0.996432514	1.209208843	1.003011345	-0.80064809	-0.628801464	1.123952372	0.807652272	-0.856612957	0.816682285	-0.968566317	-0.438417857	-0.521997414	-0.610339815	1.081471458	0.484267412	-0.577142992	-0.606653681	1.3052079	-0.637614397	-0.666574807	1.271575579	-0.929404015	0.320306781	-0.539484652	-0.505340609	1.168937291
0.254049089	-0.796577496	-0.621424293	0.440319087	-0.601135959	0.582314248	0.647416555	0.28615204	0.245880934	-0.394170879	0.645388836	0.215314039	-0.339873564	-0.778780016	0.57852626	0.689774888	0.73991335	0.753100879	0.788833131	0.7995619	-0.733299646	0.243799279	0.247053258	-0.770080749	-0.792762318	-0.7419111	-0.748526484	0.455039552	0.199793006	-0.751853565	-0.703822165	0.971774933	-0.709541144	0.185133609	0.036200788	0.572392733	0.245242173	-0.716823816	-0.65408889	0.549569415	0.366920249	-0.390158233	0.219536633	0.802188708	-0.673895814	0.20735026	-0.134888731	0.90699847	0.797732094	-0.781241227
0.535705906	-0.981553704	-0.793534358	0.054819341	-0.77010794	0.560832194	0.698424231	0.541762764	0.532872493	-0.596092738	0.384471006	0.296133508	-0.676105399	-0.886873176	0.224721157	0.340990719	0.753264024	0.754526835	0.747894959	0.727556701	-0.634906909	0.297003613	0.333207469	-0.921479462	-0.960165257	-0.430756298	-0.421681263	0.288264229	0.009168248	-0.962248249	-0.413378714	0.459496611	-0.527675384	-0.017415866	-0.19647429	0.265031267	0.311940267	-0.947302235	-0.878918759	0.88896697	0.656108467	-0.731411001	0.305063228	0.915958055	-0.358661502	0.010449335	-0.432992851	0.720767029	0.797589008	-0.962451735
-0.782749201	1.113912288	0.733624702	-0.220850602	0.683933773	-0.453542618	-0.509884144	-0.65148281	-0.800331607	0.838179049	-0.791828916	-0.677760025	1.140698773	0.719679398	-0.998022402	-0.836564437	-0.496153246	-0.532861245	-0.604765259	-0.553241404	1.342253333	-0.769463385	-0.688071126	0.66624461	1.223167074	1.433432936	1.15254905	-0.824018789	-0.651858355	1.115644475	0.997357446	-0.860841347	1.074483873	-1.032104486	-0.308022462	-0.606874551	-0.720949237	1.090423019	0.707863889	-0.595492757	-0.671133275	1.266460592	-0.735043868	-0.623104327	1.283979032	-0.985410783	0.361580603	-0.571641985	-0.546598385	1.100848901
-1.131951484	1.900382444	0.953670776	-0.238043644	0.902096997	-0.769481215	-0.859400235	-1.040538754	-1.148592465	0.718056866	-0.514042105	-1.052694593	1.258443323	1.226860117	-0.650256327	-0.500409271	-0.922552384	-0.908109622	-0.948318992	-0.923782655	1.208951199	-1.114272351	-1.053591443	1.224262283	1.936519883	1.318017878	0.831903328	-0.496022641	-0.175744662	1.716340084	0.569389266	-0.48106682	0.630511467	-0.445216444	0.067358748	-0.681808331	-1.07203437	1.550846294	1.033349571	-0.93904649	-1.004331332	1.365376641	-1.071380008	-0.992390344	1.041785399	-0.390677532	0.698991002	-0.887894391	-0.899409463	1.844013504
0.298513593	-0.846883115	-0.676123229	0.066790862	-0.632613076	0.62144401	0.588951918	0.328733694	0.304780622	-0.61581586	0.93023054	0.306535988	-0.643422526	-0.731805045	0.206567076	0.578590448	0.66324783	0.662784695	0.648778322	0.679904634	-0.582454109	0.318703194	0.369656042	-0.775197965	-0.7966243	-0.617111657	-0.609605664	0.318750443	0.088922374	-0.796510634	-0.547955695	0.45860199	-0.531080472	0.082421995	-0.123310139	0.222713943	0.340543631	-0.830832531	-0.762762863	0.591209645	0.401342886	-0.703749062	0.351553669	0.614435029	-0.548782562	0.104638646	-0.274159019	0.638909852	0.654225394	-0.805814561
1.005865709	-1.059146386	-0.874108219	0.045166168	-0.832480917	0.326806046	0.377943882	0.886556129	1.036295981	-0.730014019	0.082976063	1.123093411	-0.738478376	-0.964622762	0.346710589	0.026315824	0.377082692	0.389956412	0.411567288	0.392170455	-0.628398951	1.151578651	1.070888895	-0.987304331	-1.008730666	-0.7419793	-0.738552816	0.280807715	0.222319008	-1.028386926	-0.696045156	0.062290119	-0.63884556	0.747409982	-0.161566676	0.530588022	1.08445442	-1.012342583	-0.940977927	0.391655613	0.766330085	-0.834265256	1.1045649	0.323562766	-0.670669026	0.718946584	-0.562520815	0.390087908	0.345466054	-1.010860239
0.630802765	-0.995662153	-0.815174208	-0.053745424	-0.77637118	0.509694358	0.621240302	0.577549843	0.677551072	-0.716896028	0.258960591	0.688093071	-0.736657485	-0.975040397	0.5708647	0.274633179	0.766143093	0.736338877	0.745711227	0.667632231	-0.566169952	0.737603471	0.634476417	-0.966027322	-1.006909775	-0.650723028	-0.649493202	0.171854256	0.05593862	-0.963490556	-0.575604707	0.336810471	-0.592934595	0.340966203	-0.270206326	0.255943751	0.655259535	-0.964548768	-0.938843228	0.569522991	0.682795104	-0.78380407	0.720872226	0.718585526	-0.578942041	0.306383541	-0.46514528	0.696616712	0.653877708	-0.975618759
0.77570043	-0.864964316	-0.733901187	0.100331136	-0.692273884	0.216123299	0.282323935	0.819100482	0.724775886	-0.685361631	0.134532235	0.852368402	-0.726148248	-0.708620447	0.332523911	0.093091702	0.293073654	0.392872289	0.339796776	0.329500385	-0.609321944	0.823426713	0.823856417	-0.796103441	-0.814391693	-0.733728681	-0.693900428	0.327186049	0.412578473	-0.832792719	-0.656413702	0.132047176	-0.586504867	0.627312984	-0.019790602	0.551234071	0.85122951	-0.895671177	-0.809714432	0.339968836	0.543460851	-0.822562745	0.873536648	0.251478446	-0.670106712	0.608106932	-0.50782656	0.345618724	0.290641194	-0.814952224
-0.043641374	-0.295625695	-0.479783058	0.003611523	-0.457925682	0.415795677	0.419705355	-0.016559356	-0.057771888	-0.723555986	0.70700894	0.042205493	-0.716016116	-0.141949196	0.711067052	0.774303002	0.480821315	0.609647223	0.600347976	0.518817088	-0.846156988	0.033661347	0.087752279	-0.285133174	-0.316915185	-0.991902693	-0.961174882	0.545216216	0.497396993	-0.299855867	-0.960089925	1.075759165	-0.861310722	0.626775632	0.224913276	0.123760451	0.069623161	-0.504575701	-0.460669277	0.28294598	0.096374208	-0.765986977	0.052704254	0.538075739	-0.905372714	0.609138621	0.036878106	0.651985943	0.551035489	-0.248594782
-0.663604549	1.411770799	0.591523899	-0.24856826	0.54559867	-0.52048632	-0.577769272	-0.588509853	-0.66298607	0.619509007	-0.897371046	-0.847946676	1.378776792	0.529565916	-1.013501534	-0.901468385	-0.557762206	-0.645620968	-0.656959969	-0.648427859	1.473008895	-0.851469888	-0.855119693	0.480838254	1.094716934	1.554774247	1.204224906	-0.853619297	-0.729157733	1.613555812	0.978897135	-0.943475467	0.778930784	-1.13105664	-0.406033192	-0.592855697	-0.868227878	1.584097944	0.522771341	-0.455950562	-0.585095404	1.563063869	-0.8669459	-0.529378151	1.656994645	-1.075576304	0.553685699	-0.684401707	-0.618249212	1.172294683
1.283668344	-1.138065398	-0.931688263	0.057879195	-0.875311968	0.214152636	0.300437007	1.005101024	1.156174562	-0.716202663	0.060699458	0.953640688	-0.768913997	-0.973562512	0.33400514	0.010943004	0.357630362	0.283422264	0.303621002	0.307132179	-0.752820175	0.96078696	0.929835828	-1.020878036	-1.056111939	-0.547414331	-0.531749321	0.24425283	0.173682502	-1.100245251	-0.537881956	0.057272974	-0.625818724	0.670530724	-0.188079693	0.58503756	0.919865727	-1.068981202	-0.975179249	0.557036405	0.845099772	-0.846499993	0.939662398	0.458190339	-0.514231772	0.581659217	-0.63061344	0.312267225	0.375595445	-1.082875468
-0.863060516	1.262681073	1.066598992	-0.128881129	0.998707179	-0.511887347	-0.616869169	-0.793300562	-0.891940022	0.482657807	-0.168581898	-0.789452175	1.338421662	0.619598157	-0.372892533	-0.180995158	-0.677197042	-0.660400717	-0.700139375	-0.701021515	0.9870459	-0.840360448	-0.807294676	0.698276687	1.214404065	0.866718671	0.563240583	-0.158407642	-0.304135072	1.355103875	0.344032075	-0.303180274	0.419903268	-0.530615109	0.241793402	-0.462812891	-0.805026252	1.361577063	0.874833559	-0.69714304	-0.756779331	1.18960117	-0.821003733	-0.754566403	0.838080984	-0.49835659	0.853812634	-0.708438803	-0.669587635	1.510078621
-0.043978807	-0.299728828	-0.467881966	-0.036579572	-0.438806997	0.410123502	0.430978831	-0.00528588	-0.057481704	-0.719186294	0.720792882	0.038102359	-0.711332616	-0.14981803	0.661775516	0.766904881	0.57619543	0.559414261	0.585889167	0.572140884	-0.831117812	0.019830155	0.086787229	-0.283273948	-0.310035026	-0.945482681	-0.947704748	0.480234262	0.478544867	-0.315883718	-0.895155221	1.042785663	-0.805790268	0.588781196	0.162755597	0.128130143	0.08403472	-0.530017803	-0.468224302	0.286060438	0.114708372	-0.760989668	0.049856354	0.532089755	-0.874015503	0.583068903	-0.003626797	0.573824038	0.567643707	-0.279371625
0.855428034	-1.023024993	-0.864503633	-0.042509836	-0.837625323	0.364653385	0.382998247	0.684496979	0.924456734	-0.798233905	0.15157662	1.10351382	-0.776886468	-0.966942894	0.569861761	0.103232303	0.472356959	0.557563505	0.588431728	0.558051602	-0.636524537	1.077710215	1.010671122	-0.99590063	-0.97998377	-0.808630144	-0.805831277	0.217608762	0.207760351	-1.001209072	-0.758616492	0.230681733	-0.700946183	0.771763561	-0.237945579	0.347200469	1.147249523	-1.015133427	-0.970599385	0.373331255	0.648057767	-0.877694282	1.033677643	0.460259736	-0.742811516	0.666260211	-0.556368121	0.512977311	0.455175506	-0.978818356
0.219946501	-0.626861558	-0.544909436	0.096958365	-0.513010192	0.511966794	0.573617209	0.285940754	0.204717658	-0.425606096	0.283199612	0.28712177	-0.430618561	-0.696616608	0.042801015	0.228422224	0.525214054	0.542167283	0.569426709	0.523983782	-0.221218792	0.311213694	0.293128704	-0.676306432	-0.618653062	-0.379516831	-0.431948234	0.154042957	-0.003922998	-0.672200625	-0.398854825	0.202576272	-0.341184517	-0.02140667	-0.138958656	0.206437809	0.325522731	-0.650978443	-0.645356638	0.491774297	0.316342722	-0.425986767	0.312369525	0.458827985	-0.331585279	0.000496172	-0.2471296	0.579955782	0.52529206	-0.611839097
-0.329142344	0.255329507	0.189477894	0.975383729	0.166460675	-0.168921559	-0.187919892	-0.205093544	-0.349392121	0.096646785	0.141434013	-0.283619851	-0.151253347	0.579403943	0.108462739	0.184094119	-0.299712335	-0.268480826	-0.242947346	-0.252302312	-0.277628518	-0.312875348	-0.271650558	0.52502773	0.321592548	-0.294398989	-0.139716878	0.214997556	0.544062168	0.294404888	-0.146163322	0.208928217	-0.006275224	0.232540067	1.197940716	0.2859071	-0.288524443	0.155898617	0.34321546	-0.185975974	-0.274796442	-0.132186369	-0.291635782	-0.286391082	-0.346258495	0.277978536	0.180666966	-0.204489329	-0.280648924	0.32715128
0.987715417	-1.108363705	-0.942467848	-0.024919407	-0.900526737	0.336584698	0.451111821	0.813960087	1.021597581	-0.754754287	0.146729752	0.806511373	-0.744233238	-1.008348435	0.528299316	0.117684649	0.516464194	0.527925777	0.56444255	0.521823898	-0.756382168	0.834212093	0.731712655	-1.055350151	-1.086033833	-0.587691901	-0.588815638	0.223588282	0.072369207	-1.091254909	-0.575962868	0.220813931	-0.644443518	0.519008092	-0.287039426	0.335292913	0.81698339	-1.068934398	-0.998511167	0.680409893	0.76308569	-0.847708423	0.819206793	0.729367562	-0.519048997	0.447396045	-0.564666881	0.525860615	0.559220137	-1.086280556
-0.770267296	1.49919852	0.615562332	-0.269875134	0.555829536	-0.467420614	-0.48955703	-0.649042771	-0.755213633	0.593338103	-0.870979051	-0.690382788	1.30945724	0.448792358	-1.016607523	-0.884961352	-0.47990564	-0.522575998	-0.577220553	-0.537307607	1.57973583	-0.713362118	-0.682493004	0.470043959	1.108870404	1.406688797	1.056767073	-0.839779635	-0.690527211	1.632102599	0.891219793	-0.921476788	0.775040273	-1.059476241	-0.39219353	-0.609455446	-0.720705857	2.005103947	0.506328496	-0.574851835	-0.650649256	1.540658666	-0.706243928	-0.611563846	1.493846394	-0.997405929	0.597337154	-0.563867205	-0.572714907	1.220339456
-0.670448602	1.480083847	0.602096209	-0.215558652	0.553032897	-0.513208997	-0.561077698	-0.543575527	-0.657905406	0.624746575	-0.854319571	-0.802070926	1.36220468	0.439405744	-0.976098609	-0.867360448	-0.58155191	-0.615121827	-0.657527855	-0.649309553	1.47401005	-0.825364064	-0.800771117	0.453125945	1.075006738	1.501800366	1.142464391	-0.807429738	-0.701169058	1.626481685	0.93706345	-0.933687677	0.78259931	-1.111226983	-0.363295525	-0.575222699	-0.832393995	2.040591928	0.53365746	-0.481936925	-0.585349482	1.594975148	-0.810400665	-0.489778568	1.593351279	-1.042252887	0.630942285	-0.649509249	-0.608304518	1.187417215
-0.7012932	0.461684354	1.187571222	-0.079143396	1.109637541	-0.394367009	-0.431252418	-0.582265334	-0.732996982	1.514615693	-0.818636797	-0.620467267	0.563157228	1.234818547	-0.957047678	-0.847211188	-0.478714149	-0.469449224	-0.467765179	-0.41122039	0.890862747	-0.611751953	-0.609125591	1.440275652	0.612675652	0.892606969	1.465595618	-0.77268839	-0.485360289	0.472830792	1.5915763	-0.877607361	1.597468231	-0.994267845	-0.167256681	-0.497489606	-0.568886356	0.493111548	1.265680974	-0.55137995	-0.61995978	0.629609268	-0.637269832	-0.606606655	0.705496062	-0.939728934	-0.075688607	-0.526273945	-0.532611179	0.533819936
-1.092047453	1.882859546	0.929557903	-0.298558287	0.879553165	-0.69411684	-0.795960578	-1.000007106	-1.125006469	0.568734458	-0.460958123	-1.00933867	1.353891433	1.060592058	-0.616314655	-0.453758361	-0.8431085	-0.841374976	-0.891783118	-0.851870172	1.159419849	-1.074682128	-1.012745987	1.099416927	1.672657426	0.978841416	0.689170896	-0.465846669	-0.225903629	1.688775318	0.48094568	-0.397857236	0.482444293	-0.373303961	-0.010101546	-0.673912752	-1.014557071	1.437611847	0.881516696	-0.896318184	-0.943715949	1.305175806	-1.022689343	-0.943385871	0.99382309	-0.339162592	0.759763289	-0.837634684	-0.838166464	1.950131097
1.002638475	-1.095166592	-0.92754479	0.018403307	-0.871482303	0.325775471	0.45740515	0.850535922	1.002315529	-0.719119877	0.164163277	0.799154038	-0.726015192	-1.013979824	0.489561145	0.125076306	0.519148727	0.495149965	0.522880104	0.449194425	-0.749775031	0.826697853	0.716039399	-1.030699034	-1.069071021	-0.557235329	-0.56039882	0.237099203	0.077564206	-1.065191654	-0.540485362	0.204669962	-0.67047245	0.492508448	-0.241990765	0.452360591	0.794249445	-1.033613797	-0.980920738	0.677759683	0.767339265	-0.809563546	0.800238549	0.693453667	-0.501458568	0.479264754	-0.581438467	0.470333697	0.502908698	-1.076221527
-1.058412457	1.777634344	0.913768083	-0.257862603	0.836462018	-0.672877274	-0.758089169	-0.953505968	-1.06422705	0.60597825	-0.616392661	-0.960170161	1.327745937	1.049509364	-0.72467794	-0.628805921	-0.802726625	-0.791265042	-0.854539326	-0.832827265	1.366747769	-1.0022918	-0.946631826	0.968773249	1.639608146	1.168909877	0.813967219	-0.576092804	-0.330501214	1.705935375	0.607624853	-0.569609809	0.6216758	-0.652065183	-0.08049402	-0.65204557	-0.956915736	1.524751168	0.823676557	-0.864722942	-0.909453337	1.463235815	-0.978541768	-0.892020703	1.216213812	-0.629220915	0.64261337	-0.826750794	-0.843129896	1.709183782
-0.840571288	1.659386765	0.680352837	-0.29561834	0.622816699	-0.424753598	-0.473877533	-0.724681506	-0.842149468	0.644007232	-0.831763927	-0.672506632	1.276967154	0.492871511	-1.008145619	-0.853591438	-0.547071549	-0.507837927	-0.581310982	-0.548615628	1.572821125	-0.769230926	-0.662106382	0.531382572	1.195784398	1.404795026	1.029925538	-0.826924414	-0.699638574	1.399245878	0.856846857	-0.890106873	0.811274217	-1.05980097	-0.40193251	-0.632688185	-0.71852012	1.47679666	0.544131482	-0.626954942	-0.714363273	1.559005534	-0.727280009	-0.667746463	1.392789182	-1.018755818	0.510244414	-0.579254735	-0.574922486	1.208090009
-0.617459119	1.100017799	0.642219549	-0.208698997	0.588135303	-0.499131751	-0.522837208	-0.560565308	-0.631589633	0.770309523	-0.876644094	-0.797094121	1.231616275	0.638316112	-1.028548734	-0.901452784	-0.499064442	-0.625992344	-0.648157734	-0.596006262	1.421873734	-0.788378807	-0.778221045	0.61061361	1.887098633	2.431884202	1.322860066	-0.864900797	-0.725376431	1.025180747	1.098944432	-0.950991266	0.984333954	-1.119116321	-0.336665944	-0.567735428	-0.824592916	1.080294231	0.599513085	-0.438047884	-0.553855871	1.339177209	-0.814838112	-0.527165891	1.45774194	-1.074933086	0.228909652	-0.648611954	-0.571789974	1.102958638
0.318922726	-0.818785678	-0.676582352	0.06036938	-0.657549251	0.609060169	0.619246014	0.334080026	0.289258698	-0.597446482	0.424853773	0.291955489	-0.574216194	-0.747640777	0.242195914	0.53137388	0.632663104	0.663580805	0.671854826	0.633315683	-0.482494559	0.35652869	0.342523209	-0.790092272	-0.793003915	-0.602194171	-0.606926704	0.194023211	0.05049244	-0.770609855	-0.534921059	0.395695004	-0.515535369	0.078197172	-0.192179484	0.233865729	0.322825049	-0.810266494	-0.79491663	0.521398875	0.376249807	-0.636111772	0.343876953	0.62652824	-0.536061734	0.048321635	-0.256417257	0.632802179	0.676203568	-0.81098081
0.113999629	-0.273549901	-0.439192572	-0.02263917	-0.409176178	0.317996679	0.278600804	0.056667199	0.128739484	-0.726584861	0.698959131	0.238131115	-0.727517816	-0.273639497	0.656259799	0.805636142	0.345679123	0.338312204	0.327757724	0.310557549	-0.872093873	0.217034636	0.248845175	-0.292555365	-0.337517327	-0.993362526	-0.994015551	0.497626555	0.522924679	-0.393889165	-0.938955557	0.809131272	-0.85806343	0.892366709	0.176068381	0.182238014	0.270883525	-0.572249097	-0.491627095	0.201465016	0.183879044	-0.761484451	0.252081769	0.268309762	-0.93287864	0.958830338	-0.004749197	0.368412399	0.349522829	-0.241267981
-1.030567315	1.702550346	0.882617254	-0.240686945	0.822256841	-0.656329232	-0.739030661	-0.927857484	-1.019750065	0.546898478	-0.404969631	-0.946132586	1.058100759	1.039069887	-0.528317711	-0.392905839	-0.791827133	-0.792917885	-0.818535166	-0.79399883	1.163316154	-0.971308574	-0.946715627	0.970886107	1.518708128	0.914013691	0.583548085	-0.41111341	-0.161442312	1.649052262	0.423649355	-0.35599012	0.472219222	-0.33802682	0.053104538	-0.595957675	-0.956685729	1.455001912	0.827986072	-0.8368778	-0.898553845	1.287733143	-0.944734266	-0.876414086	1.005878413	-0.288195034	0.737142788	-0.781332383	-0.787512714	1.63880691
0.770901703	-0.555876236	-0.632711142	-0.026617494	-0.592339073	0.018410885	0.001295403	0.519008092	0.900809224	-0.823764266	0.384938153	0.949008226	-0.825324838	-0.428873447	0.841194106	0.384920323	-0.015413109	0.015504592	0.033192863	0.035134998	-1.021679273	1.010443344	0.85961742	-0.405738996	-0.475491818	-1.108742816	-1.123203408	0.567079387	0.659846307	-0.58646631	-1.089168574	0.486323659	-1.00576598	1.523850306	0.19844996	0.408281215	0.925275132	-0.736269682	-0.615166402	0.065687184	0.529640133	-0.914207934	0.962645071	-0.018096081	-1.047317505	1.307258798	-0.288644573	0.070395646	0.028127355	-0.514336969
1.151388539	-1.126856333	-0.942916496	-0.014855475	-0.911958677	0.259566811	0.296740175	0.900436354	1.357865299	-0.793801362	0.034251521	1.225310688	-0.805717611	-1.059790941	0.427431994	-0.006404491	0.423442081	0.331974523	0.338365694	0.345014955	-0.710544083	1.311222858	1.102656196	-1.065526858	-1.082559877	-0.656707674	-0.689369151	0.236162681	0.160728323	-1.094057119	-0.645920066	0.03208027	-0.705614082	0.855589618	-0.227236869	0.459269278	1.181493859	-1.069383046	-1.012924287	0.502659524	0.917972178	-0.898366407	1.25495176	0.389064465	-0.57865052	0.703015015	-0.639801918	0.355170934	0.384607852	-1.08845515
-1.092400042	1.855048726	0.908650867	-0.277728812	0.843583328	-0.641906529	-0.777327761	-1.008204904	-1.103549376	0.595526293	-0.474961375	-1.007337696	1.189887787	1.045333573	-0.604585622	-0.450188345	-0.8213376	-0.812700292	-0.858715117	-0.837944481	1.281295614	-1.046007444	-0.985012728	1.071606108	1.679051717	1.048938803	0.692427103	-0.452548594	-0.246496857	1.663788774	0.478553337	-0.428806139	0.496369984	-0.36502682	0.011983163	-0.675049862	-0.998748529	1.498294984	0.845860668	-0.879254409	-0.94375473	1.38154936	-1.003742718	-0.917221654	1.025949666	-0.21665921	0.758626179	-0.823081376	-0.801803475	1.774830351
-1.067299831	1.795106872	0.91994351	-0.252000984	0.868997348	-0.677998947	-0.792081211	-0.983104693	-1.074369657	0.645103555	-0.480614383	-0.962467559	1.15159871	1.126605479	-0.611180055	-0.481416734	-0.853664318	-0.83749561	-0.887276135	-0.849873656	1.298236808	-1.014003449	-0.960853942	1.116476245	1.613147505	1.007511643	0.729452032	-0.460712069	-0.215120479	1.697048002	0.490159788	-0.45109099	0.553478647	-0.333022825	0.028610548	-0.622020707	-0.974903552	1.513980944	0.915835473	-0.892125009	-0.938424445	1.297758072	-0.974562999	-0.946410288	1.606490667	-0.184969023	0.655221869	-0.837834826	-0.838837319	1.72587179
0.044737133	-0.513210334	-0.245797475	0.103914747	-0.232099116	0.474676199	0.368752952	0.051735416	0.032489469	-0.602855219	1.036392263	0.074726112	-0.548244095	-0.49227477	0.768378532	1.103686326	0.406019477	0.401633738	0.418851297	0.377487879	-0.805163543	0.053629632	0.121214324	-0.492048329	-0.541403608	-0.868691459	-0.864637358	0.802737427	0.375523902	-0.491708222	-0.815853531	0.851270742	-0.774187449	0.363374972	0.373542987	0.212766574	0.092415721	-0.295380978	-0.229821776	0.369755445	0.14097645	-0.595704489	0.088362958	0.406788397	-0.83362605	0.390926365	0.49021573	0.401137618	0.416923872	-0.516545663
-1.043608637	1.5872075	0.931709986	-0.229565024	0.872290998	-0.687885248	-0.771528101	-0.917049371	-1.071389815	0.814401826	-0.530354345	-0.992437594	1.152695702	1.297472792	-0.663744292	-0.502757039	-0.850370667	-0.856796161	-0.870174917	-0.804215877	1.088454585	-1.00474744	-0.974819751	1.182531567	1.554620909	0.967185932	0.782327402	-0.515786772	-0.168835084	1.527433248	0.617721547	-0.515893753	0.734701635	-0.512679446	0.043201299	-0.624061799	-0.976944644	1.353466633	1.012016397	-0.859647181	-0.901867109	1.196239732	-0.995432591	-0.923346711	0.920974977	-0.484814244	0.570806084	-0.849290168	-0.854529074	1.596267602
0.540678253	-0.955085485	-0.774911347	0.032019648	-0.738932595	0.547132943	0.612549059	0.488680565	0.517290393	-0.61700958	0.392424532	0.376262956	-0.633632954	-0.868250166	0.257779352	0.461444541	0.681196419	0.621737314	0.599571924	0.607476418	-0.557601736	0.413221022	0.395136033	-0.894697435	-0.927420871	-0.486192059	-0.474606558	0.151552103	-0.002020535	-0.924169121	-0.428647006	0.344123454	-0.49650004	0.067106899	-0.240299142	0.2582358	0.378889764	-0.91424404	-0.86939619	0.668781822	0.553287643	-0.677327647	0.391468843	0.718680917	-0.425080556	0.052921781	-0.341723206	0.638971366	0.622906072	-0.952615358
-1.032297718	1.013579644	1.567499533	-0.130387766	1.517808604	-0.663080569	-0.769003816	-0.910445577	-1.067610296	1.496635009	-0.438394678	-0.990854734	0.541724652	1.784830986	-0.604420694	-0.434960616	-0.845649724	-0.872786569	-0.884282474	-0.820206285	0.493173953	-1.016658339	-0.970726424	2.123656643	1.174299	0.577763581	1.167697881	-0.469956934	-0.037649373	0.970123427	1.382486328	-0.455942538	1.255951132	-0.489757617	0.234638214	-0.581370044	-1.000466452	0.84040379	1.746027959	-0.854612429	-0.936842922	0.605666225	-1.007971107	-0.928667635	0.410108792	-0.454361016	0.312555626	-0.860259642	-0.860163806	1.081635717
-1.098963718	1.246600624	1.626670683	-0.117346443	1.580117838	-0.713899247	-0.838964803	-0.973973494	-1.134747009	1.499948272	-0.496430948	-1.028650365	0.608427204	1.868949901	-0.645825121	-0.489701899	-0.903685994	-0.902266278	-0.942946361	-0.872280196	0.535399453	-1.097288811	-1.012287755	2.119281602	1.251200323	0.655135616	1.297319008	-0.49739689	-0.105884415	1.065539443	1.473352123	-0.46973183	1.341639089	-0.461653494	0.207512067	-0.59908194	-1.03214282	0.9168344	1.713880878	-0.919395579	-1.005234868	0.677703518	-1.059103594	-0.989214372	0.454217142	-0.386873943	0.319006973	-0.893348148	-0.894193737	1.200116647
0.537979679	-0.485031771	-0.562808102	0.065252131	-0.514277015	0.077958249	0.092851219	0.487237225	0.528556291	-0.720283732	0.479632053	0.595269986	-0.769543174	-0.334179547	0.696766039	0.450273142	0.086184575	0.092939032	0.117531088	0.119159414	-0.9542867	0.60586815	0.605984045	-0.415857087	-0.465839983	-1.038525967	-1.04137565	0.63635481	0.93529382	-0.261123268	-0.995416099	0.575996626	-0.903540679	1.065300075	0.221595555	0.486657081	0.611704361	-0.585717895	-0.514510143	0.098874646	0.3939987	-0.818572609	0.617379657	0.062476443	-0.97835589	1.079357709	-0.192852344	0.15285102	0.098501107	-0.42795899
0.806534998	-0.87704304	-0.791639027	0.037572362	-0.750639341	0.274965263	0.249376955	0.726608366	0.871797998	-0.76898866	0.217223634	0.966126828	-0.774314933	-0.772634454	0.456951821	0.130751602	0.277229229	0.379538331	0.343722278	0.311773111	-0.730919784	0.937812756	0.906547816	-0.827010666	-0.829294692	-0.817669519	-0.809222101	0.344134597	0.309495326	-0.859934244	-0.786798176	0.253023194	-0.69241229	0.814816374	-0.051482348	0.454583995	0.94710086	-0.881703808	-0.802650847	0.325379645	0.570765075	-0.852528546	1.010203084	0.256972989	-0.737729515	0.863079118	-0.464204301	0.346092333	0.305549988	-0.804593651
-0.792002982	1.42474303	0.584726204	-0.248305267	0.525934832	-0.399720919	-0.458572912	-0.661991824	-0.786363569	0.574112884	-0.845957292	-0.723729383	1.429249122	0.421408122	-1.007276182	-0.842680134	-0.480929974	-0.48029478	-0.520817958	-0.51385489	1.57212152	-0.717838344	-0.713329132	0.444542573	1.130126463	1.394994979	1.011495761	-0.808795518	-0.679940636	1.612249763	0.805781011	-0.901162154	0.74326272	-1.061128192	-0.385686464	-0.590709855	-0.747462477	1.503555285	0.470471434	-0.570855236	-0.657479046	1.568818508	-0.649527525	-0.60317393	1.495960143	-1.015375915	0.598509478	-0.544180188	-0.552714081	1.269681362
0.696805933	-0.482482078	-0.634944797	-0.033244466	-0.592062262	0.065758949	0.047074425	0.4703308	0.795332619	-0.845454039	0.437620959	0.874598648	-0.82442041	-0.446169904	0.825152882	0.451253793	0.057353432	0.060028381	0.076775227	0.058947436	-1.001004919	0.908418631	0.784580225	-0.439353488	-0.44226513	-1.107524579	-1.114139963	0.576142832	0.651650293	-0.529703995	-1.073201345	0.550617375	-1.002037277	1.371616256	0.180212078	0.389729525	0.881304965	-0.686097342	-0.605161532	0.103620997	0.518619844	-0.897299281	0.883842177	0.025172474	-1.0247603	1.282430941	-0.235961767	0.113036585	0.073121856	-0.470283892
0.749174931	-0.52739367	-0.64345462	-0.033595272	-0.601513509	0.019592124	0.010949467	0.516737439	0.891948595	-0.837959636	0.388943667	0.937950939	-0.824771216	-0.447148327	0.828881585	0.406969817	0.013069457	0.039593841	0.059792579	0.043847638	-1.016732334	0.990913231	0.825965931	-0.448490927	-0.4150008	-1.102854451	-1.103507476	0.572026326	0.644709512	-0.562377061	-1.074493576	0.494408682	-1.002388082	1.419591937	0.196806923	0.380278277	0.89413411	-0.73195036	-0.609278038	0.082245032	0.534900881	-0.92557903	0.958805376	0.016348843	-1.024797298	1.296201511	-0.248864907	0.098250595	0.046881861	-0.514097155
0.360755073	-0.553207973	-0.370523369	1.071869546	-0.352117885	0.143778215	0.188482978	0.433653111	0.328266771	-0.079253051	-0.096913686	0.115063413	-0.255291069	-0.329238403	-0.159696753	-0.106816479	0.15200454	0.124396983	0.129376016	0.12002105	-0.211268303	0.098674058	0.131112214	-0.362903264	-0.478785914	0.041522603	0.105200291	-0.023036334	0.040860218	-0.540492494	0.114130457	-0.14427334	0.017407055	-0.194092645	0.810847857	0.491598225	0.102941228	-0.486320435	-0.333208703	0.467205866	0.342611245	-0.278274411	0.103909398	0.299008153	-0.002491693	-0.165599827	-0.337911594	0.167520224	0.188798124	-0.514492982
-0.55409836	1.221433105	0.510391512	-0.236342661	0.469173409	-0.461189468	-0.522238119	-0.491555998	-0.541555163	0.609611117	-0.857530312	-0.75695518	1.319767895	0.426780753	-0.981819817	-0.865236447	-0.504741521	-0.593541707	-0.640027245	-0.589444815	1.456364125	-0.774285959	-0.753458713	0.379308324	1.039473737	1.574217438	1.163103085	-0.82005473	-0.724149726	1.268039886	0.940756493	-0.921521809	0.784409503	-1.089019247	-0.397259484	-0.56117398	-0.795751075	1.22775563	0.431283278	-0.387239459	-0.485631082	1.470006765	-0.776268212	-0.476671274	1.573194887	-1.037304611	0.380921272	-0.623849622	-0.531337224	1.244771487
-1.082507947	1.709448781	0.94474596	-0.243516569	0.895368839	-0.700581559	-0.81529144	-0.989839983	-1.102287011	0.620951901	-0.508531737	-1.023020982	1.22221718	1.183416381	-0.634076475	-0.488465832	-0.87812978	-0.876396256	-0.895423562	-0.871201034	1.260277587	-1.036272253	-1.021721173	1.148182478	2.142239981	1.547273603	0.734798363	-0.526286426	-0.22640599	1.618921311	0.545715457	-0.518234388	0.642925618	-0.532593349	0.074124349	-0.668452754	-1.027925575	1.500184966	0.931851289	-0.910000495	-0.964458949	1.30373202	-1.026015979	-0.953302483	1.029722499	-0.486527263	0.654135129	-0.886463532	-0.868480619	1.835559399
-0.997835855	1.588419495	0.866708419	-0.221135436	0.821724615	-0.632384406	-0.739562887	-0.901402191	-0.998943322	0.566136179	-0.449435027	-0.934426286	1.079535118	1.047324295	-0.537950379	-0.421523913	-0.794869826	-0.803335074	-0.820008818	-0.781978722	1.123244075	-0.950501832	-0.918377485	1.062299729	1.501544059	0.908460531	0.626949029	-0.433298413	-0.146911737	1.64193006	0.493096393	-0.402338366	0.527544883	-0.447450545	0.076735556	-0.588644692	-0.93148567	1.459176811	0.879232225	-0.845882851	-0.873981403	1.26178244	-0.927693225	-0.859373045	1.017270904	-0.411740135	0.741631496	-0.798496452	-0.819896488	1.544445985
0.347151214	-0.846101269	-0.637370572	0.047488973	-0.597939928	0.673376618	0.7337718	0.370467531	0.337570921	-0.566707527	0.314692776	0.407736508	-0.577996159	-0.815751454	0.142704402	0.309497109	0.616958423	0.715658728	0.675292454	0.610079601	-0.411588134	0.376284352	0.43319956	-0.791047961	-0.80996383	-0.520618262	-0.512798461	0.264615827	0.024432083	-0.806084463	-0.439537583	0.331663835	-0.435214694	0.024835487	-0.158302445	0.171089794	0.4210328	-0.826284985	-0.777671435	0.634041811	0.497679376	-0.647423137	0.40285866	0.602664541	-0.447582042	0.040775971	-0.372540613	0.650988799	0.646848223	-0.828097629
0.022254815	-0.366236141	-0.288991144	0.115323731	-0.266506151	0.430854912	0.47869776	0.047140174	0.021931868	-0.574186775	0.848219134	0.074524187	-0.600852016	-0.386409471	0.667757933	0.858243171	0.358118682	0.384956874	0.411117971	0.405214897	-0.7877922	0.079473801	0.123209057	-0.33471846	-0.370579979	-0.8657553	-0.889002526	0.682033093	0.476054459	-0.385215306	-0.838649658	0.812470389	-0.782234582	0.504386807	0.358905878	0.208798949	0.113238956	-0.379369734	-0.319772891	0.649470573	0.306622241	-0.63481865	0.088161033	0.355749518	-0.820020407	0.517503016	0.095242894	0.407525668	0.366983322	-0.371768127
-0.695905859	0.889143933	0.632183031	-0.25043016	0.57339166	-0.417850037	-0.459128763	-0.589744136	-0.737965317	0.84609959	-0.785477417	-0.596722137	0.93664177	0.759922199	-0.92922304	-0.811698245	-0.444456439	-0.374861859	-0.476813023	-0.464201404	1.180246649	-0.666929625	-0.594480904	0.691267706	0.940814886	1.209606006	1.122028067	-0.748629452	-0.55968027	0.89275897	0.95020462	-0.811655007	1.038471244	-0.952008023	-0.340740103	-0.509675533	-0.610884077	0.893740512	0.708409933	-0.584591037	-0.68972954	1.038554153	-0.55484254	-0.556972336	1.035361243	-0.9082955	0.276613871	-0.447298545	-0.451752929	0.83340261
-0.69160927	0.900030498	0.637107237	-0.257116863	0.575177782	-0.432695758	-0.501903427	-0.586075164	-0.718605927	0.852122125	-0.802676701	-0.670093116	0.920854624	0.752137166	-0.940459965	-0.834546079	-0.444866976	-0.446899152	-0.486951618	-0.471829532	1.18799513	-0.672988711	-0.676952325	0.691484787	0.95091693	1.284195667	1.137307949	-0.784657236	-0.588333559	0.905842193	0.971446861	-0.845956846	1.003384884	-0.994311975	-0.355899632	-0.52326602	-0.669662967	0.910432532	0.686974237	-0.572763048	-0.684805334	1.039085042	-0.642962512	-0.549851472	1.08955336	-0.943538763	0.242312032	-0.516590015	-0.51618037	0.817929272
-0.599340253	1.369967871	0.539992912	-0.25177276	0.495950533	-0.54095028	-0.554300062	-0.527069832	-0.607508408	0.636388241	-0.885198937	-0.820084149	1.479285953	0.427197975	-1.027375518	-0.908281682	-0.528330637	-0.619013674	-0.65043641	-0.641276683	1.429166212	-0.828000678	-0.819098149	0.434642009	1.108771893	1.68462449	1.245581192	-0.83925053	-0.758722135	1.278185167	0.995462561	-0.958918493	0.796751443	-1.14587205	-0.392919657	-0.578800738	-0.856683386	1.306624941	0.480968413	-0.406435259	-0.532128209	1.536637551	-0.843790498	-0.486139015	1.562315009	-1.095726455	0.429037365	-0.652145864	-0.559947275	1.290847825
0.801044243	-0.745399544	-0.46543435	0.086684261	-0.441694123	0.026586841	-0.001511934	0.559820117	0.982730143	-0.764437548	0.638512242	0.987309784	-0.712023083	-0.679589385	1.068722102	0.608682619	0.00939469	0.01552153	0.039799777	0.03452432	-1.024172801	1.024895466	0.862772442	-0.701957145	-0.715538272	-1.075776	-1.087098508	0.872118047	0.547206046	-0.706637971	-1.052436058	0.538432785	-0.980644373	1.252109209	0.378279086	0.515306803	0.953848631	-0.476733233	-0.377596538	0.109009675	0.567000266	-0.801533796	0.99498427	0.021774518	-1.006191671	1.102358881	-0.031461687	0.066646884	0.015748863	-0.710450253
-0.008066695	-0.504821533	-0.166174176	0.122345416	-0.154672476	0.451370356	0.390635513	0.026232915	-0.002427282	-0.562144156	1.089028043	0.039181744	-0.576570871	-0.431793782	0.754330036	1.160558518	0.384282677	0.398882343	0.412491106	0.373324346	-0.841021719	0.017143839	0.085983764	-0.444433483	-0.489709253	-0.878346638	-0.860955682	0.872632666	0.412155456	-0.479867528	-0.808719963	0.946113745	-0.752618696	0.365016894	0.484233312	0.222410609	0.049026144	-0.273027704	-0.165888896	0.371554271	0.14104933	-0.60394753	0.036500555	0.390386338	-0.859442359	0.35961841	0.337307037	0.444672955	0.423429823	-0.507215436
0.445651377	-0.909683121	-0.807333456	0.030664566	-0.766019962	0.611363808	0.722909752	0.462063911	0.42649993	-0.657276898	0.344312006	0.254405466	-0.621808084	-0.889061365	0.344604418	0.352923906	0.845218341	0.964002381	0.931795124	0.762084089	-0.562094901	0.264689822	0.294303703	-0.927433352	-0.918734085	-0.467777214	-0.459015988	0.206368717	-0.072727263	-0.8953986	-0.472052407	0.531367194	-0.529863573	-0.043139682	-0.220001447	0.209495657	0.289668343	-0.881080203	-0.883617415	0.774749198	0.545656395	-0.680879387	0.279967029	1.101427262	-0.376226301	-0.031592515	-0.338528066	0.871717317	0.940066471	-0.912233928
0.488687697	-0.923916826	-0.749705048	0.040907913	-0.716864379	0.590853936	0.660035751	0.455204702	0.463730795	-0.621928883	0.488237712	0.27280783	-0.625372305	-0.851516692	0.19543312	0.521483568	0.739038788	0.644746955	0.668711393	0.674419229	-0.577270031	0.304431154	0.314275108	-0.888633445	-0.920415456	-0.447805809	-0.471053035	0.208139238	-0.007567454	-0.901473288	-0.431683459	0.407928181	-0.509892168	-0.011871176	-0.214465226	0.212207603	0.306815473	-0.892489633	-0.855486992	0.772126402	0.562803525	-0.666556532	0.284561825	0.797234637	-0.38010433	-0.005031134	-0.306161231	0.639700613	0.720602101	-0.926781442
0.672269151	-0.465125444	-0.604408213	-0.06798002	-0.570939928	0.032278629	0.028029289	0.415668415	0.647312249	-0.823076472	0.41543774	0.755762455	-0.809260436	-0.325884131	0.848785682	0.430011998	0.056195372	0.088368307	0.099466603	0.082894045	-1.009066762	0.761025877	0.680179217	-0.419800196	-0.454406482	-1.115272615	-1.119377531	0.580005706	0.669320734	-0.544355814	-1.072476555	0.556363099	-0.971814501	1.5320695	0.129158489	0.332085961	0.752426904	-0.730874764	-0.622951434	0.043466967	0.406216722	-0.924503434	0.784148293	0.03248724	-1.046315903	1.400520056	-0.258929507	0.143259361	0.09800989	-0.373847553
-0.475694412	0.459301372	1.328598658	-0.126087165	1.336648466	-0.360975839	-0.400999331	-0.378633131	-0.501278931	1.166729711	-0.71212828	-0.697850446	0.604393607	0.784003424	-0.895727564	-0.753098101	-0.443440128	-0.504311371	-0.532596024	-0.52469153	0.734086054	-0.723026434	-0.674897861	1.111218172	0.557572866	1.031123938	1.358400645	-0.718585868	-0.543601158	0.485824419	1.613356562	-0.809697271	1.153243084	-0.996337019	-0.239932735	-0.454056568	-0.707775972	0.534034119	0.983380939	-0.298950548	-0.472969985	0.721054984	-0.71873252	-0.368298628	0.905205661	-0.942111916	0.032075144	-0.555644445	-0.426887183	0.447493218
1.288030682	-1.137704117	-0.988597007	0.025761311	-0.936300221	0.19097829	0.270201973	1.026409012	1.276410635	-0.748791259	0.009596169	1.072307719	-0.766983675	-1.011015138	0.418780868	-0.03357031	0.320020832	0.261032439	0.265697664	0.258225548	-0.774739288	1.102675809	0.97381647	-1.077002259	-1.09748717	-0.562743468	-0.579400718	0.243515782	0.156784323	-1.115574388	-0.563252961	0.017466785	-0.675352972	0.797042964	-0.218628536	0.529697858	1.041670841	-1.072071813	-0.992077427	0.57559857	0.980869358	-0.855866771	1.07715793	0.43376076	-0.501945773	0.664552095	-0.628996926	0.301017597	0.343320657	-1.105265293
0.781689756	-0.513393538	-0.629454488	0.004568103	-0.593789545	0.01947088	-0.007372661	0.512536686	0.860760324	-0.81517287	0.411102816	0.949126796	-0.817988676	-0.434403428	0.860454985	0.415635207	-0.023767365	0.00542439	0.02232814	0.023956467	-1.040389204	0.946545009	0.857539331	-0.374867208	-0.475373249	-1.116783263	-1.121201988	0.582888374	0.692287138	-0.54241457	-1.092188088	0.50338788	-1.008471685	1.518320325	0.215514181	0.423776394	0.890560974	-0.706653127	-0.596533139	0.06831622	0.526934428	-0.916599832	0.935462314	-0.013270386	-1.055044144	1.349427688	-0.260910868	0.060786157	0.012241698	-0.480170193
1.066158814	-0.988026893	-0.856179242	0.317907529	-0.813924323	0.186575612	0.214648533	0.817089478	1.129538964	-0.563026074	0.233332165	1.082026417	-0.498059275	-0.891777323	0.655069199	0.177456448	0.195429554	0.191357623	0.234621276	0.244094811	-0.818054202	1.146599618	0.9508991	-0.929207885	-0.942789011	-0.81819283	-0.830770572	0.439950451	0.319955307	-0.937340603	-0.80583618	0.197897229	-0.798689017	0.967117732	-0.033177158	0.748099113	0.999924969	-0.886306627	-0.805684625	0.354354319	0.800106384	-0.605143256	1.074951911	0.293479064	-0.74892231	0.886405242	-0.433817489	0.238246565	0.228457438	-0.944290967
0.336850365	-0.436683442	-0.575966211	-0.030751384	-0.555677877	0.223587168	0.262015765	0.214559606	0.359435429	-0.778630244	0.546181266	0.448743326	-0.762617549	-0.307483995	1.175345623	0.591194935	0.250641995	0.376643627	0.424143693	0.373366024	-0.990666627	0.45745864	0.377553404	-0.363743058	-0.446675831	-1.082123487	-1.096584079	0.51085331	0.554979935	-0.471039216	-1.045603594	0.832086086	-0.971301442	1.113020787	0.137202949	0.250067422	0.434424482	-0.66822765	-0.592626582	0.202139437	0.281049534	-0.861856321	0.440727394	0.377875682	-1.007518225	1.011283138	-0.137286423	0.378814878	0.334193024	-0.381493512
0.022769656	-0.384863609	-0.485861758	0.04962501	-0.456472981	0.426662629	0.432768965	0.056441649	0.024957177	-0.672835373	0.829905474	0.101085123	-0.741550934	-0.308383966	0.78375425	0.883391969	0.495767775	0.598861398	0.587365492	0.590249052	-0.931001585	0.069946775	0.146631909	-0.338596935	-0.393600764	-1.00990611	-1.004596776	0.61853103	0.630021587	-0.294951274	-0.951733441	1.163822972	-0.894690749	0.615048382	0.222914085	0.19801669	0.108732864	-0.558039463	-0.46800321	0.328959467	0.16545261	-0.787442286	0.098403933	0.549256499	-0.943146057	0.612787981	0.029857981	0.675719037	0.606620131	-0.378627782
0.504199369	-0.46169896	-0.58372227	0.028961354	-0.533308333	0.119491944	0.151958182	0.438080305	0.500738339	-0.777599669	0.492295379	0.61985803	-0.776963583	-0.375805067	0.789764304	0.493532782	0.165061464	0.243521131	0.24159638	0.208391979	-0.971121359	0.568322139	0.578479902	-0.359260591	-0.249201225	-1.057243477	-1.03718515	0.515021968	0.685927169	-0.494485693	-1.006916016	0.681861033	-0.931986248	1.121896571	0.223903205	0.418357851	0.58953496	-0.673473242	-0.553311387	0.159864459	0.302320748	-0.877771397	0.601800231	0.187169352	-0.996759591	1.110535728	-0.229770738	0.24302501	0.202168856	-0.41702161
0.204213291	-0.788358749	-0.683498617	0.021444663	-0.651285565	0.724842972	0.736911666	0.233178159	0.20294892	-0.680931985	0.458732595	0.299474408	-0.657074081	-0.811670163	0.465301174	0.499196042	0.862672148	1.08893555	1.058140431	0.906002663	-0.538992544	0.361537143	0.330899819	-0.795753304	-0.797095904	-0.72835761	-0.733090144	0.295370829	0.076212245	-0.790392262	-0.684933933	0.709804687	-0.642012617	0.143456828	-0.127861252	0.200903371	0.35858672	-0.82847986	-0.804029553	0.567516222	0.363841896	-0.718028234	0.334136413	0.931537481	-0.637120506	0.149355445	-0.296440304	0.936242377	0.9208047	-0.775062234
1.050370331	-1.077560339	-0.93975033	0.009963467	-0.902516344	0.316394206	0.33630811	0.806949546	1.167411709	-0.782162371	0.075388498	1.204941227	-0.765835867	-0.995432146	0.44974047	0.021866343	0.387068394	0.389272631	0.435674367	0.398390457	-0.670034723	1.299640031	1.108332829	-1.043846	-1.035460541	-0.790989568	-0.802625885	0.263178282	0.225714735	-1.062020585	-0.75729395	0.097066682	-0.714686442	0.930304089	-0.227836404	0.486912496	1.255894522	-1.059940713	-0.997519595	0.378419497	0.863397607	-0.856601814	1.220774731	0.319740901	-0.707911481	0.78651612	-0.622043663	0.490764226	0.412564878	-1.023625642
0.128753971	-0.420249958	-0.329825011	0.00670726	-0.332758495	0.314393232	0.264014064	0.06389014	0.110700853	-0.686882755	0.843473228	0.162351747	-0.625054039	-0.394607269	0.749623134	0.992828175	0.3354857	0.30175888	0.303442925	0.298167468	-0.854985968	0.177970844	0.213547084	-0.416661221	-0.417690013	-0.950836145	-0.982242388	0.651554902	0.483547079	-0.423224897	-0.906471043	0.835653427	-0.84189695	0.625164244	0.277276925	0.218802036	0.205146024	-0.393843698	-0.324204988	0.238342847	0.166311125	-0.678476792	0.199838027	0.264706315	-0.881251817	0.606899617	0.173028586	0.333741924	0.326149456	-0.393930397
-1.119095148	1.893311949	1.01375527	-0.237425834	0.95276724	-0.714888367	-0.83493299	-1.004774408	-1.121300945	0.590170154	-0.381938594	-1.052076783	1.292952436	0.955562987	-0.470453946	-0.370031706	-0.88835708	-0.903098495	-0.914123688	-0.896177327	1.284569206	-1.070662796	-1.041048915	1.014785399	1.644982114	1.14478586	0.728650572	-0.335990186	-0.237260907	1.896770082	0.527486044	-0.437457265	0.530239891	-0.616879421	0.163374298	-0.648554452	-1.061374692	1.912500617	1.070526054	-0.911441161	-0.975784578	1.55977111	-1.050992272	-0.957567423	1.162905618	-0.588386603	0.970111615	-0.898573681	-0.909304233	1.675174802
0.45252173	-0.920229132	-0.749783054	0.072210742	-0.709724794	0.57728217	0.712049932	0.473955197	0.422230086	-0.587801778	0.397782899	0.275240291	-0.630157437	-0.851594698	0.189706564	0.48453308	0.659567268	0.678874059	0.652001544	0.627583777	-0.566992362	0.285524646	0.326121819	-0.883062901	-0.900095919	-0.470478017	-0.469248191	0.189546539	0.00365164	-0.893392277	-0.434271932	0.386825015	-0.454739903	-0.024501516	-0.192890456	0.229075248	0.281632799	-0.884408622	-0.864351632	0.724977142	0.51769402	-0.67385213	0.326534139	0.785859529	-0.417211723	-0.030841426	-0.313770638	0.673200101	0.717542916	-0.918386623
0.091231585	-0.404111115	-0.237744546	1.111447288	-0.23502948	0.125615219	0.13454583	0.1933138	0.078827017	-0.114675506	0.095802533	0.148051179	-0.243328462	-0.203677172	-0.029428396	0.060795072	0.082376974	0.151579294	0.139141964	0.096209504	-0.236021274	0.110636665	0.176024698	-0.21317879	-0.322157656	-0.253419362	-0.189427866	0.141437133	0.221651719	-0.331144432	-0.146606398	0.024279636	-0.063203804	-0.074179964	1.011723093	0.462138128	0.136870419	-0.310863676	-0.182542803	0.188268127	0.102585742	-0.279805564	0.15101854	0.096325845	-0.261973315	-0.02968292	-0.233218618	0.114838309	0.062685054	-0.360688999
0.6901696	-0.461817084	-0.596706536	0.007190453	-0.553510192	0.041549348	0.044203792	0.528966604	0.68106002	-0.789328702	0.420001333	0.753108457	-0.782416449	-0.394751692	0.743516352	0.426887287	0.035026681	0.071592932	0.072963169	0.06423582	-0.998854618	0.742053844	0.731500255	-0.446931246	-0.480596107	-1.083093886	-1.064604601	0.603711609	0.664156269	-0.566779739	-1.017703624	0.525466348	-0.966309482	1.344268571	0.218136531	0.450248179	0.76044239	-0.677043258	-0.582927496	0.119892674	0.458792994	-0.875379054	0.770511002	0.048975551	-1.001271032	1.250689939	-0.21215869	0.134643004	0.074330732	-0.461543616
0.041137697	-0.316913847	-0.465610867	0.06046165	-0.43245639	0.408315092	0.499777301	0.090813917	0.035480009	-0.62434173	0.672540836	0.126670756	-0.703412966	-0.270559807	0.502121503	0.733558731	0.413089526	0.419530175	0.436904638	0.397737878	-0.802800619	0.104319043	0.1668828	-0.353178771	-0.380567465	-0.936621607	-0.925036106	0.517338088	0.495564959	-0.405244659	-0.877821321	0.817231896	-0.787514943	0.610194604	0.205821782	0.173706795	0.179193092	-0.584546017	-0.500472122	0.415423921	0.280787433	-0.741772918	0.140935218	0.375260018	-0.860133495	0.637432189	-0.104127935	0.423270467	0.399359965	-0.278669568
0.068367704	0.015573237	0.072263787	0.024380822	0.066819836	-0.149158319	-0.140070804	0.100156847	0.068437018	0.375301918	-0.454494741	-0.160456757	0.258573679	0.193883692	-0.483386505	-0.485893406	-0.124300151	-0.209020829	-0.211259388	-0.179191651	0.412115561	-0.174335645	-0.179240684	0.077530329	0.102861438	0.663337425	0.63036214	-0.342175866	-0.321427963	0.028916333	0.557388325	-0.498402503	0.540372245	-0.489853454	-0.162895904	-0.104320276	-0.178070589	0.0758708	0.133270984	0.0791854	0.0154696	0.272619724	-0.182594065	-0.040685825	0.642858756	-0.444728793	-0.136129255	-0.200730315	-0.126104995	0.068880317
0.31629993	-0.890603216	-0.728943772	0.023698378	-0.705831163	0.613184253	0.72786828	0.342440522	0.299658949	-0.613719941	0.434940216	0.388025421	-0.649485625	-0.835462542	0.353014839	0.416564597	0.793377557	0.941031966	0.907569476	1.179386797	-0.564667773	0.337744764	0.414429898	-0.855006027	-0.845365335	-0.611563846	-0.598723111	0.219800072	-0.013479889	-0.872239187	-0.543976926	0.639254863	-0.488503275	0.022697668	-0.18993825	0.224496053	0.396300779	-0.8883602	-0.826566699	0.622803549	0.452549812	-0.732720171	0.417038875	0.878247116	-0.546059026	0.037696726	-0.364008948	0.909311915	0.850568684	-0.870246014
0.476370719	-0.850250315	-0.706477947	0.120222975	-0.676147745	0.530210471	0.574287618	0.489645169	0.469614702	-0.619496868	0.314309431	0.565198765	-0.628588841	-0.803896274	0.22548027	0.297659758	0.551930556	0.661143441	0.641959231	0.577687803	-0.483205976	0.540964202	0.577481866	-0.846347769	-0.847062753	-0.609181755	-0.61171763	0.594986489	0.099676551	-0.815254443	-0.551636702	0.293309679	-0.489886885	0.223720447	-0.07866466	0.283677456	0.57221889	-0.837337814	-0.802218023	0.510017973	0.544681093	-0.706488645	0.660111975	0.562427535	-0.515747992	0.248761373	-0.369001354	0.628011252	0.578368464	-0.816085544
0.392926225	-0.723757019	-0.562725192	0.129351945	-0.508231747	0.385887156	0.501826416	0.36509178	0.393073991	-0.419572417	0.267580514	0.190540117	-0.479815152	-0.641942635	0.021533367	0.328441505	0.524343949	0.443859683	0.460920338	0.452192989	-0.380875925	0.209611107	0.219768869	-0.652385677	-0.692012897	-0.19272954	-0.199031115	0.085390247	-0.108036052	-0.759054219	-0.145540162	0.176915307	-0.290590051	-0.131482083	-0.12100026	0.17010736	0.176535082	-0.714296411	-0.626456816	0.593519524	0.398631831	-0.529786013	0.202294112	0.59164024	-0.240823345	-0.120562533	-0.338376511	0.46203516	0.499003478	-0.763651021
0.014481371	-0.454030714	-0.19132498	0.085583703	-0.150952911	0.421512427	0.370819451	0.033090564	0.001919899	-0.612399628	1.125383677	0.056395069	-0.592935041	-0.451923652	0.771386456	1.114539459	0.487793299	0.489840631	0.497173227	0.455182192	-0.821611736	0.043457606	0.10288328	-0.411843549	-0.463709295	-0.905537196	-0.882654593	0.792879208	0.371628043	-0.472068454	-0.847678334	0.913588445	-0.768669057	0.406236558	0.432722607	0.173410371	0.076908953	-0.355762341	-0.243759503	0.348600126	0.159204079	-0.648240643	0.056224346	0.471930376	-0.823400533	0.413076599	0.271361147	0.492639498	0.50497386	-0.46066103
-0.465116529	0.390878001	0.896942115	-0.082637857	0.836581702	-0.471135721	-0.486525258	-0.383745666	-0.505057781	1.59820305	-0.80377347	-0.716692097	0.598731907	1.322328509	-0.9365358	-0.844115673	-0.502763057	-0.594387519	-0.595684653	-0.52658753	0.717127253	-0.732767643	-0.715392288	1.275326792	0.521471755	1.107052411	1.530668283	-0.79532516	-0.54894905	0.348049401	1.522652797	-0.906677203	1.748210576	-1.032124321	-0.190521069	-0.45454043	-0.740738999	0.436740379	1.254812017	-0.317792199	-0.468119105	0.63411692	-0.74353653	-0.421659198	0.904878703	-0.986058235	-0.108681053	-0.60806359	-0.518689277	0.379069847
0.540800389	-0.981480155	-0.793147001	0.055834314	-0.769406774	0.560591934	0.699753013	0.534304912	0.521335133	-0.589115405	0.390193105	0.293382782	-0.674462808	-0.892448178	0.21632188	0.347968052	0.762124207	0.737340924	0.736357599	0.719785041	-0.632636701	0.300215246	0.33108436	-0.919836872	-0.960091708	-0.431310365	-0.423490564	0.296182987	0.007986564	-0.961860892	-0.396987131	0.455490651	-0.527601835	-0.015145659	-0.196400741	0.262594349	0.312327624	-0.947856303	-0.875393318	0.902534278	0.648964423	-0.728199369	0.302312502	0.90536212	-0.382437389	0.008953842	-0.425074093	0.706405393	0.780716906	-0.963005802
0.529324542	-0.999545977	-0.841338425	0.0305509	-0.800652548	0.599639232	0.724051319	0.529732849	0.51676307	-0.649545355	0.417315686	0.314856813	-0.70413954	-0.938756752	0.373047312	0.412120019	0.852322267	0.850603899	0.893710647	0.842305362	-0.667961983	0.314157876	0.365738341	-0.957986429	-0.993220332	-0.498957908	-0.510280416	0.221004044	-0.021062551	-0.976474823	-0.476559391	0.71388999	-0.583638468	0.017625473	-0.221997964	0.262415603	0.325015021	-0.957449299	-0.916053342	0.823275827	0.589946611	-0.743127108	0.30715469	1.051104259	-0.408976036	0.027917406	-0.416309301	0.944093381	0.922693345	-0.998331084
-0.710242979	1.451429667	0.550377115	-0.319997549	0.499430953	-0.43532524	-0.51959571	-0.625106415	-0.724059684	0.587462666	-0.83637321	-0.729208102	1.218696642	0.420008911	-1.002713034	-0.853964308	-0.36119916	-0.528765244	-0.501505818	-0.471948547	1.654822948	-0.658672542	-0.728222102	0.43027722	1.088873591	1.459181714	1.032376943	-0.822433255	-0.673808447	1.360588389	0.850511628	-0.913544658	0.760064393	-1.074138312	-0.44137452	-0.602778549	-0.717167044	1.388871258	0.480055516	-0.564095429	-0.653072802	1.493203621	-0.753855877	-0.567857563	1.466631988	-1.036545052	0.539055721	-0.561583625	-0.540776437	1.107298465
0.693469937	-0.985871689	-0.80224566	-0.048662085	-0.758421699	0.382036763	0.52151165	0.610405222	0.669768268	-0.694553229	0.214148401	0.851649629	-0.763896407	-0.882718336	0.364127399	0.197498728	0.520493556	0.578241871	0.535835842	0.535267511	-0.62855541	0.762770545	0.868012239	-0.916383197	-0.925884815	-0.733819837	-0.736355712	0.197648946	0.166775375	-0.97127336	-0.663408642	0.302040148	-0.594127424	0.454627232	-0.219620776	0.359249105	0.85176597	-0.993984348	-0.898927161	0.361844265	0.446089104	-0.841168594	0.803466229	0.461638888	-0.677101651	0.462722507	-0.48516661	0.547620149	0.512726353	-0.942920285
-0.547397392	0.856898787	0.592720293	-0.211127	0.535497964	-0.49277312	-0.4910601	-0.443432328	-0.583180683	0.892149629	-0.827921335	-0.715421485	0.975003504	0.703043097	-0.935578997	-0.852259312	-0.48140871	-0.512625064	-0.551422297	-0.518726943	1.14109772	-0.71831708	-0.723222119	0.650863543	0.909981878	1.422445186	1.276812702	-0.786052436	-0.611381534	0.840430089	1.076746502	-0.868691013	1.009207277	-1.039326535	-0.358236256	-0.474138074	-0.732878412	0.890208831	0.669261004	-0.440475887	-0.57338643	1.092920114	-0.724065033	-0.403756744	1.227175263	-0.992319024	0.246879192	-0.525516614	-0.494510655	0.755969061
-0.801747088	1.230165803	0.630212368	-0.224471879	0.567341488	-0.379967039	-0.416852448	-0.694957748	-0.815877602	0.681105486	-0.83436243	-0.730021597	1.502978039	0.530597382	-0.999760829	-0.857602078	-0.457096586	-0.547465815	-0.48568747	-0.41219703	1.707043065	-0.61115955	-0.729035597	0.540865691	1.123834249	1.341003895	1.074869001	-0.829522916	-0.648575848	1.195810028	0.847815284	-0.911220069	0.833309671	-1.044826205	-0.361539268	-0.59292256	-0.699152037	1.135442037	0.539179417	-0.612921602	-0.658750326	1.416291601	-0.734271828	-0.670344965	1.339353726	-1.012881495	0.391693725	-0.576518496	-0.55618202	1.366475193
-0.620416897	1.383096338	0.565203	-0.248058544	0.518963963	-0.543982943	-0.531286632	-0.549715518	-0.62889886	0.630374398	-0.867520249	-0.821704675	1.3226441	0.441267867	-1.035272211	-0.900958669	-0.5163005	-0.615142554	-0.663510941	-0.650742418	1.548518808	-0.831190246	-0.820404867	0.444475488	1.195959132	1.72379905	1.21744386	-0.861896215	-0.708407378	1.290999826	0.97564115	-0.955988798	0.806114209	-1.127722649	-0.395481608	-0.594228832	-0.850615607	1.341719993	0.507747543	-0.408683401	-0.521824017	1.586324691	-0.835996774	-0.518983472	1.609648586	-1.094208898	0.401998362	-0.640586439	-0.534737186	1.141109755
-0.847223	1.588875052	0.650322402	-0.313880961	0.582744397	-0.428581035	-0.545487574	-0.715015183	-0.838759313	0.572867903	-0.8745036	-0.732819573	1.329782126	0.501439505	-1.011659247	-0.87640428	-0.546819477	-0.489855683	-0.585452227	-0.585392942	1.558324204	-0.779962146	-0.730264531	0.510138772	1.170931801	1.365193437	1.004916037	-0.849580352	-0.719470237	1.633912792	0.823992148	-0.898327627	0.756766731	-1.05546939	-0.419567514	-0.631808497	-0.736782741	1.552519641	0.507197264	-0.644276138	-0.731841374	1.557845468	-0.70160946	-0.657766332	1.388020321	-1.002813328	0.570276978	-0.58527883	-0.584398473	1.234545079
0.928600208	-1.059999552	-0.866017847	-0.002915156	-0.825018162	0.383850522	0.451149487	0.667606155	0.86174989	-0.732593132	0.204037442	0.97333818	-0.791894442	-0.941783398	0.457259389	0.126352044	0.419691982	0.508036612	0.508151616	0.488754783	-0.675695754	0.946279341	0.918466293	-0.974193026	-0.991853661	-0.751148388	-0.734541953	0.241826833	0.17298245	-1.025945105	-0.691092868	0.192765749	-0.632794943	0.63405652	-0.189564265	0.423824535	0.935797518	-1.032651867	-0.932887555	0.437402987	0.641836427	-0.869480437	0.987288834	0.451527929	-0.686584993	0.571231107	-0.563060174	0.455605209	0.428870431	-1.015792914
0.137583843	-0.272716793	-0.497669243	0.031227549	-0.477694717	0.185775044	0.27598202	0.124812199	0.185116671	-0.68056335	0.614436366	0.264068892	-0.718211883	-0.260254055	0.593703619	0.667609052	0.237620731	0.223977645	0.221268374	0.229172868	-0.857139389	0.235754819	0.272586292	-0.27603184	-0.291182008	-0.94263389	-0.978119642	0.581618877	0.650850171	-0.366382347	-0.951616208	0.766345018	-0.872606931	0.91736306	0.210165175	0.235477117	0.259164299	-0.558236039	-0.472279294	0.180645347	0.206364929	-0.757199451	0.267663869	0.176255596	-0.897526613	0.908198876	-0.076562723	0.2864001	0.232677804	-0.236982981
0.291344142	-0.902065245	-0.79406703	0.016315858	-0.755891619	0.661345812	0.794544532	0.332233727	0.295728321	-0.704889292	0.371386	0.369031992	-0.698604656	-0.863870221	0.420004899	0.399610922	0.861622851	1.1009093	1.141191773	0.896794349	-0.572991718	0.351073595	0.412068311	-0.900359358	-0.904212425	-0.682021845	-0.67890917	0.219635144	-0.043142802	-0.861420822	-0.619769667	0.63061711	-0.583752135	0.037909349	-0.215207846	0.21020975	0.421868136	-0.913002179	-0.907694182	0.638329039	0.425397366	-0.762696892	0.384865495	1.098375654	-0.583880957	0.05071175	-0.368881001	0.955590624	0.881156976	-0.892691335
0.298965361	-0.780531593	-0.622010232	0.385915015	-0.60329094	0.543600593	0.620000001	0.286507526	0.25863185	-0.376085221	0.564154149	0.22900638	-0.314570314	-0.76791195	0.498703711	0.634429391	0.635927558	0.722546242	0.719680066	0.665293601	-0.670025585	0.261571129	0.267963191	-0.756859121	-0.788484227	-0.679578464	-0.688076697	0.396869779	0.170807411	-0.728433165	-0.666280389	0.656596118	-0.656936567	0.162110373	-0.004081908	0.624055885	0.271486849	-0.7078386	-0.684329719	0.51116957	0.398342762	-0.364227366	0.249860817	0.74496036	-0.62631217	0.197193166	-0.167640027	0.680627419	0.738934705	-0.753270606
0.467713353	-0.900958001	-0.733022389	0.052569638	-0.702692188	0.547599198	0.6613418	0.452431243	0.42769365	-0.595831974	0.458162925	0.241791619	-0.60994488	-0.827616441	0.137115582	0.50600087	0.689507883	0.626439982	0.647423241	0.59507653	-0.537051746	0.257410716	0.29016268	-0.861281303	-0.878628129	-0.420767474	-0.429893325	0.143231724	-0.038269858	-0.875062571	-0.389582323	0.358397276	-0.463711524	-0.054498296	-0.204058734	0.207237485	0.238142259	-0.85948894	-0.837235292	0.757428225	0.51813665	-0.649246257	0.262018439	0.802306386	-0.35432123	-0.062093439	-0.268767221	0.625316245	0.688644465	-0.911510921
0.34104042	-0.935841989	-0.760374978	0.107434839	-0.719375292	0.708531623	0.730014569	0.377536688	0.347935066	-0.616594586	0.550998937	0.401782619	-0.680289213	-0.902981708	0.301499899	0.52666096	0.811528072	0.917916683	0.86672402	0.908519816	-0.608965121	0.391355623	0.440111813	-0.906520967	-0.91696401	-0.679710629	-0.664987044	0.280000906	0.041386203	-0.939444545	-0.626245085	0.692238105	-0.555394825	0.109886021	-0.150448767	0.276224062	0.425434586	-0.958076025	-0.871177855	0.655389248	0.479173153	-0.725866757	0.433934157	0.829242643	-0.607302026	0.10574277	-0.351663888	1.011876877	0.955644114	-0.913915745
0.361278385	-0.620467267	-0.54698797	0.011406807	-0.529523911	0.309364721	0.321119607	0.300807871	0.371468018	-0.65676473	0.530284911	0.387972376	-0.61501975	-0.543046199	0.571686218	0.60683632	0.380666526	0.335799509	0.373728419	0.342720677	-0.71880072	0.405160516	0.387389335	-0.571690126	-0.618534938	-0.778562936	-0.765408392	0.385751647	0.31596584	-0.580450461	-0.730118325	0.514306093	-0.682176075	0.506850916	0.027477896	0.292539422	0.440494713	-0.571466805	-0.582476843	0.29356554	0.344232885	-0.66310776	0.385291187	0.383004487	-0.696426273	0.481054888	-0.108621991	0.368253266	0.3419892	-0.597285789
0.51052234	-0.921381397	-0.755642445	-0.021828796	-0.730646985	0.505209217	0.551169214	0.461662736	0.580178657	-0.726402103	0.3840783	0.78841992	-0.747104985	-0.862788831	0.281441572	0.394416146	0.558623945	0.651832605	0.597815667	0.619841537	-0.582579811	0.689812777	0.821728181	-0.900219392	-0.88116445	-0.70855559	-0.723016182	0.236093144	0.092248565	-0.925925378	-0.650696729	0.335149604	-0.596478312	0.370058555	-0.198749846	0.240161509	0.740209774	-0.927297398	-0.85922773	0.454577308	0.49269232	-0.803979629	0.732705119	0.504162595	-0.672548756	0.315392159	-0.370623886	0.595792406	0.600124655	-0.904476087
0.517220187	-0.476920894	-0.583253786	-0.018896649	-0.531584616	0.073516791	0.104727796	0.43635213	0.491792572	-0.742926074	0.413684157	0.552857717	-0.805993084	-0.297512111	0.668161337	0.456501168	0.075780758	0.075317623	0.102420145	0.108441789	-0.961866241	0.585736274	0.556981801	-0.340591223	-0.425406846	-1.049243592	-1.055545167	0.559423622	0.668508577	-0.498096718	-0.986677606	0.544567649	-0.902961203	1.085963286	0.195187512	0.369872231	0.574626834	-0.67269095	-0.540918186	0.061169502	0.285372868	-0.881068613	0.595051123	0.056779751	-1.004136316	1.039769715	-0.167325104	0.140250545	0.084802302	-0.426124281
0.947724687	-1.019849913	-0.857249043	0.09120952	-0.797420856	0.286552101	0.318076914	0.885685132	0.902840955	-0.668594057	0.124939907	0.900516812	-0.729778217	-0.872135773	0.302220232	0.05933613	0.396138526	0.334482762	0.360957667	0.369803586	-0.662847442	0.943437236	0.897423303	-0.937495278	-0.928168395	-0.673969363	-0.681839979	0.27099318	0.28373897	-0.991130208	-0.660043671	0.137831457	-0.551536409	0.627762523	-0.125251382	0.633430687	0.909419786	-0.975556576	-0.899641699	0.417301422	0.658607344	-0.801715663	0.944593067	0.331949116	-0.626351619	0.626443548	-0.558370878	0.381842415	0.365777122	-0.945674577
0.1945463	-0.462407704	-0.165496858	0.979405736	-0.153995158	0.108427525	0.124889537	0.291921389	0.165196081	-0.002887966	0.037192137	0.212139849	-0.190536893	-0.222120099	-0.013666213	0.038900253	0.08244874	0.130312092	0.091514859	0.069607559	-0.246932801	0.13361644	0.231954351	-0.23287695	-0.364763827	-0.170188382	-0.063832758	0.102596663	0.17684889	-0.426784215	-0.031053157	-0.045000245	0.071805555	-0.088857191	0.906355252	0.529992499	0.175540613	-0.340289895	-0.135085976	0.195871293	0.171067729	-0.262788147	0.212910552	0.11553992	-0.245897323	-0.052205356	-0.216985722	0.126207175	0.048007827	-0.413964653
-0.792379641	1.504073693	0.629537948	-0.282573228	0.559763284	-0.408884212	-0.446711045	-0.6742932	-0.800861605	0.602920402	-0.854806776	-0.647536803	1.269457818	0.4712408	-1.006711417	-0.867063132	-0.517080786	-0.470786476	-0.516173684	-0.531804817	1.623523239	-0.714449303	-0.638391786	0.494689059	1.118452703	1.383948835	1.009236251	-0.828000678	-0.71954334	1.411035756	0.838040421	-0.922877782	0.825731466	-1.071232911	-0.382297423	-0.609915015	-0.714261642	1.431002705	0.527521704	-0.581901379	-0.654874525	1.586328925	-0.681598828	-0.625830983	1.419014245	-1.029246333	0.496929624	-0.558678223	-0.571291625	1.176574334
0.033823377	-0.53353834	-0.342694719	0.13536512	-0.335900144	0.417946423	0.436918902	0.06372967	0.029734731	-0.588350497	1.020143766	0.071657566	-0.584576328	-0.534255553	1.032047088	1.112542497	0.544792307	0.58481045	0.59904683	0.581846655	-0.901746979	0.046795386	0.117204352	-0.513003952	-0.57397014	-0.948956861	-0.94678561	0.828539249	0.419840417	-0.506387677	-0.894549891	1.206885145	-0.85257	0.380076352	0.410955718	0.281246333	0.096878575	-0.261420138	-0.203706146	0.334050829	0.144027166	-0.627957212	0.063955443	0.58698393	-0.871527324	0.400096344	0.2511633	0.697128434	0.605906039	-0.546444823
0.949600406	-1.015777536	-0.85631475	0.088691921	-0.805587006	0.312277254	0.338467325	0.877518983	0.927310874	-0.673622123	0.090100047	0.998731695	-0.715350165	-0.921410817	0.318217326	0.027163642	0.354081074	0.395197546	0.387310437	0.394273506	-0.622687104	1.021882193	0.942604574	-0.969824671	-0.97524678	-0.731717232	-0.723897431	0.280400299	0.24701626	-1.016869625	-0.693942105	0.074121229	-0.585748651	0.689261829	-0.156953158	0.578820901	0.988806168	-1.011965478	-0.917849716	0.377754438	0.688255101	-0.797329478	1.040611292	0.308720165	-0.668095262	0.71524418	-0.571557961	0.457149289	0.406565076	-0.956037385
0.9062427	-0.996059762	-0.863584495	0.056317508	-0.829174785	0.328543136	0.37889645	0.729349286	0.886777444	-0.751498748	0.14998529	1.071796889	-0.758394062	-0.935898154	0.330403699	0.107917141	0.421183909	0.507959497	0.504308801	0.463886808	-0.619914982	1.051955642	1.049247262	-0.964228273	-0.948625222	-0.78605823	-0.780435088	0.301687114	0.227194181	-0.988679026	-0.737299811	0.155973057	-0.674608569	0.700506777	-0.129390176	0.459521573	1.109256424	-0.988482004	-0.91570521	0.355421892	0.643485258	-0.854494751	1.033969164	0.374253959	-0.713335818	0.587785835	-0.55042805	0.464942345	0.394902014	-0.956089538
0.101632059	-0.282151771	-0.482470265	0.00672977	-0.472223798	0.262009747	0.328210383	0.08415329	0.11511668	-0.668973168	0.653955492	0.199560547	-0.698933397	-0.257293603	0.676371393	0.68053292	0.347903641	0.365484486	0.372032561	0.491025213	-0.86218105	0.191800922	0.215452444	-0.287349668	-0.318504062	-0.932926558	-0.967000173	0.546137805	0.548841728	-0.389938701	-0.939712218	0.826732399	-0.85615272	0.798408966	0.173115061	0.229337127	0.21175851	-0.551196078	-0.484538548	0.250917692	0.19802828	-0.752983766	0.207391938	0.320429808	-0.898802574	0.832550335	-0.059010183	0.388367089	0.354257814	-0.260853144
-0.584512808	0.408694426	1.072447239	-0.084748263	1.075476114	-0.43354937	-0.497108489	-0.488392952	-0.630024158	1.487044241	-0.827379748	-0.755047368	0.58077418	1.35316798	-1.009096182	-0.875253352	-0.461411006	-0.614385001	-0.577240611	-0.522892481	0.799274391	-0.716206452	-0.73837095	1.387599532	0.565648082	1.04767198	1.684677534	-0.838544461	-0.543684959	0.389087644	1.797478265	-0.927459205	1.703579138	-1.08052146	-0.211459976	-0.492424988	-0.727943508	0.456439654	1.244699498	-0.440561917	-0.571589609	0.642832902	-0.789109393	-0.518069015	0.844243039	-1.033513949	-0.11910738	-0.613782792	-0.607253884	0.431405191
1.21780269	-1.149249947	-0.996690945	0.045910125	-0.956005068	0.234662731	0.302589313	0.969047163	1.337982152	-0.776655123	0.056418693	1.130741153	-0.76032862	-1.046096594	0.392799854	0.006191526	0.378140458	0.304403072	0.323817289	0.304420456	-0.771849933	1.162992093	1.059865039	-1.088548089	-1.101501599	-0.607552983	-0.622641192	0.249229412	0.130803309	-1.120530242	-0.616221493	0.053306018	-0.703530645	0.771689567	-0.212601097	0.507796353	1.098535233	-1.084872876	-1.0202551	0.574408417	0.943277435	-0.864588326	1.139670872	0.472738075	-0.549265756	0.649554374	-0.632697546	0.335915404	0.35028952	-1.113516135
0.732146371	-0.614087685	-0.533076989	0.014962113	-0.518751013	0.020450639	-0.008903369	0.512575021	0.830359248	-0.801326968	0.520974075	0.883265376	-0.770879088	-0.529449025	0.990723787	0.529115262	0.00671038	0.013307933	0.04056736	0.022739568	-1.035957553	0.928696267	0.832159189	-0.559661995	-0.587364497	-1.123648712	-1.114573678	0.749558946	0.665651762	-0.591957956	-1.07175221	0.565246461	-0.992429125	1.317835121	0.323188781	0.445467505	0.889971692	-0.559752482	-0.424841634	0.079965464	0.523677775	-0.863214077	0.906316471	-0.002248759	-1.054378193	1.183461402	-0.103340739	0.0724354	0.009612662	-0.565644635
-1.143805773	2.206416019	0.948720271	-0.30199012	0.885849391	-0.733950442	-0.826379929	-1.035133583	-1.162329604	0.596369653	-0.528720669	-1.085574042	1.306212622	1.085089169	-0.621001722	-0.492807442	-0.909929621	-0.915099881	-0.926281978	-0.908963234	1.283394208	-1.107298138	-1.068270007	1.052679541	1.711589721	1.10940575	0.709588498	-0.499717912	-0.221490254	1.989423782	0.512974191	-0.510180568	0.502861895	-0.586045967	0.013767948	-0.690210728	-1.092989101	1.851231319	0.949633168	-0.931758469	-1.007242082	1.601744761	-1.091079506	-0.972863798	1.093948014	-0.549080323	0.906959466	-0.914811481	-0.91644159	1.765161131
-1.123118047	2.192584827	0.885307359	-0.314879888	0.829026454	-0.703220848	-0.784667043	-1.014132048	-1.12595146	0.552726666	-0.561380363	-1.024091229	1.21016364	1.071571785	-0.677197042	-0.523898094	-0.889555703	-0.876525078	-0.92316752	-0.877919832	1.266111123	-1.080648053	-1.01902572	1.047007366	1.738867423	1.107185467	0.728707183	-0.536770923	-0.238773338	1.92193136	0.517030074	-0.490748075	0.50095542	-0.489416618	-0.038034056	-0.697451945	-1.046569089	1.767420863	0.872412688	-0.907618851	-0.973217501	1.510716713	-1.062232762	-0.966611255	1.085137756	-0.43425009	0.784550583	-0.88533712	-0.870335387	1.822093722
0.262809869	-0.286664772	-0.463918352	0.029518096	-0.445826676	0.166492323	0.176364359	0.177862304	0.301399159	-0.68478327	0.618061655	0.403887007	-0.696699518	-0.232151714	0.56249618	0.657426774	0.129844054	0.164213646	0.178136218	0.194199729	-0.873597835	0.377141976	0.407383474	-0.259854217	-0.308268071	-0.996121722	-1.007130422	0.535976254	0.650082143	-0.391313618	-0.953011853	0.671748292	-0.866784984	1.100486729	0.221635672	0.279897492	0.408710473	-0.559004067	-0.487168698	0.152262184	0.283578277	-0.784327381	0.407795793	0.117746831	-0.935951644	1.024795173	-0.107613258	0.224439443	0.170403338	-0.236181968
0.491621181	-0.657384324	-0.681499426	-0.024255016	-0.646462099	0.294414249	0.367047956	0.418912142	0.462270962	-0.576631271	0.228513603	0.560365493	-0.623066438	-0.655277261	0.428701937	0.33393538	0.394586422	0.469908005	0.447585712	0.401515168	-0.620780184	0.503808669	0.558841026	-0.627121876	-0.640703002	-0.683994291	-0.709751984	0.199461813	0.217856154	-0.694250565	-0.676030959	0.359710903	-0.61836065	0.503511353	-0.107347368	0.302693619	0.572406551	-0.775329907	-0.730482057	0.308113053	0.378236517	-0.666133514	0.539797227	0.420773819	-0.608761413	0.47489105	-0.327077182	0.463763335	0.431380006	-0.6888055
0.305671901	-0.87173326	-0.727019467	0.040999292	-0.713948725	0.69669873	0.785650472	0.315808267	0.284951411	-0.557820599	0.349625798	0.369552183	-0.634381369	-0.804667868	0.356508186	0.334231358	0.908586679	0.846460202	0.954368376	1.154323583	-0.383872705	0.523560765	0.411333269	-0.817307569	-0.862897148	-0.623760917	-0.6266106	0.208544426	0.04869562	-0.843327364	-0.568098714	0.552371403	-0.517332189	0.039684774	-0.204018171	0.259056427	0.447492996	-0.873569752	-0.803303426	0.591777977	0.445530579	-0.693138863	0.38475807	0.781635598	-0.560766564	0.066294742	-0.416059681	0.872323984	0.832409255	-0.867694092
-0.794874284	1.271400622	0.634103993	-0.237055193	0.561818862	-0.397257478	-0.459247555	-0.688398752	-0.802101014	0.622863057	-0.783556456	-0.690826532	1.455561997	0.456978343	-0.977197607	-0.824055563	-0.464345158	-0.478615861	-0.477245624	-0.469027322	1.609260783	-0.654809891	-0.677602006	0.492037512	1.185152802	1.386318222	1.01882323	-0.787817385	-0.649548253	1.330873546	0.805890888	-0.88802923	0.740391418	-1.025714875	-0.344938404	-0.582284056	-0.688199725	1.222022164	0.49192028	-0.604793565	-0.671804352	1.433676985	-0.667775436	-0.634915601	1.338852034	-0.989376848	0.431202598	-0.54328579	-0.522321698	1.359069717
0.281984273	-0.839563001	-0.748510437	0.013232156	-0.717552618	0.660772577	0.715833017	0.3169115	0.295155086	-0.688203068	0.365791831	0.402977676	-0.673445606	-0.801995594	0.364515202	0.378326336	0.778518019	1.034907023	1.012270921	0.805530499	-0.53214225	0.380312154	0.437854978	-0.85950989	-0.836375439	-0.683536506	-0.677913363	0.214040975	-0.002607143	-0.795780495	-0.621911944	0.581089771	-0.583070137	0.108570611	-0.198207813	0.214657448	0.452675737	-0.842654726	-0.871238032	0.576563175	0.415566784	-0.724357891	0.409396929	0.931170182	-0.573784708	0.110703527	-0.349841214	0.881900042	0.835395337	-0.826737199
0.915185792	-1.020066547	-0.856210445	-0.00911198	-0.808934592	0.31614726	0.395684752	0.820196359	0.891954836	-0.75887369	0.124409464	1.066618605	-0.780517997	-0.922561745	0.36445146	0.078261805	0.402511866	0.485992467	0.443900247	0.411637271	-0.644235575	0.988722813	1.08392264	-0.955912797	-0.938113088	-0.752951895	-0.755487769	0.275169862	0.195655996	-0.994171118	-0.701055392	0.169937083	-0.657506459	0.679010459	-0.173794504	0.451205206	1.074266347	-1.000564071	-0.913352094	0.358402625	0.665137589	-0.866890627	1.050757465	0.361230466	-0.671442849	0.672984358	-0.524696211	0.445328877	0.411690315	-0.958129738
1.027966019	-0.999232169	-0.879309236	0.044986084	-0.832033383	0.240956282	0.293820063	0.816553686	1.051178699	-0.774754889	0.163758535	0.958791558	-0.765645977	-0.82076481	0.441143725	0.104117118	0.263617792	0.264409891	0.327286565	0.305693074	-0.758966406	1.033092818	0.923689597	-0.917818959	-0.936734828	-0.745297467	-0.740929558	0.335230285	0.285214404	-0.96549153	-0.701246173	0.211169005	-0.778513457	0.849845231	-0.107457914	0.482081452	0.950435073	-0.988830135	-0.869923513	0.440115825	0.754068381	-0.858294774	0.976507912	0.331227891	-0.695483065	0.76191515	-0.511550137	0.284468218	0.310453243	-0.931646809
0.35224213	-0.688185683	-0.579246043	0.007077678	-0.53008734	0.458801686	0.497230283	0.312796777	0.331364737	-0.414440492	0.220934061	0.227680495	-0.36139841	-0.711810906	0.054280428	0.227976919	0.513471648	0.528855835	0.521282534	0.500316659	-0.309530436	0.222274433	0.248122613	-0.675182695	-0.615332667	-0.171907196	-0.25477801	0.020856718	-0.10039366	-0.665428337	-0.193441849	0.202758584	-0.378345399	-0.127605391	-0.245157377	0.149507	0.197357425	-0.652051364	-0.670278994	0.574802014	0.388387147	-0.399444553	0.213388396	0.59206504	-0.205879625	-0.116999649	-0.311591809	0.501372196	0.556855207	-0.676301306
-0.595270328	1.120951357	0.518173647	-0.174899297	0.475072694	-0.534683696	-0.52292881	-0.520803249	-0.617873667	0.765824604	-0.871087145	-0.793106214	1.247842708	0.588799695	-1.021108935	-0.893856081	-0.512963612	-0.630791071	-0.64354221	-0.610846856	1.51859201	-0.796315618	-0.792434023	0.531128494	1.117862752	1.659510237	1.302527825	-0.863109548	-0.72986135	1.066041135	1.011614107	-0.945434317	0.966355276	-1.118266498	-0.329539953	-0.538329044	-0.815584075	1.07424027	0.569138977	-0.428725235	-0.513936908	1.39965062	-0.805829271	-0.49148334	1.539868127	-1.075652304	0.295031613	-0.627678396	-0.577216318	1.059404579
-0.6107479	1.225034769	0.574871997	-0.244979522	0.546833845	-0.479554388	-0.519264072	-0.512117577	-0.603853254	0.621685607	-0.839179655	-0.793207177	1.348474227	0.417830083	-0.99014287	-0.878580434	-0.517771699	-0.577544613	-0.629207988	-0.611889244	1.516137485	-0.806458448	-0.792221177	0.404562764	1.09673663	1.568091044	1.178629467	-0.8290054	-0.734983246	1.175616193	0.978877076	-0.930158671	0.799622076	-1.109580827	-0.397109712	-0.573262734	-0.810350296	1.246733903	0.460617228	-0.409056271	-0.527845438	1.534173442	-0.792436474	-0.452672067	1.637675372	-1.067908058	0.357378513	-0.616796066	-0.527421752	1.144031873
-0.782775055	1.578950417	0.731715999	-0.028198125	0.685163153	-0.493108324	-0.534073241	-0.655274364	-0.791257018	0.78386435	-0.721561698	-0.875171334	1.487431152	0.536075656	-0.873780147	-0.736642329	-0.641472368	-0.661862333	-0.687636519	-0.658079249	1.46241608	-0.866769828	-0.868850592	0.579607651	1.203685102	1.413323348	1.066539707	-0.702287001	-0.621130989	1.465828746	0.872435867	-0.828231131	0.719854578	-1.022088472	-0.266939421	-0.381586005	-0.895138728	1.565816824	0.637858772	-0.570727751	-0.675238637	1.738716313	-0.867183039	-0.582021286	1.434267381	-0.967235752	0.591262466	-0.676793638	-0.615191364	1.191984375
0.487408393	-0.385916471	-0.554697225	-0.017013799	-0.504283289	0.053746865	0.074602194	0.425368838	0.489909722	-0.745750349	0.434395509	0.593025186	-0.802541192	-0.298767344	0.653098536	0.464973993	0.074211716	0.076886665	0.082022602	0.07015717	-0.951824374	0.546196421	0.596521653	-0.35063309	-0.364214216	-1.039829342	-1.041423791	0.558796005	0.677295211	-0.483975342	-0.993895198	0.591638902	-0.919593046	1.21493852	0.187028495	0.368616998	0.599103886	-0.66892525	-0.537152486	0.023198691	0.260425104	-0.860984878	0.608231073	0.026967957	-0.987818281	1.214874777	-0.178465301	0.144643862	0.093118224	-0.304209735
0.260064938	-0.818490591	-0.677856307	0.076982501	-0.663530332	0.718560564	0.842031225	0.300326906	0.264449117	-0.597465203	0.469709647	0.436288611	-0.653000813	-0.799751686	0.240294343	0.476124888	0.71517598	0.766177416	0.787003771	0.787063056	-0.442345811	0.449083433	0.489680606	-0.803290945	-0.807144012	-0.67313358	-0.664686163	0.221619625	0.123904874	-0.807344154	-0.60931236	0.521827241	-0.567018661	0.119914961	-0.122218942	0.229139882	0.535568392	-0.839155585	-0.804663411	0.676401481	0.468333838	-0.69983359	0.411327028	0.627764752	-0.605118294	0.12926547	-0.318570033	0.74481304	0.715253987	-0.815549752
-0.552414314	0.833994789	0.698791529	-0.121373799	0.645648708	-0.487748174	-0.506746506	-0.449076866	-0.577528121	1.06600347	-0.827917323	-0.758409218	0.937350513	0.795934382	-0.983273855	-0.873437365	-0.513726959	-0.586679824	-0.61920089	-0.561714676	1.131059864	-0.774798573	-0.763699385	0.805888883	0.896178322	1.428097748	1.371586837	-0.841592503	-0.624243665	0.756019653	1.204156707	-0.927055356	1.224797629	-1.084197118	-0.254675487	-0.519322465	-0.786221821	0.791990828	0.82114826	-0.370178804	-0.502618634	1.025769137	-0.772387508	-0.447685902	1.245380159	-1.039072457	0.087782367	-0.609299434	-0.521494162	0.757855923
-0.478762513	0.382802116	0.993835126	-0.076435462	0.94539943	-0.497098682	-0.47875382	-0.404609242	-0.511250815	1.584792423	-0.84511304	-0.717550389	0.558961379	1.242861223	-0.932373159	-0.859095342	-0.513349409	-0.572494706	-0.579283486	-0.524935356	0.718151811	-0.733625936	-0.704012055	1.270075183	0.491743094	1.025859179	1.636191023	-0.801361291	-0.55796636	0.365705801	1.59710851	-0.894041736	1.634695084	-1.02607883	-0.188398182	-0.457752285	-0.736576358	0.437451128	1.245480899	-0.327750934	-0.468820493	0.632003394	-0.742511972	-0.41310324	0.899313285	-0.983150828	-0.107970304	-0.593545273	-0.514526636	0.38778271
-0.752746404	0.64982383	1.222258412	-0.060931145	1.143383306	-0.488968862	-0.536837563	-0.624618095	-0.792609203	1.620380475	-0.688081155	-0.673332608	0.51641115	1.343407604	-0.801387367	-0.672251663	-0.606265879	-0.551341839	-0.611948752	-0.578625781	0.616762515	-0.781040194	-0.656969998	1.552002793	0.764727167	0.720965165	1.246882561	-0.697990634	-0.372848627	0.588009825	1.47940118	-0.737323659	1.446851587	-0.777414905	0.012723777	-0.467980254	-0.713697545	0.56655407	1.447230475	-0.578356102	-0.667961092	0.604829774	-0.738147852	-0.645193716	0.592222613	-0.741390687	0.007952687	-0.611775355	-0.583907479	0.614793858
0.41214342	-0.558932747	-0.321959297	0.165514792	-0.296650029	0.143701991	0.168009212	0.334413447	0.399425044	-0.608096353	0.749037417	0.455155447	-0.582355599	-0.470528386	0.857907521	0.804563666	0.092618538	0.069090489	0.096036107	0.095781583	-0.884463449	0.430293267	0.478735648	-0.491327105	-0.537230492	-0.963367975	-0.945192498	0.86841698	0.56264729	-0.546531076	-0.910530047	0.606280023	-0.824930795	0.799348385	0.52520603	0.403341854	0.475983139	-0.318509188	-0.207447776	0.173091214	0.370307061	-0.680025329	0.474127034	0.070479447	-0.897863155	0.811523169	0.058822849	0.102799479	0.070729959	-0.524297264
1.018086405	-1.110471882	-0.922766344	0.020043669	-0.886787592	0.386411804	0.402560007	0.807929306	1.1319897	-0.772709786	0.073543982	1.192741036	-0.774584167	-0.998845703	0.434716003	0.031475832	0.44421985	0.375189589	0.479018254	0.520500242	-0.579619582	1.396958955	1.111823055	-1.022468697	-1.0539369	-0.820449219	-0.821416052	0.279534651	0.241443487	-1.067003184	-0.757883232	0.086435532	-0.722807125	0.892057804	-0.210224801	0.495737464	1.271309466	-1.069316629	-0.98994986	0.378144024	0.814795646	-0.875391981	1.208888348	0.305657859	-0.737371131	0.753918385	-0.623260562	0.413919513	0.368356234	-1.061087406
-0.216361671	0.589188166	0.177833553	-0.180719684	0.178665769	-0.428160692	-0.339522759	-0.188338229	-0.223274593	0.30341306	-0.604208071	-0.411687091	0.871100844	0.101126577	-0.73728421	-0.65600428	-0.311984293	-0.380073128	-0.364424611	-0.383193827	0.943993979	-0.416151728	-0.410701091	0.145286189	0.608066146	1.13276798	0.780335789	-0.584305757	-0.511308763	0.642698731	0.67001878	-0.714015588	0.469111004	-0.752851601	-0.346029825	-0.294985597	-0.454248686	0.652623812	0.146737998	-0.232139233	-0.318449235	0.839330868	-0.432255357	-0.232449476	1.021912504	-0.694546989	0.185811373	-0.401594408	-0.358036114	0.889933134
0.931773951	-1.08428404	-0.887791868	-0.015902543	-0.837064123	0.305590997	0.446007309	0.813248892	0.929097442	-0.683446464	0.130171235	0.687651332	-0.722350231	-0.953515551	0.407870233	0.132350063	0.502416144	0.430561608	0.459703885	0.426185676	-0.721946827	0.700132347	0.681733549	-0.990004688	-1.027435249	-0.502105798	-0.531629191	0.180826768	0.101940518	-1.052112443	-0.507636224	0.201117331	-0.604987243	0.386654292	-0.259664773	0.421820441	0.679294848	-1.034342153	-0.945561133	0.554959876	0.641087566	-0.79930861	0.694698202	0.626825556	-0.449153312	0.366506815	-0.548275521	0.456111582	0.508456509	-1.051060694
0.458651691	-0.299662411	-0.537167195	-0.024588437	-0.494912276	0.118661957	0.137320627	0.328515722	0.392585894	-0.767446364	0.503703917	0.494759933	-0.767124086	-0.354668469	0.758181098	0.541499994	0.157641501	0.188245393	0.200285115	0.181829706	-0.941825744	0.47805677	0.447733255	-0.378291463	-0.388734506	-1.071881032	-1.05464698	0.527058123	0.664385831	-0.451696319	-1.005549345	0.688876255	-0.932502427	1.077761031	0.196713316	0.344724325	0.497386741	-0.668654679	-0.561045158	0.085289508	0.254105699	-0.851927674	0.515928179	0.139268111	-1.009514296	1.122571883	-0.1657993	0.253178315	0.185491547	-0.32857312
-0.549077426	0.702080276	0.219177358	-0.094501284	0.198356798	-0.170289122	-0.21690259	-0.479945089	-0.582036441	0.125718633	0.045296327	-0.456640584	0.151773196	0.636404734	0.039940189	0.16107378	-0.247104861	-0.183864899	-0.205402672	-0.215699063	0.065565494	-0.520415	-0.4562822	0.555041003	0.684870295	0.053502148	-0.02089584	0.027855447	0.216961532	0.600255705	-0.193033096	0.279108959	0.005223356	0.113494371	0.212156342	-0.211905281	-0.448992842	0.391142554	0.320508929	-0.315691154	-0.468528527	0.14479408	-0.473756957	-0.258260659	-0.056098095	0.180271808	0.054560582	-0.168513698	-0.193993242	0.65449797
0.612187332	-0.982112229	-0.811038534	0.020683321	-0.773176932	0.55807701	0.562614304	0.585608121	0.621435541	-0.722174605	0.276903832	0.605931447	-0.726873261	-0.941406739	0.360669266	0.280494798	0.640989724	0.806531209	0.768361593	0.665805546	-0.632641159	0.560985532	0.619783589	-0.907916612	-0.952564765	-0.624306962	-0.608328143	0.28833332	0.082668495	-0.942095423	-0.597515127	0.425360592	-0.612334549	0.260687428	-0.190756648	0.368970924	0.641508132	-0.968258303	-0.905837186	0.600332374	0.633426452	-0.78280648	0.601053599	0.791131421	-0.546877424	0.240539951	-0.421626659	0.755355039	0.762668468	-0.96865881
0.448872371	-0.887633627	-0.734447008	0.073739221	-0.698782064	0.564061656	0.594958852	0.449908295	0.439135174	-0.599139442	0.393976636	0.277396386	-0.567436329	-0.787304549	0.159854207	0.399293548	0.742999727	0.693739393	0.685538475	0.624405131	-0.530317347	0.267597007	0.328277915	-0.84952597	-0.848671912	-0.403049783	-0.396171407	0.173815558	-0.024317867	-0.851696329	-0.379082225	0.387725876	-0.424654865	-0.034897755	-0.175671559	0.227465643	0.293203145	-0.843026482	-0.822655684	0.768555941	0.495529967	-0.653808959	0.293857506	0.824103585	-0.340683047	-0.010170637	-0.286039161	0.676925238	0.714834981	-0.866962616
-0.591864125	0.521845517	1.211958232	-0.070760612	1.209652365	-0.276151301	-0.313978135	-0.488840486	-0.656517785	1.118185698	-0.619772342	-0.565640846	0.608569398	0.824580984	-0.832555803	-0.691024668	-0.436753871	-0.465459757	-0.469738071	-0.420097066	0.725081894	-0.594582535	-0.539236369	1.156816666	0.636435045	0.777663069	1.144479629	-0.633447521	-0.387542123	0.510397753	1.422029747	-0.692236664	1.102502412	-0.818625208	-0.158873897	-0.39590574	-0.594081066	0.514360475	0.980652946	-0.457013677	-0.542382253	0.64395441	-0.606292846	-0.522596057	0.627895357	-0.777266247	0.045978994	-0.456070914	-0.411414292	0.534357511
0.694521462	-0.599934215	-0.624990743	-0.04086368	-0.597484816	0.076340621	0.07617079	0.452669719	0.758529229	-0.805060574	0.371319583	0.872000369	-0.826704882	-0.436843466	0.76575529	0.344784947	0.071386995	0.103716834	0.127838176	0.123190336	-0.939900102	0.854983397	0.800496639	-0.510989605	-0.542771616	-1.03355362	-1.044876129	0.492268188	0.640579188	-0.556779326	-1.010213678	0.492161208	-0.940304844	1.347992817	0.070291341	0.357005643	0.78425037	-0.764323436	-0.660479615	0.092236084	0.442904217	-0.897387093	0.839193577	0.066821173	-0.984994452	1.160585486	-0.301007909	0.138367249	0.094843724	-0.560434703
0.286480558	-0.061058406	-0.232192723	-0.128349348	-0.250189009	-0.024168095	0.010180993	0.176428325	0.306555155	-0.19573479	-0.358531789	0.343770865	0.275770734	-0.397550559	-0.245425273	-0.380673108	-0.020335086	-0.093444855	-0.023193684	0.069909778	0.410954827	0.489934238	0.257831951	-0.346487165	-0.035590451	0.21296003	0.089607939	-0.240721268	-0.113906141	0.041406262	-0.070290791	-0.364939452	-0.103938714	0.053757117	-0.305898015	-0.011495408	0.394096543	-0.038574751	-0.369826215	-0.041536317	0.249351324	0.179983854	0.360545794	-0.178353194	0.184479247	0.005994505	-0.205072594	-0.060363481	-0.055403616	0.156841156
1.10753917	-1.099471205	-0.922121343	0.07215324	-0.864803623	0.232976902	0.338874296	1.013804971	1.091525806	-0.706792647	0.061950457	0.913468984	-0.735026929	-0.959288466	0.30073722	0.020039212	0.34758426	0.314171248	0.337194262	0.312148878	-0.721757383	0.935678057	0.868011347	-1.020568462	-1.055174749	-0.566874684	-0.565958666	0.274531102	0.168657333	-1.076086242	-0.5457314	0.052875423	-0.6198606	0.586112042	-0.179768006	0.551298927	0.899777757	-1.033525092	-0.941605989	0.570212121	0.824227281	-0.822654793	0.925222979	0.478583648	-0.506076989	0.588558766	-0.572876937	0.350233801	0.359273176	-1.052283388
1.271578476	-1.168277699	-0.980258353	0.009936722	-0.925764908	0.22693208	0.294231045	1.016546782	1.263410321	-0.770264398	0.049629467	1.093512516	-0.801950573	-1.021504984	0.451910383	0.003795617	0.335263271	0.31393188	0.305730963	0.289472213	-0.796212427	1.129215349	0.998786968	-1.073684538	-1.11676365	-0.641015919	-0.632254693	0.26440677	0.146294476	-1.138616569	-0.615793127	0.040240625	-0.661679575	0.811030169	-0.231628849	0.515128503	1.088607923	-1.093544952	-1.006019166	0.553811623	0.958454794	-0.891461286	1.106521745	0.482580692	-0.560762107	0.680422151	-0.634622743	0.33446092	0.344755528	-1.127836761
0.511930466	-0.941626048	-0.769924737	0.030730092	-0.753402103	0.505675918	0.673393557	0.520811599	0.498741377	-0.562441249	0.361009374	0.288362294	-0.653123394	-0.85855643	0.24613412	0.316587662	0.788798362	0.746755621	0.730395686	0.840601703	-0.624477238	0.297077608	0.319787705	-0.886258932	-0.922120452	-0.409343335	-0.425372969	0.211768985	-0.024962868	-0.927655336	-0.381296267	0.529549869	-0.489002962	-0.027697547	-0.229350172	0.268243345	0.306051903	-0.917416447	-0.839618719	0.801488434	0.60205052	-0.702466638	0.306078648	0.909442074	-0.356077041	0.002678121	-0.468536104	0.795527412	0.782600202	-0.915306487
0.376524166	-0.72744984	-0.707474868	0.02367141	-0.661454249	0.445112911	0.596355611	0.404076896	0.374632178	-0.45417536	0.285069758	0.233290934	-0.396739962	-0.79343919	0.152150523	0.245825884	0.609145085	0.648692515	0.650533465	0.624860465	-0.408104371	0.215018729	0.259381602	-0.783641594	-0.738540558	-0.284759412	-0.329659414	0.161090941	-0.076582336	-0.692140159	-0.356346497	0.390691677	-0.450873241	-0.089045075	-0.224797945	0.220860289	0.212382115	-0.675311294	-0.712053617	0.634544394	0.41031562	-0.476522616	0.224333577	0.768701032	-0.194463732	-0.074359824	-0.161315719	0.671732022	0.713093657	-0.699953497
1.119176824	-1.099758268	-0.93119504	0.071866177	-0.874504937	0.215116571	0.324779665	1.015714566	1.118226261	-0.704569243	0.049738676	0.913181921	-0.728410209	-0.972127864	0.314571532	0.002335785	0.339765797	0.307921826	0.324668673	0.297112822	-0.724554913	0.933194335	0.884669935	-1.024307418	-1.05577562	-0.547078012	-0.54522057	0.263888363	0.174960245	-1.06790048	-0.534721362	0.052274551	-0.615754347	0.599318738	-0.186017429	0.549756631	0.899490694	-1.032870731	-0.95005207	0.572749333	0.820174518	-0.817607114	0.925563532	0.474217076	-0.481887001	0.606158779	-0.592149406	0.335825362	0.355220412	-1.058846618
0.985191355	-1.054245359	-0.910472991	0.070307833	-0.858490013	0.327156852	0.347698373	0.817712192	0.965098482	-0.709893287	0.116904362	0.913192619	-0.776725998	-0.873581342	0.366360609	0.060714837	0.361743079	0.314051787	0.375830133	0.404445978	-0.667117286	1.038017024	0.910412919	-0.947099864	-0.990806593	-0.749473703	-0.742909136	0.284610412	0.237104998	-1.007638578	-0.69192865	0.11692977	-0.640848317	0.730501328	-0.149604961	0.559809196	0.950965962	-1.010265831	-0.916150069	0.372236492	0.690111652	-0.849918676	0.999319194	0.32234453	-0.699345493	0.679286824	-0.591040379	0.347133161	0.323536466	-0.989641178
0.714257511	-0.48982136	-0.654522605	-0.01736193	-0.615091961	0.018566006	-0.007022302	0.490292845	0.818432748	-0.811684427	0.412394601	0.900523052	-0.811362149	-0.376626139	0.827541659	0.409081783	-0.001764229	0.022563497	0.038368918	0.041880095	-1.037214569	0.897313648	0.79512802	-0.443868494	-0.484437139	-1.136830446	-1.132776346	0.621209545	0.698913665	-0.49059964	-1.10093817	0.553006152	-1.015966534	1.449632847	0.188563214	0.418478204	0.949593496	-0.678373823	-0.595868971	0.063959455	0.500454173	-0.91468043	0.892193312	-0.012606218	-1.055321401	1.321535296	-0.237024882	0.084358335	0.023732255	-0.438240226
-1.047984124	1.399724837	1.141508702	-0.16066626	1.070792613	-0.681434346	-0.784847126	-0.933977192	-1.073725547	1.038321917	-0.484677399	-0.991321435	0.882053826	1.441999369	-0.605201203	-0.47496717	-0.870907285	-0.871213515	-0.889770109	-0.824438686	0.792394232	-1.020263123	-0.990963051	1.50718414	1.508038198	0.843406365	0.865033734	-0.493645453	-0.096798236	1.310452601	0.82438218	-0.480886291	0.914374749	-0.446291148	0.18145171	-0.617610897	-0.998736494	1.167553012	1.233112214	-0.863865764	-0.936995815	0.949133482	-1.009379233	-0.93792097	0.698973395	-0.418739755	0.426001358	-0.879241036	-0.843057239	1.362498207
0.580353614	-0.382406632	-0.622421883	0.000303608	-0.583305047	0.076399014	0.102902893	0.363606539	0.616118629	-0.807512648	0.442926282	0.728962152	-0.807817987	-0.348604925	0.881922775	0.485115675	0.08650819	0.145668642	0.165553572	0.135487255	-0.999779105	0.728577024	0.702019208	-0.435931015	-0.437273616	-1.109123041	-1.112914149	0.56889582	0.668880333	-0.471992677	-1.091745457	0.633433361	-0.996731954	1.363741628	0.201835435	0.437085167	0.700521932	-0.677967745	-0.607701418	0.086332118	0.437784772	-0.883521132	0.736950447	0.104850377	-1.034517779	1.256669236	-0.243522587	0.173885987	0.123772486	-0.369110117
-0.570437344	1.119738247	0.572190808	-0.170150048	0.532541746	-0.514871647	-0.481463983	-0.49879454	-0.60339636	0.637205302	-0.83119136	-0.772038931	1.225604438	0.451550662	-0.98121315	-0.848154842	-0.507900554	-0.585089832	-0.613060676	-0.584444831	1.502159195	-0.791252561	-0.767601039	0.448011403	1.116649642	1.603380665	1.191324887	-0.808464771	-0.711618342	1.033290286	0.988120604	-0.922797992	0.832087423	-1.097826831	-0.337970655	-0.540483579	-0.798282492	1.084324261	0.489316874	-0.377218542	-0.498047462	1.37741235	-0.796059089	-0.452215173	1.493780423	-1.063685463	0.277500469	-0.610376813	-0.521002499	1.130838103
-0.866222224	1.718464085	0.676040869	-0.304323624	0.612856181	-0.428124141	-0.507373677	-0.753470525	-0.877214654	0.610511087	-0.853021546	-0.74365978	1.307801722	0.52747178	-0.988608151	-0.862924339	-0.557973492	-0.551532843	-0.57212919	-0.548220471	1.644921492	-0.746869183	-0.733887145	0.547781956	1.220499703	1.387146204	0.987015143	-0.824646406	-0.673824939	1.504139219	0.794794153	-0.882180315	0.777150456	-1.025200702	-0.379884575	-0.64515917	-0.751388648	1.522850933	0.567120842	-0.65982347	-0.74268158	1.603020053	-0.741633843	-0.688690273	1.37890606	-0.989490292	0.528055936	-0.581683853	-0.584255387	1.279876568
0.581324013	-0.532378052	-0.56308313	0.084747029	-0.539656712	0.065758504	0.106383759	0.435811435	0.559034482	-0.736876794	0.542118696	0.64614572	-0.71490174	-0.432362782	0.917412093	0.549475362	0.09093048	0.096115896	0.136712178	0.136457654	-0.95801362	0.63069779	0.559892997	-0.454416734	-0.514441497	-1.054805222	-1.039767828	0.619761748	0.703742034	-0.49738218	-1.006674419	0.609926708	-0.936137968	1.108016792	0.282513156	0.428641315	0.626805943	-0.572499163	-0.465517259	0.152888463	0.372541608	-0.804412453	0.603924678	0.085109425	-0.989300402	1.047701845	-0.100083195	0.146613634	0.087085882	-0.496958048
0.594131093	-0.59088392	-0.352812141	0.205268828	-0.356059434	0.011645952	0.02606821	0.645690163	0.552934609	-0.599566248	0.63204418	0.615882604	-0.587319253	-0.498870764	0.933906422	0.639714654	0.010144219	0.012505359	0.029566014	0.017386773	-0.909824647	0.589137573	0.557245016	-0.51919877	-0.599934884	-0.956406912	-0.920344359	0.805555684	0.670968451	-0.544904755	-0.885995716	0.488031552	-0.824245899	0.886644387	0.491215103	0.621339036	0.568613883	-0.27263589	-0.20676288	0.125135814	0.310583848	-0.662080974	0.59500053	0.015620264	-0.904082043	0.910116272	0.079905287	0.059551205	0.017753626	-0.564407454
0.708945503	-0.722330618	-0.484415743	0.048246749	-0.465382643	0.050911	0.054193061	0.475880394	0.779857053	-0.745761939	0.628317483	0.849081215	-0.718138334	-0.636122916	1.030598398	0.601782847	0.067296343	0.085034093	0.099898089	0.09305359	-0.971919698	0.823591418	0.773497976	-0.684850578	-0.684937945	-1.015991496	-1.02637258	0.731065203	0.548308387	-0.678548112	-0.988258237	0.513175224	-0.920546061	1.117018723	0.299674105	0.435446588	0.756310283	-0.454919541	-0.39500889	0.108856783	0.447914007	-0.788506738	0.798387347	0.097877056	-0.964921861	0.997080189	-0.023298658	0.131138513	0.082280246	-0.685969189
-0.584502556	1.21848714	0.596880928	-0.234895309	0.542796682	-0.510892878	-0.516397451	-0.524784469	-0.602555674	0.659384956	-0.846354901	-0.806030973	1.347888957	0.443918522	-1.001711433	-0.882460692	-0.509256527	-0.61704212	-0.644542251	-0.62283019	1.545991625	-0.816144161	-0.812262565	0.423433612	1.110586544	1.606104201	1.247709651	-0.834611604	-0.751572742	1.145846746	1.018773083	-0.939844383	0.799350614	-1.122090814	-0.397067366	-0.571651346	-0.8272536	1.203470697	0.487960901	-0.375436431	-0.524978816	1.496244977	-0.823461155	-0.46800633	1.634265826	-1.088577063	0.358048476	-0.644996471	-0.540873165	1.11143815
0.823134747	-1.065203244	-0.873732006	0.018554862	-0.824259494	0.378333022	0.535067369	0.73850099	0.795039761	-0.675662769	0.184398567	0.654012325	-0.712369877	-0.936317605	0.369837909	0.184066928	0.573589127	0.499694837	0.535583993	0.513990502	-0.671799003	0.679359482	0.677592527	-0.981907184	-1.01086492	-0.565556599	-0.575310066	0.167899112	0.102506621	-1.042759706	-0.515856755	0.265072722	-0.589672147	0.330421083	-0.234621618	0.419562269	0.644086798	-1.024361799	-0.935894588	0.545484112	0.555199467	-0.788073023	0.667335362	0.618918833	-0.509779839	0.321570707	-0.521820228	0.516615081	0.526438976	-1.03166609
1.054465886	-1.097157314	-0.926083619	0.085136615	-0.871903983	0.253177869	0.373824255	0.949120778	0.992793407	-0.683139788	0.098469459	0.853335012	-0.723612596	-0.940028924	0.27826025	0.051066567	0.37311997	0.328723665	0.346725745	0.334860312	-0.709087816	0.864560793	0.87565998	-0.999112262	-1.01991098	-0.561736517	-0.552975291	0.257075066	0.211138694	-1.057768125	-0.555656035	0.093160124	-0.607191034	0.533509471	-0.184671708	0.546709035	0.841840444	-1.038428794	-0.941174949	0.533927585	0.740714587	-0.798374317	0.872620408	0.466776162	-0.518825899	0.546311871	-0.587351793	0.352547692	0.390928148	-1.040241438
0.400887329	-0.802877734	-0.68891716	0.249499536	-0.655762683	0.562206442	0.622287816	0.397216128	0.380794456	-0.568358587	0.276326139	0.23788417	-0.566153459	-0.781628362	0.20444263	0.326988358	0.730475029	0.748369683	0.755859183	0.606859499	-0.488239391	0.231850491	0.272761472	-0.805878972	-0.820401524	-0.368189419	-0.364135319	0.139638084	-0.075127184	-0.803969823	-0.360226087	0.362335036	-0.408623002	-0.081941372	-0.030036846	0.314418194	0.23423481	-0.811931818	-0.772418711	0.708646181	0.469354606	-0.591333459	0.235830597	0.864298692	-0.322454526	-0.061293763	-0.330101599	0.698291843	0.714391905	-0.825826084
0.466993466	-0.932901819	-0.789757068	0.049809996	-0.763506375	0.607915036	0.741741373	0.478698874	0.490519955	-0.630286259	0.32266235	0.264450454	-0.63780919	-0.886547778	0.33864518	0.37034339	0.897313648	0.918032578	0.941840112	0.76961861	-0.61763586	0.266261984	0.291168739	-0.90483603	-0.943521825	-0.4341966	-0.440811983	0.214844663	-0.065506551	-0.917048257	-0.416819017	0.590993901	-0.531115686	-0.042195137	-0.208073609	0.243703888	0.276177704	-0.911202685	-0.854743926	0.810526471	0.556485903	-0.694370026	0.265848773	1.103627041	-0.344528537	-0.031275587	-0.380104553	0.890862747	0.920927281	-0.952555182
0.476538321	-0.931515981	-0.785860763	0.027032591	-0.746116311	0.59298284	0.717394926	0.478201862	0.449855473	-0.658712214	0.438902046	0.268346759	-0.673766546	-0.895517616	0.315867775	0.481248344	0.770038061	0.805349079	0.77157278	0.721736536	-0.598676753	0.289928216	0.313893546	-0.903450192	-0.94527407	-0.471409189	-0.476141722	0.176690649	-0.014852801	-0.914720993	-0.43426168	0.467170206	-0.520943214	-0.03861264	-0.23367529	0.231909776	0.280701626	-0.887222645	-0.891956515	0.758878697	0.527589235	-0.699574163	0.294535939	0.927083542	-0.400255819	-0.030831173	-0.371187314	0.737854875	0.798986436	-0.949757206
0.790148095	-0.696044488	-0.681561162	-0.033103386	-0.647151452	0.085983764	0.061964498	0.552689669	0.928528442	-0.81455974	0.342050491	0.962606068	-0.832124539	-0.409313247	0.768023937	0.315672759	0.066594954	0.070525137	0.109552376	0.106473578	-0.969169195	1.026551652	0.881688087	-0.614160566	-0.640607835	-1.058115588	-1.062848121	0.568124895	0.621038154	-0.58196891	-1.038855154	0.456615948	-0.958276835	1.338807459	0.077737826	0.391439647	0.976216168	-0.75609243	-0.685355391	0.136084338	0.599409671	-0.940463754	1.009977311	0.060146282	-0.976606542	1.156421062	-0.307996608	0.111608623	0.087070504	-0.609003009
-0.535186949	0.456451244	0.992484056	-0.086886974	0.94028266	-0.471148425	-0.490460566	-0.454443702	-0.596074908	1.542332459	-0.822928483	-0.779152663	0.662108491	1.462117427	-1.004331109	-0.876607542	-0.521604262	-0.620917029	-0.635551018	-0.590930947	0.831026982	-0.798680102	-0.768124796	1.29225974	0.637881951	1.186747029	1.64111612	-0.83911413	-0.634945243	0.415819302	1.692724222	-0.938070742	1.901650158	-1.103057714	-0.213912495	-0.501153675	-0.8119862	0.479405612	1.237853662	-0.362993306	-0.51363402	0.691531145	-0.807879946	-0.48506119	0.995870422	-1.050087844	-0.05660157	-0.61843197	-0.569852743	0.467708004
-0.537770073	1.023116476	0.5417826	-0.189888772	0.506840664	-0.438271205	-0.473587572	-0.472717244	-0.578888105	0.633156996	-0.820804482	-0.74690306	1.316012447	0.443422848	-0.970198655	-0.840749143	-0.501593185	-0.561679907	-0.587610997	-0.558995152	1.341834328	-0.763606223	-0.747172294	0.427645063	0.990216077	1.468160467	1.152757662	-0.794626001	-0.713469989	1.009158245	0.952691462	-0.904565905	0.805758723	-1.081163786	-0.347667512	-0.547042352	-0.771263771	1.042305144	0.452946307	-0.347375545	-0.467576849	1.29961908	-0.766216092	-0.440886869	1.469334573	-1.027252491	0.362573736	-0.587123792	-0.543408594	1.200691665
-0.914454212	0.768346884	1.523417928	-0.080483768	1.470588915	-0.54853205	-0.619936378	-0.800133471	-0.959651753	1.433411094	-0.494871713	-0.863753881	0.560718527	1.556230068	-0.664035813	-0.509167823	-0.728904546	-0.741292399	-0.748081179	-0.677728822	0.560180506	-0.88296751	-0.853667438	1.821310762	0.933773365	0.619351657	1.287424238	-0.54526247	-0.27299717	0.733363492	1.553520351	-0.591813087	1.397800978	-0.679917012	0.13422801	-0.565357349	-0.867089432	0.773100367	1.590544388	-0.764540962	-0.843319563	0.615873466	-0.91036824	-0.8210229	0.463935394	-0.650796577	0.193630728	-0.735355448	-0.717529439	0.808944725
-0.689132235	1.149003997	0.652293511	-0.228593734	0.633041992	-0.330741474	-0.424112386	-0.588619062	-0.709852724	0.679651002	-0.804279174	-0.714687334	1.15884483	0.515962948	-0.982543716	-0.813083638	-0.364251659	-0.491964082	-0.47537414	-0.409101292	1.415002044	-0.651369366	-0.714328951	0.550708308	1.088331558	1.43792833	1.111228424	-0.809481528	-0.612216425	1.079501686	0.959331808	-0.876743496	0.862922214	-1.058989927	-0.35656068	-0.562211687	-0.686955858	1.143087996	0.510737415	-0.492147732	-0.587244367	1.399146699	-0.730862283	-0.542981119	1.368966269	-1.01700335	0.381452607	-0.515995829	-0.482479403	1.020459135
-0.694492384	0.431769592	1.363514741	-0.13165236	1.33139708	-0.312879805	-0.423510177	-0.554753167	-0.725882358	1.444533461	-0.722400601	-0.644733478	0.544225758	1.187016708	-0.942715462	-0.780316072	-0.495135151	-0.483202856	-0.510859892	-0.460905079	0.78751683	-0.666457575	-0.616132343	1.427934158	0.579622806	0.819072845	1.425638989	-0.752080007	-0.519982176	0.464254998	1.711975741	-0.848526152	1.56723966	-0.995312239	-0.184932918	-0.512341567	-0.679449865	0.509954231	1.243297613	-0.525123017	-0.626495819	0.600635931	-0.632038058	-0.567483579	0.681229851	-0.939831902	-0.02526843	-0.521042171	-0.51702373	0.473308859
-0.528632188	0.359135439	1.071214739	-0.09790548	1.036900419	-0.459886539	-0.515600449	-0.425294739	-0.543704127	1.488636016	-0.822336081	-0.761928418	0.540001827	1.362604964	-0.999345389	-0.861266147	-0.511283801	-0.628483644	-0.636213849	-0.589083311	0.704527001	-0.771100181	-0.746821042	1.439400644	0.53805568	1.099159284	1.678110292	-0.825969393	-0.59826488	0.376244235	1.781496772	-0.936850723	1.771070668	-1.068887817	-0.211751051	-0.485498471	-0.775305837	0.432299144	1.256960757	-0.376208471	-0.516336606	0.578524923	-0.782496684	-0.473171687	0.903261743	-1.02501839	-0.122065826	-0.636668069	-0.549176605	0.387180946
-0.997221165	0.817850152	1.776896627	-0.05090733	1.742268499	-0.653893206	-0.777703529	-0.878820916	-1.032376839	1.545362225	-0.218955716	-1.00645823	0.644426906	1.61075427	-0.440525811	-0.251295807	-0.845876611	-0.885251982	-0.882626511	-0.825454106	0.526210752	-1.03132041	-0.98068137	1.92039575	0.943736781	0.639670748	1.335358464	-0.22227522	-0.190073312	0.809226662	1.531004602	-0.4476966	1.341393926	-0.702746569	0.384097913	-0.520090494	-0.99849668	1.055449435	1.896429083	-0.820634205	-0.945856443	0.708682287	-1.032675046	-0.901593195	0.470446918	-0.639734832	0.501398273	-0.862683188	-0.85427143	0.837736642
-0.557958559	0.417832311	0.895496769	-0.055840451	0.834822548	-0.394913499	-0.465062594	-0.477215313	-0.583856886	1.483002175	-0.823262796	-0.741516165	0.586460173	1.580716481	-0.985209304	-0.856073599	-0.421206093	-0.609326624	-0.570927001	-0.499319411	0.861445888	-0.692633382	-0.711345988	1.182720119	0.592986852	1.103253502	1.497999005	-0.839448443	-0.540823241	0.421133539	1.527954331	-0.904827561	2.325584742	-1.056006965	-0.189769756	-0.46665526	-0.708763755	0.459615181	1.214297531	-0.398474154	-0.508162879	0.642870345	-0.75643588	-0.486964545	0.917084021	-1.008371837	-0.08235436	-0.600565398	-0.571599193	0.441013789
-0.939853521	0.858115241	1.500215277	-0.119847549	1.454603856	-0.594799615	-0.732731314	-0.820198039	-0.96732089	1.487405299	-0.584444831	-1.000084444	0.596825655	1.760538475	-0.700889127	-0.583050524	-0.826009065	-0.840436672	-0.837340489	-0.792406609	0.590325276	-0.979758221	-0.985918493	1.8840916	0.988395186	0.731400407	1.363385027	-0.589019569	-0.199389944	0.908487722	1.4739891	-0.633059718	1.397035625	-0.607878827	0.043713467	-0.575223145	-0.979884368	0.773747151	1.548513236	-0.772837716	-0.863070322	0.63942826	-0.966991481	-0.835595821	0.542406651	-0.577503159	0.219068372	-0.844384684	-0.804905899	0.912206841
-0.440340602	0.354225943	1.068501901	-0.108149719	1.009082913	-0.362180703	-0.374589059	-0.332609837	-0.48993146	1.456425193	-0.709567444	-0.669243516	0.479234443	0.936250847	-0.876848693	-0.753047731	-0.404163714	-0.484334171	-0.530035187	-0.465331381	0.634972983	-0.66272486	-0.641269997	1.264720828	0.475719255	0.941738927	1.367865266	-0.727322132	-0.50306951	0.294137883	1.627528307	-0.825651127	1.365427902	-0.984989549	-0.205363446	-0.419487279	-0.674461917	0.354899918	1.164184921	-0.281640718	-0.396350376	0.585540144	-0.669728047	-0.378917743	0.775339372	-0.936412996	-0.152550704	-0.520761348	-0.41695185	0.314175037
-0.678528944	0.422628364	1.308714397	-0.143147151	1.263573689	-0.357638282	-0.475172438	-0.568601521	-0.700347763	1.482306582	-0.80669893	-0.709261882	0.579802221	1.203921573	-1.009126716	-0.856769193	-0.403386994	-0.56200954	-0.520471833	-0.458592302	0.890405184	-0.644061064	-0.693840697	1.465707279	0.588996271	0.980643362	1.621885329	-0.81660841	-0.536811709	0.477080354	1.773598296	-0.923410231	1.622899857	-1.057957792	-0.237536603	-0.549882451	-0.675254238	0.489202093	1.268675303	-0.516534073	-0.625595181	0.622247921	-0.725123022	-0.593727363	0.796199827	-0.999025563	-0.067045727	-0.579608215	-0.550485106	0.467462618
-0.651279547	1.363530788	0.557719072	-0.251776772	0.4913963	-0.483841171	-0.508801862	-0.577440085	-0.650190356	0.642503493	-0.896813858	-0.799690618	1.34324602	0.441472244	-1.038049014	-0.904676897	-0.500405705	-0.601444418	-0.630984304	-0.614293176	1.582457582	-0.801644788	-0.790231792	0.438246793	1.07079707	1.560352369	1.181246468	-0.865300635	-0.769709439	1.484196341	0.986828819	-0.955470613	0.798473377	-1.138344661	-0.413321212	-0.597005635	-0.827817029	1.407510316	0.488025089	-0.440958189	-0.547195022	1.591393097	-0.821514117	-0.50842342	1.62366053	-1.097927125	0.533531535	-0.636773266	-0.575955513	1.205958653
-0.519482044	0.42116229	0.902435545	-0.099581725	0.831719456	-0.478351531	-0.510686718	-0.417399829	-0.564365777	1.544700509	-0.844252965	-0.765016801	0.598576786	1.783785478	-0.981094804	-0.862157871	-0.518451692	-0.618392075	-0.636477956	-0.561732283	0.772516211	-0.77858188	-0.746457533	1.239554423	0.608241549	1.16212756	1.595942204	-0.833451093	-0.565265301	0.412852609	1.58086603	-0.93146628	2.042878405	-1.082645684	-0.215780858	-0.464109802	-0.78592562	0.486794595	1.234886969	-0.37992447	-0.501537912	0.668166909	-0.772718924	-0.466845819	0.951481027	-1.029989622	-0.072120597	-0.625948884	-0.566700172	0.450306127
-0.538707486	0.378558126	1.067101799	-0.083189919	1.035925563	-0.457095695	-0.497746804	-0.446667139	-0.573549352	1.522807696	-0.835863271	-0.764786125	0.583901565	1.378575759	-1.016324472	-0.876519284	-0.517279591	-0.639657272	-0.645347723	-0.591627209	0.754389098	-0.77333027	-0.738067839	1.390726918	0.567520234	1.125485754	1.721382413	-0.835730884	-0.590453102	0.396922155	1.800919459	-0.933432262	1.811518515	-1.078963116	-0.214922566	-0.482080011	-0.78255686	0.452977064	1.242178333	-0.390990895	-0.531432838	0.620228003	-0.77782299	-0.494857895	0.887224086	-1.036976539	-0.09401341	-0.640153392	-0.559251904	0.425745943
-0.746771787	0.672273386	0.960083789	0.002470401	0.934242295	-0.408464761	-0.526312725	-0.632137238	-0.779103185	1.001248848	-0.199469287	-0.683519121	0.191317952	1.644048267	-0.28986749	-0.211098026	-0.632770426	-0.61628791	-0.613034823	-0.579084236	0.077495114	-0.721561252	-0.660252728	1.466031562	0.790000997	0.168047101	0.588524889	-0.225382993	0.218849286	0.599319184	0.690969945	-0.179987761	0.904603006	0.002724925	0.315404194	-0.400813007	-0.670536638	0.442298219	1.175327793	-0.603762321	-0.675637138	0.182455986	-0.693104095	-0.683152269	-0.022515698	-0.030916312	0.148394184	-0.572380148	-0.617629619	0.758373439
-0.752172946	0.502436649	1.116607741	-0.102408006	1.076644871	-0.382485084	-0.49813639	-0.628124146	-0.787956236	1.520535259	-0.740855117	-0.605447258	0.565938711	1.483939589	-0.95897332	-0.792180613	-0.526769619	-0.548101009	-0.568226645	-0.493480971	0.819899267	-0.681774008	-0.582808481	1.468161804	0.659390305	0.860555725	1.467121868	-0.771475948	-0.476930255	0.458666624	1.554504122	-0.855055951	1.816777479	-0.94221845	-0.145646697	-0.505063798	-0.581481482	0.483026889	1.346914546	-0.610732521	-0.683548764	0.593792323	-0.663358718	-0.676001093	0.654930125	-0.895838556	-0.054392431	-0.57338799	-0.588511859	0.54680019
-0.815132084	1.018297022	0.710028454	-0.163013582	0.69171836	-0.388488006	-0.488762702	-0.675392867	-0.845737537	0.885817297	-0.704964624	-0.673898042	0.908733776	1.359160204	-0.902371476	-0.735735673	-0.529477553	-0.531666634	-0.553047503	-0.51548812	1.092087452	-0.722452753	-0.627409831	0.913464972	0.955898637	0.959678602	1.051442138	-0.748608502	-0.485443644	1.333994468	0.941282032	-0.721257251	1.167624332	-0.838702256	-0.19150328	-0.510752912	-0.681470006	1.120487999	0.823284742	-0.674789989	-0.733014143	0.981148175	-0.715020755	-0.662704802	0.946574428	-0.795774254	0.402471972	-0.571388799	-0.560937287	1.006331964
1.205082753	-1.151928016	-0.96767437	0.024089746	-0.917260434	0.241085104	0.298969819	0.996494696	1.29388138	-0.765839433	0.055309666	1.086326572	-0.774617598	-1.039674221	0.397339378	0.009789625	0.360399587	0.311609966	0.329612046	0.307390937	-0.774528002	1.135209356	1.035220385	-1.071142423	-1.104493476	-0.615565794	-0.621867369	0.280756453	0.168292709	-1.119442611	-0.603209144	0.062552666	-0.698049696	0.762107714	-0.220927717	0.520181085	1.105899031	-1.08096097	-1.008184176	0.582086023	0.939187228	-0.867894011	1.084586808	0.475394748	-0.542843382	0.657545789	-0.62690279	0.337003035	0.37271612	-1.118077054
1.151581995	-1.131370003	-0.949313015	0.048727268	-0.900781929	0.262898351	0.344632501	0.88337035	1.116740129	-0.733042894	0.109758982	0.963787975	-0.771319044	-0.990245839	0.38557513	0.038977368	0.366208608	0.353193139	0.360211926	0.368744037	-0.74424193	0.970306631	0.909543705	-1.056546769	-1.067617428	-0.594693973	-0.591895105	0.21470336	0.129854752	-1.109554082	-0.584220173	0.091583505	-0.638893255	0.62952725	-0.20664587	0.472015068	0.901142645	-1.068248165	-0.983232846	0.570007968	0.797035609	-0.847335998	0.949809685	0.51540888	-0.538603403	0.532182917	-0.615915931	0.376075741	0.419006418	-1.08810479
0.557572197	-0.709582153	-0.684115536	0.001057818	-0.659120076	0.308429982	0.400833616	0.484549349	0.558190676	-0.506443842	0.182905748	0.357539652	-0.456539844	-0.74575971	0.170645826	0.18257411	0.466656701	0.410021871	0.403860707	0.414903285	-0.41596897	0.369706858	0.378295579	-0.806098282	-0.729302602	-0.238178261	-0.314459099	0.086385163	-0.043024233	-0.708477584	-0.304901317	0.159081721	-0.41857037	0.055601187	-0.251491046	0.232922521	0.356714568	-0.683489702	-0.735765538	0.525790409	0.473999327	-0.477954144	0.366155564	0.554978152	-0.256146464	0.047378427	-0.205425183	0.417214055	0.471441833	-0.731589079
-0.529521683	0.375348499	1.228013942	-0.10758161	1.193072006	-0.454186058	-0.51523471	-0.435598485	-0.53925888	1.475194187	-0.805966116	-0.757169363	0.551978474	1.174371881	-0.983289233	-0.845366895	-0.510604254	-0.619488176	-0.62831671	-0.587148531	0.727016228	-0.78077631	-0.748651962	1.454515375	0.499352278	1.075832491	1.712681141	-0.804578495	-0.591622974	0.404695821	1.912563691	-0.908242233	1.566833359	-1.077308713	-0.235234748	-0.508354551	-0.779333415	0.466085472	1.228769935	-0.351365681	-0.498240695	0.633964027	-0.792486621	-0.461508848	0.935792838	-1.035949752	-0.073059793	-0.603666262	-0.538769	0.408101132
-0.615930195	1.495690018	0.558706409	-0.265538427	0.52627494	-0.531494129	-0.544843911	-0.547425475	-0.609035549	0.615875695	-0.90178888	-0.81407989	1.320383922	0.449363365	-1.022312684	-0.90745526	-0.539585838	-0.622423666	-0.651649743	-0.650335225	1.487419563	-0.827017353	-0.813721507	0.452414081	1.07335345	1.585816758	1.215811299	-0.868078998	-0.773743035	1.404221123	1.009468933	-0.962328484	0.814209707	-1.139240174	-0.431476185	-0.587545472	-0.849110085	1.449292739	0.489012426	-0.423025201	-0.549031959	1.510790262	-0.828371988	-0.486724731	1.599543199	-1.089094579	0.516317988	-0.642375904	-0.582185768	1.101977095
-0.118101544	0.242938758	0.282526751	0.181139462	0.189844078	-0.232306167	-0.218982239	-0.091019527	-0.178048078	0.651621542	-0.567454382	-0.366460576	0.365593695	0.366803462	-0.611095139	-0.602461844	-0.241025492	-0.276478259	-0.30884242	-0.283992275	0.560872088	-0.380653272	-0.348215116	0.372050837	0.290530202	0.839238375	0.784453409	-0.504246515	-0.348717923	0.173593351	0.785067654	-0.588140326	0.74200548	-0.680951376	0.039364948	-0.140710679	-0.396469837	0.202346934	0.4243396	-0.056368443	-0.143149157	0.498102394	-0.388284075	-0.148310725	0.727441474	-0.669718017	-0.120741279	-0.282309121	-0.213018543	0.206339744
-1.020100647	0.917669737	1.586757292	-0.040209318	1.524827837	-0.668299862	-0.786461635	-0.897307081	-1.043645412	1.670600287	-0.311814462	-0.981638842	0.643514009	1.702414838	-0.42386544	-0.311832292	-0.843023808	-0.864669006	-0.868162799	-0.819463219	0.500506995	-1.014346231	-0.966845274	1.920424278	0.998367962	0.57976188	1.111955443	-0.334276275	-0.125400263	0.906535781	1.283124529	-0.469948465	1.320397294	-0.604809834	0.353373222	-0.526338133	-0.994702452	1.034766611	1.995307243	-0.834413245	-0.928254647	0.695844672	-1.003776149	-0.907213218	0.441918886	-0.570354658	0.4262697	-0.846336625	-0.860048357	0.899428512
0.64781617	-0.806367961	-0.71845348	-0.011941158	-0.68969232	0.238317885	0.302164958	0.555651013	0.645610374	-0.804694613	0.374823628	0.756257238	-0.799037594	-0.551645172	0.762669359	0.31518221	0.291418805	0.408006187	0.434167284	0.392803866	-0.852923035	0.740809309	0.726176211	-0.67945254	-0.75328487	-0.978271197	-0.946601961	0.485730365	0.435400676	-0.715828009	-0.885579608	0.495665253	-0.848620651	0.853483001	-0.025054247	0.341681186	0.766415447	-0.845547647	-0.764611836	0.272100424	0.458176075	-0.918046292	0.741023715	0.357459863	-0.90649021	0.883544861	-0.361050056	0.379738027	0.346883986	-0.691868251
0.184065368	-0.392396792	-0.151657642	0.383201509	-0.159298252	0.168710378	0.189879515	0.253511514	0.137926402	0.181976804	-0.173027813	-0.052055138	-0.117387898	0.045276268	-0.30641776	-0.198777928	0.165011986	0.119046639	0.096567441	0.096626726	-0.105059776	-0.066875451	-0.03914442	-0.120501911	-0.308246675	0.196999042	0.346346411	-0.139004123	-0.160463444	-0.38407463	0.324837166	-0.146642503	0.352695681	-0.376901613	0.132849304	0.148433187	-0.067001598	-0.347789648	-0.101163025	0.377911788	0.210011613	-0.130329372	-0.07325102	0.278124296	0.107168726	-0.363157788	-0.257435352	0.125297399	0.222046208	-0.382552169
-0.544336869	0.372614934	1.035426322	-0.090702152	1.01491957	-0.431658051	-0.514045671	-0.449158439	-0.566940209	1.47952131	-0.820467495	-0.754097473	0.543125646	1.362276892	-0.992142061	-0.851238544	-0.458578261	-0.627713387	-0.595746835	-0.54045728	0.743424973	-0.724670808	-0.741814372	1.38980466	0.537099991	1.07811986	1.6357319	-0.831318399	-0.565643075	0.388154688	1.733156022	-0.926509311	1.76226977	-1.064194956	-0.207999615	-0.484257502	-0.731700739	0.445464831	1.215837599	-0.393796003	-0.522783941	0.596711543	-0.786276648	-0.492955877	0.861510968	-1.022835995	-0.120824857	-0.626954274	-0.562998437	0.411800638
-0.576145625	0.399174532	1.091170097	-0.085481522	1.047755335	-0.416709362	-0.484347989	-0.480339578	-0.585255206	1.65639511	-0.797673597	-0.738521168	0.567488586	1.22848042	-0.983155731	-0.84099698	-0.428880579	-0.584992659	-0.554752053	-0.496952031	0.775005505	-0.689638384	-0.7199619	1.389376739	0.499642684	1.002691742	1.533630072	-0.820449219	-0.542535369	0.381764409	1.702602499	-0.909677772	1.587992021	-1.054894817	-0.190540459	-0.495982523	-0.713300158	0.446605952	1.431937443	-0.381357781	-0.49575363	0.626409225	-0.7578342	-0.471103405	0.865790173	-1.007887306	-0.127685849	-0.588783767	-0.56013137	0.396153013
-0.050985559	-0.28006187	-0.451666899	-0.043586324	-0.427299057	0.351965988	0.432758713	-0.016058333	-0.054446589	-0.698264102	0.700606179	0.015405189	-0.671895731	-0.23935638	0.810417708	0.793161814	0.501406073	0.710253112	0.705347182	0.541284697	-0.845655964	0.015333869	0.04871345	-0.238502322	-0.323317945	-0.964100343	-0.969460493	0.547286281	0.466517181	-0.250714548	-0.923814749	1.026992277	-0.873989649	0.565456409	0.191522997	0.11170914	0.056002808	-0.474262884	-0.442594985	0.309179288	0.113820883	-0.734732734	0.038142477	0.661275829	-0.874746088	0.584221168	0.018707532	0.593804804	0.589978036	-0.283867911
-1.168647449	2.379273607	0.94019663	-0.334049388	0.878894792	-0.729607941	-0.838355463	-1.051816241	-1.179326071	0.563682768	-0.562662787	-1.060833997	1.277605246	1.053029901	-0.662161432	-0.521571722	-0.907156161	-0.892242687	-0.928529452	-0.905562158	1.282715776	-1.103897062	-1.046668046	1.069260568	1.760806817	1.0855055	0.686315864	-0.53366003	-0.23660387	2.000670067	0.493153449	-0.485440524	0.492455403	-0.481284792	-0.011387536	-0.705638153	-1.067935248	1.83643151	0.896548741	-0.955344911	-1.031142333	1.573451193	-1.065398037	-0.988291223	1.076951548	-0.410114037	0.848226488	-0.877205294	-0.900645084	1.864587564
-0.649106291	1.417953136	0.594097439	-0.290555506	0.552565528	-0.456249438	-0.476032291	-0.559890219	-0.649429237	0.595722646	-0.870006646	-0.767548663	1.327061487	0.431406974	-1.009358952	-0.879752535	-0.479247043	-0.570871505	-0.609511834	-0.590624048	1.467894131	-0.754126224	-0.739888953	0.463328059	1.145616961	1.587159582	1.135877759	-0.877719467	-0.736626059	1.304988368	0.964211216	-0.938391459	0.802215676	-1.104319856	-0.444882354	-0.61632825	-0.79473365	1.325896741	0.471369844	-0.45745653	-0.558044812	1.664487042	-0.777761253	-0.514879893	1.538908872	-1.066412788	0.454585332	-0.62973598	-0.591983141	1.126227929
0.496489222	-0.924274318	-0.768891041	0.091701183	-0.729774206	0.557232758	0.734678456	0.559659201	0.490360822	-0.595612664	0.347607885	0.32171825	-0.632005964	-0.870388877	0.16997096	0.364221898	0.70353476	0.666669856	0.677140536	0.636090926	-0.572292781	0.313801721	0.354085086	-0.889618554	-0.90319968	-0.443142367	-0.46890006	0.225355014	0.015296872	-0.900889355	-0.431727142	0.362068477	-0.488910691	0.007855067	-0.166810039	0.272728932	0.333131692	-0.885943341	-0.853020208	0.852417658	0.704758122	-0.670993532	0.330334162	0.856186924	-0.366340446	0.01249845	-0.425138281	0.616435111	0.687294732	-0.906270678
-0.52289627	0.354515681	1.093896307	-0.058905877	1.089393782	-0.430928803	-0.490094605	-0.385353711	-0.556482902	1.471777732	-0.79808547	-0.722301198	0.562369587	1.2789055	-0.968190995	-0.841722662	-0.520610684	-0.584463107	-0.603804221	-0.569226017	0.753568471	-0.735238661	-0.698720997	1.379393711	0.507389828	1.03836783	1.635205914	-0.79261834	-0.575583311	0.376017794	1.776563206	-0.919503896	1.652852285	-1.04212674	-0.197542308	-0.458737394	-0.747603334	0.432386511	1.239161048	-0.388673438	-0.488477199	0.608110275	-0.72843428	-0.437937784	0.884834417	-1.004219671	-0.097658312	-0.581978048	-0.538890467	0.37361765
1.241045904	-1.141069534	-0.978154856	0.070408573	-0.924602836	0.267947812	0.306376409	0.92105588	1.166036569	-0.727993432	0.063657682	1.007435865	-0.777252875	-0.985510185	0.352339973	0.011704569	0.4399821	0.298305205	0.352709054	0.377559199	-0.711263524	1.093034226	0.997438573	-1.067501533	-1.066333667	-0.611611096	-0.625444071	0.23167754	0.194527801	-1.103877003	-0.592978279	0.061172622	-0.652672295	0.7092631	-0.187161224	0.568068953	1.015083606	-1.080458163	-0.986342401	0.533320918	0.872221238	-0.854525062	1.022014135	0.436357702	-0.57403522	0.616625893	-0.635186617	0.337192033	0.336974061	-1.091528154
-1.102037168	2.170360152	0.901367304	-0.326435078	0.8601492	-0.686533286	-0.799360317	-1.001210187	-1.122757657	0.571924695	-0.545320418	-1.043805436	1.192018475	1.081669371	-0.647015721	-0.493089157	-0.885734284	-0.884471473	-0.898007132	-0.852131828	1.219409397	-1.060508599	-1.035288036	1.138695125	1.664550561	1.043224281	0.698637299	-0.494351076	-0.227420518	1.911003787	0.539052378	-0.50136184	0.512622048	-0.537687386	-0.007225118	-0.703986202	-1.059379513	1.829296828	0.891296908	-0.898148881	-0.971435836	1.483471105	-1.048683284	-0.95055131	1.125047136	-0.4840899	0.842974656	-0.88936091	-0.898365516	1.671835239
-0.443104701	0.449526955	1.092882225	-0.110129297	1.116308643	-0.38518544	-0.398849031	-0.346671037	-0.484379638	1.231955491	-0.729747906	-0.66055361	0.634159043	0.823183111	-0.899225814	-0.798489766	-0.417440393	-0.527265739	-0.557119434	-0.541683539	0.730587804	-0.677256773	-0.643249575	1.067238644	0.54560179	1.010993845	1.390048931	-0.723025543	-0.534547074	0.456280075	1.625862538	-0.847400632	1.228824539	-0.986969127	-0.21581585	-0.443119634	-0.685541937	0.505117392	1.10948554	-0.277657938	-0.44022337	0.702180124	-0.685201384	-0.408826264	0.882251293	-0.929292132	0.01790741	-0.549100828	-0.458785089	0.416066025
0.669436852	-0.976170375	-0.792230538	0.142734267	-0.749348002	0.438181713	0.579539451	0.679573219	0.638988304	-0.572194716	0.367573942	0.443985831	-0.632123642	-0.87144798	0.198409842	0.276708593	0.605508875	0.554836403	0.575662759	0.55720735	-0.625444071	0.463370629	0.502084951	-0.908564733	-0.949133378	-0.47275803	-0.463996804	0.426702301	0.136623027	-0.959061579	-0.42807912	0.316762396	-0.512877805	0.145499257	-0.113894105	0.378050862	0.469520648	-0.92214898	-0.844978869	0.752822731	0.677182213	-0.728851948	0.47017501	0.731801137	-0.395328493	0.155163574	-0.417724559	0.575208539	0.624415383	-0.947340347
-0.771482857	0.503210471	1.269892425	-0.066487648	1.248444248	-0.371669394	-0.485437849	-0.658103542	-0.81071804	1.529154291	-0.753261245	-0.726744885	0.603114303	1.346323927	-0.939998613	-0.811804334	-0.553610931	-0.576825172	-0.575298031	-0.500238549	0.846091566	-0.684138269	-0.700654217	1.563391942	0.64823941	0.830890137	1.495824634	-0.762856917	-0.518834369	0.532557793	1.668562762	-0.86338257	1.611693021	-0.957762662	-0.172174201	-0.480126732	-0.704975768	0.561938992	1.293399524	-0.611841549	-0.688109683	0.666742068	-0.673568187	-0.682444863	0.663235349	-0.923621294	-0.051892662	-0.603053577	-0.587738036	0.554791606
0.88062631	-1.053998413	-0.874138084	0.013755467	-0.844749308	0.397696869	0.485707186	0.699967196	0.953734519	-0.741654794	0.157946394	1.021389639	-0.724386865	-0.991953955	0.56211016	0.105365665	0.477157692	0.531611019	0.603274328	0.603333613	-0.610071028	1.117343675	0.91536699	-1.003966039	-1.011898615	-0.779038551	-0.770591134	0.224919962	0.16172413	-1.0249649	-0.733732024	0.210063989	-0.6904969	0.749262967	-0.246638606	0.389972013	0.979141852	-1.029475003	-0.982744303	0.412650907	0.684553144	-0.830215613	1.024043191	0.499579388	-0.71196469	0.629010625	-0.556588322	0.523740402	0.486649949	-1.019519834
1.056206542	-1.113460639	-0.927010335	0.010464937	-0.891973008	0.322858034	0.359717589	0.834752342	1.218122516	-0.792016577	0.0696138	1.280756702	-0.781966241	-1.02097677	0.456204298	0.028487075	0.344578119	0.389931004	0.390673624	0.389163868	-0.678633696	1.354744154	1.230278132	-1.030792196	-1.049080448	-0.775739106	-0.782982106	0.26775926	0.194207752	-1.065284816	-0.732629238	0.076229183	-0.69190458	0.87714433	-0.187795082	0.487100157	1.224073731	-1.060380669	-0.981955325	0.402456593	0.824516128	-0.884029288	1.310083965	0.328401387	-0.703330503	0.742770611	-0.618404111	0.379549921	0.339321383	-1.076000881
0.69695526	-0.964813098	-0.832337831	0.064656163	-0.801066204	0.390229211	0.546963558	0.654999439	0.708713935	-0.609163925	0.241169351	0.490489644	-0.673799977	-0.887705838	0.163951099	0.2366013	0.569167282	0.462793827	0.489739445	0.458104086	-0.595572101	0.491673557	0.511559378	-0.927960675	-0.94938701	-0.410249991	-0.439459576	0.248833139	0.104360943	-0.956804744	-0.427391327	0.2352324	-0.536667063	0.177881694	-0.195110293	0.353947795	0.496882152	-0.923030228	-0.872847637	0.742527231	0.674104306	-0.708708037	0.487494646	0.655292075	-0.36984984	0.164951809	-0.457204235	0.49995471	0.537864453	-0.957008229
0.776074637	-0.703214162	-0.529316192	0.089015982	-0.514676408	0.020131928	-0.012673972	0.541754295	0.937049186	-0.736373542	0.623270695	0.95041546	-0.686155736	-0.648701104	1.129422177	0.661694389	0.014236877	0.016284209	0.037424373	0.015830881	-1.030000097	0.977331659	0.831526669	-0.67765884	-0.705988959	-1.069050962	-1.082256321	0.834909915	0.557069168	-0.669473523	-1.050731953	0.515032221	-0.974546952	1.235926237	0.402263583	0.485630072	0.910364332	-0.375238072	-0.303088895	0.115107096	0.554112282	-0.772842174	0.964679922	0.024733856	-0.99632855	1.090255417	-0.014851686	0.072744306	0.025611984	-0.688348605
0.200924989	-0.431551962	-0.56142048	0.033689875	-0.537366446	0.238132898	0.308569947	0.182818604	0.255361601	-0.669942007	0.560726996	0.304815837	-0.720770491	-0.305804408	0.536542357	0.60668209	0.270208659	0.265038399	0.281157629	0.278706447	-0.81702006	0.3003512	0.318667979	-0.378381505	-0.400121648	-0.918204979	-0.947414564	0.550817517	0.5896094	-0.432330243	-0.911183072	0.671212945	-0.83499807	0.757586466	0.152062488	0.232604701	0.317170703	-0.614769684	-0.532892448	0.230806543	0.265940375	-0.750657617	0.321904574	0.237400085	-0.867135344	0.745284198	-0.136234452	0.29200051	0.269031432	-0.379186307
0.680100096	-0.636949783	-0.370792157	0.106326257	-0.354897139	0.022379402	0.010284853	0.543374152	0.734379804	-0.736636535	0.663802789	0.761553646	-0.67857352	-0.584319575	0.97351024	0.706462895	0.0033044	0.026690701	0.052224181	0.043496832	-1.005786038	0.762109943	0.769757238	-0.591624535	-0.628113671	-1.05111307	-1.047372778	0.894584318	0.601053153	-0.643376614	-1.025890278	0.551484805	-0.945311959	1.115160835	0.520306341	0.537459266	0.746920994	-0.417237576	-0.260360144	0.108254128	0.452332286	-0.767142808	0.780839041	0.031060839	-0.993139651	1.055473505	0.027877066	0.075933205	0.02001425	-0.641854153
-1.048241991	1.08471719	1.485969314	-0.130327812	1.439416468	-0.680907692	-0.796872806	-0.932352209	-1.087006461	1.541255749	-0.427665241	-0.987342888	0.545236498	1.908374527	-0.574862755	-0.423289754	-0.877284414	-0.881513249	-0.899285322	-0.848389084	0.481309189	-1.042644479	-0.967214579	1.933862541	1.157256399	0.569821421	1.2077684	-0.43192617	-0.079012122	0.953708442	1.275380728	-0.442702634	1.335090791	-0.405910833	0.219635367	-0.599824784	-1.001347924	0.876708608	1.803514841	-0.89566137	-0.971615696	0.631615368	-1.013873513	-0.942415249	0.406246141	-0.383066565	0.380398184	-0.853923522	-0.86151599	1.10946771
-1.012202394	0.882105533	1.669498838	-0.061338338	1.592192773	-0.69539124	-0.819201563	-0.89286072	-1.052849714	1.682107336	-0.201143972	-1.004336904	0.68702951	1.710156187	-0.386312298	-0.129299689	-0.889571304	-0.902429869	-0.895254177	-0.855341231	0.511386427	-1.049596627	-0.987974294	1.846889263	0.999833144	0.620766915	1.210387407	-0.205404901	-0.177282502	0.843984058	1.25226745	-0.435847214	1.405335499	-0.670185832	0.480675555	-0.533031968	-1.012693388	1.122529091	2.151793752	-0.866211749	-0.950325092	0.72869069	-1.03243657	-0.912338011	0.466292077	-0.607174095	0.55686702	-0.904181223	-0.899221357	0.892891581
-0.976216064	0.879493435	1.61244099	-0.031471271	1.522268783	-0.73675867	-0.788863784	-0.872721712	-1.022668839	1.67729858	-0.219446488	-0.967252245	0.643936135	1.603516619	-0.331026754	-0.155918126	-0.883867481	-0.868326389	-0.887981312	-0.818099668	0.486180128	-1.010629118	-0.960617694	1.822781293	0.964271169	0.574535456	1.139365088	-0.154669579	-0.169068211	0.824897021	1.254205573	-0.416806536	1.31705372	-0.621804072	0.499559329	-0.473666916	-0.971529221	1.132783136	2.124861507	-0.837913724	-0.916692325	0.724666454	-0.991272402	-0.912282738	0.396368087	-0.565068502	0.556922293	-0.871019168	-0.881906624	0.864390293
-1.015535271	0.848647054	1.712295789	-0.082244482	1.657583927	-0.67518849	-0.771697486	-0.899959297	-1.049906423	1.703879128	-0.205732082	-1.008297397	0.663299091	1.661321099	-0.37520999	-0.182057381	-0.835163443	-0.897603728	-0.89544897	-0.82572423	0.490794091	-1.040063361	-0.980637686	1.831631669	1.01124926	0.659798166	1.163121361	-0.205913502	-0.179673953	0.836571673	1.374144107	-0.406544022	1.381605079	-0.675087751	0.4368614	-0.524753935	-1.004729164	1.107585305	2.118021465	-0.852285166	-0.970289811	0.742617273	-1.032317554	-0.917867546	0.44601355	-0.621176456	0.612216306	-0.863580929	-0.859719393	0.849861947
0.413328225	-0.637455264	-0.428410758	0.083540383	-0.404356724	0.136727779	0.200888661	0.359447687	0.377074222	-0.657748502	0.763088365	0.402992831	-0.6715476	-0.508255818	1.15030648	0.805591567	0.192652974	0.205997407	0.23498278	0.209623588	-0.961103116	0.406373403	0.429711116	-0.567966772	-0.635209127	-0.999526364	-0.998924155	0.807781539	0.54563121	-0.560095264	-0.956102687	0.716356328	-0.878662452	0.725219185	0.372938549	0.445949362	0.428527649	-0.166068756	-0.2599242	0.138815674	0.262914175	-0.728108436	0.419140143	0.22480273	-0.946887687	0.710720258	0.089819447	0.270616521	0.211245674	-0.609095948
-0.016735428	-0.495916998	-0.259571165	0.094848182	-0.24524519	0.386216119	0.45633936	0.015681332	-0.020510266	-0.63169171	0.955777393	0.029571586	-0.598105747	-0.498830869	1.007848184	1.050843495	0.530321463	0.703394349	0.730496871	0.523756449	-0.867891337	0.020713632	0.056289871	-0.489817794	-0.518147913	-0.93957827	-0.936779403	0.813440788	0.325976059	-0.492301961	-0.882347026	1.07818806	-0.837229051	0.369685016	0.455480845	0.210603793	0.062010188	-0.25549344	-0.145373452	0.31487286	0.114022808	-0.648076607	0.028459439	0.703057361	-0.860579691	0.404454001	0.301807689	0.627741127	0.580294998	-0.522003432
0.017578892	-0.510242973	-0.274210949	0.092446924	-0.241684089	0.413626655	0.474021837	0.043091868	0.009096928	-0.641938177	0.948982818	0.051961188	-0.578226612	-0.56932854	0.962455181	1.021454718	0.562752932	0.80125486	0.725898954	0.570623103	-0.867154511	0.026471391	0.086210874	-0.527365587	-0.560402832	-0.911226309	-0.920352159	0.854658891	0.332361435	-0.494703219	-0.879099733	1.089280561	-0.855948343	0.342492898	0.427347302	0.212282044	0.073102689	-0.334463936	-0.267021885	0.386530374	0.162615408	-0.628197472	0.064656608	0.723564113	-0.826265372	0.36063004	0.241979502	0.66142783	0.638458752	-0.531465378
0.732421845	-0.668414866	-0.425792866	0.091806826	-0.406132148	-0.000926663	-0.009255512	0.516930003	0.843814673	-0.732327464	0.659325225	0.902996967	-0.684620125	-0.615470849	1.084827959	0.670447592	-0.025336407	-0.003832957	0.011344848	0.008893666	-1.021246895	0.914850365	0.80230906	-0.631562443	-0.634787893	-1.054963017	-1.072875501	0.857784494	0.557349545	-0.654444153	-1.045430643	0.544496775	-0.961400432	1.229616638	0.464050398	0.491245191	0.841920679	-0.385940988	-0.243812548	0.077416662	0.485197916	-0.77569988	0.869876368	-0.015780853	-1.006403849	1.107167637	0.054152721	0.043526697	0.000787693	-0.652294076
-0.000659882	-0.249976831	-0.378590116	0.068402696	-0.353908465	0.368871076	0.455939968	0.032384495	-0.041934818	-0.605417392	0.747323061	0.059297796	-0.660639194	-0.238455518	0.56309616	0.800181939	0.344461332	0.362669795	0.373611187	0.345741528	-0.797997658	0.042908441	0.09386129	-0.208417283	-0.283818655	-0.947822872	-0.939375454	0.607810731	0.553715341	-0.309437274	-0.884001652	0.832076725	-0.781142939	0.635708918	0.281545432	0.182903074	0.087656889	-0.484031506	-0.386463853	0.372841821	0.204941647	-0.715630988	0.069168941	0.311966566	-0.878238543	0.641293726	0.005643922	0.368136033	0.372468282	-0.249860268
0.29368879	-0.602544085	-0.419545672	0.065104142	-0.410240631	0.295593259	0.342494681	0.191795573	0.273282109	-0.704113686	0.830949422	0.313322094	-0.635694995	-0.570939037	1.407080166	0.909069872	0.364698405	0.501369522	0.537258678	0.463572999	-0.969811298	0.302581289	0.275082049	-0.591110138	-0.647055393	-1.025494006	-1.045916956	0.820098517	0.419244895	-0.541815927	-0.988032687	0.948339154	-0.935697121	0.643393656	0.356698967	0.267784668	0.346388312	-0.258249961	-0.274908549	0.326865331	0.307239605	-0.725205709	0.312523754	0.530216712	-0.946181618	0.649292273	0.195965124	0.488164163	0.451387518	-0.611998676
0.379060264	-0.4904989	-0.341077982	0.054450259	-0.33177294	0.06464591	0.075145564	0.287836531	0.46221034	-0.664872041	0.626675784	0.515430276	-0.534633104	-0.493412772	1.066299894	0.709974072	0.095152629	0.161059962	0.211541206	0.162646388	-0.848038055	0.496530454	0.456792688	-0.501345348	-0.520575024	-0.959264841	-0.947365532	0.800971809	0.509951111	-0.435733102	-0.931217774	0.629839275	-0.864760831	0.860250831	0.416338156	0.37072941	0.473182489	-0.217753082	-0.188595649	0.07363759	0.20636582	-0.612219099	0.502079602	0.183787888	-0.850454469	0.814057261	0.227989177	0.217049345	0.143870931	-0.487244253
0.197999975	-0.609738944	-0.348288442	0.101214836	-0.329255342	0.346766754	0.314902279	0.131253294	0.216819338	-0.653881616	0.848545423	0.233637505	-0.558475407	-0.563384903	0.821850317	0.897167888	0.401750525	0.406779036	0.411130452	0.38200556	-0.763616475	0.264005595	0.276673824	-0.617761115	-0.627576542	-0.872332795	-0.880203411	0.671689898	0.369058291	-0.494721941	-0.825771034	0.757566408	-0.817054829	0.440382384	0.237474525	0.216970447	0.2921222	-0.296198038	-0.340157953	0.264126393	0.201665827	-0.602483908	0.261081917	0.396557085	-0.806200358	0.411448273	0.122242893	0.431073776	0.386138113	-0.579339874
0.002710884	-0.473175699	-0.278566377	0.098447171	-0.273654652	0.340233389	0.392469553	0.006257275	-0.018480318	-0.597025693	1.014292845	0.016852541	-0.566264005	-0.413641707	0.904752333	1.129442681	0.353480648	0.371218398	0.375099102	0.352564185	-0.817221094	0.025254047	0.043570827	-0.421260475	-0.483168088	-0.912757462	-0.897720069	0.75741619	0.370056326	-0.46046022	-0.842973884	0.861807392	-0.783106916	0.391798699	0.428326615	0.229265584	0.037052617	-0.179718528	-0.132046403	0.243785461	0.059253444	-0.605251573	0.043041721	0.357073843	-0.856353085	0.392676382	0.316389971	0.374017265	0.342575362	-0.445757808
0.113066673	-0.423541826	-0.452050245	0.052683304	-0.432075719	0.314553257	0.385617922	0.083663187	0.146007413	-0.723438308	0.752001213	0.240336243	-0.707739421	-0.45438464	1.105328025	0.816627904	0.445792457	0.637066228	0.687704377	0.522700467	-0.912252873	0.201980304	0.26297502	-0.466082917	-0.487195443	-1.011554942	-1.01534605	0.652656352	0.405255015	-0.459152833	-0.961227481	0.967299152	-0.897908622	0.708169674	0.273043632	0.215510169	0.237314501	-0.421926426	-0.415677004	0.276159874	0.20177459	-0.776852591	0.232320312	0.643633024	-0.921886878	0.63216431	0.052215489	0.603777134	0.528245157	-0.427975483
0.661433848	-1.023713232	-0.869898997	0.041530181	-0.831723587	0.466580478	0.622687208	0.588411	0.686529378	-0.706662488	0.248168971	0.462970345	-0.70257451	-0.961041157	0.605575292	0.285494335	0.727108721	0.83757684	0.912535137	0.723367983	-0.691187813	0.493652243	0.455483519	-0.979329409	-1.018015204	-0.515907571	-0.523464379	0.172987354	-0.045857423	-0.987775935	-0.501040454	0.444324601	-0.60843334	0.161659496	-0.213215341	0.292223385	0.47940472	-0.977850854	-0.955597206	0.737602134	0.604377783	-0.784867631	0.458092497	1.074322065	-0.429063783	0.129273493	-0.458520536	0.762394331	0.774101077	-1.029715931
0.463714971	-0.964423066	-0.810608831	0.053121477	-0.779023396	0.640096886	0.768902289	0.464437087	0.454605391	-0.627288587	0.330367147	0.257406259	-0.656150486	-0.870370155	0.33254241	0.361887057	0.964328225	0.852463124	0.981553362	0.840712695	-0.580746885	0.315075676	0.305463512	-0.914704501	-0.94303462	-0.461010722	-0.463546596	0.205917618	-0.029559001	-0.94166572	-0.436415546	0.579556389	-0.519645189	-0.04013889	-0.215431613	0.263647212	0.315890954	-0.937075381	-0.866181438	0.788105666	0.547715762	-0.712397514	0.259432195	1.08999287	-0.392367818	-0.032043615	-0.388403982	0.868441942	0.857397582	-0.960697706
0.254432657	-0.726685377	-0.606134828	0.067898329	-0.585375781	0.50361811	0.564170196	0.264255215	0.227436001	-0.628202152	0.571713632	0.235310629	-0.590693585	-0.673113744	0.300091104	0.606842338	0.543225271	0.574142972	0.556684708	0.553762813	-0.568794308	0.24653641	0.27050174	-0.67728062	-0.676269658	-0.62353559	-0.614460556	0.285182087	0.138199424	-0.708948965	-0.571168375	0.492031717	-0.53766131	0.147860175	-0.048300804	0.155724997	0.257707363	-0.711733122	-0.666728368	0.490800109	0.33435394	-0.654158204	0.318926738	0.546033945	-0.590980648	0.127398889	-0.159296023	0.567213781	0.522278118	-0.679183752
-1.06587967	1.705051898	1.085642345	-0.204294091	1.010846748	-0.722237902	-0.821571173	-0.981056915	-1.073734017	0.612161701	-0.258430044	-1.017689806	1.643658235	0.808098022	-0.408138025	-0.196470724	-0.867463862	-0.864945817	-0.904841379	-0.86932175	1.18778429	-1.05698717	-1.032080415	0.834998174	1.528427272	1.102289789	0.734167181	-0.213423061	-0.327142038	1.622055828	0.514958672	-0.425978298	0.514574435	-0.693580602	0.269623389	-0.629544084	-1.042991942	1.827483515	1.119191311	-0.882075118	-0.956460402	1.589294058	-1.042023772	-0.925690913	1.042585075	-0.636845032	1.026935889	-0.877366655	-0.861737305	1.745492835
-0.119426983	-0.000332924	-0.291498937	0.010514415	-0.263679202	0.213074588	0.215729032	-0.096738283	-0.136224868	-0.587991668	0.625104067	-0.038757954	-0.50576541	-0.078246992	0.43648385	0.772105452	0.217535213	0.270105691	0.246371259	0.20532165	-0.616450163	-0.065189176	-0.004822077	-0.160552148	-0.119844429	-0.826526581	-0.817451547	0.413415815	0.450324849	-0.13730403	-0.752663494	0.715506281	-0.681185618	0.573741128	0.219263834	0.069470714	-0.009143628	-0.347358607	-0.334519209	0.083990591	-0.032131205	-0.559815779	-0.022610642	0.188178531	-0.716147167	0.590623037	0.085988222	0.298009227	0.263743048	-0.034578375
0.165949622	-0.49320104	-0.508686413	0.232187924	-0.484946186	0.484486722	0.415906669	0.15662987	0.138952965	-0.38514666	0.436630056	0.086419485	-0.254750819	-0.512903658	0.364746546	0.554917976	0.421164742	0.40014716	0.402929535	0.397654077	-0.545875377	0.140009394	0.112196346	-0.495103949	-0.488601341	-0.480741868	-0.529407571	0.2323163	0.130365136	-0.481426986	-0.508238879	0.417042441	-0.528706851	0.147714192	0.005214441	0.293968498	0.101912436	-0.470874289	-0.485336218	0.362620316	0.262188939	-0.299073129	0.09252493	0.423188895	-0.521304272	0.134470498	-0.034546281	0.375173988	0.426734395	-0.488063543
-0.016652073	-0.454254035	-0.163305549	0.147494437	-0.139565323	0.364489794	0.348315737	0.013568029	-0.044747058	-0.57245548	1.008737456	-0.012866091	-0.467007403	-0.448381273	0.791874487	1.107883067	0.382757987	0.398142174	0.386803173	0.363954448	-0.756249111	-0.023293086	0.029542612	-0.454744807	-0.473033058	-0.821346069	-0.833923811	0.802697755	0.346613862	-0.409216296	-0.779177626	0.88543618	-0.72276255	0.277979428	0.42402646	0.232810637	0.007961602	-0.20567146	-0.175258794	0.260510465	0.095277662	-0.546162441	0.001398371	0.380388823	-0.778121643	0.296744187	0.36292677	0.414905513	0.39585904	-0.465905285
0.39422737	-0.78427612	-0.690085472	0.067263803	-0.649399595	0.545661521	0.582834884	0.386790469	0.374291402	-0.539715105	0.31281483	0.249582	-0.488242066	-0.77212719	0.112269894	0.374617246	0.650854628	0.571154884	0.559502074	0.552657575	-0.472148244	0.280891516	0.278183136	-0.783825466	-0.752218189	-0.330445495	-0.370638373	0.049662007	-0.08696498	-0.7812887	-0.295494644	0.257296158	-0.417322715	-0.072126392	-0.199406436	0.150069537	0.264133525	-0.747827992	-0.770135131	0.598272561	0.431941429	-0.536643884	0.261649804	0.669196816	-0.352179399	-0.080035343	-0.252817822	0.568462105	0.61547229	-0.796398082
0.170942919	-0.707402879	-0.473881322	0.237338125	-0.452965371	0.612806702	0.559917068	0.226581497	0.177209948	-0.432088646	0.784458981	0.191831456	-0.496724698	-0.631237045	0.467491146	0.828374321	0.55199519	0.576793628	0.582086469	0.547626835	-0.674878248	0.191446328	0.236750626	-0.64701483	-0.699822	-0.70106297	-0.679435601	0.510950483	0.212398385	-0.657971823	-0.635045091	0.623186894	-0.600910409	0.172320511	0.102153587	0.359369904	0.182847355	-0.587795538	-0.524746803	0.545542951	0.312684448	-0.520649465	0.207351152	0.582889711	-0.672901344	0.184809103	0.026618712	0.614268318	0.596633983	-0.714190099
-1.107789801	1.861625552	1.106180077	-0.196308693	1.022911654	-0.722411522	-0.836807594	-0.997234761	-1.112192256	0.67804474	-0.242913246	-1.057717087	1.339090511	0.885905779	-0.342098082	-0.171382771	-0.894938809	-0.891479339	-0.911291166	-0.892717188	1.295560745	-1.10109396	-1.046689219	0.909824751	1.594781024	1.180882067	0.706221521	-0.214224298	-0.329826125	1.731244421	0.504900089	-0.445921844	0.549076638	-0.704737514	0.292671587	-0.594884977	-1.079567331	2.063450682	1.284394695	-0.882876354	-0.972481344	1.59822088	-1.08832722	-0.933395934	1.205434896	-0.666202829	1.080737307	-0.90515541	-0.913375495	1.551856364
-1.003837663	0.820647905	1.775614872	-0.020494442	1.708664483	-0.653292111	-0.774591967	-0.879161247	-1.031461936	1.637281551	-0.201095162	-0.99926716	0.68519547	1.581543571	-0.373397345	-0.244261641	-0.847472175	-0.870058799	-0.8813978	-0.836150112	0.481309635	-1.031660741	-0.980707892	2.434387314	0.933354583	0.644351351	1.212789779	-0.170837172	-0.217087353	0.829597683	1.428048939	-0.422932262	1.340425979	-0.712187342	0.407607018	-0.506309448	-0.991933227	1.093079915	2.025063986	-0.823485003	-0.932232302	0.731877583	-1.026425401	-0.887498341	0.463202804	-0.661100323	0.575901235	-0.856747351	-0.843785372	0.806329284
0.327992857	-0.925981543	-0.725723671	0.056102656	-0.707004378	0.712115903	0.812992363	0.368254826	0.306330943	-0.588219446	0.426863216	0.373986063	-0.680470634	-0.836949565	0.237301574	0.377734379	0.835196087	0.832850102	0.906710069	0.948192057	-0.426510078	0.516697545	0.422670933	-0.848334033	-0.897689312	-0.65698404	-0.626570037	0.316848872	0.098004095	-0.899458496	-0.567116726	0.496867888	-0.54522057	0.063260964	-0.173224389	0.258155565	0.444081667	-0.923738526	-0.846568416	0.680626304	0.513039939	-0.734834811	0.3948405	0.737742991	-0.59147922	0.083908573	-0.413194842	0.79736435	0.79385139	-0.892444389
0.727927342	-0.386402339	-0.633321374	-0.030993426	-0.600166897	0.013721144	-0.034461365	0.494234616	0.913065134	-0.851675825	0.388407429	0.989506888	-0.840997872	-0.442977439	0.839014831	0.389644832	-0.019161425	0.018032443	0.018775063	0.020089581	-1.037038498	1.010146919	0.864028121	-0.482290851	-0.462608291	-1.148579092	-1.160843026	0.573372938	0.688106444	-0.536553397	-1.124297725	0.523998046	-1.030853264	1.545206658	0.196584494	0.41583	0.962321902	-0.732486597	-0.631153244	0.032754691	0.517105183	-0.930508585	1.006281817	-0.041928132	-1.07020813	1.414284832	-0.280938884	0.084534406	0.020927147	-0.416097569
-0.165264399	0.184164993	-0.032942248	1.095014695	-0.017361039	-0.105462289	-0.064523225	-0.068516927	-0.1676271	-0.177237927	0.265144488	-0.081771095	-0.326602235	0.268489845	0.209892821	0.297292014	-0.17600186	-0.107427157	-0.105429303	-0.128278028	-0.445759814	-0.122637502	-0.050973301	0.226979775	0.123021842	-0.504580605	-0.443727191	0.343415156	0.58053392	0.065080963	-0.406240466	0.361822869	-0.328486422	0.507192361	1.302508881	0.396751433	-0.100169447	-0.109199461	0.04234323	-0.051596015	-0.122215599	-0.33734705	-0.084452285	-0.160483948	-0.502151264	0.541019921	-0.009901627	-0.055360378	-0.114260512	0.207503375
1.0138491	-1.00330722	-0.888405221	0.057856684	-0.845522685	0.311253811	0.33399199	0.76572119	1.139677113	-0.714185419	0.089704221	1.196035132	-0.682796114	-0.960718879	0.437382483	0.031945653	0.292806427	0.354163538	0.355533775	0.366890161	-0.645049516	1.26500165	1.081539658	-1.003170375	-0.977525456	-0.763180086	-0.780151145	0.245171745	0.169737387	-0.998123142	-0.764003387	0.089729629	-0.668989884	0.890330967	-0.195005987	0.498717752	1.136527886	-1.009850837	-0.952764462	0.356019643	0.771646106	-0.78140727	1.229755712	0.298910088	-0.681043423	0.787965701	-0.601608677	0.419410268	0.389223598	-0.964749133
-1.011342987	1.508228088	1.017479961	-0.235740897	0.951784806	-0.682136403	-0.777076358	-0.946603967	-1.0179421	0.640024674	-0.209541911	-0.960015039	1.289616439	0.839726695	-0.318768615	-0.140051191	-0.845563248	-0.88384029	-0.918401109	-0.80662605	1.110521464	-0.993977662	-0.935179604	0.865057805	1.384950883	0.922411631	0.724686959	-0.209409524	-0.298965258	1.498349365	0.505792258	-0.3934082	0.552479275	-0.618960184	0.219661889	-0.532329465	-0.966174866	1.6868314	1.172786569	-0.863940204	-0.91698652	1.365168921	-0.971169054	-0.950547744	0.983523133	-0.541513263	0.946691883	-0.881825943	-0.851447601	1.56498706
-0.52053513	1.160853828	0.46801312	-0.239808816	0.422087891	-0.501371201	-0.493695823	-0.482156011	-0.566360287	0.547462799	-0.824594699	-0.762931803	1.39820572	0.39224757	-0.983403123	-0.87011474	-0.517935736	-0.601558085	-0.630627258	-0.591655737	1.404885291	-0.778379732	-0.764456269	0.367369342	1.105673036	1.661441897	1.150536487	-0.782098183	-0.738599174	1.178276432	0.89272955	-0.926557006	0.770587671	-1.091857786	-0.407943232	-0.536397384	-0.78415443	1.194791488	0.402084837	-0.381605172	-0.491450801	1.41287938	-0.782244835	-0.459426079	1.51261561	-1.030101283	0.376199883	-0.636102411	-0.535744805	1.41217398
0.351681822	-0.195282353	-0.489900258	-0.02878607	-0.458314823	0.062372137	0.073499407	0.268930915	0.43640094	-0.731476527	0.411953754	0.54798923	-0.638266976	-0.30959819	0.787247151	0.472030224	0.087544114	0.182164911	0.207384583	0.159431189	-0.852508487	0.495825723	0.488096409	-0.357698236	-0.317931941	-0.994174684	-0.977568249	0.533843783	0.604330311	-0.330998226	-0.962048107	0.616268401	-0.876762663	1.094902366	0.188122366	0.307576815	0.505113826	-0.501826758	-0.516288687	0.038413939	0.190912096	-0.717735822	0.533069515	0.159233722	-0.880029569	1.051533071	-0.045415015	0.259336358	0.168898484	-0.259182694
0.077152109	-0.491621746	-0.195652326	0.0903568	-0.162184041	0.300448373	0.353312154	0.056535257	0.047488082	-0.590680881	0.951599819	0.092549001	-0.55081875	-0.495163234	0.697707464	0.990964938	0.312754207	0.362343505	0.364498263	0.373030374	-0.773846895	0.082122005	0.118953477	-0.467321657	-0.47211615	-0.838316237	-0.84869732	0.733949209	0.367928313	-0.480475309	-0.807758702	0.829867585	-0.754795519	0.374294076	0.393876342	0.150568332	0.11588716	-0.347223544	-0.275388176	0.2699002	0.128046119	-0.622756196	0.094574937	0.345217771	-0.804192252	0.387724093	0.258090263	0.373458294	0.382340765	-0.472519777
-0.687899957	0.439931061	1.160640091	-0.080812955	1.154411619	-0.409216519	-0.484386547	-0.570127325	-0.73090084	1.505414734	-0.775117953	-0.664814762	0.558349586	1.386915082	-0.98099763	-0.827541778	-0.534044936	-0.525250724	-0.577071003	-0.526174765	0.756138446	-0.708819251	-0.665711612	1.51093892	0.600650417	0.896272152	1.571562326	-0.806994017	-0.516527833	0.411537645	1.691580649	-0.876138835	1.768393268	-0.98338507	-0.167357198	-0.500100589	-0.682585497	0.476379188	1.288802276	-0.555873784	-0.641399265	0.615073567	-0.67722401	-0.616749039	0.718889305	-0.957716527	-0.123017281	-0.533592053	-0.521414595	0.484294603
0.485711867	-0.561619731	-0.306131588	0.192325794	-0.271721878	0.062876727	0.061137854	0.495220617	0.496529117	-0.635888005	0.740074266	0.540020994	-0.596025875	-0.490161022	0.923003142	0.762023021	0.042546492	0.077543701	0.10527384	0.06422423	-0.917903652	0.509196455	0.53033751	-0.511901165	-0.550273152	-0.975469209	-0.951017565	0.89930749	0.585064974	-0.548904252	-0.925455557	0.59386498	-0.850839597	0.874172065	0.577749317	0.483814084	0.539509718	-0.30456433	-0.172163949	0.15691047	0.275517325	-0.686478013	0.536084571	0.080972414	-0.917809599	0.887915891	0.163458322	0.104192004	0.066160125	-0.563072209
-1.054318239	1.642711461	1.079159796	-0.152251382	1.022251274	-0.689651311	-0.808754509	-0.960081233	-1.069703986	0.637059987	-0.252203355	-1.0108355	1.448263056	0.855276701	-0.40881512	-0.25127976	-0.874730933	-0.888217114	-0.91963985	-0.884747838	1.198090488	-1.044798123	-1.0136152	0.852678867	1.554737696	1.202345176	0.755299766	-0.200606397	-0.311501099	1.677707333	0.55460595	-0.43858011	0.546062696	-0.711203348	0.294678579	-0.566831891	-1.026409577	1.834808533	1.169194266	-0.874907004	-0.959804868	1.561315636	-1.036110891	-0.94896221	1.064972894	-0.656350628	1.021708573	-0.894361785	-0.882655039	1.707315642
0.208604825	-0.42701021	-0.239618481	0.978087652	-0.229685823	0.046858237	0.16028703	0.288406646	0.206869741	0.088681223	-0.170925654	0.045444762	-0.195306869	-0.188291648	-0.255989114	-0.157135916	0.163976061	0.086943688	0.099611026	0.092766527	-0.071576781	0.047883908	0.084087764	-0.200931349	-0.334701075	0.131632405	0.164556874	-0.08229931	0.015488545	-0.420884707	0.273278097	-0.189101131	0.158667619	-0.299485448	0.755978199	0.355452203	0.009159333	-0.391817316	-0.186299589	0.33168746	0.211329252	-0.195382201	0.024562688	0.219975252	0.076634816	-0.267540738	-0.299737075	0.114847224	0.110706647	-0.401318266
-0.524767976	0.446315769	1.152746518	-0.119930459	1.069478095	-0.455551615	-0.51597265	-0.441514263	-0.533406844	1.481046222	-0.829298258	-0.755083028	0.617767905	1.286604949	-1.0037971	-0.870738791	-0.539898754	-0.628385133	-0.640037943	-0.596359296	0.803318239	-0.768648107	-0.735896143	1.339865002	0.595424216	1.173159662	1.677424282	-0.835755846	-0.614327499	0.425453753	1.758530369	-0.927494866	1.645488932	-1.079615695	-0.242562663	-0.519761975	-0.779757547	0.510065223	1.237446246	-0.365283572	-0.50290124	0.68704422	-0.780358419	-0.464129638	0.985107331	-1.034491034	-0.03535621	-0.617584152	-0.553628316	0.426505502
-0.742839821	1.233999703	0.644715752	-0.191139993	0.615422366	-0.479689896	-0.505592013	-0.656761833	-0.747399181	0.635671475	-0.662641059	-0.684764994	1.120200045	0.611628138	-0.800424323	-0.65967771	-0.57847222	-0.538454077	-0.60392502	-0.574995366	1.307947037	-0.76391602	-0.669657618	0.593026078	1.109781072	1.134586196	0.861861328	-0.679768131	-0.497565829	1.220669088	0.727694883	-0.717532114	0.693733152	-0.770489502	-0.22559205	-0.498398045	-0.704104771	1.155593972	0.591653612	-0.5751964	-0.624006303	1.278911741	-0.711609427	-0.600297502	1.280112147	-0.740113834	0.423927281	-0.549462777	-0.535088661	1.142954939
0.944992683	-0.951190517	-0.77854778	0.093341545	-0.742882836	0.20019017	0.312049922	0.898957353	0.955182316	-0.563532892	0.01849424	0.74919655	-0.583608157	-0.847409547	0.216172108	-0.019808209	0.334253646	0.255966039	0.279302861	0.252060819	-0.591677579	0.745673338	0.753634442	-0.880132983	-0.889006984	-0.378112717	-0.387552376	0.190279799	0.144029618	-0.896424718	-0.391488353	0.011302056	-0.482563204	0.430312434	-0.155441618	0.501880352	0.710714464	-0.873633495	-0.834120387	0.522048779	0.680352391	-0.668097937	0.74871202	0.449562615	-0.328298315	0.416127316	-0.518111138	0.281672916	0.33762664	-0.915613609
0.29446395	-0.76008524	-0.655225108	0.041872963	-0.628974415	0.601233236	0.599808172	0.283888965	0.270448473	-0.617511941	0.5507092	0.359442561	-0.653591432	-0.71937975	0.243783232	0.609373532	0.637388505	0.663912889	0.620408531	0.639923934	-0.60140965	0.293785295	0.404047923	-0.708797633	-0.733989668	-0.657406165	-0.668414866	0.27374881	0.167561233	-0.743604061	-0.626848631	0.549165566	-0.560391688	0.187420755	-0.122495753	0.206896486	0.366776494	-0.843198096	-0.782973637	0.560643195	0.38254425	-0.703876101	0.342012379	0.589830938	-0.591587537	0.188612246	-0.243375935	0.691188808	0.694893441	-0.750397521
1.105298382	-1.075979708	-0.922479281	0.033510683	-0.883676254	0.215045697	0.270733753	0.888865116	1.251837747	-0.74041427	0.021111242	1.068759991	-0.668229879	-0.986006306	0.398601297	-0.016877399	0.330280672	0.296710755	0.309221189	0.292962439	-0.69920731	1.070885329	0.928218422	-1.035361584	-1.004695733	-0.515768051	-0.541525744	0.194152033	0.132839051	-1.043808111	-0.55707263	0.055027952	-0.646892248	0.67236521	-0.209310121	0.452718975	0.965005766	-1.011602637	-0.969265254	0.506464896	0.8034718	-0.780334794	1.042856983	0.464418142	-0.463129374	0.567489477	-0.567586324	0.330419746	0.347931946	-1.019691448
0.694438107	-0.702632903	-0.476015129	0.125685202	-0.456354412	0.043307388	0.023681439	0.557084546	0.762525382	-0.731085158	0.640483797	0.791895883	-0.673649759	-0.595086233	1.060965597	0.661177318	0.024546195	0.049187729	0.063424108	0.054382951	-1.010590337	0.801552622	0.805748025	-0.646324362	-0.693169174	-1.053720711	-1.055628968	0.862164884	0.58369652	-0.646298063	-1.014062734	0.513416821	-0.935053457	1.098431819	0.414455751	0.54928681	0.797974582	-0.348296912	-0.319453288	0.132006389	0.477496685	-0.767239981	0.800197986	0.053244058	-0.991981591	1.010815545	0.010834241	0.1009407	0.03435226	-0.665957666
0.548360317	-0.698710299	-0.400858028	0.059628543	-0.380255886	0.143882966	0.14653741	0.429835258	0.609543809	-0.711785944	0.739176525	0.633579567	-0.678513789	-0.635724415	1.035076408	0.730842773	0.189766294	0.202326206	0.24527605	0.219289242	-0.956458396	0.658299107	0.612285174	-0.673468785	-0.689874186	-1.003668278	-1.02189457	0.860752746	0.491907576	-0.659321109	-0.983780228	0.668281244	-0.913243776	0.911245135	0.336788183	0.451221699	0.624595466	-0.398349344	-0.372643804	0.167309829	0.431680665	-0.723463716	0.658827322	0.240430742	-0.952284834	0.839633087	0.06151429	0.225679521	0.20522091	-0.666271474
0.721727398	-0.683345724	-0.426445444	0.086133313	-0.396429051	0.037489898	0.02241417	0.54765826	0.770044747	-0.732666235	0.704488666	0.811339966	-0.695000763	-0.626949816	1.020158476	0.722671721	0.023906543	0.035211222	0.059960181	0.054057107	-1.029430874	0.813779112	0.75991997	-0.630645979	-0.676078654	-1.088879282	-1.074155697	0.911106952	0.574584042	-0.68694828	-1.042631329	0.554670584	-0.974605345	1.135606074	0.480814183	0.511617772	0.824636257	-0.440882412	-0.299224684	0.11755917	0.496470055	-0.796750002	0.826545853	0.043190156	-1.009880703	1.059914518	0.065895572	0.081786355	0.044068284	-0.672559677
-1.070640285	1.64160912	1.132973917	-0.171397703	1.070730654	-0.714759991	-0.820055621	-0.980482788	-1.075356549	0.705309293	-0.292688645	-1.018057104	1.360549608	0.871747628	-0.372417363	-0.246733551	-0.885718237	-0.899204418	-0.919016245	-0.906718434	1.503735814	-1.055471619	-1.019895379	0.890174954	1.476595403	1.090311582	0.775222585	-0.210966084	-0.352300197	1.68664686	0.558838351	-0.479379208	0.598935392	-0.71873876	0.266118007	-0.598844355	-1.036141648	1.934438674	1.232108829	-0.883070033	-0.971890501	1.537775997	-1.047412004	-0.938924354	1.246507016	-0.666396507	1.134047953	-0.92229474	-0.905096348	1.551662686
-0.620078795	1.430662597	0.531649799	-0.251172334	0.464699411	-0.465663465	-0.471168038	-0.518938006	-0.621970783	0.560576333	-0.872987602	-0.766136303	1.311842005	0.37366646	-1.016105608	-0.867513786	-0.485366083	-0.572754133	-0.601509498	-0.591094537	1.49142998	-0.775621874	-0.760443178	0.388641894	1.008639837	1.494429435	1.123482551	-0.838963912	-0.740548441	1.438984759	0.903018809	-0.925995807	0.767069363	-1.106045579	-0.412716775	-0.558430386	-0.799283648	1.415332346	0.430574981	-0.402069132	-0.504697168	1.546809131	-0.78450791	-0.483655739	1.53420197	-1.06248996	0.494753024	-0.611691777	-0.562171124	1.09986825
0.27331398	-0.912564007	-0.75718073	0.042532674	-0.727164336	0.746244791	0.872539727	0.312634523	0.281150051	-0.673965351	0.382540015	0.35100183	-0.662973589	-0.887235126	0.434924614	0.418923954	0.951542763	1.056048523	1.250253995	1.045396424	-0.42313441	0.499361862	0.395293383	-0.875083967	-0.91973212	-0.699424391	-0.692859823	0.240517218	0.018848166	-0.873802434	-0.617716095	0.620745965	-0.604606572	0.052201448	-0.194953389	0.224501848	0.425804559	-0.91032099	-0.895912551	0.624064577	0.432942585	-0.726438209	0.374052925	1.069048391	-0.597203994	0.053706747	-0.360551262	0.973020806	0.896390499	-0.905386755
0.696326752	-0.715022538	-0.438195428	0.179195321	-0.41476901	0.052256721	0.091626743	0.646211914	0.613001495	-0.653725603	0.579453867	0.663083348	-0.647440967	-0.561973657	0.863115224	0.563745619	0.066759214	0.085752197	0.086181009	0.083729827	-0.908753731	0.659560136	0.673483598	-0.617605103	-0.671353699	-0.949687446	-0.943122878	0.776657902	0.613357204	-0.617264995	-0.90030141	0.488161043	-0.796187465	0.87861486	0.392024249	0.664930983	0.660061605	-0.406502567	-0.324625331	0.135307172	0.38398759	-0.720633646	0.688017294	0.085101401	-0.890772602	0.878864927	-0.054902815	0.143153718	0.090686655	-0.656851429
1.022393246	-1.078706809	-0.887235571	0.053691592	-0.837449252	0.368281348	0.41706562	0.868721651	0.980176884	-0.741886138	0.080204386	1.062267189	-0.757254278	-0.931934095	0.386459945	0.034370536	0.422323693	0.375260018	0.480971533	0.494838385	-0.530281242	1.192740145	0.996725818	-0.971247506	-1.014326618	-0.781152746	-0.761408227	0.289333139	0.257204334	-1.031472411	-0.69944445	0.097803062	-0.671272126	0.767232507	-0.175007837	0.547272463	1.083094881	-1.047907232	-0.955360513	0.37287971	0.724959981	-0.848334033	1.069941675	0.303845438	-0.713137459	0.70126901	-0.607185908	0.417128025	0.369681896	-1.016142383
1.434139674	-1.146773357	-0.971933962	0.047131482	-0.919323367	0.185360942	0.2711746	1.030676628	1.237529601	-0.749387674	0.030024914	1.0076944	-0.763814389	-1.004707768	0.403435461	-0.020359157	0.337311494	0.267026	0.279222626	0.276143827	-0.775335702	1.039945341	0.944977304	-1.058456364	-1.082079358	-0.543883764	-0.561168631	0.254844085	0.156187909	-1.112405102	-0.537803281	0.02659843	-0.651472335	0.743412938	-0.198513598	0.58715599	0.998710299	-1.078944394	-1.002401901	0.585357832	0.954069946	-0.855835569	1.015996503	0.449796188	-0.512584055	0.636968163	-0.649677074	0.298224524	0.34523471	-1.108529078
0.808767762	-1.003471702	-0.836477516	0.090171367	-0.783239304	0.384991197	0.441934487	0.726958281	0.775965651	-0.669789114	0.187291042	0.828087258	-0.70979121	-0.896709553	0.309968713	0.146478125	0.453625631	0.431980432	0.475400989	0.484090004	-0.59312181	0.878382179	0.835506329	-0.94073009	-0.949604091	-0.725844469	-0.718966093	0.2989823	0.271403716	-0.99891524	-0.673006541	0.190454533	-0.632909501	0.538858031	-0.145431845	0.543114057	0.872293673	-1.006092715	-0.904602457	0.386922188	0.604457127	-0.782356272	0.858983563	0.370764624	-0.68026648	0.530164559	-0.555486427	0.509622592	0.488536365	-0.94106418
0.838425772	-1.031397525	-0.85655813	0.02003832	-0.814617019	0.419670141	0.495441932	0.67659516	0.807192703	-0.740079066	0.221656177	0.989387873	-0.794045634	-0.952721224	0.462325789	0.194023211	0.45394256	0.560801882	0.538950301	0.538381969	-0.63705186	0.946011	0.901566108	-0.955946675	-0.989925344	-0.803195108	-0.777488231	0.234968516	0.166437941	-1.017740621	-0.741570547	0.283188022	-0.672916946	0.621549653	-0.182928823	0.427321894	0.972558562	-1.054259177	-0.940373489	0.437448454	0.679225088	-0.861589762	0.931476413	0.441531528	-0.734238397	0.561548515	-0.519709154	0.566425025	0.515840812	-0.987975408
-1.115392745	1.930434943	0.898053594	-0.287698468	0.833613673	-0.733780165	-0.837820562	-1.003896279	-1.136427042	0.664950151	-0.520077567	-1.049001996	1.324897592	1.17218436	-0.613613853	-0.482752202	-0.917290745	-0.895787295	-0.923915043	-0.899378707	1.158041142	-1.086730318	-1.034522236	1.197829278	1.827241472	1.279032539	0.758712878	-0.477267242	-0.204060517	1.902041527	0.499964516	-0.458231913	0.580856643	-0.442465272	0.016134883	-0.662739124	-1.059555139	1.625145771	0.986205214	-0.917780625	-0.981339521	1.371893513	-1.053252227	-0.973634946	1.040770871	-0.412089604	0.813301045	-0.871021843	-0.895403058	1.911252293
1.011840103	-1.093496365	-0.906104636	0.058671962	-0.861025442	0.355060834	0.391292772	0.8616204	1.023755682	-0.745064785	0.096481857	1.044967166	-0.774240493	-0.979045911	0.372298006	0.056296558	0.47563055	0.380397292	0.477165269	0.495111631	-0.590886817	1.173557272	0.98789862	-1.007062222	-1.041982317	-0.74290869	-0.731950805	0.284899258	0.231117677	-1.060383343	-0.670928453	0.103724857	-0.689827383	0.713844524	-0.181324567	0.517420106	1.037238298	-1.052968729	-0.965442943	0.439680327	0.710954946	-0.865634056	1.051700227	0.361545612	-0.674265787	0.677379012	-0.615699296	0.413949379	0.383762709	-1.038934052
-0.406895496	0.622399699	0.307384251	-0.213094097	0.294722708	-0.18877707	-0.261750439	-0.334311267	-0.403452742	0.315913241	-0.451435555	-0.537890203	0.919688987	0.219693983	-0.565683192	-0.49444513	-0.152307992	-0.310930538	-0.266254748	-0.197785242	0.814652783	-0.46986511	-0.52592091	0.222117083	0.594834042	0.902380494	0.682375429	-0.471073093	-0.437615952	0.741810019	0.608146381	-0.474004349	0.47690406	-0.714932942	-0.258843255	-0.39796689	-0.503882559	0.660730676	0.240514543	-0.245371337	-0.338742027	0.769299452	-0.535550458	-0.224028803	0.894454159	-0.692088675	0.13319632	-0.304993587	-0.263004336	0.850811841
-0.279209818	0.320011026	0.025236217	-0.147856282	-0.020061395	0.069452884	0.051082168	-0.222943623	-0.29851817	0.046003733	-0.232745454	-0.255967718	0.558775055	-0.034838916	-0.390612453	-0.183338468	-0.066358826	-0.0382654	-0.042073001	0.011333704	0.690821064	-0.23658292	-0.24227248	-0.077918028	0.386430971	0.581947841	0.272978107	-0.393439848	-0.36421912	0.340101001	0.13834095	-0.277751545	0.219076173	-0.486357878	-0.297476005	-0.269182883	-0.293037667	0.33606161	-0.07803526	-0.08316674	-0.159591778	0.50111589	-0.20090817	-0.102776196	0.56743153	-0.447666289	0.005912709	-0.059629776	-0.037567355	0.507000465
-0.926774756	1.531917499	0.746974038	-0.262260824	0.672335345	-0.586271071	-0.674307241	-0.818102565	-0.942160503	0.679561407	-0.728740956	-0.846576439	1.513672485	0.775392862	-0.851304515	-0.728288073	-0.688505287	-0.690066751	-0.741259413	-0.715467843	1.420717903	-0.898112329	-0.852808031	0.787387116	1.408326485	1.268068414	0.93430782	-0.743671369	-0.477996045	1.524235434	0.739576363	-0.8132869	0.715028883	-0.852750529	-0.247601873	-0.607489687	-0.829828255	1.363134961	0.727646296	-0.751756837	-0.787543694	1.465898283	-0.850199053	-0.782820299	1.250257115	-0.803389456	0.549250481	-0.740929112	-0.732988067	1.593226692
-0.733790195	1.235204121	0.55428813	-0.276075969	0.502400543	-0.413056437	-0.422954326	-0.640180806	-0.731602674	0.553716678	-0.818811532	-0.618131534	1.261676797	0.419526609	-0.964440005	-0.828086708	-0.490185984	-0.463818504	-0.568986204	-0.495495764	1.52003067	-0.671550275	-0.585137082	0.419125433	1.11286834	1.392485849	0.999258572	-0.811147743	-0.679782395	1.221088985	0.796054289	-0.882803028	0.776527743	-1.024254373	-0.387724881	-0.551325569	-0.649709837	1.220030774	0.436581469	-0.564734635	-0.617310239	1.362333948	-0.626775082	-0.638789841	1.365731012	-0.964694528	0.349974598	-0.564105681	-0.513329796	1.301848056
0.248421043	-0.772550653	-0.660786737	0.049177476	-0.634222236	0.614813917	0.680857649	0.252281242	0.2331922	-0.576002317	0.376004867	0.310889187	-0.528294977	-0.760401723	0.142823863	0.488801141	0.714986091	0.685495683	0.739742628	0.77086894	-0.259271621	0.478077721	0.339176514	-0.786848992	-0.818003386	-0.594557573	-0.565398804	0.143605263	0.016392527	-0.728454338	-0.482096058	0.309816712	-0.463651793	0.002988363	-0.192074286	0.153322179	0.370001499	-0.760579577	-0.785397182	0.492319895	0.384357117	-0.561320186	0.325781266	0.566382233	-0.466918699	-0.007117246	-0.292086213	0.645773518	0.628452991	-0.748584654
0.322363474	-0.745365667	-0.662785928	0.038391651	-0.626493368	0.501726568	0.569025534	0.329675565	0.307448439	-0.528419787	0.314382088	0.209412748	-0.455293971	-0.750162388	0.084966784	0.413370794	0.69384459	0.590766123	0.629793363	0.606944637	-0.305831598	0.31195676	0.248369559	-0.794496733	-0.797094567	-0.408271751	-0.400138141	0.100183369	-0.065627795	-0.702210777	-0.300517361	0.254156292	-0.410420714	-0.10162616	-0.216981487	0.131239253	0.269780293	-0.723038915	-0.736245611	0.563438051	0.427546329	-0.492398689	0.226815293	0.643148939	-0.281260493	-0.08882376	-0.245445109	0.539276145	0.538901269	-0.724537751
-0.787331071	1.291966882	0.64368696	-0.23139483	0.583640355	-0.395676624	-0.426913482	-0.697173574	-0.795499226	0.699287204	-0.823712113	-0.729726956	1.342288993	0.55066195	-1.002290463	-0.893709206	-0.55125826	-0.554702574	-0.551292583	-0.491923519	1.700120114	-0.66609518	-0.725289064	0.561871684	1.359798965	1.709395737	1.077674109	-0.821696875	-0.690331526	1.254786832	0.817670514	-0.936343905	0.902955958	-1.044531564	-0.369089835	-0.581958435	-0.758794792	1.252159578	0.601921921	-0.607292219	-0.664888756	1.478092679	-0.731152912	-0.648397548	1.43065279	-0.995013586	0.391988366	-0.588776189	-0.57095018	1.238265312
0.418486896	-0.777589862	-0.668336413	0.007422689	-0.624198644	0.436866304	0.431047922	0.390338643	0.406082328	-0.646313664	0.30757637	0.418193369	-0.589192074	-0.672867467	0.279939838	0.351177901	0.46392113	0.506920453	0.509075211	0.458297542	-0.510650389	0.451071926	0.462798731	-0.755172624	-0.735490064	-0.617483859	-0.638848235	0.191599666	0.084470664	-0.724079297	-0.57813969	0.296304677	-0.516703681	0.224832595	-0.156632218	0.246818793	0.461301455	-0.770012104	-0.765645532	0.401297196	0.34448518	-0.644497676	0.480156701	0.463748625	-0.567355648	0.233555486	-0.315797019	0.429541286	0.4213212	-0.763822635
-0.102201401	-0.089802182	-0.249482494	-0.000188946	-0.23107701	0.215551178	0.232326998	-0.087357909	-0.13155162	-0.536560975	0.692538987	-0.045381807	-0.554439582	-0.096795562	0.487286926	0.852877226	0.227229395	0.249360462	0.224056989	0.205601581	-0.707488463	-0.059260695	0.001106405	-0.091234378	-0.139648232	-0.827188075	-0.819368274	0.429386164	0.472885173	-0.19790292	-0.733241253	0.75061894	-0.70695178	0.582493885	0.24151035	0.09548293	-0.011060355	-0.389128995	-0.302230826	0.130086542	0.010826663	-0.61821801	-0.02641022	0.179985637	-0.793691708	0.583999184	0.096937637	0.273498298	0.254922537	-0.126871908
-0.778275649	1.220687364	0.648662873	-0.261879261	0.585164376	-0.48641226	-0.570055113	-0.663641101	-0.791464738	0.554576531	-0.772292563	-0.768998021	1.332202105	0.555010246	-0.956205656	-0.811065725	-0.548792814	-0.582990347	-0.617237359	-0.594270064	1.470681186	-0.757458432	-0.756087304	0.539232461	1.179000331	1.383303834	0.976582798	-0.751135015	-0.612865883	1.268863187	0.782792766	-0.856367795	0.810965089	-0.978990638	-0.325829303	-0.603028615	-0.758526005	1.241445074	0.535977145	-0.630559058	-0.67670159	1.320515864	-0.738101716	-0.651580652	1.330502904	-0.925079344	0.437131748	-0.66695949	-0.654782032	1.682729827
-1.06855551	1.895368196	0.847924047	-0.298915779	0.789132675	-0.719579	-0.776861952	-0.978398013	-1.081744599	0.529778539	-0.504934976	-0.986160535	1.233659149	1.039523215	-0.569914702	-0.450193248	-0.886143928	-0.894452272	-0.950195156	-0.855679556	1.16031759	-1.027026942	-0.95567655	1.024059239	1.702111728	1.062270755	0.639231684	-0.473107945	-0.165696109	1.771577041	0.424416492	-0.40731517	0.462630683	-0.388724254	0.016528481	-0.631278499	-0.99451702	1.595099958	0.844129818	-0.919897494	-0.943916537	1.356596693	-0.986017449	-0.994580317	1.042105893	-0.326026325	0.723160932	-0.880356304	-0.865982187	1.941928397
-0.041997001	0.193049247	-0.171391017	-0.077275701	-0.144826516	-0.116347962	-0.068505114	-0.094465401	-0.072916261	-0.333730677	0.231350805	0.010743085	-0.244914443	0.170365449	0.384154078	0.253848724	-0.149387435	-0.115645459	-0.12133591	-0.054278541	-0.377095069	0.020713632	0.011885989	0.023101963	0.138652975	-0.505267506	-0.544048246	0.289851547	0.512064414	0.216277305	-0.589250022	0.343091987	-0.555586052	0.655093716	0.160971703	0.134819075	0.056989254	0.008733196	-0.148982248	-0.095745374	-0.020444072	-0.264602797	0.022340176	-0.175762938	-0.467220918	0.577205501	0.044014125	-0.108923987	-0.084351099	0.285111659
-0.742205519	0.587090464	1.356910501	-0.137628982	1.351780359	-0.376283357	-0.493817513	-0.624119078	-0.774850725	1.264707009	-0.682247395	-0.671735261	0.515341126	1.149345441	-0.88090948	-0.742202621	-0.532806418	-0.482432599	-0.564535385	-0.519601505	0.6798663	-0.736764911	-0.656941693	1.454279796	0.656177781	0.745627426	1.38828153	-0.70251255	-0.454096685	0.58129125	1.735810912	-0.741217958	1.318689179	-0.861957952	-0.141955437	-0.527104823	-0.671932729	0.534730827	1.215982022	-0.579426126	-0.671227774	0.621960635	-0.660608883	-0.630887131	0.644186201	-0.818716141	0.053483203	-0.56593103	-0.529433424	0.594581524
-0.025156992	-0.264588979	-0.393202263	-0.036586258	-0.373541546	0.292752491	0.284423643	-0.028200577	-0.053095074	-0.654862267	0.630723198	0.020208597	-0.647636206	-0.044385109	0.57578534	0.757954656	0.273991298	0.336917451	0.337660071	0.330187955	-0.777149461	0.026727252	0.058537791	-0.206083779	-0.256694291	-0.88398293	-0.895933055	0.460457649	0.520588501	-0.224572173	-0.858446329	0.794870376	-0.775357544	0.616703453	0.17624267	0.078855545	0.056412899	-0.44968955	-0.414255951	0.208856897	0.066061391	-0.695724216	0.052360135	0.286998743	-0.854566071	0.5824346	0.066502684	0.361369095	0.347971172	-0.169231579
0.447329182	-0.841321041	-0.740854226	-0.016454828	-0.711151641	0.457235764	0.487505344	0.409766679	0.405740437	-0.72573526	0.354305732	0.479671725	-0.709094948	-0.755740955	0.335142027	0.370919745	0.54360037	0.583775418	0.574319267	0.563081451	-0.616118079	0.479914213	0.492896251	-0.797251025	-0.801417901	-0.722010123	-0.723290764	0.225149078	0.160070396	-0.785927625	-0.66069937	0.412385686	-0.576669159	0.303884218	-0.13186944	0.279740588	0.514620793	-0.825584265	-0.817451993	0.389972013	0.390430022	-0.751534408	0.528768914	0.506084671	-0.631086827	0.285305783	-0.307666084	0.543739445	0.522967025	-0.784405165
0.409180963	-0.895316582	-0.783866475	-0.021810075	-0.74663249	0.579914327	0.68392887	0.365342292	0.414820375	-0.716969131	0.365896137	0.456429402	-0.707546411	-0.771138069	0.646419411	0.380156587	0.7852123	0.883441893	0.967186823	0.835446599	-0.603272441	0.532613512	0.434507392	-0.873840769	-0.892442829	-0.752783847	-0.767244439	0.247095158	0.070928318	-0.824232749	-0.699632111	0.609436829	-0.695623031	0.269972411	-0.2128525	0.23264883	0.519307414	-0.9018602	-0.897179819	0.546541878	0.508558363	-0.779483856	0.530317451	0.849056699	-0.659036275	0.269281052	-0.412812388	0.78409614	0.778386522	-0.844206161
-1.074297668	1.054895813	1.541346905	-0.159992285	1.492911209	-0.685467497	-0.816495412	-0.950876485	-1.105687642	1.466089064	-0.505656201	-1.02108687	0.553856644	1.978658015	-0.649088015	-0.516814227	-0.895651787	-0.914001998	-0.92235982	-0.862990756	0.533862505	-1.053480451	-1.007234728	2.099700674	1.171054383	0.589895572	1.236942993	-0.537532265	-0.080120035	1.037171881	1.418153946	-0.507827451	1.33366907	-0.439027198	0.156079591	-0.624468323	-1.019401488	0.893017059	1.679707862	-0.911518276	-0.990139973	0.59991114	-1.033809927	-0.972707339	0.434165501	-0.419007206	0.295974153	-0.887353695	-0.888199284	1.143820141
-0.825461015	1.468795661	0.640703552	-0.277369983	0.592581665	-0.457342195	-0.575190159	-0.715533591	-0.826411578	0.593688463	-0.820105545	-0.79829631	1.344640327	0.562741343	-0.970127335	-0.824830501	-0.595664371	-0.576985196	-0.619548129	-0.616664569	1.475588007	-0.814058048	-0.790406526	0.568930143	1.166020076	1.356516012	1.024481364	-0.765056695	-0.65408889	1.64186721	0.839477966	-0.877507067	0.791081051	-1.054104947	-0.319981057	-0.61600887	-0.796924736	1.610997204	0.59172092	-0.630359362	-0.717767693	1.522494333	-0.778383298	-0.647929064	1.450577392	-1.014315029	0.616516015	-0.671466919	-0.67090037	1.238733796
-0.745684824	0.546424869	1.034758811	-0.126986912	1.006093042	-0.432482466	-0.562568957	-0.628226	-0.779271456	1.415307606	-0.756961197	-0.72981722	0.546223835	1.555856752	-0.955309474	-0.80138291	-0.593712653	-0.589782471	-0.60629931	-0.571407298	0.775707339	-0.754051784	-0.723496478	1.465549483	0.708399458	0.912075345	1.501068221	-0.767812102	-0.526613829	0.54156708	1.526002612	-0.862375397	1.834248893	-0.973073523	-0.123781966	-0.527446045	-0.727504221	0.575341595	1.327042766	-0.617110543	-0.704205065	0.612362066	-0.717749417	-0.652253512	0.707704979	-0.939559772	-0.03064485	-0.640017215	-0.664241526	0.562859467
-1.051053117	1.013495843	1.562394798	-0.12607825	1.518666228	-0.668499112	-0.788229927	-0.932025251	-1.089660682	1.405546785	-0.435026587	-1.010708461	0.496766256	1.961735097	-0.561512751	-0.455598865	-0.870210577	-0.898602655	-0.895663376	-0.836294312	0.397692412	-1.034315408	-0.996228702	2.030999377	1.15319004	0.474123022	1.138429903	-0.483220686	-0.019846098	0.989495744	1.415038596	-0.44441543	1.276264874	-0.386284661	0.207253086	-0.615972764	-0.999608828	0.866052274	1.651174034	-0.900198442	-0.964855667	0.549410728	-1.027511027	-0.953542296	0.319334376	-0.399528354	0.246101357	-0.863167719	-0.867308295	1.101478746
0.019922202	-0.209624821	-0.050789652	0.860325717	-0.047760777	-0.020694361	0.069512614	0.118552525	0.01222476	0.318305139	-0.237536826	-0.094283758	-0.075829687	0.025014233	-0.350215422	-0.241320356	0.016088525	-0.006655003	-0.005912383	-0.015581157	0.072377453	-0.096237928	-0.073527831	0.034654925	-0.158424581	0.1990174	0.268029831	-0.154245224	-0.033235551	-0.211344526	0.35070496	-0.229038593	0.329295563	-0.383983697	0.65233764	0.233924568	-0.123979211	-0.196398512	0.089767963	0.170619973	0.057636261	-0.017536664	-0.102927306	0.074598182	0.157199762	-0.355490879	-0.217289278	0.009951432	0.000476113	-0.149257053
0.227671803	-0.741992227	-0.709935634	-0.016289455	-0.670191181	0.617757207	0.669679564	0.260088562	0.229859323	-0.704858535	0.404366634	0.300652527	-0.669075914	-0.740512781	0.389910054	0.413449247	0.78885007	0.9973833	0.932226165	0.754356112	-0.55601531	0.27139703	0.339609338	-0.789240443	-0.764850759	-0.667555904	-0.652518511	0.261088604	0.053540928	-0.733670065	-0.631036011	0.647593518	-0.603805113	0.135220696	-0.150532568	0.160344978	0.342505379	-0.832636484	-0.804106668	0.55928009	0.375218786	-0.730343875	0.359477775	0.876230095	-0.580712116	0.140177888	-0.274707738	0.868696466	0.893740067	-0.720379791
-0.801406089	0.978832501	0.914549929	-0.149444491	0.853561899	-0.477848055	-0.545486683	-0.688340582	-0.822440387	1.012200492	-0.725757548	-0.688257895	0.878212794	0.971211504	-0.894921647	-0.78257469	-0.588555097	-0.518568256	-0.610869813	-0.560601191	1.032382292	-0.746069953	-0.685075236	0.980852196	1.054509793	1.072097325	1.096862777	-0.766734054	-0.454615093	0.913095891	1.058721689	-0.782531452	1.126433865	-0.858396851	-0.150632862	-0.581912077	-0.690652021	0.845824116	0.906362384	-0.630153871	-0.698890605	0.940585324	-0.700039527	-0.69793291	0.929861013	-0.818293124	0.133770447	-0.6213659	-0.578749031	0.959649851
0.315214527	-0.815903901	-0.708847111	0.026535579	-0.66502315	0.573343519	0.562818012	0.32221281	0.318814186	-0.654188292	0.463195894	0.365130338	-0.622798988	-0.742562342	0.255433367	0.52609664	0.609812596	0.676661354	0.595656897	0.583163848	-0.579717647	0.356586192	0.402204299	-0.793172854	-0.763762236	-0.630379421	-0.649547138	0.221695849	0.058395151	-0.764903803	-0.579738152	0.436233784	-0.561921504	0.139447303	-0.161054955	0.202228587	0.401334639	-0.820564668	-0.811804779	0.491330775	0.385564655	-0.674652698	0.407637551	0.562255029	-0.57083696	0.13938356	-0.286328454	0.599282186	0.591062101	-0.79523289
0.266459674	-0.413559243	-0.469055181	0.016849867	-0.457867289	0.271188419	0.309617015	0.212892945	0.292182822	-0.699020541	0.57589544	0.336302315	-0.665748386	-0.335510558	0.906314243	0.63597191	0.368222509	0.407456131	0.425301307	0.329962851	-0.891286998	0.353490455	0.297748462	-0.41687429	-0.449597726	-0.976467691	-0.990928283	0.587011121	0.54452664	-0.410258015	-0.962228191	0.862427877	-0.88196368	0.874428818	0.1885699	0.292647739	0.352422882	-0.525856276	-0.470338942	0.237502161	0.278284544	-0.736116789	0.367512428	0.395665139	-0.881151077	0.791205861	0.00430043	0.410098094	0.35872936	-0.41234435
-1.004806947	0.994156066	1.467741015	-0.146045644	1.396083501	-0.64578857	-0.766147001	-0.887034315	-1.038079771	1.491018998	-0.480726266	-0.95159615	0.497824022	1.855156598	-0.604074346	-0.475409354	-0.854403818	-0.855180761	-0.875463301	-0.825822296	0.475633225	-0.994345406	-0.935861157	2.272748152	1.144205938	0.571519953	1.117834892	-0.490321938	-0.046717276	0.929674689	1.305322012	-0.464069016	1.28108834	-0.360436035	0.180381909	-0.599224581	-0.952735042	0.796816968	1.732566739	-0.860542248	-0.926768515	0.563020828	-0.966515865	-0.921103695	0.395078531	-0.34669221	0.272420696	-0.858030444	-0.83847849	1.048090763
[truncated: 302 more columns]
