# Supplementary material for: Genomic prediction models for traits differing in heritability for soybean, rice, and maize
Source: BMC Plant Biol. 2022 Feb 26;22:87. doi: 10.1186/s12870-022-03479-y (PMC8881851; doi:10.1186/s12870-022-03479-y)
Supplement: Supplementary file 3 — Additional file 3. Zip file containing genotypic and phenotypic data files for three datasets: soybean, two traits (δ 13C and CW) and 42,509 SNPs for 346 accessions; maize, two traits (DT and EH) and 50,896 SNPs for 273 accessions; rice, two traits (PPP and SPP) and 44,100 markers from two projects: OryzaSNP project and OMAP project. [file 12870_2022_3479_MOESM3_ESM.zip › Rice.hmp.txt]

rs#	allele	chromo	pos	strand	assembly#	center	protLSID	assayLSID	panel	Qccode	081215-A05	081215-A06	081215-A07	081215-A08	090414-A09	090414-A10	090105-A02	090105-A03	090325-A05	090818-A02	090226-A10	081215-A10	081215-A12	090414-B01	081216-D01	090818-A03	090414-B02	081216-D03	081216-D04	090414-B04	081216-D05	081216-D06	081216-D07	090414-B05	090818-A04	081216-D08	090325-A06	090325-A07	090414-B06	090414-B07	090818-A05	090414-B08	090325-A08	090209-A04	090414-C02	090325-A09	090325-A10	090414-B11	090325-A11
SNP_1_13147	T/C	1	13147	+	NA	NA	NA	NA	NA	NA	T	C	C	C	C	T	T	T	T	T	C	T	C	T	C	C	T	T	T	T	T	T	T	C	T	T	T	C	C	T	T	C	T	T	C	C	C	C	C
SNP_1_73192	T/C	1	73192	+	NA	NA	NA	NA	NA	NA	T	C	C	C	C	T	T	T	T	T	C	T	C	T	C	C	T	T	T	T	T	T	T	C	T	T	T	C	C	T	T	C	T	T	C	C	C	C	C
SNP_1_74969	C/T	1	74969	+	NA	NA	NA	NA	NA	NA	C	C	C	T	C	C	C	C	C	C	C	C	T	C	T	C	C	C	C	C	C	C	C	C	C	C	C	T	C	C	C	C	C	C	C	T	C	T	T
SNP_1_75852	G/A	1	75852	+	NA	NA	NA	NA	NA	NA	G	A	A	G	A	G	G	G	G	G	A	G	G	G	G	A	G	G	G	G	G	G	G	A	G	G	G	G	A	G	G	A	G	G	A	G	A	G	G
SNP_1_75953	T/G	1	75953	+	NA	NA	NA	NA	NA	NA	T	G	G	G	G	T	T	T	T	T	G	T	G	T	G	G	T	T	T	T	T	T	T	G	T	T	T	G	G	T	T	G	T	T	G	G	G	G	G
SNP_1_91016	A/G	1	91016	+	NA	NA	NA	NA	NA	NA	A	N	G	A	G	A	A	A	A	A	G	A	N	A	N	G	A	A	A	A	A	A	A	G	A	A	A	N	G	A	A	G	A	A	G	N	G	N	N
SNP_1_146625	C/T	1	146625	+	NA	NA	NA	NA	NA	NA	C	C	C	T	C	C	C	C	C	C	C	C	T	C	T	C	C	C	C	C	C	C	C	C	C	C	C	T	C	C	C	C	C	C	C	T	C	T	T
SNP_1_149005	T/G	1	149005	+	NA	NA	NA	NA	NA	NA	T	G	G	G	G	T	T	T	T	T	G	T	G	T	G	G	T	T	T	T	T	T	T	G	T	T	T	G	G	T	T	G	T	T	G	G	G	G	G
SNP_1_149754	A/T	1	149754	+	NA	NA	NA	NA	NA	NA	A	T	T	T	T	A	A	A	A	A	T	A	T	A	T	T	A	A	A	A	A	A	A	T	A	A	A	T	T	A	A	T	A	A	T	T	T	T	T
SNP_1_151492	A/G	1	151492	+	NA	NA	NA	NA	NA	NA	A	G	G	A	G	A	A	A	A	A	G	A	A	A	A	G	A	A	A	A	A	A	A	G	A	A	A	A	G	A	A	G	A	A	G	A	G	A	A
SNP_1_152899	G/A	1	152899	+	NA	NA	NA	NA	NA	NA	G	G	G	N	G	G	G	G	G	G	G	N	A	G	N	G	G	G	G	G	G	G	G	G	G	G	G	A	G	G	G	G	G	G	G	N	G	A	N
SNP_1_172755	C/T	1	172755	+	NA	NA	NA	NA	NA	NA	C	C	C	C	C	C	C	C	C	C	C	C	C	C	C	C	C	C	C	C	C	C	C	T	C	C	C	C	T	C	C	C	N	C	C	C	C	C	C
SNP_1_172923	C/T	1	172923	+	NA	NA	NA	NA	NA	NA	C	C	C	C	C	T	T	C	C	C	C	C	C	C	N	C	C	T	C	C	C	C	C	C	T	C	C	C	C	T	C	C	T	T	C	C	C	C	C
SNP_1_173692	A/T	1	173692	+	NA	NA	NA	NA	NA	NA	A	T	T	A	T	A	A	A	A	A	T	A	A	A	A	T	A	A	A	A	A	A	A	T	A	A	A	A	T	A	A	T	A	N	T	A	T	A	A
SNP_1_195327	T/C	1	195327	+	NA	NA	NA	NA	NA	NA	T	C	C	C	C	T	N	T	T	T	C	T	C	T	C	C	T	T	T	T	T	T	T	N	T	T	T	C	C	C	T	C	T	C	C	C	C	C	C
SNP_1_199011	T/C	1	199011	+	NA	NA	NA	NA	NA	NA	T	T	T	T	T	T	T	T	T	T	T	T	T	T	T	T	T	T	T	T	T	T	T	C	T	T	T	T	C	C	T	T	T	C	T	T	T	T	T
SNP_1_202999	T/A	1	202999	+	NA	NA	NA	NA	NA	NA	T	T	T	A	T	T	T	T	T	T	T	T	A	T	A	T	T	T	T	T	T	T	T	T	T	T	T	A	T	T	T	T	T	T	T	A	T	A	A
SNP_1_203126	A/C	1	203126	+	NA	NA	NA	NA	NA	NA	A	C	C	C	C	A	A	N	A	A	C	A	C	A	C	C	A	A	A	A	A	A	A	C	A	A	A	C	C	C	A	C	A	C	C	C	C	C	C
SNP_1_205867	A/G	1	205867	+	NA	NA	NA	NA	NA	NA	A	G	G	G	G	A	A	A	A	A	G	A	G	A	G	G	A	A	A	A	A	A	A	G	A	A	A	G	G	G	A	G	A	G	G	G	G	G	G
SNP_1_212693	G/T	1	212693	+	NA	NA	NA	NA	NA	NA	G	T	T	G	T	G	G	G	G	G	T	G	G	G	G	T	G	G	G	G	G	G	G	T	G	G	G	G	T	T	G	T	G	T	T	G	T	G	G
SNP_1_212714	T/C	1	212714	+	NA	NA	NA	NA	NA	NA	T	C	C	T	C	T	T	T	T	T	C	T	T	T	T	C	T	T	T	T	T	T	T	C	T	T	T	T	C	C	T	C	T	C	C	T	C	T	T
SNP_1_257707	A/G	1	257707	+	NA	NA	NA	NA	NA	NA	A	A	A	G	A	A	A	A	A	A	A	A	G	A	G	A	A	A	A	A	A	A	A	A	A	A	A	G	A	A	A	A	A	A	A	G	A	G	G
SNP_1_260829	T/G	1	260829	+	NA	NA	NA	NA	NA	NA	T	G	G	G	G	T	T	T	T	T	G	T	G	T	G	G	T	T	T	T	T	T	T	G	T	T	T	G	G	G	T	G	T	G	G	G	G	G	G
SNP_1_263568	A/G	1	263568	+	NA	NA	NA	NA	NA	NA	A	A	G	A	G	A	A	A	A	A	G	A	A	A	A	G	A	A	A	A	A	A	A	N	A	A	A	A	G	G	A	G	A	G	G	A	G	A	A
SNP_1_263620	C/T	1	263620	+	NA	NA	NA	NA	NA	NA	C	C	C	T	C	C	C	C	C	C	C	C	T	C	T	C	C	C	C	C	C	C	C	C	C	C	C	T	C	C	C	C	C	C	C	T	C	T	T
SNP_1_266818	T/A	1	266818	+	NA	NA	NA	NA	NA	NA	T	A	A	T	A	T	T	T	T	T	A	T	T	T	T	A	T	T	T	T	T	T	T	A	T	T	T	T	A	A	T	A	T	A	A	T	A	T	T
SNP_1_267840	T/G	1	267840	+	NA	NA	NA	NA	NA	NA	T	G	G	G	G	T	T	T	T	T	G	T	G	T	G	G	T	T	T	T	T	T	T	G	T	T	T	G	G	G	T	G	T	N	G	G	G	G	G
SNP_1_293504	A/G	1	293504	+	NA	NA	NA	NA	NA	NA	A	A	A	G	A	A	A	A	A	A	A	A	G	A	G	A	A	A	A	A	A	A	A	A	A	A	A	G	A	A	A	A	A	A	A	G	A	G	G
SNP_1_320576	T/C	1	320576	+	NA	NA	NA	NA	NA	NA	T	C	C	C	C	T	T	T	T	T	C	T	C	T	C	C	T	T	T	T	T	T	T	C	C	T	T	C	C	C	T	C	T	C	C	C	C	C	C
SNP_1_325596	T/G	1	325596	+	NA	NA	NA	NA	NA	NA	T	G	G	G	G	T	T	T	T	T	G	T	G	T	N	G	T	T	T	T	T	T	T	G	G	T	T	N	G	G	T	G	T	G	G	G	G	N	N
SNP_1_327764	C/A	1	327764	+	NA	NA	NA	NA	NA	NA	C	C	C	A	C	C	C	C	C	C	C	C	A	C	A	C	C	C	C	C	C	C	C	C	C	C	C	A	C	C	C	C	C	C	C	A	C	A	A
SNP_1_330743	C/G	1	330743	+	NA	NA	NA	NA	NA	NA	C	C	C	G	C	C	C	C	C	C	C	C	G	C	G	C	C	C	C	C	C	C	C	C	C	C	C	G	C	C	C	C	C	C	C	G	C	G	G
SNP_1_334191	A/G	1	334191	+	NA	NA	NA	NA	NA	NA	A	G	G	G	G	A	A	A	A	A	G	A	G	A	G	G	A	A	A	A	A	A	A	G	G	A	A	G	G	G	A	G	A	G	G	G	G	G	G
SNP_1_337497	G/C	1	337497	+	NA	NA	NA	NA	NA	NA	G	C	C	G	C	G	G	G	G	N	C	G	G	G	G	C	G	G	G	G	G	G	G	C	C	G	G	G	C	C	G	C	G	C	C	G	C	G	G
SNP_1_337759	C/T	1	337759	+	NA	NA	NA	NA	NA	NA	C	T	T	C	T	C	C	C	C	C	T	C	C	C	C	T	C	C	C	C	C	C	C	T	T	C	C	C	N	T	C	T	C	T	T	C	T	C	C
SNP_1_347351	G/A	1	347351	+	NA	NA	NA	NA	NA	NA	G	A	G	G	G	G	G	G	G	G	G	G	G	G	G	G	G	G	G	G	G	G	G	A	A	G	G	G	A	A	G	G	G	A	G	G	G	G	G
SNP_1_362376	G/A	1	362376	+	NA	NA	NA	NA	NA	NA	G	A	A	G	A	G	G	G	G	G	A	G	G	G	G	A	G	G	G	G	G	G	G	A	A	G	G	G	A	A	G	A	G	A	A	G	A	G	G
SNP_1_373610	C/T	1	373610	+	NA	NA	NA	NA	NA	NA	C	T	T	T	T	C	C	C	C	C	T	C	T	C	T	T	C	C	C	C	C	C	C	T	T	C	C	T	T	T	C	T	C	T	T	T	T	T	T
SNP_1_374285	T/C	1	374285	+	NA	NA	NA	NA	NA	NA	T	N	T	C	T	T	T	T	T	T	T	T	C	T	C	T	T	T	T	T	T	T	T	T	N	T	T	C	N	N	T	T	T	N	T	C	T	C	C
SNP_1_382818	C/T	1	382818	+	NA	NA	NA	NA	NA	NA	C	C	C	T	C	C	C	C	C	C	C	C	T	C	T	C	C	C	C	C	C	C	C	C	C	C	C	T	C	C	C	T	C	C	T	T	C	T	T
SNP_1_382993	C/T	1	382993	+	NA	NA	NA	NA	NA	NA	C	T	C	C	C	C	C	C	C	C	C	C	C	C	C	C	C	C	C	C	C	C	C	T	T	C	C	C	T	T	C	C	C	T	C	C	C	C	C
SNP_1_400383	T/C	1	400383	+	NA	NA	NA	NA	NA	NA	T	C	C	C	C	T	T	T	T	T	C	T	C	T	N	N	T	T	T	T	T	T	T	C	C	T	T	N	C	C	T	C	T	C	C	C	C	N	C
SNP_1_400599	T/G	1	400599	+	NA	NA	NA	NA	NA	NA	T	G	G	G	G	T	T	T	T	T	G	T	G	T	T	G	T	T	T	T	T	T	T	G	G	T	T	G	G	G	T	G	T	G	G	G	G	G	G
SNP_1_414855	G/A	1	414855	+	NA	NA	NA	NA	NA	NA	G	G	G	G	G	G	G	G	G	G	G	G	G	G	G	G	G	G	G	G	G	G	G	G	G	G	G	G	G	G	G	G	G	G	G	G	G	G	G
SNP_1_421263	T/C	1	421263	+	NA	NA	NA	NA	NA	NA	T	T	T	T	T	T	T	T	T	T	T	T	T	T	T	T	T	T	T	T	T	T	T	C	C	T	T	T	C	C	T	T	T	T	T	T	T	T	T
SNP_1_422620	T/G	1	422620	+	NA	NA	NA	NA	NA	NA	T	G	G	G	G	T	T	N	T	T	G	T	G	T	G	G	T	T	T	T	T	T	T	G	G	T	T	G	G	G	T	G	T	G	G	G	T	G	G
SNP_1_424825	G/T	1	424825	+	NA	NA	NA	NA	NA	NA	G	T	T	T	T	G	G	G	G	G	T	G	T	G	T	T	G	G	G	G	G	G	G	T	T	G	G	T	T	T	G	T	G	T	T	T	G	T	T
SNP_1_425527	T/G	1	425527	+	NA	NA	NA	NA	NA	NA	T	G	G	G	G	T	T	T	T	T	G	T	G	T	G	G	T	T	T	T	T	T	T	G	G	T	T	G	G	G	T	G	T	G	G	G	T	G	G
SNP_1_478157	T/G	1	478157	+	NA	NA	NA	NA	NA	NA	T	T	T	T	T	T	N	N	T	T	T	T	T	N	T	T	T	T	T	T	T	T	T	T	T	T	T	G	T	T	T	G	T	T	G	T	N	T	G
SNP_1_481214	C/T	1	481214	+	NA	NA	NA	NA	NA	NA	C	C	C	T	C	C	C	C	C	C	C	C	T	C	C	C	C	C	C	C	C	C	C	C	C	C	C	T	C	C	C	T	C	C	T	T	C	C	T
SNP_1_481261	G/A	1	481261	+	NA	NA	NA	NA	NA	NA	G	A	A	A	A	G	G	G	G	G	A	G	A	G	A	A	G	G	G	G	G	G	G	A	A	G	G	A	A	A	G	A	G	A	A	A	G	A	A
SNP_1_481948	T/C	1	481948	+	NA	NA	NA	NA	NA	NA	T	T	C	N	C	T	T	T	T	T	C	T	N	T	T	N	T	T	T	T	T	T	T	T	T	T	T	C	T	T	T	C	T	T	N	N	T	N	C
SNP_1_503289	T/A	1	503289	+	NA	NA	NA	NA	NA	NA	T	A	T	T	T	T	T	T	T	T	T	T	T	T	T	T	T	T	T	T	T	T	T	A	A	T	T	T	A	A	T	T	T	A	T	T	T	T	T
SNP_1_513225	A/G	1	513225	+	NA	NA	NA	NA	NA	NA	A	G	G	G	G	A	A	A	A	A	G	A	G	A	G	G	A	A	A	A	A	A	A	G	G	A	A	G	G	G	A	G	A	G	N	G	A	G	G
SNP_1_514673	G/A	1	514673	+	NA	NA	NA	NA	NA	NA	G	G	G	A	G	G	G	G	G	G	A	G	A	G	G	A	G	G	G	G	G	G	G	G	G	G	G	A	G	G	G	A	G	G	A	A	G	G	A
SNP_1_522844	A/G	1	522844	+	NA	NA	NA	NA	NA	NA	A	G	G	A	G	A	A	A	A	A	A	A	A	A	A	A	A	A	A	A	A	A	A	G	G	A	A	A	G	G	A	A	A	G	A	A	A	A	A
SNP_1_524146	C/T	1	524146	+	NA	NA	NA	NA	NA	NA	C	T	T	T	T	C	C	T	C	C	T	C	T	C	N	T	C	C	C	C	C	C	C	T	T	C	C	T	N	T	C	T	C	N	T	T	C	T	T
SNP_1_524466	A/G	1	524466	+	NA	NA	NA	NA	NA	NA	A	G	G	G	G	A	A	A	A	A	G	A	G	A	G	G	A	A	A	A	A	A	A	G	G	A	A	G	G	G	A	G	A	G	G	G	A	G	G
SNP_1_535093	A/G	1	535093	+	NA	NA	NA	NA	NA	NA	A	G	G	G	G	A	A	N	A	A	G	A	G	A	A	G	A	A	A	A	A	A	A	G	G	A	A	G	G	G	A	G	A	N	G	G	A	G	G
SNP_1_539150	A/T	1	539150	+	NA	NA	NA	NA	NA	NA	A	A	A	T	A	A	A	A	A	A	T	A	T	A	A	T	A	A	A	A	A	A	A	A	A	A	A	T	A	A	A	T	A	A	T	T	A	A	T
SNP_1_539282	C/T	1	539282	+	NA	NA	NA	NA	NA	NA	C	T	T	T	T	C	C	C	C	C	T	C	T	C	C	T	C	C	C	C	C	C	C	T	T	C	C	T	T	T	C	T	C	T	T	T	C	T	T
SNP_1_550974	G/A	1	550974	+	NA	NA	NA	NA	NA	NA	A	G	G	G	G	G	G	G	G	G	G	G	G	G	G	G	G	G	G	G	G	G	G	G	G	A	A	G	G	G	A	G	G	G	G	G	G	G	G
SNP_1_551907	G/A	1	551907	+	NA	NA	NA	NA	NA	NA	G	A	A	A	A	G	G	G	G	G	A	G	A	G	G	A	G	G	G	G	G	G	G	A	A	G	G	A	A	A	G	A	G	A	A	A	G	A	A
SNP_1_553803	A/T	1	553803	+	NA	NA	NA	NA	NA	NA	A	T	A	T	A	A	A	A	A	A	T	A	T	A	A	T	A	A	A	A	A	A	A	A	A	A	A	T	A	A	A	T	A	T	T	T	A	T	T
SNP_1_556663	T/G	1	556663	+	NA	NA	NA	NA	NA	NA	T	G	G	G	G	T	T	T	T	T	G	T	G	T	T	G	T	T	T	T	T	T	T	T	T	T	T	G	T	T	T	G	T	G	G	G	T	G	G
SNP_1_558522	T/C	1	558522	+	NA	NA	NA	NA	NA	NA	T	T	T	T	T	T	T	T	T	T	T	T	T	T	T	T	T	T	T	T	T	T	T	T	T	T	T	T	T	T	T	T	T	T	T	T	T	T	T
SNP_1_565800	C/T	1	565800	+	NA	NA	NA	NA	NA	NA	C	T	T	C	T	C	C	C	C	C	C	C	C	C	C	C	C	C	C	C	C	C	C	T	T	C	C	C	T	T	C	C	C	T	C	C	C	C	C
SNP_1_585888	T/G	1	585888	+	NA	NA	NA	NA	NA	NA	T	T	T	T	T	T	T	T	T	T	T	T	T	T	N	T	T	T	T	T	N	T	T	T	T	T	T	T	N	T	T	T	T	T	T	T	N	T	T
SNP_1_587347	T/C	1	587347	+	NA	NA	NA	NA	NA	NA	T	N	C	C	C	T	T	T	T	T	C	T	C	T	C	C	T	T	T	T	T	T	T	C	C	T	T	C	C	C	T	C	T	N	C	C	T	C	C
SNP_1_588688	G/A	1	588688	+	NA	NA	NA	NA	NA	NA	G	N	G	G	G	N	G	G	G	G	G	G	G	N	G	G	N	G	G	G	G	G	G	G	G	G	G	G	N	G	G	G	G	N	N	G	G	G	G
SNP_1_589428	A/G	1	589428	+	NA	NA	NA	NA	NA	NA	A	N	G	G	G	A	A	A	A	A	G	A	G	A	G	G	A	A	A	A	A	A	A	G	G	A	A	G	G	G	A	G	A	N	G	G	A	G	G
SNP_1_591188	T/C	1	591188	+	NA	NA	NA	NA	NA	NA	T	T	T	N	T	T	T	T	T	T	C	T	C	T	T	N	T	T	T	T	T	T	T	T	T	T	T	C	T	T	T	C	T	T	C	C	T	C	C
SNP_1_604886	T/A	1	604886	+	NA	NA	NA	NA	NA	NA	T	A	T	T	T	T	T	T	T	T	T	T	T	T	T	T	T	T	T	T	T	T	T	A	A	T	T	T	A	A	T	T	T	A	T	T	T	T	T
SNP_1_605246	G/T	1	605246	+	NA	NA	NA	NA	NA	NA	G	G	G	T	G	G	G	N	G	G	T	G	T	G	G	T	G	G	G	G	G	G	G	G	G	G	G	G	G	G	G	G	G	G	G	T	G	T	G
SNP_1_608381	C/T	1	608381	+	NA	NA	NA	NA	NA	NA	C	C	C	C	C	C	C	C	C	C	C	C	C	C	C	C	C	C	C	C	C	C	C	T	N	C	C	C	T	T	C	C	C	C	C	C	C	C	C
SNP_1_621002	T/C	1	621002	+	NA	NA	NA	NA	NA	NA	T	C	C	C	C	T	T	T	T	T	C	T	C	T	C	C	T	T	T	T	T	T	T	C	C	T	T	T	C	C	T	T	T	C	T	C	T	C	T
SNP_1_624141	G/A	1	624141	+	NA	NA	NA	NA	NA	NA	G	G	G	A	G	G	G	G	G	G	A	G	A	G	G	A	G	G	G	G	G	G	G	G	G	G	G	G	G	G	G	G	G	G	G	A	G	A	G
SNP_1_626883	T/C	1	626883	+	NA	NA	NA	NA	NA	NA	T	C	C	T	N	C	N	T	T	T	T	C	T	T	T	T	T	N	N	T	T	T	C	T	T	T	T	T	T	T	T	T	T	C	T	T	N	T	T
SNP_1_627774	T/C	1	627774	+	NA	NA	NA	NA	NA	NA	T	T	T	T	T	T	T	T	T	T	T	T	T	T	T	T	T	T	T	T	T	T	T	T	T	T	T	T	T	T	T	T	T	T	T	T	T	T	T
SNP_1_634206	T/A	1	634206	+	NA	NA	NA	NA	NA	NA	T	A	A	T	A	A	T	T	T	T	T	A	T	T	T	T	A	A	A	A	A	A	A	A	A	T	T	T	A	A	T	T	T	A	T	T	A	T	T
SNP_1_635265	C/A	1	635265	+	NA	NA	NA	NA	NA	NA	C	A	A	C	A	A	C	C	C	C	C	A	C	C	C	C	A	A	A	A	A	A	A	A	A	C	C	C	N	A	C	C	C	N	C	C	A	N	C
SNP_1_636795	T/C	1	636795	+	NA	NA	NA	NA	NA	NA	T	T	T	T	T	T	T	T	T	T	C	T	T	T	T	N	T	T	T	T	T	T	T	T	T	T	T	T	T	T	T	T	T	N	T	T	T	C	T
SNP_1_645772	T/A	1	645772	+	NA	NA	NA	NA	NA	NA	T	A	A	T	A	A	T	T	T	T	A	A	T	T	N	A	A	A	A	A	A	A	A	A	A	T	T	T	A	A	T	T	T	A	T	T	A	A	T
SNP_1_646119	G/C	1	646119	+	NA	NA	NA	NA	NA	NA	C	G	G	C	G	G	C	C	C	C	G	G	C	C	G	G	G	G	G	G	G	G	G	G	G	C	C	C	G	G	C	C	C	G	C	C	G	G	C
SNP_1_652255	G/A	1	652255	+	NA	NA	NA	NA	NA	NA	G	G	G	G	G	G	G	G	G	G	G	G	G	G	N	G	G	G	G	G	G	G	G	N	N	G	G	G	N	N	G	G	G	G	G	G	G	G	G
SNP_1_652340	A/G	1	652340	+	NA	NA	NA	NA	NA	NA	A	A	A	A	A	A	N	N	N	A	N	N	A	N	G	A	A	A	A	N	N	A	A	N	A	A	A	A	N	N	N	A	A	N	A	A	A	A	A
SNP_1_654362	A/T	1	654362	+	NA	NA	NA	NA	NA	NA	T	A	A	T	A	A	T	A	T	T	A	A	T	T	A	A	A	A	A	A	A	A	A	A	A	T	T	T	A	A	T	T	T	A	T	T	A	A	T
SNP_1_656330	G/A	1	656330	+	NA	NA	NA	NA	NA	NA	G	A	A	G	A	A	G	A	G	G	A	A	G	G	G	A	A	A	A	A	A	A	A	A	A	G	G	G	A	A	G	G	G	A	G	G	A	A	G
SNP_1_657891	A/G	1	657891	+	NA	NA	NA	NA	NA	NA	A	G	G	A	G	G	A	G	A	A	G	G	A	A	A	G	G	G	G	G	G	G	G	G	G	A	A	A	G	G	A	A	A	G	A	A	G	G	A
SNP_1_677092	G/C	1	677092	+	NA	NA	NA	NA	NA	NA	G	G	G	G	G	G	G	G	G	G	G	G	G	G	N	G	G	G	G	G	G	G	G	C	G	G	G	G	C	C	G	G	G	G	G	G	G	G	G
SNP_1_684232	G/C	1	684232	+	NA	NA	NA	NA	NA	NA	G	G	G	G	G	G	G	G	G	G	C	G	G	G	N	C	G	G	G	G	G	G	G	G	G	G	G	G	G	G	G	G	N	G	G	G	G	C	G
SNP_1_716463	T/C	1	716463	+	NA	NA	NA	NA	NA	NA	T	C	C	T	C	C	T	T	T	T	C	C	T	T	T	C	C	C	C	C	C	C	C	C	C	T	T	T	C	C	T	T	T	C	T	T	C	C	T
SNP_1_720673	A/G	1	720673	+	NA	NA	NA	NA	NA	NA	A	A	A	A	A	A	A	A	A	A	G	A	A	A	A	G	A	A	A	A	A	A	A	A	A	A	A	A	A	A	A	A	A	A	A	A	A	G	A
SNP_1_721567	G/T	1	721567	+	NA	NA	NA	NA	NA	NA	G	G	T	G	T	T	G	G	G	G	T	T	G	G	G	T	T	T	T	T	T	T	T	G	G	G	G	G	G	G	G	G	G	T	G	G	T	T	G
SNP_1_721981	C/T	1	721981	+	NA	NA	NA	NA	NA	NA	T	C	C	T	C	C	T	C	C	T	C	C	T	C	C	C	C	C	C	C	C	C	C	C	C	T	T	T	C	C	T	T	T	C	T	T	C	C	T
SNP_1_722307	A/G	1	722307	+	NA	NA	NA	NA	NA	NA	A	A	A	A	A	A	A	N	G	A	A	A	A	G	A	A	A	A	A	A	A	A	A	A	A	A	A	A	A	A	A	A	A	A	A	A	A	A	A
SNP_1_722787	G/C	1	722787	+	NA	NA	NA	NA	NA	NA	G	C	C	G	C	C	G	C	G	G	C	C	G	G	G	C	C	C	C	C	C	C	C	C	C	G	G	G	C	C	G	G	G	C	G	G	C	C	G
SNP_1_723562	C/A	1	723562	+	NA	NA	NA	NA	NA	NA	C	A	C	C	C	C	C	A	A	C	C	C	C	A	A	C	C	C	C	C	C	C	C	A	A	C	C	C	A	A	C	C	C	C	C	C	C	C	C
SNP_1_726631	C/G	1	726631	+	NA	NA	NA	NA	NA	NA	C	C	G	C	G	G	C	C	C	C	G	N	C	C	C	N	G	G	G	G	G	G	N	C	C	C	C	C	C	C	C	C	C	G	C	C	N	G	C
SNP_1_740171	T/C	1	740171	+	NA	NA	NA	NA	NA	NA	C	C	T	C	T	T	C	N	N	C	T	T	C	T	C	N	T	T	T	T	T	T	T	C	C	C	C	C	C	C	C	C	C	T	C	C	T	T	C
SNP_1_740575	T/G	1	740575	+	NA	NA	NA	NA	NA	NA	G	G	T	G	T	T	G	G	T	G	T	T	G	T	T	T	T	T	T	T	T	T	T	T	T	G	G	G	G	G	G	G	G	T	G	G	T	T	G
SNP_1_740630	G/C	1	740630	+	NA	NA	NA	NA	NA	NA	G	G	G	G	G	G	N	G	C	G	G	G	G	C	G	G	G	G	G	G	G	G	G	N	N	G	G	G	N	G	G	G	G	G	G	G	G	N	G
SNP_1_741009	C/T	1	741009	+	NA	NA	NA	NA	NA	NA	C	C	T	C	T	T	C	C	T	C	C	T	C	T	C	C	T	T	T	T	T	T	T	C	C	C	C	C	C	C	C	C	C	T	C	C	T	C	C
SNP_1_741205	T/G	1	741205	+	NA	NA	NA	NA	NA	NA	T	T	G	T	G	G	T	T	T	T	T	G	T	T	T	T	G	G	G	G	G	G	G	T	T	T	T	T	T	T	T	T	T	G	T	T	G	T	T
SNP_1_742351	C/T	1	742351	+	NA	NA	NA	NA	NA	NA	C	C	T	C	T	T	C	C	T	C	C	T	C	T	C	C	T	T	T	T	T	T	T	C	C	C	C	C	C	N	C	C	C	T	C	C	T	C	C
SNP_1_743793	C/T	1	743793	+	NA	NA	NA	NA	NA	NA	T	C	C	C	C	C	N	C	C	T	C	C	C	C	T	C	C	C	C	C	C	C	C	C	C	N	T	C	C	C	T	C	T	C	N	C	C	C	N
SNP_1_743887	C/T	1	743887	+	NA	NA	NA	NA	NA	NA	C	C	N	C	T	T	C	C	T	C	C	T	C	T	C	C	T	N	N	T	T	T	T	C	C	C	C	C	C	C	C	C	C	T	C	C	T	C	C
SNP_1_789202	C/T	1	789202	+	NA	NA	NA	NA	NA	NA	C	C	T	C	T	T	C	C	C	N	C	T	C	C	C	C	T	T	T	T	T	T	T	N	C	C	C	N	C	N	C	C	C	N	C	N	T	C	C
SNP_1_793207	A/G	1	793207	+	NA	NA	NA	NA	NA	NA	G	G	A	G	A	A	G	G	A	G	A	A	G	A	G	A	A	A	A	A	A	A	A	G	G	G	G	G	G	G	G	G	G	A	N	G	A	A	G
SNP_1_841232	C/G	1	841232	+	NA	NA	NA	NA	NA	NA	G	G	C	C	C	C	G	C	C	G	C	C	C	C	C	C	C	C	C	C	C	C	C	G	G	G	G	C	G	G	G	C	G	C	C	C	C	C	C
SNP_1_841564	C/T	1	841564	+	NA	NA	NA	NA	NA	NA	N	N	C	T	C	C	N	T	C	N	N	C	T	C	T	T	C	C	C	C	C	C	C	C	N	N	N	T	N	N	N	T	N	C	T	T	C	T	T
SNP_1_842939	G/A	1	842939	+	NA	NA	NA	NA	NA	NA	G	G	G	G	G	G	G	G	G	G	A	G	G	G	G	G	G	G	G	G	G	G	G	G	G	G	G	G	G	G	G	G	G	G	G	G	G	A	G
SNP_1_846800	C/G	1	846800	+	NA	NA	NA	NA	NA	NA	C	G	C	C	C	C	C	C	C	C	C	N	C	C	G	C	N	C	C	C	C	C	N	G	G	C	C	C	G	G	C	C	C	C	C	C	C	C	C
SNP_1_851786	A/T	1	851786	+	NA	NA	NA	NA	NA	NA	T	T	A	A	A	A	T	A	T	T	A	A	A	T	T	A	A	A	A	A	A	A	A	T	N	T	T	A	T	T	N	A	N	A	A	A	A	A	A
SNP_1_852979	G/A	1	852979	+	NA	NA	NA	NA	NA	NA	G	G	G	G	G	G	G	G	A	G	G	G	G	A	G	G	G	G	G	G	G	G	G	G	G	G	G	G	G	G	N	G	G	G	G	G	G	G	G
SNP_1_853111	T/C	1	853111	+	NA	NA	NA	NA	NA	NA	T	T	C	T	C	C	T	T	T	T	T	C	T	T	T	T	C	C	C	C	C	C	C	T	T	T	T	T	N	T	T	T	T	N	T	T	C	T	T
SNP_1_853376	A/G	1	853376	+	NA	NA	NA	NA	NA	NA	A	A	A	G	A	A	A	G	A	A	A	A	G	A	A	G	A	A	A	A	A	A	A	A	A	A	A	G	A	A	A	G	A	A	G	G	A	A	G
SNP_1_854846	G/T	1	854846	+	NA	NA	NA	NA	NA	NA	T	T	G	G	G	G	T	G	T	T	G	G	G	T	N	G	G	G	G	G	G	G	G	T	T	T	T	G	T	T	T	G	T	G	G	G	G	G	G
SNP_1_857144	T/C	1	857144	+	NA	NA	NA	NA	NA	NA	T	N	T	C	T	T	T	C	T	T	C	T	C	T	N	C	T	T	T	T	T	T	T	N	N	T	T	C	N	N	T	C	T	T	C	C	T	C	C
SNP_1_857563	C/G	1	857563	+	NA	NA	NA	NA	NA	NA	C	C	G	C	G	G	C	C	C	C	C	G	C	C	N	C	G	G	G	G	G	G	G	C	C	C	C	C	C	C	C	C	C	G	C	C	G	C	C
SNP_1_860731	G/A	1	860731	+	NA	NA	NA	NA	NA	NA	A	A	G	G	G	G	A	G	N	A	G	G	N	N	G	G	G	G	G	G	G	G	G	N	A	A	A	N	N	A	N	N	A	G	G	N	G	G	G
SNP_1_863174	T/C	1	863174	+	NA	NA	NA	NA	NA	NA	T	T	T	C	T	T	T	C	T	T	C	T	C	T	N	C	T	T	T	T	T	T	T	T	T	T	T	C	T	T	T	C	T	T	C	C	T	C	C
SNP_1_874021	G/A	1	874021	+	NA	NA	NA	NA	NA	NA	G	G	G	A	G	G	G	A	G	G	A	G	A	G	G	A	G	G	G	G	G	G	G	G	G	G	G	A	G	G	G	A	G	G	A	A	G	A	A
SNP_1_921195	G/A	1	921195	+	NA	NA	NA	NA	NA	NA	G	G	G	G	G	G	G	G	G	G	A	G	G	G	G	G	G	G	G	G	G	G	G	G	G	G	G	G	G	G	G	G	G	G	G	G	G	A	G
SNP_1_922418	G/A	1	922418	+	NA	NA	NA	NA	NA	NA	G	N	G	G	G	G	G	G	G	G	G	G	G	G	G	G	G	G	G	G	G	G	G	A	A	G	G	G	N	A	G	G	G	G	G	G	G	G	G
SNP_1_923297	C/T	1	923297	+	NA	NA	NA	NA	NA	NA	C	C	T	C	T	T	C	N	C	C	C	T	C	C	C	C	T	T	T	T	T	T	T	C	C	C	C	C	C	C	C	C	C	T	C	C	T	C	C
SNP_1_923560	G/A	1	923560	+	NA	NA	NA	NA	NA	NA	A	G	G	A	G	G	A	A	G	A	G	G	A	G	G	A	G	G	G	G	G	G	G	G	G	A	A	A	G	G	A	A	A	G	A	A	G	G	A
SNP_1_923986	A/T	1	923986	+	NA	NA	NA	NA	NA	NA	A	A	A	A	A	A	A	A	T	A	A	A	A	T	A	A	A	A	A	A	A	A	A	A	A	A	A	A	A	A	A	A	A	A	A	A	A	A	A
SNP_1_924152	T/A	1	924152	+	NA	NA	NA	NA	NA	NA	T	T	T	T	T	T	T	T	A	T	T	T	T	A	T	T	T	T	T	T	T	T	T	T	T	T	T	T	T	T	T	T	T	T	T	T	T	T	T
SNP_1_924341	G/A	1	924341	+	NA	NA	NA	NA	NA	NA	G	G	G	G	G	G	G	G	A	G	G	G	G	A	G	G	G	G	G	G	G	G	G	G	G	G	G	G	G	G	G	G	G	G	G	G	G	G	G
SNP_1_924398	C/T	1	924398	+	NA	NA	NA	NA	NA	NA	T	C	C	T	C	C	T	T	C	T	C	C	T	C	C	T	C	C	C	C	C	C	C	C	C	T	T	T	C	C	T	T	T	C	T	T	C	C	T
SNP_1_924532	A/C	1	924532	+	NA	NA	NA	NA	NA	NA	A	A	C	A	C	C	N	N	N	N	C	C	A	A	A	A	C	C	C	C	C	C	C	N	A	A	A	A	N	A	A	A	A	C	N	A	C	C	A
SNP_1_924715	C/T	1	924715	+	NA	NA	NA	NA	NA	NA	T	C	C	C	C	C	N	C	C	T	C	C	C	C	C	C	C	C	C	C	C	C	C	C	C	T	T	C	C	C	T	C	T	C	C	C	C	C	C
SNP_1_927608	G/A	1	927608	+	NA	NA	NA	NA	NA	NA	G	G	G	A	G	G	G	A	A	G	G	G	A	A	G	A	G	G	G	G	G	G	G	G	G	G	G	A	G	G	G	A	G	G	A	A	G	G	A
SNP_1_929007	C/G	1	929007	+	NA	NA	NA	NA	NA	NA	C	C	G	C	G	G	C	C	C	C	C	G	C	C	G	C	G	G	G	G	G	G	G	C	C	C	C	C	C	C	C	C	C	G	C	C	G	C	C
SNP_1_929166	A/C	1	929166	+	NA	NA	NA	NA	NA	NA	A	A	A	C	A	A	A	C	C	A	A	A	C	C	A	C	A	A	A	A	A	A	A	A	A	A	A	C	A	A	A	C	A	A	C	C	A	A	C
SNP_1_961973	A/G	1	961973	+	NA	NA	NA	NA	NA	NA	G	G	A	N	A	A	G	N	G	G	A	A	N	G	A	N	A	A	A	A	A	A	A	A	G	G	G	N	G	G	G	N	G	A	N	N	A	N	N
SNP_1_1003415	C/T	1	1003415	+	NA	NA	NA	NA	NA	NA	C	N	C	C	C	C	C	C	C	C	C	C	C	C	C	C	C	C	C	C	C	C	C	C	C	C	C	C	N	N	C	C	C	C	C	C	C	C	C
SNP_1_1003600	T/G	1	1003600	+	NA	NA	NA	NA	NA	NA	G	G	T	G	T	T	G	G	G	G	T	T	G	G	T	G	T	T	T	T	T	T	T	T	G	G	G	G	G	N	G	G	G	T	G	G	T	T	G
SNP_1_1004726	A/C	1	1004726	+	NA	NA	NA	NA	NA	NA	C	N	A	C	A	A	C	N	C	C	A	A	C	C	A	C	A	A	A	A	A	A	A	A	C	C	C	C	N	N	C	C	C	A	C	C	A	A	C
SNP_1_1007177	T/C	1	1007177	+	NA	NA	NA	NA	NA	NA	T	T	T	T	T	T	T	T	T	T	C	T	T	T	N	T	T	T	T	T	T	T	T	T	T	T	T	T	T	T	T	T	T	T	T	T	T	C	T
SNP_1_1008219	G/A	1	1008219	+	NA	NA	NA	NA	NA	NA	A	G	G	A	G	G	A	A	A	A	G	G	A	A	G	A	G	G	G	G	G	G	G	G	A	A	A	A	G	G	A	A	A	G	A	A	G	G	A
SNP_1_1009815	A/G	1	1009815	+	NA	NA	NA	NA	NA	NA	G	N	A	G	A	A	G	G	G	G	A	A	G	G	A	G	A	A	A	A	A	A	A	A	G	G	G	G	N	N	G	G	G	A	G	G	A	A	G
SNP_1_1010064	C/G	1	1010064	+	NA	NA	NA	NA	NA	NA	C	C	G	C	G	G	C	C	C	C	G	G	C	C	G	C	G	G	G	G	G	G	G	G	C	C	C	C	C	C	C	C	C	G	C	C	G	G	C
SNP_1_1012640	G/A	1	1012640	+	NA	NA	NA	NA	NA	NA	A	A	G	A	G	G	A	A	A	A	G	G	A	A	G	A	G	G	G	G	G	G	G	G	A	A	A	A	G	G	A	A	A	G	A	A	G	G	A
SNP_1_1038174	A/T	1	1038174	+	NA	NA	NA	NA	NA	NA	A	A	A	A	A	A	A	N	A	A	A	A	A	A	A	A	A	A	A	A	A	A	A	T	A	A	A	A	N	N	A	A	A	N	A	A	A	A	A
SNP_1_1039577	G/A	1	1039577	+	NA	NA	NA	NA	NA	NA	A	G	G	G	G	G	G	N	A	A	G	G	G	A	G	G	G	G	G	G	G	G	G	G	G	A	A	G	G	G	A	G	A	G	G	G	G	G	G
SNP_1_1039823	G/T	1	1039823	+	NA	NA	NA	NA	NA	NA	G	T	T	G	T	T	G	G	G	G	G	T	G	G	G	G	T	T	T	T	T	T	T	G	G	G	G	G	G	G	G	G	G	T	G	G	T	G	G
SNP_1_1040322	C/T	1	1040322	+	NA	NA	NA	NA	NA	NA	T	C	C	C	C	C	C	T	T	T	C	C	C	C	C	C	C	C	C	C	C	C	C	C	C	T	T	C	C	C	T	C	C	C	C	C	C	C	C
SNP_1_1042817	T/A	1	1042817	+	NA	NA	NA	NA	NA	NA	A	T	T	A	T	T	A	A	A	A	T	T	A	T	A	A	T	T	T	T	T	T	T	T	A	A	A	A	A	A	A	A	T	T	A	A	T	T	A
SNP_1_1042843	T/C	1	1042843	+	NA	NA	NA	NA	NA	NA	N	T	T	C	T	T	C	C	C	C	T	T	C	T	C	C	T	T	T	T	T	T	T	T	C	C	C	C	C	C	C	C	T	T	C	C	T	T	C
SNP_1_1043946	G/A	1	1043946	+	NA	NA	NA	NA	NA	NA	A	G	G	A	G	G	A	A	A	A	G	G	A	G	A	A	G	G	G	G	G	G	G	G	A	A	A	A	A	A	A	A	G	G	A	A	G	G	A
SNP_1_1044028	A/T	1	1044028	+	NA	NA	NA	NA	NA	NA	A	A	A	A	A	A	A	A	A	A	A	A	A	T	A	A	A	A	A	A	A	A	A	A	A	A	A	A	A	A	A	A	T	N	A	A	A	A	A
SNP_1_1045699	A/C	1	1045699	+	NA	NA	NA	NA	NA	NA	A	C	C	A	C	C	A	A	A	A	C	C	A	A	A	A	C	C	C	C	C	C	C	A	A	A	A	A	A	A	A	A	A	C	A	A	C	C	A
SNP_1_1052989	A/T	1	1052989	+	NA	NA	NA	NA	NA	NA	T	A	A	T	A	A	T	T	T	T	A	A	T	A	A	T	A	A	A	A	A	A	A	T	T	T	T	T	A	A	T	T	A	A	T	T	A	A	T
SNP_1_1053413	C/T	1	1053413	+	NA	NA	NA	NA	NA	NA	T	C	C	T	C	C	T	T	T	T	C	C	T	C	C	T	C	C	C	C	C	C	C	N	T	T	T	T	C	C	T	T	C	C	T	T	C	C	T
SNP_1_1053585	C/A	1	1053585	+	NA	NA	NA	NA	NA	NA	C	A	A	C	A	A	C	C	C	C	N	A	C	C	C	C	A	A	A	A	A	A	A	A	C	C	C	C	C	C	C	C	C	N	C	C	A	N	C
SNP_1_1058381	C/A	1	1058381	+	NA	NA	NA	NA	NA	NA	C	C	C	N	C	C	N	C	C	C	N	C	A	C	C	A	C	C	C	C	C	C	C	C	N	C	C	N	C	C	C	A	C	C	N	N	C	N	N
SNP_1_1059903	C/T	1	1059903	+	NA	NA	NA	NA	NA	NA	C	C	C	C	C	N	C	N	N	C	C	N	C	N	C	C	N	C	N	N	T	N	N	C	C	N	C	C	C	C	N	C	N	C	C	C	C	C	C
SNP_1_1072211	C/G	1	1072211	+	NA	NA	NA	NA	NA	NA	C	G	G	G	G	C	G	C	C	C	C	C	G	C	G	G	C	C	C	C	C	C	C	C	G	C	C	G	G	G	C	G	C	G	G	G	G	C	G
SNP_1_1087665	G/A	1	1087665	+	NA	NA	NA	NA	NA	NA	G	N	G	N	G	N	N	N	G	G	A	G	A	N	G	A	G	G	G	G	G	G	G	A	G	G	G	A	A	N	G	A	G	N	A	A	A	A	A
SNP_1_1090580	T/G	1	1090580	+	NA	NA	NA	NA	NA	NA	T	G	G	G	G	T	G	T	T	T	G	T	G	T	T	G	T	T	T	T	T	T	T	G	G	T	T	G	G	G	T	G	T	G	G	G	G	G	G
SNP_1_1091901	G/A	1	1091901	+	NA	NA	NA	NA	NA	NA	G	A	G	G	G	G	G	G	G	G	G	G	G	G	G	G	G	G	G	G	G	G	G	A	G	G	G	G	A	A	G	G	G	A	G	G	A	A	G
SNP_1_1093786	A/G	1	1093786	+	NA	NA	NA	NA	NA	NA	A	A	A	A	A	A	A	A	A	A	A	A	A	A	A	A	A	A	A	A	A	A	A	G	A	A	A	A	A	A	A	A	A	A	A	A	A	G	A
SNP_1_1094263	G/A	1	1094263	+	NA	NA	NA	NA	NA	NA	G	N	G	G	G	G	G	G	G	G	G	G	G	G	G	G	G	G	G	G	G	G	G	A	G	G	G	G	A	A	G	G	G	N	G	G	N	A	G
SNP_1_1094743	C/G	1	1094743	+	NA	NA	NA	NA	NA	NA	C	G	C	C	C	C	C	C	C	C	C	C	C	C	C	C	C	C	C	C	C	C	C	G	C	C	C	C	G	G	C	C	C	G	C	C	G	G	C
SNP_1_1095730	G/C	1	1095730	+	NA	NA	NA	NA	NA	NA	G	C	G	C	G	G	G	G	G	G	C	G	C	G	G	C	G	G	G	G	G	G	G	C	G	G	G	C	C	C	G	C	G	C	C	C	C	C	C
SNP_1_1120560	A/G	1	1120560	+	NA	NA	NA	NA	NA	NA	A	N	G	G	A	A	N	A	A	A	G	A	G	A	A	G	A	A	A	A	A	A	A	N	A	A	A	G	A	G	A	G	G	G	G	G	A	A	G
SNP_1_1120616	A/G	1	1120616	+	NA	NA	NA	NA	NA	NA	A	G	G	G	N	A	A	A	A	A	G	A	G	A	A	G	A	A	A	A	A	A	A	A	A	A	A	G	N	N	A	N	A	G	N	G	G	N	G
SNP_1_1121865	T/G	1	1121865	+	NA	NA	NA	NA	NA	NA	T	G	G	G	N	T	T	T	T	N	G	T	G	N	T	G	N	T	T	T	T	T	T	G	T	T	T	G	N	G	T	G	T	G	G	G	G	N	G
SNP_1_1122165	T/A	1	1122165	+	NA	NA	NA	NA	NA	NA	T	A	A	A	T	T	T	T	T	T	A	T	A	T	T	A	T	T	T	T	T	T	T	N	T	T	T	A	A	A	T	A	T	A	A	A	A	A	A
SNP_1_1123463	A/G	1	1123463	+	NA	NA	NA	NA	NA	NA	N	G	G	G	A	A	A	N	A	A	G	A	G	N	A	G	A	A	N	A	A	A	A	A	N	A	A	G	G	G	A	G	A	G	G	G	G	G	G
SNP_1_1123615	A/G	1	1123615	+	NA	NA	NA	NA	NA	NA	N	A	G	G	A	A	A	N	A	A	G	A	G	A	A	G	A	A	A	A	A	A	A	A	A	A	A	G	N	N	A	G	A	N	G	G	A	N	G
SNP_1_1124807	C/A	1	1124807	+	NA	NA	NA	NA	NA	NA	C	A	A	A	C	C	C	C	C	C	A	C	A	C	C	A	C	C	C	C	C	C	C	C	C	C	C	A	A	A	C	A	C	A	A	A	A	A	A
SNP_1_1149555	T/C	1	1149555	+	NA	NA	NA	NA	NA	NA	T	T	C	C	T	T	T	T	N	T	T	T	C	T	C	C	T	T	T	T	T	T	T	T	T	T	T	C	T	T	T	C	T	T	C	C	T	C	C
SNP_1_1164385	G/A	1	1164385	+	NA	NA	NA	NA	NA	NA	G	G	A	A	G	G	G	G	G	G	G	G	A	G	A	A	G	G	G	G	G	G	G	G	G	G	G	A	G	G	G	A	G	G	A	A	G	A	A
SNP_1_1164771	A/C	1	1164771	+	NA	NA	NA	NA	NA	NA	A	A	C	C	A	A	A	A	A	A	A	A	C	A	C	C	A	A	A	A	A	A	A	A	A	A	A	C	A	A	A	C	A	A	C	C	C	C	C
SNP_1_1166717	G/T	1	1166717	+	NA	NA	NA	NA	NA	NA	G	G	G	G	G	G	G	G	G	G	G	G	G	G	G	G	G	G	G	G	G	G	G	G	G	G	G	G	G	G	G	G	G	G	G	G	T	G	G
SNP_1_1167141	G/C	1	1167141	+	NA	NA	NA	NA	NA	NA	G	G	C	C	G	G	G	G	G	G	G	G	C	G	C	C	G	G	G	G	G	G	G	G	G	G	G	C	G	G	G	C	G	G	C	C	G	C	C
SNP_1_1167821	A/T	1	1167821	+	NA	NA	NA	NA	NA	NA	A	A	T	T	A	A	A	A	A	A	A	A	T	A	T	T	A	A	A	A	A	A	A	A	A	A	A	T	N	A	A	T	A	A	T	T	T	T	T
SNP_1_1168079	G/A	1	1168079	+	NA	NA	NA	NA	NA	NA	G	G	G	G	G	G	G	G	G	G	G	G	G	G	G	G	G	G	G	G	G	G	G	G	G	G	G	G	G	G	G	G	G	G	G	G	G	G	G
SNP_1_1168753	G/C	1	1168753	+	NA	NA	NA	NA	NA	NA	G	G	G	G	G	G	G	G	G	G	G	G	G	G	G	G	G	G	G	G	G	G	G	G	G	G	G	G	G	G	G	G	G	G	G	G	G	G	G
SNP_1_1169433	G/A	1	1169433	+	NA	NA	NA	NA	NA	NA	G	G	G	G	G	G	G	G	G	G	G	G	G	G	G	G	G	G	G	G	G	G	G	G	G	G	G	G	G	G	G	G	G	G	G	G	A	G	G
SNP_1_1169531	A/G	1	1169531	+	NA	NA	NA	NA	NA	NA	A	A	G	G	A	A	A	A	A	A	A	A	G	A	G	G	A	A	A	A	A	A	A	A	A	A	A	G	A	A	A	G	A	A	G	G	G	G	G
SNP_1_1172634	T/A	1	1172634	+	NA	NA	NA	NA	NA	NA	T	T	T	T	T	T	T	N	T	N	T	N	T	T	T	T	T	T	T	T	T	T	T	N	T	T	T	T	N	N	N	T	T	N	N	T	A	N	T
SNP_1_1174585	A/G	1	1174585	+	NA	NA	NA	NA	NA	NA	A	A	G	G	A	A	A	A	A	A	A	A	G	A	G	G	A	A	A	A	A	A	A	A	A	A	A	G	A	A	A	G	A	A	G	G	G	G	G
SNP_1_1175090	C/T	1	1175090	+	NA	NA	NA	NA	NA	NA	C	C	C	C	C	C	C	C	C	C	C	C	C	T	C	C	C	C	C	C	C	C	C	C	C	C	C	C	C	C	C	C	C	C	C	C	C	C	C
SNP_1_1176001	T/C	1	1176001	+	NA	NA	NA	NA	NA	NA	T	T	C	C	T	T	T	T	T	T	T	T	C	T	C	C	T	T	T	T	T	T	T	T	T	T	T	C	T	T	T	C	T	N	C	C	T	C	N
SNP_1_1201724	C/T	1	1201724	+	NA	NA	NA	NA	NA	NA	C	C	T	T	C	C	C	C	C	C	C	C	T	C	T	T	C	C	C	C	C	C	C	C	C	C	C	T	C	C	C	T	C	C	T	T	C	T	T
SNP_1_1227512	G/A	1	1227512	+	NA	NA	NA	NA	NA	NA	G	G	A	A	G	G	G	G	G	G	G	G	A	G	A	A	G	G	G	G	G	G	G	A	G	G	G	A	G	G	G	A	G	G	A	A	G	A	A
SNP_1_1248796	A/G	1	1248796	+	NA	NA	NA	NA	NA	NA	A	A	G	G	A	A	A	G	A	A	A	A	G	A	G	G	A	A	A	A	A	A	A	G	A	A	A	G	A	A	A	G	A	A	G	G	A	G	G
SNP_1_1248892	T/A	1	1248892	+	NA	NA	NA	NA	NA	NA	T	T	T	T	T	T	T	A	T	T	T	T	T	T	T	T	T	T	T	T	T	T	T	A	T	T	T	T	T	T	T	T	T	T	T	T	T	T	T
SNP_1_1287772	A/G	1	1287772	+	NA	NA	NA	NA	NA	NA	A	A	G	N	A	A	A	N	A	A	A	A	G	A	N	G	A	A	A	A	A	A	A	N	A	A	A	G	A	A	A	G	A	A	G	G	A	G	G
SNP_1_1290079	G/A	1	1290079	+	NA	NA	NA	NA	NA	NA	G	G	A	A	G	G	G	N	G	G	G	G	A	G	A	A	G	G	G	G	G	G	G	N	G	G	G	A	G	G	G	A	G	N	A	A	G	A	A
SNP_1_1292515	C/T	1	1292515	+	NA	NA	NA	NA	NA	NA	C	C	T	T	C	C	C	N	C	C	C	C	T	C	T	T	C	C	C	C	C	C	C	N	C	C	C	T	C	C	C	T	C	C	T	T	C	T	T
SNP_1_1326271	C/G	1	1326271	+	NA	NA	NA	NA	NA	NA	C	C	N	G	C	C	C	C	C	C	C	C	N	C	N	N	C	C	C	C	C	C	C	C	C	C	C	N	N	C	C	N	C	C	N	N	C	G	N
SNP_1_1337430	C/T	1	1337430	+	NA	NA	NA	NA	NA	NA	C	C	T	T	C	C	C	C	C	C	C	C	T	C	T	T	C	C	C	C	C	C	C	C	C	C	C	T	C	C	C	T	C	C	T	T	C	T	T
SNP_1_1357451	G/A	1	1357451	+	NA	NA	NA	NA	NA	NA	G	G	A	A	G	G	G	G	G	G	G	G	A	G	A	A	G	G	G	G	G	G	G	A	G	G	G	A	G	G	G	A	G	G	A	A	G	A	A
SNP_1_1401052	G/A	1	1401052	+	NA	NA	NA	NA	NA	NA	G	A	A	A	G	G	G	G	A	G	G	G	A	G	A	A	G	G	G	G	G	G	G	A	A	A	G	A	A	A	A	A	G	A	A	A	G	A	A
SNP_1_1402093	C/T	1	1402093	+	NA	NA	NA	NA	NA	NA	C	C	T	T	C	C	C	C	C	C	C	C	T	C	T	T	C	C	C	C	C	C	C	C	C	C	C	T	C	C	C	T	C	C	T	T	C	T	T
SNP_1_1406386	G/T	1	1406386	+	NA	NA	NA	NA	NA	NA	G	T	G	G	G	G	G	G	G	G	G	G	G	G	G	G	G	G	G	G	G	G	G	T	T	G	G	G	T	T	G	G	N	T	G	G	G	G	G
SNP_1_1408298	A/G	1	1408298	+	NA	NA	NA	NA	NA	NA	A	G	G	G	A	A	N	N	A	A	N	N	G	A	G	G	A	A	N	A	N	A	A	N	G	A	A	G	G	G	A	G	A	G	G	G	A	G	G
SNP_1_1415064	G/C	1	1415064	+	NA	NA	NA	NA	NA	NA	G	G	G	G	G	C	G	G	G	G	G	C	G	G	G	G	C	C	C	C	C	C	C	G	G	G	G	G	G	G	G	G	G	G	G	G	G	G	G
SNP_1_1416110	G/T	1	1416110	+	NA	NA	NA	NA	NA	NA	G	T	G	G	G	G	G	G	G	G	G	G	G	G	G	G	G	G	G	G	G	G	G	T	T	G	G	G	T	T	G	G	G	G	G	G	G	G	G
SNP_1_1429278	A/G	1	1429278	+	NA	NA	NA	NA	NA	NA	A	G	G	G	A	A	A	A	A	A	A	A	G	A	G	G	A	A	A	A	A	A	A	G	A	A	A	G	G	G	A	G	A	G	G	G	A	G	G
SNP_1_1430255	T/A	1	1430255	+	NA	NA	NA	NA	NA	NA	T	A	A	A	T	T	T	T	T	T	T	T	A	T	A	A	T	T	T	T	T	T	T	A	T	T	T	A	A	A	T	A	T	A	A	A	T	A	A
SNP_1_1437674	A/C	1	1437674	+	NA	NA	NA	NA	NA	NA	A	C	A	A	A	A	A	A	A	A	A	A	A	A	A	A	A	A	A	A	A	A	A	C	A	A	A	A	C	C	A	A	A	C	A	A	A	A	A
SNP_1_1444302	G/T	1	1444302	+	NA	NA	NA	NA	NA	NA	G	T	T	T	G	G	G	G	T	G	G	G	T	G	T	T	G	G	G	G	G	G	G	T	G	T	G	T	T	T	T	T	G	T	T	T	G	T	T
SNP_1_1444562	C/T	1	1444562	+	NA	NA	NA	NA	NA	NA	T	C	C	C	N	T	T	N	C	T	T	T	C	N	C	C	T	T	T	T	T	T	T	C	T	C	T	C	C	C	C	C	T	C	C	C	N	C	C
SNP_1_1483675	A/C	1	1483675	+	NA	NA	NA	NA	NA	NA	A	C	A	A	A	A	A	A	A	A	A	A	A	A	A	A	A	A	A	A	A	A	A	C	A	A	A	A	C	C	A	A	A	N	A	A	A	A	A
SNP_1_1489688	T/C	1	1489688	+	NA	NA	NA	NA	NA	NA	T	C	T	T	T	T	T	T	T	T	T	T	T	T	T	T	T	T	T	T	T	T	T	T	T	T	T	T	C	C	T	T	T	N	T	T	T	T	T
SNP_1_1490141	G/C	1	1490141	+	NA	NA	NA	NA	NA	NA	G	C	C	C	G	G	G	G	G	G	G	G	C	G	C	C	G	G	G	G	G	G	G	G	G	G	G	C	C	C	G	C	G	C	C	C	G	C	C
SNP_1_1490627	G/A	1	1490627	+	NA	NA	NA	NA	NA	NA	G	G	A	A	G	G	G	G	N	G	G	G	A	G	A	A	G	G	G	G	G	G	G	G	G	N	G	A	G	G	N	A	G	G	A	N	G	A	A
SNP_1_1493483	T/A	1	1493483	+	NA	NA	NA	NA	NA	NA	T	T	A	A	T	T	T	T	N	T	T	T	A	T	A	A	N	T	T	T	T	T	T	T	T	T	T	A	T	T	T	A	T	N	A	A	T	A	A
SNP_1_1497091	C/T	1	1497091	+	NA	NA	NA	NA	NA	NA	C	N	T	N	C	C	C	C	N	C	C	C	T	C	T	N	C	C	C	C	C	C	C	C	C	N	C	N	N	T	N	T	C	C	T	N	C	N	T
SNP_1_1500351	A/C	1	1500351	+	NA	NA	NA	NA	NA	NA	A	A	A	A	A	C	A	N	A	A	A	C	A	N	A	A	C	C	N	C	C	C	A	A	A	A	A	A	A	A	A	A	A	C	A	A	A	A	A
SNP_1_1501263	G/A	1	1501263	+	NA	NA	NA	NA	NA	NA	G	G	A	A	N	A	N	N	G	N	G	A	A	G	A	A	A	A	A	A	A	A	G	G	G	G	G	A	G	G	G	A	G	A	A	A	G	A	A
SNP_1_1502529	G/C	1	1502529	+	NA	NA	NA	NA	NA	NA	G	G	C	C	G	G	G	G	G	G	G	G	C	G	C	C	G	G	G	G	G	G	G	G	G	G	G	C	G	G	G	C	G	G	C	C	G	C	C
SNP_1_1503278	A/T	1	1503278	+	NA	NA	NA	NA	NA	NA	A	T	T	T	A	T	A	A	A	N	A	T	T	A	T	T	T	T	T	T	T	T	A	A	A	A	A	T	T	T	A	T	A	T	T	T	A	T	T
SNP_1_1504625	C/T	1	1504625	+	NA	NA	NA	NA	NA	NA	T	C	C	C	T	C	T	T	C	T	T	C	C	T	C	C	C	C	C	C	C	C	T	T	T	C	T	C	C	C	C	C	T	C	C	C	T	C	C
SNP_1_1506081	G/T	1	1506081	+	NA	NA	NA	NA	NA	NA	G	T	T	T	G	T	G	G	G	G	G	T	T	G	T	T	T	T	T	T	T	T	G	G	G	G	G	T	T	T	G	T	G	T	T	T	G	T	T
SNP_1_1509625	G/A	1	1509625	+	NA	NA	NA	NA	NA	NA	A	G	G	G	A	G	A	A	G	A	A	G	G	A	G	G	G	G	G	G	G	G	A	A	A	G	A	G	G	G	G	G	A	G	G	G	A	G	G
SNP_1_1511711	T/G	1	1511711	+	NA	NA	NA	NA	NA	NA	T	T	G	T	T	T	N	T	T	T	T	T	T	T	N	G	T	T	T	T	T	T	T	T	T	T	T	G	T	T	T	G	T	T	G	T	T	G	G
SNP_1_1514218	G/C	1	1514218	+	NA	NA	NA	NA	NA	NA	G	G	C	C	G	G	G	G	G	G	G	G	C	G	C	C	G	G	G	G	G	G	G	G	G	G	G	C	G	G	G	C	G	G	C	C	G	C	C
SNP_1_1533575	T/C	1	1533575	+	NA	NA	NA	NA	NA	NA	T	C	T	T	T	C	T	T	T	T	T	C	T	T	T	C	C	C	C	C	C	C	T	C	C	T	T	C	C	C	T	T	T	C	T	T	C	T	C
SNP_1_1535455	C/T	1	1535455	+	NA	NA	NA	NA	NA	NA	T	C	C	C	T	C	T	N	T	T	T	C	C	T	C	C	C	C	C	C	C	C	T	C	C	T	T	C	C	C	T	C	T	C	C	C	C	N	C
SNP_1_1539533	T/C	1	1539533	+	NA	NA	NA	NA	NA	NA	T	T	C	C	T	T	T	T	T	T	T	T	C	T	C	T	T	T	T	T	T	T	T	T	T	T	T	T	T	T	T	C	T	T	C	C	T	C	T
SNP_1_1539706	A/G	1	1539706	+	NA	NA	NA	NA	NA	NA	A	A	A	A	A	G	A	A	A	A	A	G	A	A	A	A	G	G	G	G	G	G	A	A	A	A	A	A	A	A	A	A	A	G	A	A	G	A	A
SNP_1_1539860	G/T	1	1539860	+	NA	NA	NA	NA	NA	NA	T	G	G	G	N	G	T	N	T	T	T	G	G	T	G	G	G	G	G	G	G	G	T	N	G	T	T	G	G	G	T	G	T	G	G	G	G	G	G
SNP_1_1540137	C/A	1	1540137	+	NA	NA	NA	NA	NA	NA	C	C	C	C	C	A	C	C	C	C	C	A	C	C	C	C	A	A	A	A	A	A	C	C	C	C	C	C	C	C	C	C	C	A	C	C	A	C	C
SNP_1_1540484	G/C	1	1540484	+	NA	NA	NA	NA	NA	NA	G	G	C	C	G	C	G	N	G	G	G	C	C	G	C	G	C	C	C	C	C	C	G	G	G	G	G	G	G	G	G	C	G	C	C	C	C	C	G
SNP_1_1541209	T/C	1	1541209	+	NA	NA	NA	NA	NA	NA	T	T	C	C	T	C	T	T	T	T	T	C	C	T	C	T	C	C	C	C	C	C	T	T	T	T	T	T	N	T	T	C	T	C	C	C	C	C	T
SNP_1_1565728	T/C	1	1565728	+	NA	NA	NA	NA	NA	NA	C	C	T	T	C	T	C	C	C	C	C	T	T	C	T	T	T	T	T	T	T	T	C	T	T	C	C	T	C	C	C	T	C	T	T	T	T	T	T
SNP_1_1602005	T/C	1	1602005	+	NA	NA	NA	NA	NA	NA	T	T	T	T	T	T	T	T	T	T	T	T	T	T	T	T	T	T	T	T	T	T	T	C	T	T	T	T	T	T	T	T	T	N	T	T	T	T	T
SNP_1_1603331	C/A	1	1603331	+	NA	NA	NA	NA	NA	NA	C	C	A	A	C	C	C	C	C	C	C	C	A	C	A	A	C	C	C	C	C	C	C	C	C	C	C	A	C	C	C	A	C	C	A	A	C	A	A
SNP_1_1603855	G/A	1	1603855	+	NA	NA	NA	NA	NA	NA	G	G	A	A	G	G	G	G	G	G	G	G	A	G	A	A	G	G	G	G	G	G	G	G	G	G	G	A	G	G	G	A	G	G	A	A	G	A	A
SNP_1_1604769	G/A	1	1604769	+	NA	NA	NA	NA	NA	NA	A	A	G	G	A	G	G	N	A	A	A	G	G	A	G	G	G	G	G	G	G	G	G	G	A	A	A	G	A	A	A	G	A	G	G	G	G	G	G
SNP_1_1605595	G/A	1	1605595	+	NA	NA	NA	NA	NA	NA	N	N	G	G	A	G	G	N	A	A	A	G	G	A	G	G	G	G	G	G	G	G	G	G	N	N	A	G	A	A	A	G	A	N	G	G	G	G	G
SNP_1_1607497	C/T	1	1607497	+	NA	NA	NA	NA	NA	NA	C	C	C	C	C	T	C	C	C	C	C	T	C	C	C	C	T	T	T	T	T	T	C	C	C	C	C	C	C	C	C	C	C	T	C	C	T	C	C
SNP_1_1607534	G/A	1	1607534	+	NA	NA	NA	NA	NA	NA	G	G	A	N	G	G	G	G	G	G	G	G	A	G	A	A	G	G	G	G	G	G	G	G	G	G	G	A	G	G	G	A	G	G	N	A	G	A	N
SNP_1_1641592	T/A	1	1641592	+	NA	NA	NA	NA	NA	NA	T	T	T	T	A	A	T	T	T	T	A	A	T	T	T	T	A	A	A	A	A	A	T	T	T	T	T	T	T	T	T	T	T	A	T	T	A	T	T
SNP_1_1670145	T/A	1	1670145	+	NA	NA	NA	NA	NA	NA	T	T	A	N	T	T	T	N	T	T	T	N	A	T	N	A	T	T	T	T	T	T	T	T	T	T	T	A	T	T	T	T	T	N	T	A	T	A	A
SNP_1_1670890	G/C	1	1670890	+	NA	NA	NA	NA	NA	NA	G	C	N	N	C	C	C	G	G	G	C	C	N	G	N	N	C	C	C	C	C	C	C	G	G	G	G	N	G	G	G	G	C	C	G	N	C	G	N
SNP_1_1672666	A/T	1	1672666	+	NA	NA	NA	NA	NA	NA	N	A	A	A	A	A	T	N	T	T	A	A	A	T	A	A	A	A	A	A	A	A	T	T	T	T	T	A	N	T	N	N	T	A	T	A	A	A	A
SNP_1_1676404	A/T	1	1676404	+	NA	NA	NA	NA	NA	NA	A	A	T	T	A	A	A	A	A	A	A	A	T	A	T	T	A	A	A	A	A	A	A	A	A	A	A	T	A	A	A	A	A	A	A	T	A	T	T
SNP_1_1678641	T/A	1	1678641	+	NA	NA	NA	NA	NA	NA	T	A	T	T	T	A	T	T	T	T	T	A	T	T	T	T	A	A	A	A	A	A	T	T	T	T	T	T	T	T	T	T	T	A	T	T	A	T	T
SNP_1_1679472	T/C	1	1679472	+	NA	NA	NA	NA	NA	NA	T	T	T	T	T	T	T	T	T	T	T	T	T	T	T	T	T	T	T	T	T	T	T	C	C	T	T	T	C	C	T	T	T	T	T	T	T	T	T
SNP_1_1700427	C/T	1	1700427	+	NA	NA	NA	NA	NA	NA	T	C	C	C	C	C	C	T	T	T	C	C	C	T	C	C	C	C	C	C	C	C	C	C	C	T	T	C	C	C	T	T	C	C	T	C	C	C	C
SNP_1_1704366	T/C	1	1704366	+	NA	NA	NA	NA	NA	NA	T	C	T	T	T	C	T	T	T	T	T	C	T	T	T	T	C	C	C	C	C	C	T	C	C	T	T	T	C	C	T	T	T	C	T	T	C	T	T
SNP_1_1706993	A/T	1	1706993	+	NA	NA	NA	NA	NA	NA	A	A	T	T	A	A	A	A	A	A	A	A	T	A	T	A	A	A	A	A	A	A	A	A	A	A	A	A	A	A	A	A	A	A	A	T	A	T	A
SNP_1_1740666	C/A	1	1740666	+	NA	NA	NA	NA	NA	NA	C	C	A	N	C	C	C	C	C	C	C	C	A	C	C	C	C	C	C	C	C	C	C	C	C	C	C	C	C	C	C	C	C	C	C	A	C	C	C
SNP_1_1766057	C/A	1	1766057	+	NA	NA	NA	NA	NA	NA	A	C	C	C	C	C	A	A	A	A	C	C	C	A	C	C	C	C	C	C	C	C	A	C	C	A	A	C	C	C	A	A	C	N	A	C	A	C	C
SNP_1_1767292	G/A	1	1767292	+	NA	NA	NA	NA	NA	NA	G	G	G	G	G	G	G	G	G	G	G	G	G	G	G	G	G	G	G	G	G	G	G	G	G	G	G	G	G	G	G	G	G	G	G	G	A	G	G
SNP_1_1775122	A/G	1	1775122	+	NA	NA	NA	NA	NA	NA	G	A	A	A	A	A	G	N	G	G	A	G	A	G	A	A	A	A	A	A	A	A	G	A	A	G	G	A	A	A	G	G	A	A	G	A	G	A	A
SNP_1_1775737	G/A	1	1775737	+	NA	NA	NA	NA	NA	NA	G	A	G	G	G	G	G	G	G	G	G	G	G	G	G	G	A	A	A	A	A	A	G	G	A	G	G	G	G	G	G	G	G	A	G	G	G	G	G
SNP_1_1776012	A/G	1	1776012	+	NA	NA	NA	NA	NA	NA	G	A	A	G	A	A	G	G	G	G	A	G	G	G	A	A	A	A	A	A	A	A	G	A	A	G	G	A	N	A	G	G	A	A	G	G	G	A	A
SNP_1_1777839	C/T	1	1777839	+	NA	NA	NA	NA	NA	NA	C	T	C	C	C	C	C	C	C	C	C	C	C	C	C	C	T	T	T	T	T	T	C	C	T	C	C	C	C	C	C	C	C	T	C	C	C	C	C
SNP_1_1778006	A/C	1	1778006	+	NA	NA	NA	NA	NA	NA	N	A	A	C	A	A	C	C	C	C	A	C	C	C	A	A	A	A	A	A	A	A	C	N	A	C	C	A	N	A	C	C	A	A	C	C	C	A	A
SNP_1_1778061	T/G	1	1778061	+	NA	NA	NA	NA	NA	NA	T	T	T	G	T	T	T	T	T	T	T	T	G	T	T	T	T	T	T	T	T	T	T	T	T	T	T	T	T	T	T	T	T	T	T	G	T	T	T
SNP_1_1829683	C/A	1	1829683	+	NA	NA	NA	NA	NA	NA	C	C	C	N	C	C	C	C	C	C	C	C	N	C	A	A	C	C	C	C	C	C	C	A	C	C	C	A	A	A	C	C	C	C	C	N	C	A	A
SNP_1_1832926	G/A	1	1832926	+	NA	NA	NA	NA	NA	NA	G	G	G	G	G	G	G	G	G	G	G	G	G	G	G	G	G	G	G	G	G	G	G	G	G	G	G	G	G	G	G	G	G	G	G	G	G	G	G
SNP_1_1835924	G/A	1	1835924	+	NA	NA	NA	NA	NA	NA	G	G	G	N	G	G	G	G	G	G	G	G	N	G	A	A	G	G	G	G	G	G	G	A	G	G	G	A	A	A	G	G	G	G	G	N	G	A	A
SNP_1_1836171	G/A	1	1836171	+	NA	NA	NA	NA	NA	NA	G	A	A	G	A	G	G	G	G	G	A	G	G	G	G	G	A	A	A	A	A	A	G	G	A	G	G	G	G	G	G	G	A	A	G	G	G	G	G
SNP_1_1844850	C/T	1	1844850	+	NA	NA	NA	NA	NA	NA	C	C	C	C	C	C	C	C	C	C	C	C	C	C	T	T	C	C	C	C	C	C	C	T	C	C	C	T	T	T	C	C	C	C	C	C	C	T	T
SNP_1_1845277	C/T	1	1845277	+	NA	NA	NA	NA	NA	NA	C	T	C	C	C	C	C	C	C	C	C	C	C	C	C	C	T	T	T	T	T	T	C	C	T	C	C	C	C	C	C	C	C	T	C	C	C	C	C
SNP_1_1848812	G/A	1	1848812	+	NA	NA	NA	NA	NA	NA	A	G	G	G	G	A	A	A	A	A	N	A	G	A	G	G	G	G	G	G	G	G	A	G	G	A	A	G	G	G	A	A	G	N	A	G	A	G	G
SNP_1_1850165	C/A	1	1850165	+	NA	NA	NA	NA	NA	NA	A	C	C	C	C	A	A	A	A	A	C	A	C	A	C	C	C	C	C	C	C	C	A	C	C	A	A	C	C	C	A	A	C	C	A	C	A	C	C
SNP_1_1850924	C/G	1	1850924	+	NA	NA	NA	NA	NA	NA	C	C	C	C	C	C	C	C	C	C	C	C	C	C	G	G	C	C	C	C	C	C	C	G	C	C	C	G	G	G	C	C	C	C	C	C	C	G	G
SNP_1_1854227	A/G	1	1854227	+	NA	NA	NA	NA	NA	NA	A	A	A	A	A	A	A	A	A	A	A	A	A	A	G	G	A	A	A	A	A	A	A	G	A	A	A	G	G	G	A	A	A	A	A	A	A	G	G
SNP_1_1863862	G/A	1	1863862	+	NA	NA	NA	NA	NA	NA	G	G	G	N	A	G	G	G	G	G	N	G	A	G	G	G	G	G	G	G	G	G	G	N	G	G	G	G	N	G	G	G	G	G	G	A	G	G	G
SNP_1_1869350	T/A	1	1869350	+	NA	NA	NA	NA	NA	NA	T	T	T	T	T	T	T	T	T	T	T	T	T	T	A	A	T	T	T	T	T	T	T	A	T	T	T	A	A	A	T	T	T	T	T	T	T	A	A
SNP_1_1869827	G/T	1	1869827	+	NA	NA	NA	NA	NA	NA	G	G	G	G	G	G	G	G	G	G	G	G	G	G	T	T	G	G	G	G	G	G	G	T	G	G	G	T	T	T	G	G	G	G	G	G	G	T	T
SNP_1_1871026	T/C	1	1871026	+	NA	NA	NA	NA	NA	NA	C	T	T	C	C	C	C	C	C	C	C	C	C	C	T	T	T	T	T	T	T	T	C	T	T	C	C	T	T	T	C	C	T	T	C	C	C	T	T
SNP_1_1892584	A/G	1	1892584	+	NA	NA	NA	NA	NA	NA	G	A	A	G	G	G	G	G	G	G	G	G	G	G	A	A	A	A	A	A	A	A	G	A	A	G	G	A	A	A	G	G	G	A	G	G	G	A	A
SNP_1_1893214	A/G	1	1893214	+	NA	NA	NA	NA	NA	NA	A	G	G	A	A	A	A	A	A	A	A	A	A	A	A	A	G	G	G	G	G	G	A	A	G	A	A	A	A	A	A	A	N	G	A	A	A	A	A
SNP_1_1906037	G/A	1	1906037	+	NA	NA	NA	NA	NA	NA	A	G	G	G	G	A	A	A	A	A	G	A	G	A	G	G	G	G	G	G	G	G	A	G	G	A	A	G	G	G	A	A	G	G	A	G	A	G	G
SNP_1_1938001	C/G	1	1938001	+	NA	NA	NA	NA	NA	NA	C	G	G	C	C	C	C	C	C	C	C	C	C	C	C	C	G	G	G	G	G	G	C	G	G	C	C	C	G	G	C	C	C	G	C	C	G	C	C
SNP_1_1939907	G/A	1	1939907	+	NA	NA	NA	NA	NA	NA	G	G	G	A	A	G	G	G	G	G	A	G	A	G	G	G	G	G	G	G	G	G	G	G	G	G	G	G	G	G	G	G	A	G	G	A	G	G	G
SNP_1_1943340	C/A	1	1943340	+	NA	NA	NA	NA	NA	NA	C	A	C	C	C	C	C	C	C	C	C	C	C	C	C	C	A	A	A	A	A	A	C	C	C	C	C	C	C	C	C	C	C	A	C	C	A	C	C
SNP_1_1944794	A/G	1	1944794	+	NA	NA	NA	NA	NA	NA	A	A	A	A	A	A	A	A	A	A	A	A	A	A	A	A	A	A	A	A	A	A	A	G	G	A	A	A	G	G	A	A	A	A	A	A	A	A	A
SNP_1_1965548	G/C	1	1965548	+	NA	NA	NA	NA	NA	NA	G	G	N	N	N	N	C	G	G	G	C	G	N	G	N	N	G	G	G	G	G	G	C	G	G	G	G	G	G	G	G	G	C	G	G	C	G	N	N
SNP_1_1973376	T/G	1	1973376	+	NA	NA	NA	NA	NA	NA	G	T	G	G	G	T	T	G	G	G	G	G	G	G	G	G	T	T	T	T	T	T	T	T	T	G	G	G	T	T	G	G	T	T	G	G	T	G	G
SNP_1_1973868	A/G	1	1973868	+	NA	NA	NA	NA	NA	NA	A	A	G	G	G	A	N	A	A	A	G	A	G	A	N	A	A	A	A	A	A	A	N	A	A	A	A	A	A	A	A	A	N	A	A	G	A	N	A
SNP_1_1976895	/	1	1976895	+	NA	NA	NA	NA	NA	NA	C	C	C	C	C	C	C	C	C	C	C	C	C	C	C	C	C	C	C	C	C	C	C	C	C	C	C	C	C	C	C	C	C	C	C	C	C	C	C
SNP_1_1978258	C/T	1	1978258	+	NA	NA	NA	NA	NA	NA	T	C	C	C	C	C	C	T	T	T	C	T	C	T	T	T	C	C	C	C	C	C	C	C	C	T	T	T	C	C	T	T	C	C	T	C	C	T	T
SNP_1_1983125	G/A	1	1983125	+	NA	NA	NA	NA	NA	NA	G	A	G	G	G	G	G	G	G	G	G	G	G	G	G	G	A	A	A	A	A	A	G	A	A	G	G	G	A	A	G	G	A	A	G	G	A	G	G
SNP_1_1983445	G/A	1	1983445	+	NA	NA	NA	NA	NA	NA	A	G	G	G	G	G	G	A	A	A	G	A	G	A	G	G	G	G	G	G	G	G	G	G	G	A	A	G	G	G	A	A	G	G	A	G	G	G	G
SNP_1_1990638	C/G	1	1990638	+	NA	NA	NA	NA	NA	NA	G	C	C	N	N	G	N	G	G	G	N	G	N	G	G	G	C	C	C	C	C	C	N	C	N	G	G	G	C	C	G	G	C	C	G	N	C	G	G
SNP_1_1995450	C/G	1	1995450	+	NA	NA	NA	NA	NA	NA	C	C	C	C	C	C	C	C	C	C	C	C	C	C	G	G	C	C	C	C	C	C	C	C	C	C	C	G	C	C	C	C	N	C	C	C	C	G	G
SNP_1_2037657	A/C	1	2037657	+	NA	NA	NA	NA	NA	NA	C	A	C	C	C	C	A	C	C	C	C	C	C	C	A	C	A	A	A	A	A	A	A	A	A	C	C	C	A	A	C	C	N	A	C	C	A	A	C
SNP_1_2054855	A/G	1	2054855	+	NA	NA	NA	NA	NA	NA	A	A	A	G	G	A	A	A	A	A	G	A	G	A	A	A	A	A	A	A	A	A	A	A	A	A	A	A	A	A	A	A	A	N	A	G	A	A	A
SNP_1_2055094	G/A	1	2055094	+	NA	NA	NA	NA	NA	NA	G	G	G	A	A	G	G	G	G	G	A	G	A	G	G	G	G	G	G	G	G	G	G	G	G	G	G	G	G	G	G	G	G	G	G	A	G	G	G
SNP_1_2057827	A/G	1	2057827	+	NA	NA	NA	NA	NA	NA	G	A	A	A	A	G	A	G	G	G	A	G	A	G	A	G	A	A	A	A	A	A	A	A	A	G	G	G	A	A	G	G	A	A	G	A	A	A	G
SNP_1_2069677	C/T	1	2069677	+	NA	NA	NA	NA	NA	NA	C	T	N	C	C	C	C	C	C	C	C	C	C	C	C	C	T	T	T	T	T	T	C	C	C	C	C	C	C	C	C	C	N	N	C	C	T	C	C
SNP_1_2073898	C/A	1	2073898	+	NA	NA	NA	NA	NA	NA	A	C	C	N	N	A	C	A	C	A	N	C	N	C	N	A	C	C	C	C	C	C	C	C	C	C	A	A	C	N	C	A	C	C	A	N	C	A	A
SNP_1_2078005	T/C	1	2078005	+	NA	NA	NA	NA	NA	NA	C	T	T	T	T	C	T	C	T	C	T	C	T	T	T	C	T	T	T	T	T	T	T	T	T	T	C	C	T	T	T	C	T	T	C	T	T	T	C
SNP_1_2078730	A/G	1	2078730	+	NA	NA	NA	NA	NA	NA	A	G	A	A	A	A	A	A	A	A	A	A	A	A	A	A	G	G	G	G	G	G	A	G	G	A	A	A	G	G	A	A	A	G	A	A	G	A	A
SNP_1_2080456	A/C	1	2080456	+	NA	NA	NA	NA	NA	NA	A	C	A	A	A	A	A	A	A	A	A	A	A	A	A	A	C	C	C	C	C	C	A	C	C	A	A	A	C	C	A	A	A	C	A	A	C	A	A
SNP_1_2098423	C/A	1	2098423	+	NA	NA	NA	NA	NA	NA	C	C	N	C	C	C	C	C	C	C	C	C	C	C	C	C	A	A	A	A	A	A	C	A	C	C	C	C	A	A	C	C	C	C	C	C	A	C	C
SNP_1_2098804	G/T	1	2098804	+	NA	NA	NA	NA	NA	NA	G	G	G	G	N	G	N	G	G	G	N	G	G	G	G	T	T	T	T	T	T	T	N	T	G	G	G	T	T	T	G	T	N	G	G	G	T	G	T
SNP_1_2099423	G/A	1	2099423	+	NA	NA	NA	NA	NA	NA	G	G	N	G	G	G	G	G	G	G	G	G	G	G	G	G	A	A	A	A	A	A	G	A	G	G	G	G	A	A	G	G	G	G	G	G	A	G	G
SNP_1_2099471	T/C	1	2099471	+	NA	NA	NA	NA	NA	NA	T	T	T	T	T	T	T	T	T	T	T	T	T	T	T	T	C	C	C	C	C	C	T	C	T	T	T	T	C	C	T	T	T	N	T	T	C	T	T
SNP_1_2101002	T/A	1	2101002	+	NA	NA	NA	NA	NA	NA	T	T	T	T	T	T	T	T	A	T	T	T	T	A	T	T	T	T	T	T	T	T	T	T	A	A	T	T	T	T	A	T	T	T	T	T	T	T	T
SNP_1_2102204	A/C	1	2102204	+	NA	NA	NA	NA	NA	NA	A	C	A	A	N	A	N	A	A	A	A	C	A	A	A	A	A	A	A	A	A	A	N	A	C	A	A	A	A	A	A	A	C	C	A	A	A	A	A
SNP_1_2112779	C/G	1	2112779	+	NA	NA	NA	NA	NA	NA	C	C	C	C	N	G	C	N	C	G	C	G	C	C	C	C	G	G	G	G	G	G	C	C	N	C	C	C	C	C	C	C	C	N	C	C	G	C	C
SNP_1_2115148	T/C	1	2115148	+	NA	NA	NA	NA	NA	NA	T	T	T	T	T	T	T	T	T	T	T	T	T	T	T	T	T	T	T	T	T	T	T	C	T	T	T	T	C	C	T	T	T	T	T	T	T	T	T
SNP_1_2116690	C/A	1	2116690	+	NA	NA	NA	NA	NA	NA	C	C	C	A	C	C	C	C	C	C	C	C	A	C	A	C	C	C	C	C	C	C	C	C	C	C	C	C	C	C	C	C	C	C	C	A	C	A	C
SNP_1_2118023	G/A	1	2118023	+	NA	NA	NA	NA	NA	NA	G	G	G	G	G	G	G	G	G	G	G	G	G	G	G	G	G	G	G	G	G	G	G	A	G	G	G	G	A	A	G	G	G	G	G	G	G	G	G
SNP_1_2118470	T/A	1	2118470	+	NA	NA	NA	NA	NA	NA	A	A	T	T	T	T	T	A	A	T	T	T	T	A	T	T	T	T	T	T	T	T	T	T	T	A	A	N	T	T	A	T	T	A	T	T	T	T	N
SNP_1_2118765	T/C	1	2118765	+	NA	NA	NA	NA	NA	NA	T	T	T	T	T	C	T	T	T	T	T	C	T	T	T	T	C	C	C	C	C	C	T	T	T	T	T	T	N	N	T	T	T	T	T	T	C	T	T
SNP_1_2118966	T/C	1	2118966	+	NA	NA	NA	NA	NA	NA	T	T	T	T	T	T	T	T	T	T	T	T	T	T	T	T	T	T	T	T	T	T	T	C	T	T	T	T	C	C	T	T	T	T	T	T	T	T	T
SNP_1_2119093	A/G	1	2119093	+	NA	NA	NA	NA	NA	NA	A	A	A	G	G	A	G	A	A	A	G	A	G	A	G	A	A	A	A	A	A	A	G	G	A	A	A	A	G	G	A	A	G	A	A	G	A	G	A
SNP_1_2131985	C/T	1	2131985	+	NA	NA	NA	NA	NA	NA	C	T	C	C	C	C	C	C	C	C	C	C	C	C	C	C	C	C	C	C	C	C	C	C	C	C	C	C	C	C	C	C	C	T	C	C	C	C	C
SNP_1_2132023	C/G	1	2132023	+	NA	NA	NA	NA	NA	NA	G	G	C	G	C	C	C	G	G	C	C	C	G	G	G	C	C	C	C	C	C	C	C	C	G	G	G	C	C	C	G	C	C	G	C	G	C	G	C
SNP_1_2134637	C/T	1	2134637	+	NA	NA	NA	NA	NA	NA	T	T	C	T	C	C	C	T	T	C	C	C	T	T	T	C	C	C	C	C	C	C	C	C	T	T	T	C	C	C	T	C	C	T	C	T	C	T	C
SNP_1_2135874	G/C	1	2135874	+	NA	NA	NA	NA	NA	NA	G	G	G	G	C	C	C	G	G	G	C	C	G	G	G	G	C	C	C	C	C	C	C	G	G	G	G	G	G	G	G	G	C	G	G	G	C	G	G
SNP_1_2136478	G/A	1	2136478	+	NA	NA	NA	NA	NA	NA	A	A	G	G	G	G	G	N	G	G	G	G	G	G	A	G	G	G	G	G	G	G	G	G	G	G	A	G	N	G	G	G	G	A	G	G	G	G	G
SNP_1_2171191	A/G	1	2171191	+	NA	NA	NA	NA	NA	NA	A	A	A	A	A	A	A	A	A	A	A	A	A	A	A	A	A	A	A	A	A	A	A	A	A	A	A	A	A	A	A	A	A	A	A	A	A	G	A
SNP_1_2213614	C/T	1	2213614	+	NA	NA	NA	NA	NA	NA	C	C	C	C	C	C	C	C	C	C	C	C	C	C	C	N	C	C	C	C	C	C	C	C	C	C	C	N	C	C	C	N	C	C	N	C	C	N	N
SNP_1_2237940	G/A	1	2237940	+	NA	NA	NA	NA	NA	NA	A	G	G	A	G	G	G	A	A	A	G	G	A	G	A	G	G	G	G	G	G	G	G	G	A	A	A	G	G	G	A	N	G	G	G	A	G	G	N
SNP_1_2249164	A/G	1	2249164	+	NA	NA	NA	NA	NA	NA	G	A	A	G	A	A	A	G	G	G	A	A	G	A	G	A	A	A	A	A	A	A	A	A	G	G	G	A	A	A	G	A	A	A	A	G	A	A	A
SNP_1_2249789	T/C	1	2249789	+	NA	NA	NA	NA	NA	NA	T	C	T	T	C	C	T	T	T	T	C	T	T	C	T	T	T	N	T	T	T	T	T	C	T	T	T	T	C	C	T	T	C	C	T	T	T	T	T
SNP_1_2252445	A/C	1	2252445	+	NA	NA	NA	NA	NA	NA	A	A	A	A	A	A	A	A	A	A	A	A	A	A	A	A	A	A	A	A	A	A	A	A	A	A	A	A	A	A	A	A	A	A	A	A	A	A	A
SNP_1_2253725	A/T	1	2253725	+	NA	NA	NA	NA	NA	NA	T	A	A	T	A	A	A	T	A	T	A	A	T	A	A	A	A	A	A	A	A	A	A	A	T	A	A	A	A	A	A	A	A	A	A	T	A	A	A
SNP_1_2258237	A/C	1	2258237	+	NA	NA	NA	NA	NA	NA	C	A	A	C	A	A	A	C	C	C	A	A	C	A	C	C	A	A	A	A	A	A	A	A	C	C	C	C	A	A	C	C	A	A	C	C	A	C	C
SNP_1_2259273	T/C	1	2259273	+	NA	NA	NA	NA	NA	NA	C	T	T	C	T	T	T	N	C	C	T	T	C	T	C	T	T	T	T	T	T	T	T	T	C	C	C	T	T	T	C	T	T	T	N	C	T	T	T
SNP_1_2261208	C/T	1	2261208	+	NA	NA	NA	NA	NA	NA	T	C	C	T	C	C	C	T	C	T	C	C	T	C	T	C	C	C	C	C	C	C	C	C	T	C	C	C	C	C	C	C	C	C	C	T	C	C	C
SNP_1_2261920	A/G	1	2261920	+	NA	NA	NA	NA	NA	NA	G	A	N	G	A	A	N	G	A	G	A	N	G	A	G	A	N	A	N	N	N	A	N	A	G	A	A	A	A	A	A	A	A	A	A	G	A	A	A
SNP_1_2265168	C/A	1	2265168	+	NA	NA	NA	NA	NA	NA	C	C	C	C	C	C	C	C	C	C	C	C	C	C	C	C	C	C	C	C	C	C	C	C	C	C	C	C	C	C	C	C	C	C	C	C	C	C	C
SNP_1_2266965	G/A	1	2266965	+	NA	NA	NA	NA	NA	NA	G	A	G	G	A	A	G	G	G	G	A	G	G	A	G	G	G	N	G	G	G	G	G	A	G	G	G	G	A	A	G	G	A	A	G	G	G	G	G
SNP_1_2267154	G/A	1	2267154	+	NA	NA	NA	NA	NA	NA	A	G	G	A	G	G	G	A	A	A	G	G	A	G	A	G	G	G	G	G	G	G	G	G	A	A	A	G	G	G	A	G	G	G	G	A	G	G	G
SNP_1_2270427	A/T	1	2270427	+	NA	NA	NA	NA	NA	NA	T	A	A	T	A	A	A	T	T	T	A	A	T	A	T	A	A	A	A	A	A	A	A	A	T	T	T	A	A	A	T	A	A	A	A	T	A	A	A
SNP_1_2270450	C/A	1	2270450	+	NA	NA	NA	NA	NA	NA	C	C	A	C	C	C	A	C	C	N	C	A	C	C	C	C	A	N	A	A	A	A	A	C	C	C	C	C	C	C	C	C	C	C	C	C	A	C	C
SNP_1_2270985	C/T	1	2270985	+	NA	NA	NA	NA	NA	NA	C	C	C	C	C	C	C	C	C	C	C	C	C	C	C	C	C	C	C	C	C	C	C	C	C	C	C	C	C	C	C	C	C	C	C	C	C	C	C
SNP_1_2276961	T/C	1	2276961	+	NA	NA	NA	NA	NA	NA	T	C	T	T	C	C	T	T	T	T	C	T	T	C	T	T	T	N	T	T	T	T	T	C	C	T	T	T	C	C	T	T	C	C	T	T	T	T	T
SNP_1_2277143	C/A	1	2277143	+	NA	NA	NA	NA	NA	NA	A	C	C	A	C	C	C	A	A	A	C	C	A	C	A	A	C	C	C	C	C	C	C	C	C	A	A	A	C	C	A	A	C	C	A	A	C	A	A
SNP_1_2290936	C/G	1	2290936	+	NA	NA	NA	NA	NA	NA	G	C	C	G	C	C	C	G	G	G	C	C	G	C	G	G	C	C	C	C	C	C	C	N	C	G	G	G	C	C	G	N	C	C	N	G	C	G	G
SNP_1_2292282	G/T	1	2292282	+	NA	NA	NA	NA	NA	NA	G	T	G	G	T	T	G	G	G	G	T	G	G	T	G	T	G	N	G	G	G	G	G	T	T	G	G	T	T	T	G	T	T	T	T	G	G	T	T
SNP_1_2292904	A/G	1	2292904	+	NA	NA	NA	NA	NA	NA	G	A	A	G	A	A	A	G	G	G	A	A	G	A	G	A	A	A	A	A	A	A	A	A	A	G	G	A	A	A	G	A	A	A	A	G	A	A	A
SNP_1_2293711	C/A	1	2293711	+	NA	NA	NA	NA	NA	NA	A	C	C	A	C	C	C	A	A	A	C	C	A	C	A	C	C	C	C	C	C	C	C	C	C	A	A	C	C	C	A	C	C	C	C	A	C	C	C
SNP_1_2294836	T/C	1	2294836	+	NA	NA	NA	NA	NA	NA	T	C	C	T	C	C	C	T	T	T	C	C	T	T	T	T	C	C	C	C	C	C	C	T	C	T	T	C	T	T	T	C	C	C	C	T	C	T	T
SNP_1_2296568	T/C	1	2296568	+	NA	NA	NA	NA	NA	NA	C	T	T	C	T	T	T	C	C	C	T	T	C	T	C	T	T	T	T	T	T	T	T	T	T	C	C	T	T	T	C	T	T	T	T	C	T	T	T
SNP_1_2297298	G/A	1	2297298	+	NA	NA	NA	NA	NA	NA	G	A	G	G	A	A	G	G	G	G	A	G	G	G	G	G	G	N	G	G	G	G	G	G	A	G	G	A	G	G	G	A	A	A	A	G	G	G	G
SNP_1_2327387	T/A	1	2327387	+	NA	NA	NA	NA	NA	NA	T	T	T	T	A	T	T	T	T	T	A	T	T	A	T	T	T	T	T	T	T	T	T	A	T	T	T	T	A	A	T	T	A	T	T	T	T	T	T
SNP_1_2328243	A/G	1	2328243	+	NA	NA	NA	NA	NA	NA	G	A	A	G	A	A	A	G	G	G	A	A	G	A	G	A	A	A	A	A	A	A	A	A	A	G	G	A	A	A	G	A	A	A	A	G	A	A	A
SNP_1_2334213	C/A	1	2334213	+	NA	NA	NA	NA	NA	NA	A	A	C	A	C	C	C	A	C	A	C	C	A	C	A	C	C	C	C	C	C	C	C	C	A	C	C	C	C	C	C	C	C	A	C	A	C	C	C
SNP_1_2355260	G/A	1	2355260	+	NA	NA	NA	NA	NA	NA	G	G	A	G	N	A	A	G	G	G	N	A	G	A	G	G	A	A	A	A	A	A	A	A	N	G	G	G	A	A	G	G	N	G	G	G	A	G	G
SNP_1_2355895	A/G	1	2355895	+	NA	NA	NA	NA	NA	NA	A	G	G	A	N	G	G	A	A	A	N	G	A	A	A	G	G	G	G	G	G	G	G	A	N	A	A	G	A	A	A	G	N	G	G	A	G	G	G
SNP_1_2357978	T/C	1	2357978	+	NA	NA	NA	NA	NA	NA	T	T	C	T	T	C	C	T	T	T	T	C	T	T	T	T	C	C	C	C	C	C	C	T	T	T	T	T	T	T	T	T	T	T	T	T	C	T	T
SNP_1_2361426	G/A	1	2361426	+	NA	NA	NA	NA	NA	NA	G	A	G	G	G	G	G	G	G	G	G	G	G	A	G	G	G	G	G	G	G	G	G	A	G	G	G	G	A	A	G	G	G	A	G	G	G	G	G
SNP_1_2361701	C/T	1	2361701	+	NA	NA	NA	NA	NA	NA	T	C	C	T	N	C	C	T	T	T	N	C	T	C	T	N	C	C	C	C	C	C	C	C	N	T	T	N	C	C	T	N	N	C	N	T	C	N	C
SNP_1_2362020	G/C	1	2362020	+	NA	NA	NA	NA	NA	NA	G	G	G	G	G	G	G	G	G	G	G	G	G	G	G	C	G	G	G	G	G	G	G	G	G	G	G	C	G	G	G	C	G	G	C	G	G	C	C
SNP_1_2362495	A/T	1	2362495	+	NA	NA	NA	NA	NA	NA	A	A	A	A	A	A	A	A	T	T	A	A	A	A	T	A	A	A	A	A	A	A	A	A	A	T	T	A	A	A	T	A	A	A	A	A	A	A	A
SNP_1_2370596	A/G	1	2370596	+	NA	NA	NA	NA	NA	NA	A	A	A	A	A	A	A	A	A	A	A	A	A	G	A	A	A	A	A	A	A	A	A	G	A	A	A	A	G	G	A	A	A	A	A	A	A	A	A
SNP_1_2373616	T/C	1	2373616	+	NA	NA	NA	NA	NA	NA	T	T	T	T	C	T	T	T	C	C	C	T	T	T	C	T	T	T	T	T	T	T	T	T	T	C	C	T	T	T	C	T	C	T	T	T	T	T	T
SNP_1_2379820	C/T	1	2379820	+	NA	NA	NA	NA	NA	NA	T	C	C	T	C	C	C	T	C	C	C	C	T	T	C	C	C	C	C	C	C	C	C	T	C	C	C	C	T	T	C	C	C	C	C	T	C	C	C
SNP_1_2380137	T/C	1	2380137	+	NA	NA	NA	NA	NA	NA	T	T	T	T	T	T	T	N	T	C	T	T	T	T	C	T	T	T	T	T	T	T	T	T	T	T	T	T	T	T	T	T	T	T	T	T	T	T	T
SNP_1_2380475	A/G	1	2380475	+	NA	NA	NA	NA	NA	NA	G	A	A	G	A	A	A	G	A	A	A	A	G	G	A	N	A	A	A	A	A	A	A	G	A	A	A	N	G	G	A	N	A	A	N	G	A	N	N
SNP_1_2383307	C/T	1	2383307	+	NA	NA	NA	NA	NA	NA	C	T	C	C	T	C	C	C	C	C	T	C	C	C	C	C	C	C	C	C	C	C	C	C	C	C	C	C	C	C	C	C	T	N	C	C	C	C	C
SNP_1_2383808	A/G	1	2383808	+	NA	NA	NA	NA	NA	NA	A	A	A	A	A	A	A	A	G	G	A	A	A	G	G	A	A	A	A	A	A	A	A	G	A	G	G	A	G	G	G	A	A	A	A	A	A	A	A
SNP_1_2400362	C/A	1	2400362	+	NA	NA	NA	NA	NA	NA	A	C	C	A	C	C	C	A	C	C	C	C	A	C	C	C	C	C	C	C	C	C	C	C	C	C	C	C	C	C	C	C	C	C	C	A	C	C	C
SNP_1_2439647	C/T	1	2439647	+	NA	NA	NA	NA	NA	NA	C	N	C	C	C	C	C	C	N	N	N	C	C	C	N	T	C	C	C	C	C	C	C	C	N	C	N	N	C	C	N	T	C	N	T	C	C	N	T
SNP_1_2569781	G/A	1	2569781	+	NA	NA	NA	NA	NA	NA	G	A	G	G	A	G	G	G	G	G	A	G	G	G	G	A	G	G	G	G	G	G	G	G	A	G	G	A	G	G	G	A	G	A	A	G	G	A	A
SNP_1_2585620	C/T	1	2585620	+	NA	NA	NA	NA	NA	NA	C	C	C	C	C	C	C	C	C	C	T	C	C	C	C	T	C	C	C	C	C	C	C	C	C	C	C	T	C	C	C	T	C	C	T	C	C	T	T
SNP_1_2586042	C/G	1	2586042	+	NA	NA	NA	NA	NA	NA	C	C	C	C	C	C	C	C	C	C	C	C	C	G	C	C	C	C	C	C	C	C	C	G	C	C	C	C	G	G	C	C	C	C	C	C	C	C	C
SNP_1_2586766	A/G	1	2586766	+	NA	NA	NA	NA	NA	NA	A	A	A	A	A	A	A	A	A	A	G	A	A	A	A	G	A	A	A	A	A	A	A	A	A	A	A	G	A	A	A	G	A	A	G	A	A	G	G
SNP_1_2590115	T/A	1	2590115	+	NA	NA	NA	NA	NA	NA	A	T	T	A	T	T	T	A	A	A	A	T	A	T	A	A	T	T	T	T	T	T	T	T	T	A	A	A	T	T	A	A	T	T	A	A	T	A	A
SNP_1_2591017	C/T	1	2591017	+	NA	NA	NA	NA	NA	NA	C	C	C	C	C	C	C	C	T	C	T	C	C	C	C	T	C	C	C	C	C	C	C	C	C	T	C	T	C	C	T	T	C	C	T	C	C	T	T
SNP_1_2605844	C/T	1	2605844	+	NA	NA	NA	NA	NA	NA	C	T	T	C	T	T	T	C	C	C	C	T	C	C	C	C	T	T	T	T	T	T	T	C	T	C	C	C	C	C	C	C	T	N	C	C	T	C	C
SNP_1_2606283	T/C	1	2606283	+	NA	NA	NA	NA	NA	NA	C	T	T	C	T	T	T	C	C	C	T	T	C	C	C	T	T	T	T	T	T	T	T	C	T	C	C	T	C	C	C	T	T	T	T	C	T	T	T
SNP_1_2609085	C/T	1	2609085	+	NA	NA	NA	NA	NA	NA	C	C	C	C	C	C	C	C	C	C	C	C	C	T	C	C	C	C	C	C	C	C	C	T	C	C	C	C	T	T	C	C	C	C	C	C	C	C	C
SNP_1_2610666	C/A	1	2610666	+	NA	NA	NA	NA	NA	NA	A	C	C	A	C	C	C	A	C	A	C	C	A	C	A	C	C	C	C	C	C	C	C	C	C	C	A	C	C	C	C	C	C	C	C	A	C	C	C
SNP_1_2611982	A/T	1	2611982	+	NA	NA	NA	NA	NA	NA	A	T	A	A	T	A	A	A	A	A	A	A	A	A	A	A	A	A	A	A	A	A	A	A	T	A	A	A	A	A	A	A	A	T	A	A	A	A	A
SNP_1_2628752	G/A	1	2628752	+	NA	NA	NA	NA	NA	NA	A	G	G	N	G	G	G	A	N	N	G	G	A	G	N	G	G	G	G	G	G	G	G	G	G	G	A	G	G	G	G	G	G	G	G	N	G	G	G
SNP_1_2634501	C/T	1	2634501	+	NA	NA	NA	NA	NA	NA	C	C	T	C	C	T	T	C	C	C	C	T	C	C	C	C	T	T	T	T	T	T	T	C	C	C	C	C	C	C	C	C	T	C	C	C	T	C	C
SNP_1_2674113	G/C	1	2674113	+	NA	NA	NA	NA	NA	NA	C	G	G	C	G	N	G	N	C	C	G	G	C	G	C	G	N	G	G	G	G	G	G	G	N	C	C	G	G	G	C	N	N	G	G	C	N	G	G
SNP_1_2688263	G/C	1	2688263	+	NA	NA	NA	NA	NA	NA	G	G	G	G	G	G	G	G	G	C	N	G	G	G	N	C	G	G	G	G	G	G	G	G	G	G	C	C	N	C	G	C	G	N	C	G	G	N	C
SNP_1_2689690	A/G	1	2689690	+	NA	NA	NA	NA	NA	NA	A	A	A	A	A	A	A	A	A	A	N	A	A	A	A	N	A	A	A	A	A	A	A	A	A	A	A	N	G	G	A	N	A	A	N	A	A	N	N
SNP_1_2701155	T/G	1	2701155	+	NA	NA	NA	NA	NA	NA	G	T	T	G	T	T	T	G	G	G	T	T	G	G	T	T	T	T	T	T	T	T	T	G	T	G	G	T	T	T	G	T	T	T	T	G	T	T	T
SNP_1_2701870	A/T	1	2701870	+	NA	NA	NA	NA	NA	NA	A	A	A	A	A	A	A	N	A	A	A	A	A	T	A	A	A	A	A	A	A	A	A	T	A	A	A	A	T	T	A	A	A	A	A	A	A	A	A
SNP_1_2705338	C/A	1	2705338	+	NA	NA	NA	NA	NA	NA	C	C	A	C	C	A	A	C	C	C	C	A	C	C	C	C	A	A	A	A	A	A	A	C	C	C	C	C	C	N	C	C	A	N	C	C	A	C	C
SNP_1_2705614	T/G	1	2705614	+	NA	NA	NA	NA	NA	NA	T	T	G	T	T	G	G	T	T	T	G	G	T	T	T	G	G	G	G	G	G	G	G	T	T	T	T	G	T	T	T	G	G	T	G	T	G	G	G
SNP_1_2706551	A/T	1	2706551	+	NA	NA	NA	NA	NA	NA	A	A	A	A	A	A	A	A	A	A	T	A	A	A	A	T	A	A	A	A	A	A	A	A	A	A	A	T	A	A	A	T	A	N	T	A	A	T	T
SNP_1_2707131	A/G	1	2707131	+	NA	NA	NA	NA	NA	NA	A	A	A	A	A	A	A	A	A	A	G	A	A	A	A	G	A	A	A	A	A	A	A	A	A	A	A	G	A	A	A	G	A	A	G	A	A	G	G
SNP_1_2707476	G/A	1	2707476	+	NA	NA	NA	NA	NA	NA	G	A	A	G	A	A	A	G	G	G	N	A	G	G	G	N	A	A	A	A	A	A	A	G	A	G	G	N	G	G	G	N	A	A	N	G	A	N	N
SNP_1_2725468	C/T	1	2725468	+	NA	NA	NA	NA	NA	NA	C	C	T	C	C	T	T	C	C	C	C	T	C	T	C	C	T	T	T	T	T	T	T	T	C	C	C	C	C	C	C	C	T	C	C	C	T	C	C
SNP_1_2726187	C/A	1	2726187	+	NA	NA	NA	NA	NA	NA	C	C	A	C	C	A	A	C	C	C	C	A	C	C	C	C	A	A	A	A	A	A	A	C	C	C	C	C	C	C	C	C	A	C	C	C	A	C	C
SNP_1_2727493	C/T	1	2727493	+	NA	NA	NA	NA	NA	NA	T	C	C	T	C	C	C	T	T	T	C	C	T	C	C	C	C	C	C	C	C	C	C	C	C	T	T	C	T	T	T	C	C	C	C	T	C	C	C
SNP_1_2728045	G/T	1	2728045	+	NA	NA	NA	NA	NA	NA	G	G	G	G	G	G	G	G	G	G	G	G	G	G	T	G	G	G	G	G	G	G	G	G	G	G	G	G	G	G	G	G	G	G	G	G	G	G	G
SNP_1_2729120	G/A	1	2729120	+	NA	NA	NA	NA	NA	NA	N	G	G	N	G	G	G	N	N	N	N	G	N	A	G	N	G	G	G	G	G	G	G	A	G	N	N	N	G	G	G	N	G	G	N	N	G	N	N
SNP_1_2769040	G/A	1	2769040	+	NA	NA	NA	NA	NA	NA	G	G	A	G	A	A	A	G	G	G	G	A	G	G	G	G	A	A	A	A	A	A	A	G	A	G	G	G	A	A	G	G	A	N	G	G	A	G	G
SNP_1_2772360	C/T	1	2772360	+	NA	NA	NA	NA	NA	NA	T	C	C	T	C	C	C	T	T	T	C	C	T	T	T	C	C	C	C	C	C	C	C	T	C	T	T	C	C	C	T	C	C	C	C	T	C	C	C
SNP_1_2800954	C/T	1	2800954	+	NA	NA	NA	NA	NA	NA	C	C	T	C	T	T	T	C	C	C	C	T	C	C	C	C	T	T	T	T	T	T	T	C	T	C	C	C	T	T	C	C	T	C	C	C	T	C	C
SNP_1_2806522	C/T	1	2806522	+	NA	NA	NA	NA	NA	NA	C	C	C	C	C	C	C	C	C	C	T	C	C	C	C	N	C	C	C	C	C	C	C	C	C	C	C	N	C	C	C	T	C	C	N	C	C	T	N
SNP_1_2807609	G/A	1	2807609	+	NA	NA	NA	NA	NA	NA	N	G	N	G	A	A	A	N	N	G	G	A	N	N	A	G	A	A	A	A	A	A	A	G	N	G	N	G	A	A	G	G	A	G	G	N	A	G	G
SNP_1_2834562	T/G	1	2834562	+	NA	NA	NA	NA	NA	NA	T	T	G	T	N	N	N	N	T	T	T	N	T	T	T	T	G	G	G	G	G	G	G	T	N	T	T	T	G	G	T	T	G	T	T	T	G	T	T
SNP_1_2844330	G/A	1	2844330	+	NA	NA	NA	NA	NA	NA	G	G	A	G	A	A	A	G	G	G	G	A	G	G	G	G	A	A	A	A	A	A	A	G	G	G	G	G	G	G	G	G	A	G	G	G	A	G	G
SNP_1_2844480	A/G	1	2844480	+	NA	NA	NA	NA	NA	NA	A	A	A	A	A	A	A	N	A	A	A	A	A	G	A	A	A	A	A	A	A	A	A	A	A	A	A	A	A	A	A	A	A	A	A	A	A	A	A
SNP_1_2846327	G/A	1	2846327	+	NA	NA	NA	NA	NA	NA	A	G	G	A	G	G	G	A	A	A	G	G	A	G	G	G	G	G	G	G	G	G	G	G	G	A	A	G	G	G	A	G	G	G	G	A	G	G	G
SNP_1_2848262	G/A	1	2848262	+	NA	NA	NA	NA	NA	NA	N	G	G	A	G	G	G	A	A	A	G	G	A	G	A	G	G	G	G	G	G	G	G	G	G	A	A	G	G	G	A	G	G	G	G	A	G	G	G
SNP_1_2848338	G/C	1	2848338	+	NA	NA	NA	NA	NA	NA	G	G	C	G	C	C	C	G	G	G	N	C	G	C	G	N	C	C	C	C	C	C	C	C	C	G	G	N	G	G	G	N	C	G	N	G	C	N	N
SNP_1_2863621	A/C	1	2863621	+	NA	NA	NA	NA	NA	NA	A	C	A	A	A	A	A	A	A	A	A	A	A	C	C	A	A	A	A	A	A	A	A	C	A	A	A	A	C	C	A	A	A	C	A	A	A	A	A
SNP_1_2863898	C/T	1	2863898	+	NA	NA	NA	NA	NA	NA	C	T	C	C	C	C	C	C	C	C	C	C	C	C	C	C	C	C	C	C	C	C	C	C	C	C	C	C	C	C	C	C	C	T	C	C	C	C	C
SNP_1_2893159	T/C	1	2893159	+	NA	NA	NA	NA	NA	NA	T	T	T	T	T	T	N	N	T	T	T	T	T	N	T	T	T	T	T	T	T	T	T	T	T	T	T	T	T	T	T	T	T	T	T	T	T	N	T
SNP_1_2894250	C/T	1	2894250	+	NA	NA	NA	NA	NA	NA	C	C	T	C	T	T	T	C	C	C	C	T	C	C	C	C	T	T	T	T	T	T	T	C	T	C	C	C	C	C	C	C	T	C	C	C	T	C	C
SNP_1_2897384	A/G	1	2897384	+	NA	NA	NA	NA	NA	NA	A	A	N	A	N	N	N	A	A	A	G	A	A	A	A	N	N	N	N	N	N	N	N	A	N	A	A	G	A	A	A	G	N	A	G	A	N	G	G
SNP_1_2897613	G/T	1	2897613	+	NA	NA	NA	NA	NA	NA	G	G	T	G	T	T	T	G	G	G	G	T	G	G	G	G	T	T	T	T	T	T	T	G	T	G	G	G	G	G	G	G	T	G	G	G	T	G	G
SNP_1_2899077	C/T	1	2899077	+	NA	NA	NA	NA	NA	NA	C	T	C	C	C	C	C	C	C	C	C	C	C	T	T	C	C	C	C	C	C	C	C	T	C	C	C	C	T	T	C	C	C	T	C	C	C	C	C
SNP_1_2900116	A/G	1	2900116	+	NA	NA	NA	NA	NA	NA	G	A	A	G	A	A	A	G	G	G	A	A	G	A	A	A	A	A	A	A	A	A	A	A	A	G	G	A	A	A	G	A	A	A	A	G	A	A	A
SNP_1_2919431	A/C	1	2919431	+	NA	NA	NA	NA	NA	NA	C	A	A	C	A	A	A	C	C	C	C	A	C	A	C	C	A	A	A	A	A	A	A	A	A	C	C	C	A	A	C	C	A	A	C	C	A	C	C
SNP_1_2920170	C/A	1	2920170	+	NA	NA	NA	NA	NA	NA	C	C	C	C	C	C	C	C	C	N	A	C	C	C	N	N	N	C	C	N	C	C	C	C	C	C	C	N	C	N	C	N	C	N	N	N	C	A	N
SNP_1_2924187	A/G	1	2924187	+	NA	NA	NA	NA	NA	NA	G	A	A	G	A	A	A	G	G	G	A	A	G	A	A	A	A	A	A	A	A	A	A	A	A	G	G	A	A	A	G	A	A	A	A	G	A	A	A
SNP_1_2924549	T/C	1	2924549	+	NA	NA	NA	NA	NA	NA	C	T	T	C	T	T	T	C	C	C	C	T	C	T	C	C	T	T	T	T	T	T	T	T	T	C	C	C	T	T	C	C	T	T	C	C	T	C	C
SNP_1_2926858	G/C	1	2926858	+	NA	NA	NA	NA	NA	NA	C	G	G	C	G	G	G	C	C	C	C	G	C	G	C	C	G	G	G	G	G	G	G	G	N	C	C	C	G	G	C	C	G	G	C	C	G	C	C
SNP_1_2963449	A/G	1	2963449	+	NA	NA	NA	NA	NA	NA	A	A	G	A	G	G	G	A	A	A	G	G	A	A	G	G	G	G	G	G	G	G	G	A	A	A	G	G	A	A	A	G	G	A	G	A	G	G	G
SNP_1_2974417	T/G	1	2974417	+	NA	NA	NA	NA	NA	NA	T	T	T	T	T	T	T	T	T	T	G	T	T	T	G	G	T	T	T	T	T	T	T	T	T	T	T	G	T	T	T	G	T	T	G	T	T	G	G
SNP_1_2975692	A/G	1	2975692	+	NA	NA	NA	NA	NA	NA	G	A	A	G	A	A	A	G	G	G	A	A	G	A	A	A	A	A	A	A	A	A	A	A	A	G	G	A	A	A	G	A	A	A	A	G	A	A	A
SNP_1_2977180	C/T	1	2977180	+	NA	NA	NA	NA	NA	NA	T	C	C	T	C	C	C	N	T	T	C	C	T	C	C	C	C	C	C	C	C	C	C	C	C	T	T	C	C	C	T	C	C	C	C	T	C	C	C
SNP_1_2977860	C/A	1	2977860	+	NA	NA	NA	NA	NA	NA	C	N	C	C	C	C	C	C	C	C	C	C	C	N	C	C	C	C	C	C	C	C	C	N	N	C	C	C	N	A	C	C	C	N	C	C	C	N	C
SNP_1_2978326	G/A	1	2978326	+	NA	NA	NA	NA	NA	NA	G	G	G	G	G	G	G	G	G	G	A	G	G	G	N	A	G	G	G	G	G	G	G	G	G	G	G	A	G	G	G	N	G	G	N	G	G	A	A
SNP_1_2979582	C/T	1	2979582	+	NA	NA	NA	NA	NA	NA	C	T	C	C	C	C	C	C	C	C	C	C	C	T	C	C	C	C	C	C	C	C	C	T	T	C	C	C	T	T	C	C	C	T	C	C	C	C	C
SNP_1_3030868	A/G	1	3030868	+	NA	NA	NA	NA	NA	NA	A	G	A	A	A	N	A	A	A	A	G	A	A	G	G	G	A	A	A	A	A	A	A	G	G	A	G	G	G	G	A	G	A	G	G	A	A	G	G
SNP_1_3037962	C/T	1	3037962	+	NA	NA	NA	NA	NA	NA	C	C	C	C	C	C	C	C	C	C	C	C	C	C	C	C	C	C	C	C	C	C	C	C	C	C	T	C	C	C	C	C	C	C	C	C	C	C	C
SNP_1_3052220	G/T	1	3052220	+	NA	NA	NA	NA	NA	NA	T	G	G	T	G	G	G	T	T	T	G	G	T	G	G	G	G	G	G	G	G	G	G	G	G	T	G	G	G	G	T	G	G	G	G	T	G	G	G
SNP_1_3057059	C/T	1	3057059	+	NA	NA	NA	NA	NA	NA	C	C	C	C	C	C	C	C	C	C	C	C	C	C	N	N	C	C	C	C	C	C	C	C	C	C	T	N	C	C	C	C	C	C	N	C	C	N	N
SNP_1_3058941	G/A	1	3058941	+	NA	NA	NA	NA	NA	NA	A	G	G	A	G	G	G	A	A	A	G	G	A	G	G	G	G	G	G	G	G	G	G	N	G	A	G	G	G	G	A	G	G	G	G	A	G	G	G
SNP_1_3086333	T/C	1	3086333	+	NA	NA	NA	NA	NA	NA	T	C	N	T	N	C	C	T	T	T	T	N	T	C	T	T	N	N	C	N	C	N	N	C	C	T	T	T	C	C	T	T	N	C	T	T	C	T	T
SNP_1_3086655	G/A	1	3086655	+	NA	NA	NA	NA	NA	NA	G	A	G	G	G	G	G	G	G	G	G	G	G	A	G	G	G	G	A	G	G	G	G	A	A	G	G	G	A	A	G	G	G	A	G	G	A	G	G
SNP_1_3088221	C/A	1	3088221	+	NA	NA	NA	NA	NA	NA	C	A	C	C	C	C	C	C	C	C	C	C	C	A	C	C	C	C	A	C	C	C	C	A	A	C	C	C	A	A	C	C	C	N	C	C	A	C	C
SNP_1_3090666	T/A	1	3090666	+	NA	NA	NA	NA	NA	NA	A	T	T	A	T	T	T	A	A	A	A	T	A	T	A	A	T	T	T	T	T	T	T	T	T	A	A	A	T	T	A	A	T	T	A	A	T	A	A
SNP_1_3092377	G/A	1	3092377	+	NA	NA	NA	NA	NA	NA	G	G	G	G	G	G	G	G	G	G	A	G	G	G	A	A	G	G	G	G	G	G	G	G	G	G	G	A	G	G	G	A	G	G	A	G	G	A	A
SNP_1_3093093	G/A	1	3093093	+	NA	NA	NA	NA	NA	NA	A	G	G	A	G	G	G	A	A	A	A	G	A	G	A	A	G	G	G	G	G	G	G	G	G	A	A	A	G	G	A	A	G	G	A	A	G	A	A
SNP_1_3096543	A/T	1	3096543	+	NA	NA	NA	NA	NA	NA	A	A	T	A	T	T	T	A	A	A	A	T	A	A	A	A	T	T	A	T	N	T	T	A	A	A	A	A	A	A	A	A	T	A	A	A	A	A	A
SNP_1_3101884	G/A	1	3101884	+	NA	NA	NA	NA	NA	NA	G	G	G	G	G	G	G	G	G	G	G	G	G	G	G	G	G	G	G	G	G	G	G	G	G	G	A	G	G	G	G	G	G	G	G	G	G	G	G
SNP_1_3103801	C/A	1	3103801	+	NA	NA	NA	NA	NA	NA	C	C	C	C	C	C	C	C	C	C	A	C	C	C	A	A	C	C	C	C	C	C	C	C	C	C	C	A	C	C	C	A	C	C	A	C	C	A	A
SNP_1_3130690	C/T	1	3130690	+	NA	NA	NA	NA	NA	NA	C	C	T	C	T	T	T	C	C	C	C	T	C	C	C	C	T	T	C	T	T	T	T	C	C	C	C	C	C	C	C	C	T	C	C	C	C	C	C
SNP_1_3130836	G/A	1	3130836	+	NA	NA	NA	NA	NA	NA	G	G	G	G	G	G	G	G	G	A	A	G	G	G	A	A	G	G	G	G	G	G	G	G	G	G	A	A	G	G	G	A	G	G	A	G	G	A	A
SNP_1_3130962	A/T	1	3130962	+	NA	NA	NA	NA	NA	NA	A	T	A	A	A	A	A	A	A	A	A	A	A	T	A	A	A	A	T	A	A	A	A	T	T	A	A	A	T	T	A	A	A	T	A	A	T	A	A
SNP_1_3134826	G/A	1	3134826	+	NA	NA	NA	NA	NA	NA	G	A	G	G	G	G	G	G	G	G	G	G	G	A	G	G	G	G	A	G	N	G	G	A	A	G	G	G	A	A	G	G	N	A	G	G	A	G	G
SNP_1_3149027	T/A	1	3149027	+	NA	NA	NA	NA	NA	NA	T	T	T	N	T	T	T	N	T	A	A	T	T	T	A	A	T	T	T	T	T	T	T	T	T	N	A	A	T	T	N	A	T	T	A	T	T	A	A
SNP_1_3180818	G/A	1	3180818	+	NA	NA	NA	NA	NA	NA	A	G	G	A	G	G	G	A	A	A	A	G	A	G	A	A	G	G	G	N	G	G	G	G	G	A	A	A	G	G	A	A	G	G	A	A	G	A	A
SNP_1_3183395	C/T	1	3183395	+	NA	NA	NA	NA	NA	NA	T	C	C	T	C	C	C	T	T	C	T	C	T	C	T	T	C	C	C	C	C	C	C	C	C	T	T	T	C	C	T	T	C	C	T	T	C	T	T
SNP_1_3183885	C/T	1	3183885	+	NA	NA	NA	NA	NA	NA	T	C	C	T	C	C	C	T	T	C	T	C	T	C	T	T	C	C	C	C	C	C	C	C	C	T	T	T	C	C	T	T	C	C	T	T	C	T	T
SNP_1_3194253	G/A	1	3194253	+	NA	NA	NA	NA	NA	NA	G	N	G	G	N	G	G	G	G	N	A	G	G	N	A	A	N	G	G	G	G	N	G	G	G	G	G	A	N	N	G	A	N	G	A	G	G	A	N
SNP_1_3285074	T/C	1	3285074	+	NA	NA	NA	NA	NA	NA	C	T	C	N	C	N	C	N	T	C	C	N	C	T	C	C	C	N	T	C	C	N	N	T	T	T	C	C	T	T	T	C	C	N	C	C	T	C	C
SNP_1_3316630	C/T	1	3316630	+	NA	NA	NA	NA	NA	NA	T	C	C	T	C	C	C	C	C	T	T	C	T	C	T	T	C	C	C	C	C	C	C	C	C	C	T	T	C	C	C	T	C	C	T	T	C	T	T
SNP_1_3328456	A/G	1	3328456	+	NA	NA	NA	NA	NA	NA	A	A	A	A	A	A	A	A	A	A	A	A	A	G	A	A	A	A	A	A	A	A	A	G	A	A	A	A	A	A	A	A	A	A	A	A	A	A	A
SNP_1_3329369	G/A	1	3329369	+	NA	NA	NA	NA	NA	NA	A	G	G	A	G	G	G	A	A	A	A	G	A	G	A	A	G	G	G	G	G	G	G	G	G	A	A	A	G	G	A	A	G	G	A	A	G	A	A
SNP_1_3332043	A/T	1	3332043	+	NA	NA	NA	NA	NA	NA	T	A	A	T	A	A	A	T	T	T	T	A	T	A	T	T	A	A	A	A	A	A	A	A	A	T	T	T	A	A	T	T	A	A	T	T	A	T	T
SNP_1_3332734	T/C	1	3332734	+	NA	NA	NA	NA	NA	NA	T	T	C	T	C	C	C	T	T	T	T	C	T	T	T	T	C	C	T	C	C	C	C	T	T	T	T	T	T	T	T	T	C	T	T	T	T	T	T
SNP_1_3335235	G/A	1	3335235	+	NA	NA	NA	NA	NA	NA	G	A	G	G	G	G	G	G	G	G	G	G	G	A	G	G	G	G	A	G	G	G	G	A	A	G	G	G	A	A	G	G	G	A	G	G	A	G	G
SNP_1_3340207	G/T	1	3340207	+	NA	NA	NA	NA	NA	NA	T	G	G	T	G	G	G	T	T	T	T	G	T	G	T	T	G	G	G	G	G	G	G	G	G	T	T	T	G	G	T	T	G	N	T	T	G	T	T
SNP_1_3346735	A/G	1	3346735	+	NA	NA	NA	NA	NA	NA	G	A	A	G	A	A	A	G	G	G	G	A	G	A	G	G	A	A	A	A	A	A	A	A	A	G	G	G	A	A	G	G	A	A	G	G	A	G	G
SNP_1_3351659	C/T	1	3351659	+	NA	NA	NA	NA	NA	NA	T	C	C	T	C	C	C	T	T	T	T	C	T	C	T	T	C	C	C	C	C	C	C	C	C	T	T	T	C	C	T	T	C	C	T	T	C	T	T
SNP_1_3352365	T/C	1	3352365	+	NA	NA	NA	NA	NA	NA	C	T	T	C	T	T	T	C	C	C	C	T	C	T	C	C	T	T	T	T	T	T	T	T	T	C	C	C	T	T	C	C	T	T	C	C	T	C	C
SNP_1_3353477	G/C	1	3353477	+	NA	NA	NA	NA	NA	NA	C	G	G	C	G	G	G	C	C	C	C	G	C	G	C	C	G	G	G	G	G	G	G	G	G	C	C	C	G	G	C	C	G	G	C	C	G	C	C
SNP_1_3361471	C/T	1	3361471	+	NA	NA	NA	NA	NA	NA	C	T	T	C	T	T	T	C	C	C	C	T	C	C	C	C	T	T	C	T	T	T	T	C	C	C	C	C	C	N	C	C	T	T	C	C	C	C	C
SNP_1_3363353	C/T	1	3363353	+	NA	NA	NA	NA	NA	NA	T	C	C	T	C	C	C	C	C	C	T	C	T	C	T	T	C	C	C	C	C	C	C	C	C	C	T	T	C	C	C	T	C	C	T	T	C	T	T
SNP_1_3369209	A/G	1	3369209	+	NA	NA	NA	NA	NA	NA	A	G	G	A	G	G	G	A	A	G	A	G	A	A	A	A	G	G	N	G	G	G	G	N	N	A	A	A	N	N	A	A	G	G	A	A	N	A	A
SNP_1_3369228	G/T	1	3369228	+	NA	NA	NA	NA	NA	NA	G	T	T	G	T	T	T	G	G	G	G	T	G	G	G	G	T	T	G	T	T	T	T	G	G	G	G	G	G	G	G	G	T	T	G	G	G	G	G
SNP_1_3397754	T/A	1	3397754	+	NA	NA	NA	NA	NA	NA	T	A	A	T	A	A	A	T	T	A	T	A	T	A	T	T	A	A	T	A	A	A	A	N	A	T	T	T	A	A	T	T	A	A	T	T	T	T	T
SNP_1_3398048	T/C	1	3398048	+	NA	NA	NA	NA	NA	NA	T	C	C	T	C	C	C	T	T	C	T	C	T	C	T	T	C	C	T	C	C	C	C	C	C	T	T	T	C	C	T	T	C	C	T	T	T	T	T
SNP_1_3398103	G/C	1	3398103	+	NA	NA	NA	NA	NA	NA	G	C	C	G	C	C	C	G	G	C	G	C	G	C	G	G	C	C	G	C	C	C	C	C	C	G	G	G	C	C	G	G	C	C	G	G	G	G	G
SNP_1_3398228	G/C	1	3398228	+	NA	NA	NA	NA	NA	NA	G	C	C	G	C	C	C	G	G	C	G	C	G	N	G	G	C	C	G	C	C	C	C	C	C	G	G	G	N	C	G	G	C	C	G	G	G	G	G
SNP_1_3400773	C/T	1	3400773	+	NA	NA	NA	NA	NA	NA	C	C	T	C	T	T	T	C	C	C	C	T	C	C	C	C	T	T	C	T	T	T	T	C	C	C	C	C	C	C	C	C	T	C	C	C	C	C	C
SNP_1_3419119	G/T	1	3419119	+	NA	NA	NA	NA	NA	NA	T	G	G	T	G	G	G	N	T	N	T	G	T	G	T	T	G	G	T	G	G	G	G	G	G	T	T	T	G	G	T	T	G	G	T	T	T	T	T
SNP_1_3425056	C/T	1	3425056	+	NA	NA	NA	NA	NA	NA	C	T	C	C	C	C	C	T	C	T	C	C	C	T	C	C	C	C	C	C	C	C	C	T	T	C	C	C	T	T	C	C	C	T	C	C	C	C	C
SNP_1_3434148	T/A	1	3434148	+	NA	NA	NA	NA	NA	NA	A	T	T	A	T	T	T	N	A	T	A	T	A	T	A	A	T	T	A	T	T	T	T	T	T	A	A	A	T	T	A	A	T	T	A	A	A	A	A
SNP_1_3434442	A/C	1	3434442	+	NA	NA	NA	NA	NA	NA	A	C	C	A	C	C	C	C	A	A	A	C	A	C	A	A	C	C	A	C	C	C	C	C	A	A	A	A	C	C	A	A	C	C	A	A	A	A	A
SNP_1_3446298	T/A	1	3446298	+	NA	NA	NA	NA	NA	NA	T	T	A	T	A	A	A	T	T	T	A	A	T	A	A	A	A	N	T	A	A	A	A	T	A	T	T	A	T	T	T	A	A	T	A	T	T	T	A
SNP_1_3446754	G/A	1	3446754	+	NA	NA	NA	NA	NA	NA	G	G	A	G	A	A	A	G	G	G	G	A	G	A	G	G	A	N	G	A	A	A	A	G	A	G	G	G	G	G	G	G	A	G	G	G	G	G	G
SNP_1_3461494	G/A	1	3461494	+	NA	NA	NA	NA	NA	NA	G	G	G	G	G	G	G	G	G	G	A	G	G	G	A	A	G	G	G	G	G	G	G	G	G	G	G	A	G	G	G	A	G	G	A	G	G	G	A
SNP_1_3461948	C/T	1	3461948	+	NA	NA	NA	NA	NA	NA	T	C	C	T	C	C	C	T	T	C	C	C	T	C	C	C	C	N	T	C	C	C	C	C	C	T	T	C	C	C	T	C	C	C	C	T	T	T	C
SNP_1_3463018	T/C	1	3463018	+	NA	NA	NA	NA	NA	NA	T	C	T	T	T	T	T	T	T	T	T	T	T	T	T	T	T	T	T	T	T	T	T	C	T	T	T	T	C	C	T	T	T	C	T	T	T	T	T
SNP_1_3464892	/	1	3464892	+	NA	NA	NA	NA	NA	NA	C	N	C	C	C	C	C	C	C	C	C	C	C	C	C	C	C	C	C	C	C	C	C	C	C	C	C	C	C	C	C	C	C	C	C	C	C	C	C
SNP_1_3465717	G/A	1	3465717	+	NA	NA	NA	NA	NA	NA	G	N	G	G	G	G	N	G	G	G	G	G	G	G	G	G	G	G	G	G	G	G	G	A	G	G	G	G	N	N	G	G	G	N	G	G	N	G	G
SNP_1_3467850	C/T	1	3467850	+	NA	NA	NA	NA	NA	NA	T	C	C	T	C	C	C	C	T	C	C	C	T	C	C	C	C	N	T	C	C	C	C	C	C	T	T	C	C	C	T	C	C	C	C	T	T	T	C
SNP_1_3478928	C/T	1	3478928	+	NA	NA	NA	NA	NA	NA	C	C	C	C	C	C	C	C	C	C	T	C	C	C	N	N	C	C	C	C	C	C	C	C	C	C	C	T	C	C	C	T	C	C	T	C	C	C	N
SNP_1_3479097	C/T	1	3479097	+	NA	NA	NA	NA	NA	NA	C	C	T	C	T	T	T	C	C	C	C	T	C	T	C	C	T	N	C	T	T	T	T	T	C	C	C	C	T	T	C	C	T	T	C	C	C	C	C
SNP_1_3479541	C/T	1	3479541	+	NA	NA	NA	NA	NA	NA	T	C	C	T	C	C	C	T	T	C	C	C	T	C	C	C	C	N	T	C	C	C	C	C	C	T	T	C	C	C	T	C	C	C	C	T	T	T	C
SNP_1_3481990	G/T	1	3481990	+	NA	NA	NA	NA	NA	NA	G	G	T	G	T	T	T	N	G	T	G	T	G	T	G	G	T	N	G	T	T	T	T	T	G	G	G	G	T	T	G	G	T	T	G	G	G	G	G
SNP_1_3482103	C/G	1	3482103	+	NA	NA	NA	NA	NA	NA	C	C	G	C	G	G	G	C	C	C	C	G	C	C	C	C	G	N	C	G	G	G	G	G	C	C	C	C	G	G	C	C	G	G	C	C	C	C	C
SNP_1_3502592	T/C	1	3502592	+	NA	NA	NA	NA	NA	NA	T	T	T	T	T	T	T	T	T	T	T	T	T	T	T	T	T	T	T	T	T	T	T	C	T	T	T	T	C	C	T	T	T	C	T	T	T	T	T
SNP_1_3503090	G/A	1	3503090	+	NA	NA	NA	NA	NA	NA	A	G	G	A	G	G	G	A	A	G	G	G	A	G	G	G	G	A	A	G	G	G	G	G	G	A	A	G	G	G	A	G	G	G	G	A	A	A	G
SNP_1_3503292	T/C	1	3503292	+	NA	NA	NA	NA	NA	NA	T	T	C	T	C	C	C	T	T	T	T	C	T	T	T	T	C	N	T	C	C	C	C	T	T	T	T	T	T	T	T	T	C	T	T	T	T	T	T
SNP_1_3506466	C/T	1	3506466	+	NA	NA	NA	NA	NA	NA	C	C	C	C	C	C	C	C	C	C	C	C	C	C	C	C	C	C	C	C	C	C	C	T	C	C	C	C	T	T	C	C	C	T	C	C	C	C	C
SNP_1_3506991	C/T	1	3506991	+	NA	NA	NA	NA	NA	NA	C	C	C	C	C	C	C	C	C	C	C	C	C	T	C	C	C	C	C	C	C	C	C	T	C	C	C	C	T	T	C	C	C	T	C	C	C	C	C
SNP_1_3508893	T/C	1	3508893	+	NA	NA	NA	NA	NA	NA	C	T	T	C	T	T	T	T	C	T	T	T	C	T	T	T	T	N	C	T	T	T	T	T	T	C	C	T	T	T	C	T	T	T	T	C	C	C	T
SNP_1_3509242	T/G	1	3509242	+	NA	NA	NA	NA	NA	NA	T	G	T	T	T	T	T	T	T	T	T	T	T	T	T	T	T	T	T	T	T	T	T	T	G	T	T	T	T	T	T	T	T	T	T	T	T	T	T
SNP_1_3510603	A/G	1	3510603	+	NA	NA	NA	NA	NA	NA	A	A	A	A	A	A	A	A	A	A	A	A	A	G	A	A	A	A	A	A	A	A	A	A	A	A	A	A	A	A	A	A	A	A	N	A	A	A	A
SNP_1_3527049	T/C	1	3527049	+	NA	NA	NA	NA	NA	NA	T	T	C	T	C	C	C	T	T	T	T	C	T	T	T	T	C	N	T	C	C	C	C	C	T	T	T	T	C	C	T	T	C	N	T	T	C	T	T
SNP_1_3527241	A/G	1	3527241	+	NA	NA	NA	NA	NA	NA	A	G	A	A	A	A	A	A	A	A	A	A	A	G	A	A	A	A	A	A	A	A	A	A	G	A	A	A	A	A	A	A	A	A	A	A	A	A	A
SNP_1_3528691	G/A	1	3528691	+	NA	NA	NA	NA	NA	NA	G	G	A	G	A	A	A	G	G	G	G	A	G	G	G	G	A	N	G	A	A	A	A	A	G	G	G	G	A	A	G	G	A	A	G	G	A	G	G
SNP_1_3529176	A/G	1	3529176	+	NA	NA	NA	NA	NA	NA	G	A	A	G	A	A	A	G	G	G	A	A	G	A	A	A	A	N	G	A	A	A	A	A	A	G	G	A	A	A	G	A	A	A	A	G	A	A	A
SNP_1_3533720	C/G	1	3533720	+	NA	NA	NA	NA	NA	NA	C	G	G	C	C	G	G	C	C	C	C	G	C	C	C	C	G	N	C	G	G	G	G	C	C	C	C	C	C	C	C	C	C	C	C	C	G	C	C
SNP_1_3533877	A/G	1	3533877	+	NA	NA	NA	NA	NA	NA	A	G	G	A	A	G	G	A	A	A	A	G	A	A	A	A	G	N	N	G	G	G	G	A	A	A	A	A	A	A	A	A	A	A	A	A	G	A	A
SNP_1_3559767	C/A	1	3559767	+	NA	NA	NA	NA	NA	NA	A	C	C	A	C	C	C	A	A	C	C	C	A	C	C	C	C	N	A	C	C	C	C	C	C	A	A	C	C	C	A	C	C	C	C	A	C	C	C
SNP_1_3569135	C/T	1	3569135	+	NA	NA	NA	NA	NA	NA	T	C	C	T	C	C	N	N	T	C	N	N	T	C	N	C	C	N	T	C	C	C	C	C	N	T	T	N	C	C	T	C	C	N	C	T	C	N	N
SNP_1_3569488	G/C	1	3569488	+	NA	NA	NA	NA	NA	NA	C	G	G	N	G	G	G	N	C	G	G	G	C	N	G	G	G	N	C	G	G	G	G	N	G	C	N	G	G	G	C	G	G	G	G	C	G	N	G
SNP_1_3572015	G/A	1	3572015	+	NA	NA	NA	NA	NA	NA	G	A	A	G	A	A	N	G	G	A	G	A	G	A	G	G	A	N	G	A	A	A	A	A	A	G	G	G	A	A	G	G	A	A	G	G	A	G	G
SNP_1_3573350	G/A	1	3573350	+	NA	NA	NA	NA	NA	NA	G	N	A	G	N	A	N	G	G	A	G	A	G	N	N	G	N	N	G	A	A	N	A	A	A	G	G	G	A	A	G	G	N	N	N	G	N	G	G
SNP_1_3575408	C/G	1	3575408	+	NA	NA	NA	NA	NA	NA	N	C	C	N	C	N	C	C	N	C	C	C	C	G	C	C	C	C	C	C	N	C	C	G	G	C	C	C	G	G	C	C	C	G	N	C	N	N	C
SNP_1_3593481	T/C	1	3593481	+	NA	NA	NA	NA	NA	NA	T	T	T	T	T	T	T	T	T	T	T	T	T	C	T	T	T	T	T	T	T	T	T	C	C	T	T	T	C	C	T	T	T	C	T	T	T	T	T
SNP_1_3596871	A/G	1	3596871	+	NA	NA	NA	NA	NA	NA	A	A	A	A	A	A	A	A	A	A	G	A	A	A	G	G	A	A	A	A	A	A	A	A	A	A	A	G	A	A	A	G	A	A	G	A	A	G	G
SNP_1_3597160	T/A	1	3597160	+	NA	NA	NA	NA	NA	NA	T	A	T	T	T	A	T	T	T	T	T	A	T	T	T	T	A	N	T	A	A	A	A	T	T	T	T	T	T	T	T	T	T	T	T	T	A	T	T
SNP_1_3615627	T/C	1	3615627	+	NA	NA	NA	NA	NA	NA	T	T	T	T	T	C	T	T	T	T	T	C	T	T	T	T	C	N	T	C	C	C	C	T	T	T	T	T	T	T	T	T	T	T	T	T	C	T	T
SNP_1_3637152	A/G	1	3637152	+	NA	NA	NA	NA	NA	NA	A	G	G	A	G	G	A	A	A	G	G	G	A	A	G	G	G	G	A	G	G	G	G	A	A	A	A	G	A	A	A	G	G	A	G	A	G	G	G
SNP_1_3658950	T/C	1	3658950	+	NA	NA	NA	NA	NA	NA	T	C	C	T	C	C	T	T	T	N	N	C	T	T	C	N	C	N	C	C	C	C	C	T	T	T	T	C	T	T	T	C	C	T	C	T	C	C	N
SNP_1_3663140	T/C	1	3663140	+	NA	NA	NA	NA	NA	NA	T	C	C	T	C	C	T	T	T	T	T	C	T	T	T	T	C	N	C	C	C	C	C	T	T	T	T	T	T	T	T	T	C	T	T	T	C	T	T
SNP_1_3665220	G/C	1	3665220	+	NA	NA	NA	NA	NA	NA	C	G	G	C	G	G	C	C	C	G	G	G	C	G	G	G	G	N	G	G	G	G	G	G	G	C	C	G	G	G	C	G	G	G	G	C	G	G	G
SNP_1_3665839	G/A	1	3665839	+	NA	NA	NA	NA	NA	NA	G	G	G	G	G	G	G	G	G	G	A	G	G	G	A	A	G	G	G	G	G	G	G	G	G	G	G	A	G	G	G	A	G	G	A	G	G	A	A
SNP_1_3679685	T/G	1	3679685	+	NA	NA	NA	NA	NA	NA	G	T	T	G	T	T	G	G	N	T	T	T	G	T	T	T	T	N	T	T	T	T	T	T	T	G	G	T	T	T	G	T	T	T	T	G	T	T	T
SNP_1_3681762	C/A	1	3681762	+	NA	NA	NA	NA	NA	NA	C	A	C	C	A	C	C	C	N	C	C	C	C	C	C	C	C	C	C	C	C	C	C	N	C	C	C	C	C	C	C	C	C	C	C	C	C	C	C
SNP_1_3692489	C/T	1	3692489	+	NA	NA	NA	NA	NA	NA	C	T	T	C	T	T	C	C	C	T	C	T	C	C	C	C	T	N	T	T	T	T	T	C	C	C	C	C	C	C	C	C	T	C	C	C	T	C	C
SNP_1_3695404	C/G	1	3695404	+	NA	NA	NA	NA	NA	NA	C	G	G	N	G	G	C	C	C	G	G	G	C	C	G	G	G	N	G	G	G	G	G	C	C	C	C	G	C	C	C	G	G	C	G	C	G	G	G
SNP_1_3695840	T/C	1	3695840	+	NA	NA	NA	NA	NA	NA	T	T	T	T	T	T	T	T	T	T	T	T	T	C	T	T	T	T	T	T	T	T	T	C	C	T	T	T	C	C	T	T	T	C	T	T	T	T	T
SNP_1_3697470	T/A	1	3697470	+	NA	NA	NA	NA	NA	NA	T	T	T	T	T	T	T	T	T	T	A	T	T	T	A	A	T	T	T	T	T	T	T	T	T	T	T	A	T	T	T	A	T	N	A	T	T	N	A
SNP_1_3700291	C/T	1	3700291	+	NA	NA	NA	NA	NA	NA	T	C	C	T	C	C	T	T	T	C	C	C	T	C	C	C	C	N	C	C	C	C	C	C	C	T	T	C	C	C	T	C	C	C	C	T	C	C	C
SNP_1_3711264	T/C	1	3711264	+	NA	NA	NA	NA	NA	NA	C	T	T	C	T	T	T	C	C	T	T	T	C	T	T	T	T	T	T	T	T	T	T	T	T	C	C	T	T	T	C	T	T	T	T	C	T	T	T
SNP_1_3713661	A/G	1	3713661	+	NA	NA	NA	NA	NA	NA	A	G	A	A	G	A	A	A	A	A	A	A	A	G	A	A	A	A	A	A	A	A	A	G	G	A	A	A	G	G	A	A	A	G	A	A	A	A	A
SNP_1_3726651	C/T	1	3726651	+	NA	NA	NA	NA	NA	NA	C	T	T	C	T	C	C	C	C	T	T	T	C	T	T	T	C	N	C	C	C	C	T	T	T	C	C	T	T	T	C	T	T	T	T	C	C	T	T
SNP_1_3728232	G/A	1	3728232	+	NA	NA	NA	NA	NA	NA	G	G	G	G	G	G	G	G	G	G	G	G	G	G	G	G	G	G	G	G	G	G	G	G	G	G	G	G	A	A	G	G	G	G	G	G	G	G	G
SNP_1_3728297	C/A	1	3728297	+	NA	NA	NA	NA	NA	NA	C	A	A	C	A	C	C	C	C	A	A	C	C	A	A	A	C	C	C	C	C	C	C	A	A	C	C	A	A	A	C	A	A	A	A	C	C	A	A
SNP_1_3728341	G/A	1	3728341	+	NA	NA	NA	NA	NA	NA	G	G	G	G	G	A	A	G	G	G	G	G	G	G	G	G	A	N	A	A	A	A	G	G	G	G	G	G	G	G	G	G	G	G	G	G	A	G	G
SNP_1_3731290	C/T	1	3731290	+	NA	NA	NA	NA	NA	NA	C	T	C	C	T	C	C	C	C	C	C	C	C	T	C	C	C	C	C	C	C	C	C	T	T	C	C	C	T	T	C	T	C	T	T	C	C	C	C
SNP_1_3733953	G/C	1	3733953	+	NA	NA	NA	NA	NA	NA	G	G	C	G	G	C	C	G	G	C	C	C	G	G	C	C	C	C	C	C	C	C	C	G	G	G	G	C	G	G	G	G	C	G	G	G	C	C	C
SNP_1_3735606	G/A	1	3735606	+	NA	NA	NA	NA	NA	NA	G	G	G	G	G	G	G	G	G	G	A	G	G	G	A	A	G	G	G	G	G	G	G	G	G	G	G	A	G	G	G	G	G	G	G	G	G	A	A
SNP_1_3735623	G/A	1	3735623	+	NA	NA	NA	NA	NA	NA	G	G	A	G	G	G	G	G	G	A	A	A	G	G	A	A	G	N	G	G	G	G	A	G	G	G	G	A	G	G	G	G	A	G	G	G	G	A	A
SNP_1_3736131	T/A	1	3736131	+	NA	NA	NA	NA	NA	NA	T	A	A	T	A	T	T	T	T	A	A	A	T	A	A	A	T	N	T	T	T	T	A	A	A	T	T	A	A	A	T	A	A	A	A	T	T	A	A
SNP_1_3736712	C/T	1	3736712	+	NA	NA	NA	NA	NA	NA	C	C	C	C	C	T	T	C	C	C	C	C	C	C	C	C	T	C	T	N	N	T	C	C	C	C	C	C	C	C	C	C	C	C	C	C	T	C	C
SNP_1_3775914	G/A	1	3775914	+	NA	NA	NA	NA	NA	NA	G	G	G	G	G	N	G	G	G	G	A	G	G	G	A	A	G	G	G	G	G	G	G	G	G	G	G	A	G	G	G	G	G	G	G	G	G	A	A
SNP_1_3778147	G/C	1	3778147	+	NA	NA	NA	NA	NA	NA	C	G	G	C	G	G	G	C	C	G	G	G	C	G	G	G	G	G	G	G	G	G	G	G	G	C	C	G	G	G	C	G	G	G	G	C	G	G	G
SNP_1_3780918	G/C	1	3780918	+	NA	NA	NA	NA	NA	NA	G	C	C	G	C	G	G	G	G	N	C	C	G	C	C	C	G	N	G	G	G	G	C	C	C	G	G	C	C	C	G	C	C	C	C	G	G	C	C
SNP_1_3801746	A/G	1	3801746	+	NA	NA	NA	NA	NA	NA	A	N	N	A	N	G	G	A	A	A	A	A	A	A	A	A	G	N	G	G	G	G	A	N	N	A	A	A	A	N	A	N	N	A	A	A	G	A	A
SNP_1_3819261	T/A	1	3819261	+	NA	NA	NA	NA	NA	NA	T	A	A	T	A	T	T	T	T	A	A	A	T	A	A	A	T	N	T	T	T	T	A	A	A	T	T	A	A	A	T	A	A	A	A	T	T	A	A
SNP_1_3819526	T/C	1	3819526	+	NA	NA	NA	NA	NA	NA	T	C	C	T	C	T	T	T	T	C	C	C	T	C	C	C	T	N	T	T	T	T	C	C	C	T	T	C	C	C	T	C	C	C	C	T	T	C	C
SNP_1_3820627	G/A	1	3820627	+	NA	NA	NA	NA	NA	NA	G	A	A	G	A	G	G	G	G	G	A	G	G	A	A	A	G	G	G	G	G	G	G	A	A	G	G	A	A	A	G	A	A	A	A	G	G	A	A
SNP_1_3821059	G/A	1	3821059	+	NA	NA	NA	NA	NA	NA	G	A	A	G	G	G	G	G	G	G	G	G	G	A	G	G	G	G	G	G	G	G	G	A	G	G	G	G	A	A	G	G	A	A	G	G	G	G	G
SNP_1_3822585	C/T	1	3822585	+	NA	NA	NA	NA	NA	NA	C	T	T	C	T	C	C	C	C	T	T	T	C	T	T	T	C	N	C	C	C	C	T	T	T	C	C	T	T	T	C	T	T	T	T	C	C	T	T
SNP_1_3823861	C/T	1	3823861	+	NA	NA	NA	NA	NA	NA	T	C	C	T	C	T	T	N	T	C	C	C	T	C	C	C	T	N	T	T	T	T	C	C	C	T	T	C	C	C	T	C	C	C	C	T	T	C	C
SNP_1_3824930	C/T	1	3824930	+	NA	NA	NA	NA	NA	NA	T	C	C	T	C	C	C	C	T	C	C	C	T	C	C	C	C	C	C	C	C	C	C	C	C	T	T	C	C	C	T	C	C	C	C	T	C	C	C
SNP_1_3828299	A/G	1	3828299	+	NA	NA	NA	NA	NA	NA	A	G	G	A	G	A	A	A	A	G	G	G	A	G	G	G	A	N	A	A	A	A	G	G	G	A	A	G	G	G	A	G	G	G	G	A	A	G	G
SNP_1_3829435	G/A	1	3829435	+	NA	NA	NA	NA	NA	NA	G	A	A	G	A	G	G	G	G	A	A	A	G	A	N	N	G	N	G	G	G	G	A	A	A	G	G	N	A	A	G	A	A	A	A	G	G	N	N
SNP_1_3829513	G/A	1	3829513	+	NA	NA	NA	NA	NA	NA	G	G	G	G	G	A	A	G	G	G	G	G	G	G	G	G	A	N	A	A	A	A	G	G	G	G	G	G	G	G	G	G	G	G	G	G	A	G	G
SNP_1_3830323	A/G	1	3830323	+	NA	NA	NA	NA	NA	NA	A	G	G	A	G	A	A	A	A	G	G	G	A	G	G	G	A	N	A	A	A	A	G	G	G	A	A	G	G	G	A	G	G	G	G	A	A	G	G
SNP_1_3834596	C/T	1	3834596	+	NA	NA	NA	NA	NA	NA	T	C	C	T	C	C	C	N	T	C	C	C	T	C	C	C	C	C	C	C	C	C	C	C	C	T	T	C	C	C	T	C	C	C	C	T	C	C	C
SNP_1_3848043	C/G	1	3848043	+	NA	NA	NA	NA	NA	NA	C	N	G	C	G	C	C	C	C	N	G	G	C	G	G	G	C	C	C	C	C	C	G	G	G	C	C	G	G	G	C	G	G	G	G	C	C	G	G
SNP_1_3874081	T/C	1	3874081	+	NA	NA	NA	NA	NA	NA	T	C	C	T	C	T	N	N	T	C	C	C	T	C	C	C	T	C	T	T	T	T	C	C	C	T	T	C	C	C	T	C	C	C	C	T	T	C	C
SNP_1_3878255	T/C	1	3878255	+	NA	NA	NA	NA	NA	NA	T	C	C	T	C	T	T	T	T	C	C	C	T	C	C	C	T	N	T	T	T	T	C	C	C	T	T	C	C	C	T	C	C	C	C	T	T	C	C
SNP_1_3881082	G/A	1	3881082	+	NA	NA	NA	NA	NA	NA	G	A	A	G	A	G	G	G	G	A	A	A	G	A	A	A	G	N	G	G	G	G	A	A	A	G	G	A	A	A	G	A	A	N	A	G	G	A	A
SNP_1_3917517	A/G	1	3917517	+	NA	NA	NA	NA	NA	NA	A	G	G	A	N	N	A	A	A	N	G	A	A	G	G	N	A	A	A	A	A	A	A	N	G	A	A	G	N	G	A	A	G	G	A	A	A	N	G
SNP_1_3918654	T/C	1	3918654	+	NA	NA	NA	NA	NA	NA	T	T	T	T	T	T	T	T	T	T	C	T	T	T	C	C	T	T	T	T	T	T	T	T	C	T	T	C	T	T	T	T	T	T	T	T	T	C	C
SNP_1_3919581	A/G	1	3919581	+	NA	NA	NA	NA	NA	NA	A	G	G	A	G	A	A	A	A	G	G	G	A	G	G	G	A	N	A	A	A	A	G	G	G	A	A	G	G	G	A	G	G	G	G	A	A	G	G
SNP_1_3919906	T/C	1	3919906	+	NA	NA	NA	NA	NA	NA	T	C	C	T	T	T	T	T	T	T	C	T	T	C	C	C	T	T	T	T	T	T	T	C	T	T	T	C	C	C	T	T	C	C	T	T	T	C	C
SNP_1_3921118	G/C	1	3921118	+	NA	NA	NA	NA	NA	NA	G	C	C	G	C	G	G	G	G	C	G	C	G	C	G	G	G	N	G	G	G	G	C	C	C	G	G	G	C	C	G	C	C	C	C	G	G	G	C
SNP_1_3923048	A/G	1	3923048	+	NA	NA	NA	NA	NA	NA	A	G	G	A	G	A	A	A	A	G	A	G	A	G	A	A	A	N	A	A	A	A	G	G	G	A	A	A	G	G	A	G	G	G	G	A	A	A	G
SNP_1_3924288	A/C	1	3924288	+	NA	NA	NA	NA	NA	NA	A	N	N	A	C	A	A	A	A	C	A	C	A	N	A	A	A	N	A	A	A	A	C	N	C	A	A	A	N	N	A	C	N	N	C	A	A	A	C
SNP_1_3926336	T/C	1	3926336	+	NA	NA	NA	NA	NA	NA	T	C	C	T	C	T	T	T	T	T	T	C	T	C	T	T	T	N	T	T	T	T	C	C	T	T	T	T	C	C	T	C	C	C	C	T	T	T	T
SNP_1_3926693	G/T	1	3926693	+	NA	NA	NA	NA	NA	NA	G	T	T	G	T	G	G	G	G	T	G	T	G	T	G	G	G	T	G	G	G	G	T	T	G	G	G	G	T	T	G	T	T	T	T	G	G	G	T
SNP_1_3940360	G/A	1	3940360	+	NA	NA	NA	NA	NA	NA	A	G	G	A	G	G	G	A	A	G	N	G	A	G	N	N	G	G	G	G	G	G	G	G	G	A	A	A	G	G	A	G	G	G	G	A	G	N	G
SNP_1_3942155	T/G	1	3942155	+	NA	NA	NA	NA	NA	NA	T	G	G	T	G	T	T	T	T	G	T	G	T	G	T	T	T	N	T	T	T	T	G	G	G	T	T	T	G	G	T	G	G	G	G	T	T	T	G
SNP_1_3957573	C/T	1	3957573	+	NA	NA	NA	NA	NA	NA	C	T	C	C	T	C	C	C	C	T	C	C	C	T	C	C	C	C	C	C	C	C	C	T	C	C	C	C	T	T	C	T	C	T	T	C	C	C	C
SNP_1_3966354	C/T	1	3966354	+	NA	NA	NA	NA	NA	NA	T	C	C	T	C	C	C	T	T	C	T	C	T	C	T	T	C	C	C	C	C	C	C	C	C	T	T	T	C	C	T	C	C	C	C	T	C	T	T
SNP_1_3981585	C/T	1	3981585	+	NA	NA	NA	NA	NA	NA	C	T	C	C	C	C	C	C	C	C	C	C	C	T	C	C	C	C	C	C	C	C	C	N	T	C	C	C	T	T	C	C	C	T	C	C	C	C	C
SNP_1_3981816	T/G	1	3981816	+	NA	NA	NA	NA	NA	NA	T	T	T	T	G	T	T	T	T	G	T	T	T	T	T	T	T	T	T	T	T	T	T	T	T	T	T	T	T	T	T	G	T	T	G	T	T	T	T
SNP_1_3984666	T/C	1	3984666	+	NA	NA	NA	NA	NA	NA	T	T	T	T	T	C	C	T	T	T	T	C	T	T	T	T	C	C	C	C	C	C	C	T	T	T	T	T	T	T	T	T	C	T	T	T	C	T	T
SNP_1_3989937	C/T	1	3989937	+	NA	NA	NA	NA	NA	NA	C	C	C	C	C	N	C	N	C	C	T	C	C	C	N	T	C	C	C	C	C	C	C	C	C	C	C	T	C	C	C	C	C	C	C	C	C	T	T
SNP_1_3990462	T/A	1	3990462	+	NA	NA	NA	NA	NA	NA	T	A	A	T	A	T	T	T	T	A	T	T	T	A	T	T	T	T	T	T	T	T	T	A	A	T	T	T	A	A	T	A	T	A	A	T	T	T	T
SNP_1_3994106	T/A	1	3994106	+	NA	NA	NA	NA	NA	NA	T	T	A	T	T	T	T	T	T	A	T	T	T	T	T	T	T	T	T	T	T	T	T	T	T	T	T	T	T	T	T	T	T	T	T	T	T	T	T
SNP_1_3994178	G/C	1	3994178	+	NA	NA	NA	NA	NA	NA	G	G	C	G	C	G	G	G	G	C	G	G	G	G	G	G	G	G	G	G	G	G	G	G	G	G	G	G	G	G	G	C	G	G	C	G	G	G	G
SNP_1_4004917	G/A	1	4004917	+	NA	NA	NA	NA	NA	NA	A	G	G	A	G	G	G	A	A	G	G	G	A	G	G	G	G	G	G	G	G	G	G	G	G	A	A	G	G	G	A	G	G	G	G	A	G	G	G
SNP_1_4005467	C/T	1	4005467	+	NA	NA	NA	NA	NA	NA	C	C	C	C	C	C	C	C	C	T	T	C	C	C	N	C	C	C	C	C	C	C	C	C	C	C	C	T	C	C	C	C	C	C	C	C	C	T	T
SNP_1_4006006	T/C	1	4006006	+	NA	NA	NA	NA	NA	NA	T	C	C	T	C	T	T	T	T	C	C	T	T	C	C	C	T	T	T	T	T	T	T	C	C	T	T	C	C	C	T	C	T	C	C	T	T	C	C
SNP_1_4008219	G/C	1	4008219	+	NA	NA	NA	NA	NA	NA	G	C	C	G	C	G	G	G	G	C	C	G	G	C	C	C	G	G	G	G	G	G	G	C	C	G	G	C	C	C	G	C	G	C	C	G	G	C	C
SNP_1_4011484	G/A	1	4011484	+	NA	NA	NA	NA	NA	NA	G	G	G	G	G	G	G	G	G	A	A	G	G	G	A	G	G	G	G	G	G	G	G	G	G	G	G	A	G	G	G	G	G	G	G	G	G	A	A
SNP_1_4011648	A/T	1	4011648	+	NA	NA	NA	NA	NA	NA	A	A	A	A	T	A	A	A	A	T	T	A	A	A	T	T	A	A	A	A	A	A	A	N	A	A	A	T	A	A	A	T	A	N	T	A	A	T	T
SNP_1_4029937	C/T	1	4029937	+	NA	NA	NA	NA	NA	NA	C	C	C	C	C	C	C	C	C	C	C	C	C	T	C	C	C	C	C	C	C	C	C	C	C	C	C	C	C	C	C	C	C	C	C	C	C	C	C
SNP_1_4031092	T/C	1	4031092	+	NA	NA	NA	NA	NA	NA	T	C	C	T	N	T	T	N	T	C	C	T	T	C	C	N	T	T	T	T	T	T	T	C	C	T	T	C	C	C	T	N	T	C	N	T	T	C	C
SNP_1_4032636	G/A	1	4032636	+	NA	NA	NA	NA	NA	NA	G	A	A	G	G	N	G	G	G	G	G	G	G	A	G	G	G	G	G	G	G	G	G	A	A	G	G	G	A	A	G	G	N	A	G	G	G	G	G
SNP_1_4037343	G/A	1	4037343	+	NA	NA	NA	NA	NA	NA	G	G	G	G	G	A	G	G	G	G	G	G	G	G	G	G	G	N	G	G	G	G	G	G	G	G	G	G	G	G	G	G	A	G	G	G	G	G	G
SNP_1_4059318	G/C	1	4059318	+	NA	NA	NA	NA	NA	NA	G	G	G	G	G	G	G	G	G	C	C	G	G	G	C	G	G	G	G	G	G	G	G	G	G	G	G	G	G	G	G	G	G	G	G	G	G	C	C
SNP_1_4060444	T/C	1	4060444	+	NA	NA	NA	NA	NA	NA	T	C	C	T	C	T	N	N	T	C	C	T	T	C	C	C	T	T	T	T	T	T	T	C	C	T	T	C	C	C	T	C	T	N	C	T	T	C	C
SNP_1_4063861	A/T	1	4063861	+	NA	NA	NA	NA	NA	NA	A	A	A	A	T	A	A	A	A	A	A	A	A	A	A	N	A	A	A	A	A	A	A	A	A	A	A	T	A	A	A	T	A	N	N	A	A	A	A
SNP_1_4089558	A/G	1	4089558	+	NA	NA	NA	NA	NA	NA	A	G	G	A	G	A	A	A	A	G	G	A	A	G	G	G	A	A	A	A	A	A	A	G	G	A	A	G	G	G	A	G	A	G	G	A	A	G	G
SNP_1_4091359	G/A	1	4091359	+	NA	NA	NA	NA	NA	NA	A	G	G	A	G	G	A	A	A	G	G	A	A	G	G	G	A	N	A	A	A	A	A	G	G	A	A	G	G	G	A	G	G	G	G	A	A	G	G
SNP_1_4091647	T/A	1	4091647	+	NA	NA	NA	NA	NA	NA	T	A	A	T	T	T	T	T	T	N	T	N	N	A	T	T	T	T	T	T	T	T	T	A	A	T	T	T	A	A	T	T	T	A	T	T	T	T	N
SNP_1_4095765	C/A	1	4095765	+	NA	NA	NA	NA	NA	NA	C	A	A	C	A	C	C	C	C	A	A	C	C	A	A	A	C	C	C	C	N	C	C	A	N	C	C	A	A	N	C	N	C	A	A	N	C	A	A
SNP_1_4096769	A/G	1	4096769	+	NA	NA	NA	NA	NA	NA	A	G	G	A	G	G	A	A	A	G	G	A	A	G	G	G	A	N	A	A	A	A	A	G	G	A	A	G	G	G	A	G	G	G	G	A	A	N	G
SNP_1_4098494	C/T	1	4098494	+	NA	NA	NA	NA	NA	NA	C	N	N	C	C	C	C	C	N	C	C	C	C	N	C	C	C	C	C	C	C	C	C	N	N	C	C	C	N	N	C	C	C	N	C	C	C	C	C
SNP_1_4114249	C/T	1	4114249	+	NA	NA	NA	NA	NA	NA	C	C	C	C	C	T	C	T	C	C	C	C	C	C	C	C	C	N	C	C	C	C	C	C	C	C	C	C	C	C	C	C	T	C	C	C	C	C	C
SNP_1_4116087	G/A	1	4116087	+	NA	NA	NA	NA	NA	NA	G	A	A	G	A	G	G	G	G	G	G	G	G	A	G	A	G	G	G	G	G	G	G	A	A	G	G	A	A	A	G	A	G	A	A	G	G	G	G
SNP_1_4125084	G/T	1	4125084	+	NA	NA	NA	NA	NA	NA	T	G	G	T	G	G	G	G	T	G	G	G	T	G	G	G	G	G	G	G	G	G	G	G	G	T	T	G	G	G	T	G	G	G	G	T	G	G	G
SNP_1_4136311	A/G	1	4136311	+	NA	NA	NA	NA	NA	NA	A	A	A	A	A	A	A	A	A	G	G	A	A	A	G	A	A	A	A	A	A	A	A	A	A	A	A	A	A	A	A	A	A	A	A	A	A	G	G
SNP_1_4140544	C/T	1	4140544	+	NA	NA	NA	NA	NA	NA	C	T	T	C	N	C	C	C	C	T	T	C	C	T	T	T	C	C	C	C	C	C	C	T	T	C	N	T	T	T	C	T	C	N	N	C	N	T	T
SNP_1_4143766	C/T	1	4143766	+	NA	NA	NA	NA	NA	NA	T	C	C	T	C	C	C	C	T	C	C	C	T	C	C	C	C	C	C	C	C	C	C	C	C	T	T	C	C	C	T	C	C	C	C	T	C	C	C
SNP_1_4147911	A/G	1	4147911	+	NA	NA	NA	NA	NA	NA	A	G	G	A	G	A	A	N	A	G	G	A	A	G	G	G	A	A	A	A	A	A	A	G	G	A	A	G	G	G	A	G	A	G	G	A	A	G	G
SNP_1_4148533	C/T	1	4148533	+	NA	NA	NA	NA	NA	NA	C	C	T	C	T	C	C	C	C	C	C	C	C	N	C	T	C	C	C	C	C	C	C	C	C	C	C	T	C	C	C	T	C	C	T	C	C	C	C
SNP_1_4151213	G/A	1	4151213	+	NA	NA	NA	NA	NA	NA	G	A	A	G	A	G	G	G	G	G	G	G	G	A	G	A	G	G	G	G	G	G	G	A	A	G	G	A	A	A	G	A	G	A	A	G	G	G	G
SNP_1_4153991	G/A	1	4153991	+	NA	NA	NA	NA	NA	NA	A	N	G	A	G	G	G	G	A	G	G	G	A	N	G	G	G	G	G	G	G	G	G	G	G	A	A	G	G	N	A	G	G	N	G	A	G	G	G
SNP_1_4172403	A/G	1	4172403	+	NA	NA	NA	NA	NA	NA	A	G	A	A	A	A	A	A	A	G	G	A	A	G	A	A	A	A	A	A	A	A	A	G	A	A	A	A	G	G	A	A	A	G	A	A	A	G	G
SNP_1_4177640	T/A	1	4177640	+	NA	NA	NA	NA	NA	NA	T	A	A	T	T	T	T	T	T	T	T	A	T	A	T	T	T	N	T	T	T	T	A	A	T	T	T	T	A	A	T	T	T	A	T	T	A	T	T
SNP_1_4180711	T/C	1	4180711	+	NA	NA	NA	NA	NA	NA	T	C	C	T	C	T	T	T	T	C	C	C	T	C	T	C	T	N	T	T	T	T	C	C	C	T	T	C	C	C	T	C	T	N	C	T	C	C	C
SNP_1_4206703	C/A	1	4206703	+	NA	NA	NA	NA	NA	NA	C	C	C	C	C	A	N	C	C	C	C	C	C	C	C	C	A	A	A	A	A	A	C	C	C	C	C	C	C	C	C	C	A	N	C	C	C	C	C
SNP_1_4208827	A/T	1	4208827	+	NA	NA	NA	NA	NA	NA	T	A	A	T	A	A	A	T	T	A	T	A	T	A	T	A	A	A	A	A	A	A	A	A	A	T	T	A	A	A	T	A	A	A	A	T	A	T	T
SNP_1_4229753	C/G	1	4229753	+	NA	NA	NA	NA	NA	NA	C	G	G	C	C	C	C	N	C	G	G	G	C	G	G	C	C	N	C	C	C	C	G	G	G	C	C	C	G	G	C	C	C	G	C	C	G	G	G
SNP_1_4233856	C/T	1	4233856	+	NA	NA	NA	NA	NA	NA	C	T	T	C	T	C	C	C	C	C	C	T	C	T	C	T	C	N	C	C	C	C	T	T	T	C	C	N	T	N	C	T	C	N	T	C	T	C	C
SNP_1_4239811	G/A	1	4239811	+	NA	NA	NA	NA	NA	NA	A	G	G	A	G	A	A	G	A	G	G	G	A	G	G	G	A	N	A	A	A	A	G	G	G	A	A	G	G	G	A	G	A	G	G	A	G	G	G
SNP_1_4241700	A/G	1	4241700	+	NA	NA	NA	NA	NA	NA	A	A	A	A	A	A	A	A	A	G	G	A	A	A	G	A	A	A	A	A	A	A	A	A	A	A	A	A	A	A	A	A	A	A	A	A	A	G	G
SNP_1_4257973	T/C	1	4257973	+	NA	NA	NA	NA	NA	NA	T	C	C	T	T	T	T	T	T	C	C	C	T	C	C	T	T	N	T	T	T	T	C	C	C	T	T	T	C	C	T	C	T	C	T	T	C	C	C
SNP_1_4259452	T/C	1	4259452	+	NA	NA	NA	NA	NA	NA	T	C	C	T	T	T	T	T	T	T	T	C	T	C	T	T	T	N	T	T	T	T	C	C	C	T	T	T	C	C	T	T	T	C	T	T	C	T	T
SNP_1_4260025	C/T	1	4260025	+	NA	NA	NA	NA	NA	NA	C	C	C	C	C	C	C	C	C	T	T	C	C	C	N	C	C	C	C	C	C	C	C	C	C	C	C	C	C	C	C	T	C	C	C	C	C	T	T
SNP_1_4260192	T/A	1	4260192	+	NA	NA	NA	NA	NA	NA	T	A	A	T	A	T	T	N	T	N	A	A	T	A	A	A	T	N	T	T	T	T	A	A	A	T	T	A	A	A	T	N	T	A	A	T	A	N	N
SNP_1_4260328	T/A	1	4260328	+	NA	NA	NA	NA	NA	NA	T	A	T	T	T	T	T	N	T	T	T	T	T	A	T	T	T	T	T	T	T	T	T	A	T	T	T	T	A	A	T	T	T	A	T	T	T	T	T
SNP_1_4264985	C/A	1	4264985	+	NA	NA	NA	NA	NA	NA	C	A	A	C	C	C	C	C	C	C	C	A	C	A	C	C	C	N	C	C	C	C	A	A	A	C	C	C	A	A	C	C	C	A	C	C	A	C	C
SNP_1_4267262	A/G	1	4267262	+	NA	NA	NA	NA	NA	NA	A	G	G	A	A	A	A	A	A	A	A	G	A	G	A	A	A	N	A	A	A	A	G	G	G	A	A	A	G	G	A	A	A	G	A	A	G	A	A
SNP_1_4268162	T/C	1	4268162	+	NA	NA	NA	NA	NA	NA	T	C	C	T	C	T	T	T	T	C	C	C	T	C	C	C	T	N	T	T	T	T	C	C	C	T	T	C	C	C	T	C	T	C	C	T	C	C	C
SNP_1_4268587	C/T	1	4268587	+	NA	NA	NA	NA	NA	NA	T	C	C	T	C	T	T	C	T	C	C	C	T	C	C	C	T	N	T	T	T	T	C	C	C	T	T	C	C	C	T	C	T	N	C	T	C	C	C
SNP_1_4300550	A/G	1	4300550	+	NA	NA	NA	NA	NA	NA	A	A	A	A	A	A	A	A	A	G	G	A	A	A	G	A	N	A	A	A	A	A	A	A	A	A	A	A	A	A	A	A	A	A	A	A	A	G	G
SNP_1_4315741	A/G	1	4315741	+	NA	NA	NA	NA	NA	NA	A	A	A	A	G	A	A	N	A	G	G	A	A	A	G	G	A	A	A	A	A	A	A	A	A	A	A	G	A	A	A	A	A	N	G	A	A	G	G
SNP_1_4316129	C/A	1	4316129	+	NA	NA	NA	NA	NA	NA	C	C	C	C	C	A	A	A	C	C	C	A	C	C	C	C	A	A	A	A	A	A	A	C	C	C	C	C	C	C	C	C	A	C	C	C	A	C	C
SNP_1_4318247	T/C	1	4318247	+	NA	NA	NA	NA	NA	NA	T	C	C	T	C	T	T	T	T	C	C	T	T	C	C	C	T	T	T	T	T	T	T	C	C	T	T	C	C	C	T	C	T	C	C	T	T	C	C
SNP_1_4318289	G/C	1	4318289	+	NA	NA	NA	NA	NA	NA	G	G	G	G	G	C	C	C	G	N	N	C	G	G	G	G	C	C	C	C	C	C	C	G	G	G	G	G	G	G	G	G	C	G	G	G	C	G	N
SNP_1_4319848	T/C	1	4319848	+	NA	NA	NA	NA	NA	NA	T	T	T	T	C	T	T	T	T	C	C	T	T	T	C	C	T	T	T	T	T	T	T	T	T	T	T	C	T	T	T	T	T	T	C	T	T	C	C
SNP_1_4321629	T/C	1	4321629	+	NA	NA	NA	NA	NA	NA	T	C	C	T	T	T	T	T	T	T	T	T	T	C	T	T	T	T	T	T	T	T	T	C	C	T	T	T	C	C	T	C	T	C	T	T	T	T	T
SNP_1_4329168	T/G	1	4329168	+	NA	NA	NA	NA	NA	NA	T	T	T	T	G	T	N	T	T	G	G	T	T	T	N	G	T	T	T	T	T	T	T	T	T	T	T	G	T	T	T	T	T	T	G	T	T	G	G
SNP_1_4329799	C/T	1	4329799	+	NA	NA	NA	NA	NA	NA	T	C	C	T	C	C	C	C	T	C	C	C	T	C	C	C	C	C	C	C	C	C	C	C	C	T	T	C	C	C	T	C	C	C	C	T	C	C	C
SNP_1_4332541	G/T	1	4332541	+	NA	NA	NA	NA	NA	NA	G	T	T	G	T	G	G	G	G	T	T	G	G	T	T	T	G	G	G	G	G	G	G	T	T	G	G	T	T	T	G	T	G	T	T	G	G	T	T
SNP_1_4334704	G/T	1	4334704	+	NA	NA	NA	NA	NA	NA	G	T	T	G	N	G	G	G	G	T	T	G	G	T	T	N	G	G	G	G	G	G	G	T	T	G	G	N	T	T	G	T	G	T	N	G	G	T	T
SNP_1_4380408	C/A	1	4380408	+	NA	NA	NA	NA	NA	NA	C	C	C	C	C	A	A	C	C	C	C	A	C	C	C	C	A	A	A	A	A	A	A	C	C	C	C	C	C	C	C	C	A	C	C	C	A	C	C
SNP_1_4382021	A/G	1	4382021	+	NA	NA	NA	NA	NA	NA	A	A	A	A	G	A	A	A	A	G	G	A	A	A	G	G	A	A	A	A	A	A	A	A	A	A	A	G	A	A	A	A	A	A	G	A	A	G	G
SNP_1_4386570	C/A	1	4386570	+	NA	NA	NA	NA	NA	NA	C	C	C	C	C	A	A	C	C	C	C	A	C	C	C	C	A	A	A	A	A	A	A	C	C	C	C	C	C	C	C	C	A	C	C	C	A	C	C
SNP_1_4387788	T/C	1	4387788	+	NA	NA	NA	NA	NA	NA	T	C	C	T	T	T	T	T	T	T	T	T	T	T	T	T	T	T	T	T	T	T	T	C	C	T	T	T	T	T	T	T	T	T	T	T	T	T	T
SNP_1_4397344	G/T	1	4397344	+	NA	NA	NA	NA	NA	NA	G	G	G	G	G	G	G	G	G	T	N	G	G	T	G	G	G	G	G	G	G	G	G	G	G	G	G	G	T	T	G	T	G	N	G	G	G	G	G
SNP_1_4398822	C/T	1	4398822	+	NA	NA	NA	NA	NA	NA	C	C	C	C	C	C	C	C	C	T	C	C	C	T	C	C	C	C	C	C	C	C	C	C	C	C	C	C	T	T	C	T	C	T	C	C	C	C	C
SNP_1_4403404	C/T	1	4403404	+	NA	NA	NA	NA	NA	NA	C	T	T	C	T	C	C	C	C	T	T	C	C	T	T	T	C	C	C	C	C	C	C	T	T	C	C	T	T	T	C	T	C	T	T	C	C	T	T
SNP_1_4403617	G/A	1	4403617	+	NA	NA	NA	NA	NA	NA	G	G	G	G	G	G	G	G	G	A	G	G	G	A	G	G	G	G	G	G	G	G	G	G	G	G	G	G	N	A	G	A	G	N	G	G	G	G	G
SNP_1_4405100	T/C	1	4405100	+	NA	NA	NA	NA	NA	NA	T	C	C	T	T	T	T	N	T	C	T	T	T	C	T	T	T	T	T	T	T	T	T	C	C	T	T	N	C	N	T	C	T	C	T	T	T	T	T
SNP_1_4407400	G/A	1	4407400	+	NA	NA	NA	NA	NA	NA	G	G	G	G	G	G	G	G	G	G	A	G	G	G	A	G	G	G	G	G	G	G	G	G	G	G	G	G	G	G	G	G	G	G	G	G	G	A	A
SNP_1_4422641	T/C	1	4422641	+	NA	NA	NA	NA	NA	NA	T	C	C	T	T	C	C	T	T	T	C	C	T	T	C	T	C	C	C	C	C	C	C	C	C	T	T	T	T	T	T	T	C	T	T	T	C	C	C
SNP_1_4422794	A/C	1	4422794	+	NA	NA	NA	NA	NA	NA	A	C	C	A	A	A	A	A	A	A	C	A	A	A	C	A	A	A	A	A	A	A	A	C	C	A	A	A	A	A	A	A	A	A	A	A	A	C	C
SNP_1_4423202	C/A	1	4423202	+	NA	NA	NA	NA	NA	NA	C	C	C	C	A	C	C	N	C	C	C	C	C	A	C	A	C	C	C	C	C	C	C	C	C	C	C	A	A	A	C	A	C	A	C	C	C	C	C
SNP_1_4426330	G/A	1	4426330	+	NA	NA	NA	NA	NA	NA	A	G	G	A	G	G	G	A	A	G	G	G	A	G	G	G	G	G	G	G	G	G	G	G	G	A	A	G	G	G	A	G	G	G	G	A	G	N	N
SNP_1_4426772	C/A	1	4426772	+	NA	NA	NA	NA	NA	NA	C	C	C	C	C	C	C	C	C	C	C	C	C	A	C	C	C	C	C	C	C	C	C	C	C	C	C	C	A	A	C	A	C	A	C	C	C	C	C
SNP_1_4490727	G/T	1	4490727	+	NA	NA	NA	NA	NA	NA	T	G	G	T	G	G	G	T	T	G	G	G	T	G	G	G	N	N	N	N	N	N	N	N	G	T	T	G	G	G	T	G	T	G	G	T	G	G	G
SNP_1_4510363	G/T	1	4510363	+	NA	NA	NA	NA	NA	NA	G	G	G	G	T	G	G	G	G	T	G	G	G	G	G	T	G	G	G	G	G	G	G	G	G	G	G	T	G	G	G	G	G	G	T	G	G	G	G
SNP_1_4510445	A/C	1	4510445	+	NA	NA	NA	NA	NA	NA	A	C	C	A	C	A	A	N	A	C	C	A	A	C	C	C	A	A	A	A	A	A	A	C	C	A	A	C	C	C	A	C	A	N	C	A	A	C	C
SNP_1_4510589	A/G	1	4510589	+	NA	NA	NA	NA	NA	NA	A	G	G	A	A	A	A	A	A	A	A	A	A	A	A	A	A	A	A	A	A	A	A	G	G	A	A	A	A	A	A	G	A	A	A	A	A	A	A
SNP_1_4510971	G/A	1	4510971	+	NA	NA	NA	NA	NA	NA	G	G	G	G	G	G	G	G	G	G	N	G	G	A	G	G	G	G	G	G	G	G	G	G	G	G	G	G	A	A	G	G	G	A	G	G	G	G	G
SNP_1_4514425	T/C	1	4514425	+	NA	NA	NA	NA	NA	NA	T	C	C	T	C	T	T	T	T	C	C	T	T	N	C	C	T	T	T	T	T	T	T	N	C	T	T	C	N	C	T	C	T	C	C	T	T	C	C
SNP_1_4517310	G/A	1	4517310	+	NA	NA	NA	NA	NA	NA	G	A	A	G	G	G	G	G	G	G	G	G	G	A	G	G	G	N	G	G	G	G	G	A	A	G	G	G	N	N	G	A	G	N	G	G	G	G	G
SNP_1_4543494	A/T	1	4543494	+	NA	NA	NA	NA	NA	NA	A	A	A	A	A	A	A	A	A	A	A	A	A	A	T	A	A	A	A	A	A	A	A	A	A	A	A	A	A	A	A	A	A	A	A	A	A	T	T
SNP_1_4545468	C/T	1	4545468	+	NA	NA	NA	NA	NA	NA	C	C	C	C	C	T	T	C	C	C	C	T	C	C	C	C	T	T	T	T	T	T	T	C	C	C	C	C	C	C	C	C	C	C	C	C	T	C	C
SNP_1_4545763	C/T	1	4545763	+	NA	NA	NA	NA	NA	NA	C	T	T	C	C	C	C	C	C	C	C	C	C	T	C	C	C	C	C	C	C	C	C	T	T	C	C	C	T	T	C	T	C	T	C	C	C	C	C
SNP_1_4581157	T/G	1	4581157	+	NA	NA	NA	NA	NA	NA	T	G	G	T	T	T	T	T	T	T	T	T	T	G	T	T	T	T	T	T	T	T	T	G	T	T	T	T	G	G	T	G	T	G	T	T	T	T	T
SNP_1_4582766	T/A	1	4582766	+	NA	NA	NA	NA	NA	NA	T	T	T	T	T	A	A	T	T	T	T	T	T	T	T	T	T	N	T	T	T	T	T	T	T	T	T	T	T	T	T	T	T	T	T	T	T	T	T
SNP_1_4582879	A/C	1	4582879	+	NA	NA	NA	NA	NA	NA	C	A	A	C	N	A	A	C	C	A	A	C	C	A	A	A	C	N	C	C	C	C	C	A	A	C	C	A	A	A	C	A	C	N	A	N	C	A	A
SNP_1_4590266	G/A	1	4590266	+	NA	NA	NA	NA	NA	NA	G	A	A	G	A	G	G	G	G	A	A	G	G	A	A	A	G	G	G	G	G	G	G	A	A	G	G	A	A	A	G	A	G	A	A	G	G	A	A
SNP_1_4619884	A/G	1	4619884	+	NA	NA	NA	NA	NA	NA	A	N	N	A	N	A	A	A	A	G	N	A	A	A	G	N	A	A	A	A	A	A	A	N	N	A	A	G	A	A	A	A	A	A	G	A	A	N	N
SNP_1_4621986	A/T	1	4621986	+	NA	NA	NA	NA	NA	NA	A	T	T	A	T	A	A	A	A	T	T	A	A	T	T	T	A	A	A	A	A	A	A	T	T	A	A	T	T	T	A	T	A	T	T	A	A	T	T
SNP_1_4645744	G/T	1	4645744	+	NA	NA	NA	NA	NA	NA	G	G	G	G	G	G	G	G	G	G	G	G	G	G	N	G	G	G	G	G	G	G	G	G	G	G	G	G	G	G	G	G	G	G	G	G	G	T	G
SNP_1_4645923	C/T	1	4645923	+	NA	NA	NA	NA	NA	NA	T	C	C	T	C	C	T	C	C	C	C	C	T	C	C	C	C	T	C	C	C	C	C	C	C	T	C	C	C	C	T	C	T	C	C	T	C	C	C
SNP_1_4646140	C/T	1	4646140	+	NA	NA	NA	NA	NA	NA	C	N	T	C	N	C	C	C	C	N	T	C	C	T	C	T	C	C	C	C	C	C	C	N	T	C	C	T	N	T	C	T	C	T	T	C	C	N	N
SNP_1_4646221	A/G	1	4646221	+	NA	NA	NA	NA	NA	NA	A	G	G	A	G	A	A	A	A	G	G	A	A	G	G	G	A	A	A	A	A	A	A	N	G	A	A	G	N	G	A	G	A	G	G	A	A	G	G
SNP_1_4646379	C/A	1	4646379	+	NA	NA	NA	NA	NA	NA	C	C	C	C	A	C	C	C	C	A	A	C	C	C	C	N	C	C	C	C	C	C	N	C	N	C	C	N	C	C	C	C	C	C	N	C	C	C	N
SNP_1_4647100	C/T	1	4647100	+	NA	NA	NA	NA	NA	NA	C	T	T	C	T	C	C	N	C	T	T	C	C	T	T	T	C	C	C	C	C	C	C	N	T	C	C	T	N	T	C	T	C	N	T	C	C	T	T
SNP_1_4647440	C/G	1	4647440	+	NA	NA	NA	NA	NA	NA	C	C	C	C	C	C	C	C	C	G	G	C	C	C	C	C	C	C	C	C	C	C	C	C	G	C	C	C	C	C	C	C	C	C	G	C	C	C	G
SNP_1_4647790	G/C	1	4647790	+	NA	NA	NA	NA	NA	NA	N	G	G	G	G	G	G	G	G	G	G	G	G	G	C	G	G	G	G	G	G	G	G	G	G	G	G	G	G	G	G	G	G	G	G	G	G	C	G
SNP_1_4648125	T/A	1	4648125	+	NA	NA	NA	NA	NA	NA	T	T	T	T	T	T	T	T	T	A	A	T	T	T	T	T	T	T	T	T	T	T	T	T	A	T	T	T	T	T	T	T	T	T	A	T	T	T	A
SNP_1_4649725	A/G	1	4649725	+	NA	NA	NA	NA	NA	NA	A	G	G	A	G	A	A	N	A	A	A	A	A	G	G	G	A	A	A	A	A	A	A	G	A	A	A	G	G	G	A	G	A	G	A	A	A	G	A
SNP_1_4650167	G/T	1	4650167	+	NA	NA	NA	NA	NA	NA	G	G	G	G	G	G	N	G	G	G	G	G	G	G	G	G	G	N	G	G	G	G	G	G	G	G	G	G	G	N	G	G	G	G	G	G	G	G	G
SNP_1_4650269	T/C	1	4650269	+	NA	NA	NA	NA	NA	NA	T	T	T	T	T	T	T	T	T	T	T	T	T	T	T	T	T	T	T	T	T	T	T	T	T	T	T	T	T	T	T	T	T	T	T	T	T	T	T
SNP_1_4650543	G/A	1	4650543	+	NA	NA	NA	NA	NA	NA	G	A	A	G	G	G	G	G	G	A	A	G	G	G	G	G	G	G	G	G	G	G	G	A	A	G	G	G	G	G	G	G	G	G	A	G	G	G	A
SNP_1_4650842	T/C	1	4650842	+	NA	NA	NA	NA	NA	NA	T	T	T	T	C	T	T	T	T	T	T	T	T	C	T	C	T	T	T	T	T	T	T	T	T	T	T	C	C	C	T	C	T	N	T	T	T	T	T
SNP_1_4676444	C/T	1	4676444	+	NA	NA	NA	NA	NA	NA	T	C	C	T	C	C	C	C	C	C	C	C	T	C	C	C	C	C	C	C	C	C	C	C	C	T	C	C	C	C	T	C	C	C	C	T	C	C	C
SNP_1_4677218	A/G	1	4677218	+	NA	NA	NA	NA	NA	NA	A	G	G	A	A	A	N	N	A	A	A	A	A	G	A	A	A	A	A	A	A	A	A	G	A	A	A	A	G	G	A	G	A	N	A	A	A	A	A
SNP_1_4677783	C/T	1	4677783	+	NA	NA	NA	NA	NA	NA	C	C	C	C	T	C	C	C	C	C	C	C	C	C	N	N	C	C	C	C	C	C	C	C	C	C	C	N	C	C	C	C	C	C	C	C	C	T	C
SNP_1_4679517	C/T	1	4679517	+	NA	NA	NA	NA	NA	NA	C	C	C	C	C	T	C	C	C	C	C	T	C	C	C	C	T	T	T	T	T	T	T	C	C	C	C	C	C	C	C	C	C	C	C	C	T	C	C
SNP_1_4681133	C/T	1	4681133	+	NA	NA	NA	NA	NA	NA	C	C	C	C	N	C	C	C	C	T	T	C	C	C	C	N	C	C	C	C	C	C	C	C	T	C	C	N	C	C	C	C	C	C	T	C	C	C	T
SNP_1_4682262	T/C	1	4682262	+	NA	NA	NA	NA	NA	NA	T	C	C	T	C	T	T	T	T	N	N	T	T	C	C	C	T	T	T	T	T	T	T	C	N	T	T	C	C	C	T	C	T	C	N	T	T	C	N
SNP_1_4701723	T/C	1	4701723	+	NA	NA	NA	NA	NA	NA	T	T	T	T	C	T	T	T	T	C	C	T	T	C	C	C	T	T	T	T	T	T	T	T	T	T	T	C	C	C	T	T	T	C	C	T	T	C	C
SNP_1_4703211	T/C	1	4703211	+	NA	NA	NA	NA	NA	NA	T	C	C	T	T	T	T	T	T	T	T	T	T	T	T	T	T	T	T	T	T	T	T	C	C	T	T	T	T	T	T	C	T	T	T	T	T	T	T
SNP_1_4707475	C/T	1	4707475	+	NA	NA	NA	NA	NA	NA	C	C	C	C	C	C	C	C	C	C	C	C	C	T	C	C	C	C	C	C	C	C	C	C	C	C	C	C	T	T	C	C	C	T	C	C	C	C	C
SNP_1_4736704	C/G	1	4736704	+	NA	NA	NA	NA	NA	NA	C	C	C	C	C	C	C	C	C	G	G	C	C	G	G	C	C	C	C	C	C	C	C	C	C	C	C	C	G	G	C	C	C	G	G	C	C	G	G
SNP_1_4738970	G/A	1	4738970	+	NA	NA	NA	NA	NA	NA	G	A	A	G	A	G	G	G	G	A	A	G	G	A	G	A	G	G	G	G	G	G	G	A	A	G	G	A	A	A	G	A	G	A	A	G	G	G	G
SNP_1_4739026	G/A	1	4739026	+	NA	NA	NA	NA	NA	NA	G	A	A	G	G	G	G	G	G	G	G	G	G	G	G	G	G	G	G	G	G	G	G	A	A	G	G	G	G	G	G	A	G	G	G	G	G	G	G
SNP_1_4752891	G/A	1	4752891	+	NA	NA	NA	NA	NA	NA	G	G	G	G	G	A	A	G	A	G	G	A	G	G	G	G	A	A	A	A	A	A	A	G	G	G	G	G	G	G	G	G	A	G	G	G	A	G	G
SNP_1_4753347	T/C	1	4753347	+	NA	NA	NA	NA	NA	NA	N	T	T	C	T	N	C	C	C	N	T	C	C	T	T	T	C	C	C	C	C	C	C	N	T	T	T	T	T	T	T	T	C	T	T	C	C	T	T
SNP_1_4754473	T/C	1	4754473	+	NA	NA	NA	NA	NA	NA	T	C	C	T	C	T	T	T	T	T	C	T	T	C	C	N	T	T	T	T	T	T	T	C	C	T	T	C	C	C	T	C	T	C	C	T	T	C	C
SNP_1_4790369	G/A	1	4790369	+	NA	NA	NA	NA	NA	NA	G	G	G	G	G	G	G	G	G	G	G	G	G	A	G	G	G	G	G	G	G	G	G	G	G	G	G	G	A	A	G	G	G	G	G	G	G	G	G
SNP_1_4791522	A/G	1	4791522	+	NA	NA	NA	NA	NA	NA	A	A	A	A	G	A	A	N	A	A	A	A	A	A	A	G	A	A	A	A	A	A	A	N	A	A	A	G	A	A	A	A	A	A	A	A	A	A	A
SNP_1_4793566	C/T	1	4793566	+	NA	NA	NA	NA	NA	NA	C	T	T	C	C	C	C	C	C	C	C	C	C	C	C	C	C	C	C	C	C	C	C	T	T	C	C	C	C	C	C	T	C	T	C	C	C	C	C
SNP_1_4795262	T/C	1	4795262	+	NA	NA	NA	NA	NA	NA	T	C	C	T	C	T	T	T	T	C	C	T	T	C	C	C	T	N	T	T	T	T	T	C	C	T	T	C	C	C	T	C	T	C	C	T	T	C	C
SNP_1_4796176	A/C	1	4796176	+	NA	NA	NA	NA	NA	NA	A	A	A	A	A	A	A	A	A	A	A	A	A	A	N	A	A	A	A	A	A	A	A	A	A	A	A	A	A	A	A	A	A	A	A	A	A	C	C
SNP_1_4816430	A/C	1	4816430	+	NA	NA	NA	NA	NA	NA	A	C	C	A	C	A	A	A	A	C	C	A	A	C	C	C	A	A	A	A	A	A	A	C	C	A	A	C	C	C	A	C	A	C	C	A	A	C	C
SNP_1_4820586	A/C	1	4820586	+	NA	NA	NA	NA	NA	NA	A	A	A	A	A	A	A	A	A	A	A	A	A	C	C	A	A	A	A	A	A	A	A	A	A	A	A	A	C	C	A	A	A	A	A	A	A	C	C
SNP_1_4824928	A/G	1	4824928	+	NA	NA	NA	NA	NA	NA	A	G	G	A	G	A	A	A	A	G	G	A	A	A	G	G	A	A	A	A	A	A	A	G	G	A	A	G	A	A	A	G	A	G	G	A	A	G	G
SNP_1_4846525	T/A	1	4846525	+	NA	NA	NA	NA	NA	NA	T	T	T	T	T	A	A	N	T	T	T	A	T	T	T	T	A	A	A	A	A	A	A	T	T	T	T	T	T	T	T	T	A	T	T	T	A	T	T
SNP_1_4850377	A/T	1	4850377	+	NA	NA	NA	NA	NA	NA	A	A	A	A	A	A	A	A	A	T	T	A	A	T	A	A	A	A	A	A	A	A	A	A	A	A	A	A	T	T	A	A	A	A	T	A	A	A	A
SNP_1_4852668	C/T	1	4852668	+	NA	NA	NA	NA	NA	NA	C	C	C	C	C	C	C	C	C	C	C	C	C	C	T	C	C	C	C	C	C	C	C	C	C	C	C	C	C	C	C	C	C	C	C	C	C	T	C
SNP_1_4853002	T/G	1	4853002	+	NA	NA	NA	NA	NA	NA	T	G	G	T	G	G	G	T	G	T	T	G	T	T	T	G	G	G	G	G	G	G	G	G	G	T	T	G	T	T	T	G	G	G	T	T	G	T	G
SNP_1_4869563	T/C	1	4869563	+	NA	NA	NA	NA	NA	NA	T	T	T	T	T	T	T	T	T	C	C	T	T	C	C	T	T	T	T	T	T	T	T	T	T	T	T	T	C	C	T	T	T	T	C	T	T	C	T
SNP_1_4870786	C/T	1	4870786	+	NA	NA	NA	NA	NA	NA	C	C	C	C	C	C	C	C	C	T	T	C	C	T	T	C	C	C	C	C	C	C	C	C	C	C	C	C	T	T	C	C	C	C	T	C	C	T	C
SNP_1_4871587	C/T	1	4871587	+	NA	NA	NA	NA	NA	NA	T	C	C	T	C	C	C	T	C	C	N	N	T	C	N	C	C	C	C	C	N	C	C	C	C	T	T	C	C	C	T	C	N	C	C	T	C	T	C
SNP_1_4890114	T/G	1	4890114	+	NA	NA	NA	NA	NA	NA	G	T	T	G	T	T	T	G	T	T	T	T	G	T	T	T	T	T	T	T	T	T	T	T	T	G	G	T	T	T	G	T	T	T	T	G	T	T	T
SNP_1_4892118	T/A	1	4892118	+	NA	NA	NA	NA	NA	NA	A	T	T	A	T	T	T	A	T	T	T	T	A	T	T	T	T	T	T	T	T	T	T	T	T	A	A	T	T	T	A	T	T	N	T	A	T	T	T
SNP_1_4894645	T/C	1	4894645	+	NA	NA	NA	NA	NA	NA	T	T	T	T	T	T	T	T	T	C	C	T	T	C	T	T	T	T	T	T	T	T	T	T	T	T	T	T	C	C	T	T	T	T	C	T	T	T	T
SNP_1_4923148	G/C	1	4923148	+	NA	NA	NA	NA	NA	NA	G	G	G	G	G	G	G	G	G	C	C	G	G	C	G	G	G	G	G	G	G	G	G	G	G	G	G	G	G	G	G	G	G	G	C	G	G	G	G
SNP_1_4946482	G/C	1	4946482	+	NA	NA	NA	NA	NA	NA	G	C	G	G	G	G	G	G	G	G	G	G	G	G	N	G	G	G	G	G	G	G	G	C	G	G	G	G	C	C	G	G	G	N	G	G	G	N	N
SNP_1_4948173	A/T	1	4948173	+	NA	NA	NA	NA	NA	NA	T	A	A	T	A	A	A	T	A	A	A	A	T	A	T	A	A	A	A	A	A	A	A	A	A	T	T	A	A	A	T	A	A	A	A	T	A	T	T
SNP_1_4968392	C/T	1	4968392	+	NA	NA	NA	NA	NA	NA	C	C	C	C	C	C	C	C	C	T	C	C	C	N	T	C	C	C	C	C	C	C	C	C	C	C	C	C	C	C	C	C	C	C	T	C	C	T	N
SNP_1_4970993	T/C	1	4970993	+	NA	NA	NA	NA	NA	NA	T	T	T	T	T	T	T	T	C	T	T	T	T	T	T	T	T	T	T	T	T	T	T	T	T	C	C	T	T	T	C	T	C	T	T	T	T	T	T
SNP_1_4974150	T/C	1	4974150	+	NA	NA	NA	NA	NA	NA	T	T	T	T	T	T	T	T	T	C	T	T	T	C	T	T	T	T	T	T	T	T	T	T	T	T	T	T	T	T	T	T	T	T	C	T	T	T	T
SNP_1_4974371	A/G	1	4974371	+	NA	NA	NA	NA	NA	NA	A	A	A	A	N	A	A	A	A	G	A	A	A	N	G	A	A	A	A	A	A	A	A	A	A	A	A	A	A	A	A	A	A	A	G	A	A	G	G
SNP_1_5018038	C/T	1	5018038	+	NA	NA	NA	NA	NA	NA	C	T	T	C	N	C	C	C	C	T	T	C	C	T	T	T	C	C	C	C	C	C	C	T	T	C	C	T	T	T	C	T	C	T	T	C	C	T	T
SNP_1_5018343	T/A	1	5018343	+	NA	NA	NA	NA	NA	NA	T	A	A	T	A	T	T	T	T	A	A	T	T	A	A	T	T	T	T	T	T	T	T	A	A	T	T	A	A	A	T	A	T	A	A	T	T	A	A
SNP_1_5024932	A/G	1	5024932	+	NA	NA	NA	NA	NA	NA	A	G	A	A	A	A	A	A	A	G	G	A	A	G	G	A	A	A	A	A	A	A	A	G	A	A	A	A	G	G	A	A	A	A	G	A	A	G	G
SNP_1_5028045	T/C	1	5028045	+	NA	NA	NA	NA	NA	NA	T	C	C	T	C	T	T	T	T	C	C	T	T	C	C	C	T	T	T	T	T	T	T	C	C	T	T	C	C	C	T	C	T	C	C	T	T	C	C
SNP_1_5035455	C/A	1	5035455	+	NA	NA	NA	NA	NA	NA	C	A	A	C	A	C	C	C	C	A	A	C	C	A	A	A	C	C	C	C	C	C	C	A	A	C	C	A	A	A	C	A	C	A	A	C	C	A	A
SNP_1_5035977	C/T	1	5035977	+	NA	NA	NA	NA	NA	NA	C	T	T	C	T	C	C	C	C	T	T	C	C	T	T	T	C	C	C	C	C	C	C	T	T	C	C	T	T	T	C	T	C	T	T	C	C	T	T
SNP_1_5063126	T/C	1	5063126	+	NA	NA	NA	NA	NA	NA	T	C	C	T	C	T	T	T	T	T	C	T	T	C	C	C	T	T	T	T	T	T	T	C	C	T	T	C	T	T	T	C	T	C	C	T	T	C	C
SNP_1_5064371	G/T	1	5064371	+	NA	NA	NA	NA	NA	NA	G	T	G	G	G	G	G	G	G	G	T	G	G	T	T	G	G	G	G	G	G	G	G	G	G	G	G	G	G	G	G	G	G	G	T	G	G	T	T
SNP_1_5068572	C/T	1	5068572	+	NA	NA	NA	NA	NA	NA	C	T	T	C	T	C	C	C	C	C	T	C	C	T	T	T	C	C	C	C	C	C	C	T	T	C	C	T	C	C	C	T	C	T	T	C	C	T	T
SNP_1_5093807	A/G	1	5093807	+	NA	NA	NA	NA	NA	NA	G	A	A	G	A	G	G	G	A	G	A	G	G	A	A	A	G	G	G	G	G	G	G	A	A	A	A	A	G	G	A	A	A	A	A	G	G	A	A
SNP_1_5096113	C/T	1	5096113	+	NA	NA	NA	NA	NA	NA	C	C	N	C	N	C	C	C	T	C	C	C	C	C	C	C	C	C	C	C	C	C	C	N	N	T	T	N	C	C	T	N	T	N	C	C	C	C	C
SNP_1_5097346	C/T	1	5097346	+	NA	NA	NA	NA	NA	NA	C	T	T	C	T	C	C	C	C	C	T	C	C	T	T	T	C	C	C	C	C	C	C	T	T	C	C	T	C	C	C	T	C	T	T	C	C	T	T
SNP_1_5098047	C/T	1	5098047	+	NA	NA	NA	NA	NA	NA	T	C	C	T	C	T	T	T	C	T	C	T	T	C	C	C	T	T	T	T	T	T	T	C	C	C	C	C	T	T	C	C	C	C	C	T	T	C	C
SNP_1_5100767	T/C	1	5100767	+	NA	NA	NA	NA	NA	NA	T	T	C	T	C	T	T	T	T	T	T	T	T	T	T	T	T	T	T	T	T	T	T	C	C	T	T	C	T	T	T	C	T	C	C	T	T	T	T
SNP_1_5111154	C/T	1	5111154	+	NA	NA	NA	NA	NA	NA	C	C	C	C	C	C	C	C	T	C	C	C	C	C	C	C	C	C	C	C	C	C	C	C	C	T	T	C	C	C	T	C	T	C	C	C	C	C	C
SNP_1_5115299	G/C	1	5115299	+	NA	NA	NA	NA	NA	NA	G	C	G	G	G	G	G	G	G	G	G	G	G	C	C	G	G	G	G	G	G	G	G	G	G	G	G	G	G	G	G	G	G	G	G	G	G	C	C
SNP_1_5129109	C/T	1	5129109	+	NA	NA	NA	NA	NA	NA	C	C	C	C	C	C	C	C	C	C	C	C	C	C	C	N	T	C	T	T	T	T	C	C	C	C	C	C	C	C	C	C	C	C	C	C	C	C	C
SNP_1_5129286	C/T	1	5129286	+	NA	NA	NA	NA	NA	NA	T	C	C	T	C	T	T	C	C	C	C	C	T	C	C	C	C	N	C	C	C	C	C	C	C	C	C	C	C	C	C	C	C	C	C	T	C	C	C
SNP_1_5129492	A/G	1	5129492	+	NA	NA	NA	NA	NA	NA	A	G	G	A	G	A	A	A	A	A	G	A	A	G	G	G	A	A	A	A	A	A	A	G	G	A	A	G	A	A	A	G	A	G	G	A	A	G	G
SNP_1_5133796	A/T	1	5133796	+	NA	NA	NA	NA	NA	NA	A	A	A	A	A	A	A	T	T	T	A	T	A	A	A	A	T	N	T	T	T	T	T	A	A	T	T	A	T	T	T	A	T	A	A	A	T	A	A
SNP_1_5134346	A/G	1	5134346	+	NA	NA	NA	NA	NA	NA	A	A	A	A	A	A	A	A	G	N	A	A	A	A	N	N	A	A	A	A	A	A	A	A	A	G	G	A	A	A	G	A	A	A	A	A	A	A	A
SNP_1_5135425	T/C	1	5135425	+	NA	NA	NA	NA	NA	NA	T	T	T	T	T	T	T	C	C	C	T	C	T	T	T	T	C	N	C	C	C	C	C	T	T	C	C	T	C	C	C	T	C	T	T	T	C	T	T
SNP_1_5162435	G/C	1	5162435	+	NA	NA	NA	NA	NA	NA	N	G	G	C	G	C	N	N	G	G	G	G	N	G	G	G	G	G	G	G	G	G	G	G	G	G	G	G	G	G	G	G	G	N	G	C	G	G	G
SNP_1_5216199	C/T	1	5216199	+	NA	NA	NA	NA	NA	NA	C	T	T	C	T	C	C	C	C	C	T	C	C	T	T	T	C	C	C	C	C	C	C	T	T	C	C	T	N	T	C	N	C	T	T	C	C	T	T
SNP_1_5216641	A/G	1	5216641	+	NA	NA	NA	NA	NA	NA	A	G	G	A	G	A	A	A	A	A	G	A	A	G	G	G	A	A	A	A	A	A	A	G	G	A	A	G	G	G	A	G	A	G	G	A	A	G	G
SNP_1_5216866	G/A	1	5216866	+	NA	NA	NA	NA	NA	NA	G	A	G	G	G	G	G	G	G	G	G	G	G	A	G	G	G	G	G	G	G	G	G	G	G	G	G	G	A	A	G	A	G	G	G	G	G	G	G
SNP_1_5218850	G/T	1	5218850	+	NA	NA	NA	NA	NA	NA	G	G	G	G	G	G	G	G	G	G	G	G	G	T	G	G	G	G	G	G	G	G	G	G	G	G	G	G	T	T	G	G	G	G	G	G	G	G	G
SNP_1_5219589	G/A	1	5219589	+	NA	NA	NA	NA	NA	NA	A	G	G	A	G	G	G	G	A	G	G	G	A	G	G	G	G	G	G	G	G	G	G	G	G	A	G	G	G	G	A	G	G	G	G	A	G	G	G
SNP_1_5239748	T/C	1	5239748	+	NA	NA	NA	NA	NA	NA	T	T	C	T	C	T	T	T	T	T	T	T	T	T	T	T	T	T	T	T	T	T	T	C	C	T	T	C	T	T	T	T	T	C	T	T	T	T	T
SNP_1_5256670	G/A	1	5256670	+	NA	NA	NA	NA	NA	NA	G	A	A	G	A	G	G	G	G	G	A	G	G	A	A	A	G	G	G	G	G	G	G	A	A	G	G	A	A	A	G	A	G	A	A	G	G	A	A
SNP_1_5257130	A/G	1	5257130	+	NA	NA	NA	NA	NA	NA	A	G	A	A	A	A	A	A	A	A	A	A	A	G	A	A	A	A	A	A	A	A	A	A	A	A	A	A	G	G	A	G	A	A	A	A	A	A	A
SNP_1_5260864	A/G	1	5260864	+	NA	NA	NA	NA	NA	NA	A	G	G	A	N	A	A	A	A	A	G	A	A	G	G	G	A	A	A	A	A	A	A	N	G	A	A	N	G	G	A	G	A	N	G	A	A	G	G
SNP_1_5263642	C/T	1	5263642	+	NA	NA	NA	NA	NA	NA	C	C	T	C	T	C	C	C	C	C	T	C	C	C	T	T	C	C	C	C	C	C	C	T	T	C	C	T	C	C	C	C	C	T	T	C	C	T	T
SNP_1_5285322	T/C	1	5285322	+	NA	NA	NA	NA	NA	NA	T	C	T	T	T	T	T	T	T	T	T	T	T	T	T	N	T	T	T	T	T	T	T	T	T	T	T	T	T	T	T	C	T	T	T	T	T	T	T
SNP_1_5289075	C/G	1	5289075	+	NA	NA	NA	NA	NA	NA	C	G	G	C	G	C	C	C	C	C	G	C	C	G	G	G	C	C	C	C	C	C	C	G	G	C	C	G	G	G	C	G	C	G	G	C	C	G	G
SNP_1_5316048	A/C	1	5316048	+	NA	NA	NA	NA	NA	NA	A	A	A	A	A	A	A	N	A	A	C	A	A	C	C	A	A	A	A	A	A	A	A	A	A	A	A	A	C	C	A	A	A	A	A	A	A	C	C
SNP_1_5316439	G/A	1	5316439	+	NA	NA	NA	NA	NA	NA	G	A	G	G	G	G	G	G	G	G	A	G	G	A	A	G	G	G	G	G	G	G	G	G	G	G	G	G	A	A	G	A	G	G	G	G	G	A	A
SNP_1_5316761	G/A	1	5316761	+	NA	NA	NA	NA	NA	NA	N	G	G	G	G	G	G	G	G	G	N	N	G	N	N	G	G	G	G	G	G	G	G	N	G	G	G	G	A	A	G	G	G	G	G	G	G	A	N
SNP_1_5320235	T/G	1	5320235	+	NA	NA	NA	NA	NA	NA	T	G	T	T	T	T	T	T	T	T	G	T	T	G	G	T	T	T	T	T	T	T	T	T	T	T	T	T	G	G	T	G	T	N	T	T	T	G	G
SNP_1_5323813	C/T	1	5323813	+	NA	NA	NA	NA	NA	NA	C	T	C	C	C	C	C	C	C	C	C	C	C	C	C	C	C	C	C	C	C	C	C	C	C	C	C	C	C	C	C	T	C	C	C	C	C	C	C
SNP_1_5325062	A/G	1	5325062	+	NA	NA	NA	NA	NA	NA	A	A	A	A	A	A	A	A	G	A	A	A	A	A	A	A	A	A	A	A	A	A	A	A	A	G	A	A	A	A	G	A	A	A	A	A	A	A	A
SNP_1_5329545	A/G	1	5329545	+	NA	NA	NA	NA	NA	NA	A	G	G	A	G	A	A	A	A	A	G	A	A	G	G	G	A	A	A	A	A	A	A	G	G	A	A	G	G	G	A	G	A	G	G	A	A	G	G
SNP_1_5332883	G/A	1	5332883	+	NA	NA	NA	NA	NA	NA	G	A	A	G	A	G	G	G	G	G	A	G	G	A	A	A	G	G	G	G	G	G	G	A	A	G	G	A	A	A	G	A	G	A	A	G	G	A	A
SNP_1_5367761	T/C	1	5367761	+	NA	NA	NA	NA	NA	NA	T	T	C	T	C	T	T	T	T	N	N	T	T	N	T	T	T	T	T	T	T	T	T	C	C	T	T	C	T	N	T	T	T	C	N	T	T	T	T
SNP_1_5416349	T/C	1	5416349	+	NA	NA	NA	NA	NA	NA	T	C	T	T	T	T	T	T	T	T	T	T	T	T	T	T	T	T	T	T	T	T	T	T	T	T	T	T	T	T	T	T	T	T	T	T	T	T	T
SNP_1_5417069	G/A	1	5417069	+	NA	NA	NA	NA	NA	NA	A	G	G	A	G	G	G	G	A	G	G	G	A	G	G	G	G	G	G	G	G	G	G	G	G	A	G	G	G	G	A	G	G	G	G	A	G	G	G
SNP_1_5427557	T/A	1	5427557	+	NA	NA	NA	NA	NA	NA	T	T	T	T	T	T	T	T	T	T	T	T	T	A	A	T	T	T	T	T	T	T	T	T	T	T	T	T	A	A	T	T	T	T	A	T	T	A	A
SNP_1_5431650	T/C	1	5431650	+	NA	NA	NA	NA	NA	NA	T	C	C	T	C	T	T	T	T	T	C	T	T	T	T	C	T	T	T	T	T	T	T	C	C	T	T	C	T	T	T	C	T	C	C	T	T	T	T
SNP_1_5432024	A/G	1	5432024	+	NA	NA	NA	NA	NA	NA	A	A	A	A	A	A	A	A	A	A	A	A	A	G	G	A	A	A	A	A	A	A	A	A	A	A	A	A	G	G	A	A	A	A	A	A	A	G	G
SNP_1_5434432	C/T	1	5434432	+	NA	NA	NA	NA	NA	NA	C	T	T	C	T	C	C	C	C	C	T	C	C	T	T	T	C	C	C	C	C	C	C	T	T	C	C	T	T	T	C	T	C	T	T	C	C	T	T
SNP_1_5435395	A/G	1	5435395	+	NA	NA	NA	NA	NA	NA	G	A	A	G	A	A	A	A	G	A	A	A	G	A	A	A	A	A	A	A	A	A	A	A	A	G	A	A	A	A	G	A	A	A	A	G	A	A	A
SNP_1_5437204	G/A	1	5437204	+	NA	NA	NA	NA	NA	NA	G	G	G	G	G	G	G	G	G	G	G	G	G	A	A	G	G	G	G	G	G	G	G	G	G	G	G	G	A	A	G	G	G	G	G	G	G	A	A
SNP_1_5438935	C/G	1	5438935	+	NA	NA	NA	NA	NA	NA	C	C	C	C	C	C	C	C	C	C	C	C	C	C	C	C	C	C	C	C	C	C	C	C	C	C	C	C	C	C	C	C	C	C	G	C	C	C	C
SNP_1_5438964	G/A	1	5438964	+	NA	NA	NA	NA	NA	NA	G	A	A	G	A	G	G	G	G	G	A	G	G	G	G	A	G	G	G	G	G	G	G	A	A	G	G	A	G	G	G	A	G	A	G	G	G	G	G
SNP_1_5441863	A/C	1	5441863	+	NA	NA	NA	NA	NA	NA	A	C	C	A	C	A	A	A	A	A	C	A	A	C	C	C	A	A	A	A	A	A	A	C	C	A	A	C	C	C	A	C	A	C	C	A	A	C	C
SNP_1_5442451	G/A	1	5442451	+	NA	NA	NA	NA	NA	NA	G	A	G	G	G	G	G	G	G	G	G	G	G	G	G	G	G	G	G	G	G	G	G	G	G	G	G	G	G	G	G	G	G	G	G	G	G	G	G
SNP_1_5474646	G/A	1	5474646	+	NA	NA	NA	NA	NA	NA	G	A	A	G	A	G	G	G	G	G	A	G	G	A	A	A	G	G	G	G	G	G	G	A	A	G	G	A	A	A	G	A	G	A	A	G	G	A	A
SNP_1_5474749	G/A	1	5474749	+	NA	NA	NA	NA	NA	NA	G	N	N	G	N	G	G	N	G	G	A	G	G	N	A	N	G	G	G	G	G	G	G	N	A	G	G	A	A	A	G	N	G	A	N	G	G	A	A
SNP_1_5476190	C/T	1	5476190	+	NA	NA	NA	NA	NA	NA	C	T	C	C	C	C	C	C	C	C	C	C	C	T	C	C	C	C	C	C	C	C	C	C	T	C	C	C	C	C	C	C	C	C	C	C	C	C	C
SNP_1_5476324	T/C	1	5476324	+	NA	NA	NA	NA	NA	NA	C	T	T	C	T	T	N	T	C	T	T	T	C	T	T	T	T	T	T	T	T	T	T	T	T	C	T	T	N	T	C	T	T	T	T	C	T	T	T
SNP_1_5478606	G/A	1	5478606	+	NA	NA	NA	NA	NA	NA	G	A	A	G	A	G	G	G	G	G	A	G	G	G	G	A	G	G	G	G	G	G	G	A	G	G	G	A	G	G	G	A	G	A	G	G	G	G	G
SNP_1_5478645	T/C	1	5478645	+	NA	NA	NA	NA	NA	NA	T	T	T	T	T	T	T	T	T	T	T	T	T	C	T	T	T	T	T	T	T	T	T	T	C	T	T	T	T	T	T	T	T	T	T	T	T	T	T
SNP_1_5481198	C/T	1	5481198	+	NA	NA	NA	NA	NA	NA	C	T	T	C	T	C	C	C	C	C	T	C	C	T	C	T	C	C	C	C	C	C	C	T	T	C	C	T	C	C	C	T	C	N	T	C	C	C	C
SNP_1_5489588	C/T	1	5489588	+	NA	NA	NA	NA	NA	NA	C	C	C	C	C	C	C	C	C	C	C	C	C	C	C	C	C	C	C	C	C	C	C	C	C	C	C	C	C	C	C	C	C	C	T	C	C	C	C
SNP_1_5512115	C/T	1	5512115	+	NA	NA	NA	NA	NA	NA	C	C	C	C	C	C	C	C	C	C	T	C	C	C	N	C	C	C	C	C	C	C	C	C	C	C	C	C	C	C	C	C	C	C	T	C	C	T	T
SNP_1_5515647	C/T	1	5515647	+	NA	NA	NA	NA	NA	NA	C	T	T	C	T	C	C	C	C	C	T	C	C	T	T	T	C	C	C	C	C	C	C	T	T	C	C	T	C	C	C	T	C	T	N	C	C	T	T
SNP_1_5552143	T/C	1	5552143	+	NA	NA	NA	NA	NA	NA	T	C	C	T	C	T	T	T	T	T	C	T	T	C	C	C	T	T	T	T	T	T	T	C	C	T	T	C	C	C	T	C	T	C	C	T	T	C	C
SNP_1_5562443	C/T	1	5562443	+	NA	NA	NA	NA	NA	NA	C	C	T	C	C	C	C	C	C	C	T	C	C	C	T	T	C	C	C	C	C	C	C	C	C	C	C	C	C	C	C	C	C	C	T	C	C	T	T
SNP_1_5565206	G/T	1	5565206	+	NA	NA	NA	NA	NA	NA	G	T	T	G	T	G	G	G	G	G	T	G	G	T	T	T	G	G	G	G	G	G	G	T	T	G	G	T	T	T	G	T	G	T	T	G	G	T	T
SNP_1_5565375	A/G	1	5565375	+	NA	NA	NA	NA	NA	NA	A	G	A	A	G	A	A	A	A	A	A	A	A	A	A	A	A	A	A	A	A	A	A	G	A	A	A	G	A	A	A	G	A	G	A	A	A	A	A
SNP_1_5566375	C/A	1	5566375	+	NA	NA	NA	NA	NA	NA	C	C	C	C	C	C	C	C	C	C	C	C	C	C	C	C	C	C	C	C	C	C	C	C	C	C	C	C	C	C	C	C	C	C	C	C	C	C	C
SNP_1_5566444	G/T	1	5566444	+	NA	NA	NA	NA	NA	NA	G	T	T	G	T	G	G	G	G	G	T	G	G	G	T	T	G	G	G	G	G	G	G	T	G	G	G	T	T	T	G	T	G	T	T	G	G	T	T
SNP_1_5568860	C/T	1	5568860	+	NA	NA	NA	NA	NA	NA	C	C	C	C	C	C	C	C	C	C	C	T	C	C	C	C	C	C	C	C	C	C	T	C	C	C	C	C	C	C	C	C	C	C	C	C	T	C	C
SNP_1_5589473	C/T	1	5589473	+	NA	NA	NA	NA	NA	NA	C	T	T	C	N	C	C	C	C	C	T	C	C	T	T	N	C	C	C	C	C	C	C	T	T	C	C	T	T	T	C	T	N	N	T	C	C	T	T
SNP_1_5591893	G/A	1	5591893	+	NA	NA	NA	NA	NA	NA	G	G	G	G	G	G	G	G	G	G	G	G	G	A	G	G	G	G	G	G	G	G	G	G	A	G	G	G	G	G	G	G	G	G	G	G	G	G	G
SNP_1_5594377	T/C	1	5594377	+	NA	NA	NA	NA	NA	NA	T	T	C	T	T	T	T	T	T	T	C	T	T	T	C	C	T	T	T	T	T	T	T	T	T	T	T	T	C	C	T	T	T	T	C	T	T	C	C
SNP_1_5596859	T/C	1	5596859	+	NA	NA	NA	NA	NA	NA	T	C	C	T	C	T	T	T	T	T	C	T	T	C	C	C	T	T	T	T	T	T	T	C	C	T	T	C	C	C	T	C	T	C	C	T	T	C	C
SNP_1_5629597	C/T	1	5629597	+	NA	NA	NA	NA	NA	NA	C	C	C	C	C	C	C	C	N	N	C	N	C	C	C	C	C	C	C	C	C	C	C	C	C	C	C	C	C	C	C	C	C	C	C	C	C	C	C
SNP_1_5631963	A/G	1	5631963	+	NA	NA	NA	NA	NA	NA	A	A	N	A	A	A	A	A	A	N	G	A	A	A	N	N	A	A	A	A	A	A	A	G	A	A	A	A	N	A	A	A	A	A	N	A	A	N	G
SNP_1_5633273	A/T	1	5633273	+	NA	NA	NA	NA	NA	NA	N	T	T	A	T	T	A	A	A	N	T	A	A	A	T	T	T	A	T	T	A	T	A	T	A	A	A	T	A	A	A	T	A	T	T	A	A	T	T
SNP_1_5635088	A/G	1	5635088	+	NA	NA	NA	NA	NA	NA	A	G	G	A	G	G	A	A	A	N	G	A	A	G	G	G	G	A	G	G	A	G	A	G	G	A	A	G	A	A	A	G	A	G	G	A	A	G	G
SNP_1_5635231	G/A	1	5635231	+	NA	NA	NA	NA	NA	NA	G	A	A	G	A	A	N	N	N	N	A	N	G	G	A	A	N	G	A	A	G	A	N	G	G	G	G	A	N	G	G	A	G	A	A	G	G	A	A
SNP_1_5647220	C/T	1	5647220	+	NA	NA	NA	NA	NA	NA	C	T	T	C	T	T	C	C	C	C	T	C	C	C	T	T	T	C	T	T	C	T	C	T	C	C	C	T	C	C	C	T	C	T	T	C	C	T	T
SNP_1_5693751	G/A	1	5693751	+	NA	NA	NA	NA	NA	NA	G	G	A	G	A	A	G	G	G	G	A	G	G	A	A	A	A	G	A	A	G	A	G	A	A	G	G	A	G	G	G	A	G	G	A	G	G	A	A
SNP_1_5698636	T/G	1	5698636	+	NA	NA	NA	NA	NA	NA	T	G	G	T	G	G	T	T	T	T	G	T	T	G	G	G	G	T	G	G	T	G	T	G	G	T	T	G	T	T	T	G	T	G	G	T	T	G	G
SNP_1_5700835	G/T	1	5700835	+	NA	NA	NA	NA	NA	NA	G	T	G	G	G	G	G	G	G	G	G	G	G	G	G	G	G	G	G	G	G	G	G	G	G	G	G	G	G	G	G	G	G	T	G	G	G	G	G
SNP_1_5722378	C/T	1	5722378	+	NA	NA	NA	NA	NA	NA	C	C	T	C	T	C	C	C	C	C	T	C	C	C	T	T	C	C	C	C	C	C	C	T	C	C	C	T	T	T	C	T	C	C	T	C	C	T	T
SNP_1_5725789	G/T	1	5725789	+	NA	NA	NA	NA	NA	NA	G	G	G	G	T	G	G	G	G	G	G	G	G	G	G	G	G	G	G	G	G	G	G	T	G	G	G	G	G	G	G	T	G	G	G	G	G	G	G
SNP_1_5726642	A/T	1	5726642	+	NA	NA	NA	NA	NA	NA	A	T	T	A	T	T	A	A	A	A	T	A	A	N	T	T	T	A	T	T	A	T	A	T	N	A	A	T	T	T	A	T	A	T	T	A	A	T	T
SNP_1_5726977	C/T	1	5726977	+	NA	NA	NA	NA	NA	NA	C	C	T	C	C	T	C	C	C	C	T	C	C	T	T	T	T	C	T	T	C	T	C	C	T	C	C	T	T	T	C	C	C	C	T	C	C	T	T
SNP_1_5728668	C/T	1	5728668	+	NA	NA	NA	NA	NA	NA	C	C	T	C	T	T	C	C	C	C	T	C	C	T	T	T	T	C	T	T	C	T	C	T	T	C	C	T	T	T	C	T	C	C	T	C	C	T	T
SNP_1_5764181	G/A	1	5764181	+	NA	NA	NA	NA	NA	NA	G	G	A	G	G	G	G	G	G	G	A	G	G	G	A	A	G	G	G	G	G	G	G	G	G	G	G	A	A	A	G	G	G	G	A	G	G	A	A
SNP_1_5766779	C/T	1	5766779	+	NA	NA	NA	NA	NA	NA	C	C	C	C	C	C	C	C	T	C	C	C	C	C	C	C	C	C	C	C	C	C	C	C	C	T	C	C	C	N	T	C	C	C	C	C	C	C	C
SNP_1_5771346	C/G	1	5771346	+	NA	NA	NA	NA	NA	NA	C	G	G	C	G	G	C	C	C	C	G	C	C	C	G	G	G	C	G	G	C	N	C	G	C	C	C	G	N	G	C	G	G	G	G	C	C	G	G
SNP_1_5794352	G/A	1	5794352	+	NA	NA	NA	NA	NA	NA	G	G	A	G	A	A	N	N	G	G	A	G	G	G	A	A	A	G	A	A	G	A	G	A	G	G	G	A	A	A	G	A	A	N	A	G	G	A	A
SNP_1_5811323	C/T	1	5811323	+	NA	NA	NA	NA	NA	NA	C	C	T	C	T	T	C	C	C	C	T	C	C	C	T	T	T	C	T	T	C	T	C	T	C	C	C	T	N	T	C	T	T	C	T	C	C	T	T
SNP_1_5812437	G/T	1	5812437	+	NA	NA	NA	NA	NA	NA	G	G	G	G	G	G	G	G	G	G	T	G	G	G	T	T	G	G	G	G	G	G	G	G	G	G	G	T	T	T	G	G	G	G	T	G	G	T	T
SNP_1_5813572	G/C	1	5813572	+	NA	NA	NA	NA	NA	NA	G	G	C	G	C	C	G	G	G	G	C	G	G	G	C	C	C	G	C	C	G	C	G	C	G	G	G	C	C	C	G	C	C	G	C	G	G	C	C
SNP_1_5815301	G/T	1	5815301	+	NA	NA	NA	NA	NA	NA	G	G	T	G	T	T	G	G	G	G	T	G	G	G	T	T	T	G	T	T	G	T	G	T	G	G	G	T	T	T	G	T	T	G	T	G	G	T	T
SNP_1_5835866	A/G	1	5835866	+	NA	NA	NA	NA	NA	NA	A	A	G	A	N	G	A	A	A	A	G	A	A	A	G	G	G	A	G	G	A	G	A	G	A	A	A	G	G	G	A	N	G	A	G	A	A	G	G
SNP_1_5836074	C/A	1	5836074	+	NA	NA	NA	NA	NA	NA	C	A	C	C	C	C	A	C	C	C	C	C	C	A	C	C	N	C	N	N	C	N	C	C	A	C	C	C	C	C	C	C	C	A	C	C	C	C	C
SNP_1_5839280	G/T	1	5839280	+	NA	NA	NA	NA	NA	NA	G	G	G	G	G	T	G	G	G	G	G	G	G	G	G	G	T	G	T	T	G	T	G	T	G	G	G	G	G	G	G	G	G	G	G	G	G	G	G
SNP_1_5894922	T/C	1	5894922	+	NA	NA	NA	NA	NA	NA	T	T	T	T	T	C	T	T	T	T	T	T	T	T	C	C	C	T	C	C	T	C	T	C	T	T	T	C	C	C	T	T	T	T	C	T	T	C	C
SNP_1_5897430	G/A	1	5897430	+	NA	NA	NA	NA	NA	NA	G	G	A	G	A	A	G	G	G	G	G	G	G	G	A	A	A	G	A	A	G	A	G	A	G	G	G	A	A	A	G	A	A	G	A	G	G	A	A
SNP_1_5898200	G/C	1	5898200	+	NA	NA	NA	NA	NA	NA	G	G	C	G	C	C	G	G	G	G	G	G	G	G	C	C	C	G	C	C	G	C	G	C	G	G	G	C	C	C	G	C	N	G	C	G	G	C	C
SNP_1_5898486	G/A	1	5898486	+	NA	NA	NA	NA	NA	NA	G	G	A	G	A	A	G	G	G	G	G	G	G	G	G	G	A	G	A	N	G	N	G	A	G	G	G	G	N	G	G	A	A	G	G	G	G	G	G
SNP_1_5911668	T/C	1	5911668	+	NA	NA	NA	NA	NA	NA	T	T	C	T	C	C	T	N	T	T	T	T	T	T	C	C	C	T	C	C	T	C	T	C	T	T	T	C	C	C	T	C	C	T	C	T	T	C	C
SNP_1_5944447	A/C	1	5944447	+	NA	NA	NA	NA	NA	NA	A	A	A	A	A	A	A	A	A	A	A	A	A	A	C	C	A	A	A	A	A	A	A	A	A	A	A	C	C	C	A	A	A	A	C	A	A	C	C
SNP_1_5944703	C/A	1	5944703	+	NA	NA	NA	NA	NA	NA	C	C	A	C	A	A	C	C	C	C	C	C	C	A	A	A	A	C	A	A	C	A	C	A	A	C	C	A	A	A	C	A	A	C	A	C	C	A	A
SNP_1_5945289	T/G	1	5945289	+	NA	NA	NA	NA	NA	NA	T	T	T	T	T	T	T	T	T	T	T	T	T	T	T	T	T	T	T	T	T	T	T	T	T	T	T	T	T	T	T	T	T	T	T	T	T	T	T
SNP_1_5949115	A/G	1	5949115	+	NA	NA	NA	NA	NA	NA	A	A	A	A	A	A	A	A	A	A	A	A	A	A	A	A	A	A	A	A	A	A	A	A	A	A	A	A	A	A	A	A	A	A	A	A	A	A	A
SNP_1_5976727	A/G	1	5976727	+	NA	NA	NA	NA	NA	NA	A	A	G	A	G	G	A	A	A	A	A	A	A	G	G	G	G	A	G	G	A	G	A	G	G	A	A	G	G	G	A	G	G	A	G	A	A	G	G
SNP_1_5976754	A/G	1	5976754	+	NA	NA	NA	NA	NA	NA	A	A	A	A	A	A	A	A	A	A	A	A	A	A	G	G	A	A	A	A	A	A	A	A	A	A	A	G	G	G	A	A	G	A	G	A	A	G	G
SNP_1_5982372	C/A	1	5982372	+	NA	NA	NA	NA	NA	NA	C	C	A	C	A	A	C	N	C	C	C	A	C	C	A	A	A	A	A	A	A	A	A	A	C	C	C	A	A	A	C	C	A	C	A	C	A	A	A
SNP_1_6003489	G/A	1	6003489	+	NA	NA	NA	NA	NA	NA	G	G	A	G	A	A	G	G	G	G	G	A	G	G	A	A	A	A	A	A	A	A	A	A	G	G	G	A	A	A	G	A	A	G	A	G	A	A	A
SNP_1_6004190	G/T	1	6004190	+	NA	NA	NA	NA	NA	NA	T	T	G	T	G	G	T	T	T	T	T	G	T	G	G	G	G	G	G	G	G	G	G	G	G	T	T	G	G	G	T	G	G	T	G	T	G	G	G
SNP_1_6007069	C/T	1	6007069	+	NA	NA	NA	NA	NA	NA	C	C	C	C	C	T	C	C	C	C	C	T	C	C	C	C	T	T	T	T	T	T	T	T	C	C	C	C	C	C	C	C	C	C	C	C	T	C	C
SNP_1_6009782	T/C	1	6009782	+	NA	NA	NA	NA	NA	NA	T	T	C	T	C	C	T	T	T	T	T	C	T	T	C	C	C	C	C	C	C	C	C	C	T	T	T	C	C	C	T	C	C	T	C	T	C	C	C
SNP_1_6012569	C/G	1	6012569	+	NA	NA	NA	NA	NA	NA	C	C	C	C	C	C	C	C	C	C	C	C	C	C	C	C	C	C	C	C	C	C	C	C	C	C	C	C	C	C	C	C	C	C	C	C	C	N	C
SNP_1_6035816	T/C	1	6035816	+	NA	NA	NA	NA	NA	NA	T	T	C	T	C	C	T	T	T	T	C	C	T	T	C	C	C	C	C	C	C	C	C	C	T	T	T	C	C	C	T	C	N	T	C	T	C	C	C
SNP_1_6036592	A/C	1	6036592	+	NA	NA	NA	NA	NA	NA	A	A	C	A	C	C	A	A	A	A	C	C	A	A	C	C	C	C	C	C	C	C	C	C	A	A	A	C	C	C	A	C	C	A	C	A	C	C	C
SNP_1_6078616	C/A	1	6078616	+	NA	NA	NA	NA	NA	NA	C	C	A	C	A	A	C	C	C	C	A	A	C	C	A	A	A	A	A	A	A	A	A	A	C	C	C	A	A	A	C	A	A	C	A	C	A	A	A
SNP_1_6094955	A/C	1	6094955	+	NA	NA	NA	NA	NA	NA	A	A	A	A	A	A	A	A	A	A	A	A	A	A	A	A	A	A	A	A	A	A	A	A	A	A	A	A	A	A	A	A	A	A	A	A	A	A	A
SNP_1_6098054	C/T	1	6098054	+	NA	NA	NA	NA	NA	NA	C	C	C	C	C	N	C	C	C	T	T	N	C	C	T	C	N	N	N	N	T	T	T	T	C	C	C	T	T	T	C	C	T	C	T	C	N	T	T
SNP_1_6099057	G/C	1	6099057	+	NA	NA	NA	NA	NA	NA	G	G	N	G	N	C	G	G	G	G	G	C	G	G	G	N	C	C	C	C	C	C	C	C	G	G	G	G	G	G	G	N	G	G	G	G	C	G	G
SNP_1_6102553	G/A	1	6102553	+	NA	NA	NA	NA	NA	NA	G	G	A	G	A	A	G	G	G	A	A	A	G	G	A	A	A	A	A	A	A	A	A	A	G	G	G	A	A	A	G	A	A	G	A	G	A	A	A
SNP_1_6113242	G/A	1	6113242	+	NA	NA	NA	NA	NA	NA	G	G	A	G	A	G	G	G	G	A	A	G	G	G	A	A	G	G	G	G	G	G	G	G	G	G	G	A	A	A	G	A	A	G	A	G	G	A	A
SNP_1_6113636	C/G	1	6113636	+	NA	NA	NA	NA	NA	NA	C	C	C	C	C	G	C	C	C	C	C	G	C	C	C	C	G	G	G	G	G	G	G	G	C	C	C	C	C	C	C	C	C	C	C	C	G	C	C
SNP_1_6118057	C/T	1	6118057	+	NA	NA	NA	NA	NA	NA	C	C	C	C	C	T	C	C	C	C	C	T	C	C	C	C	T	T	T	T	T	T	T	T	C	C	C	C	C	C	C	C	C	C	C	C	T	C	C
SNP_1_6118830	C/T	1	6118830	+	NA	NA	NA	NA	NA	NA	C	C	T	C	T	T	C	N	C	T	T	T	C	C	T	T	T	T	T	T	T	T	T	T	C	C	C	T	T	T	C	T	T	C	T	C	T	T	T
SNP_1_6131305	A/G	1	6131305	+	NA	NA	NA	NA	NA	NA	A	A	G	A	N	G	A	A	A	A	A	G	A	A	A	G	G	G	N	G	G	G	G	G	A	A	A	A	A	A	A	G	A	A	A	A	G	A	A
SNP_1_6131399	G/T	1	6131399	+	NA	NA	NA	NA	NA	NA	G	G	G	G	G	G	G	G	G	T	T	G	G	G	T	G	G	G	G	G	G	G	G	G	G	G	G	T	T	T	G	G	T	G	T	G	G	T	T
SNP_1_6131507	A/G	1	6131507	+	NA	NA	NA	NA	NA	NA	A	A	A	A	A	A	A	A	A	G	G	A	A	A	G	A	A	A	A	A	A	A	A	A	A	A	A	G	G	G	A	A	A	A	G	A	A	G	G
SNP_1_6131896	A/G	1	6131896	+	NA	NA	NA	NA	NA	NA	A	A	G	A	G	G	A	A	A	G	G	G	A	A	G	G	G	G	G	G	G	G	G	G	A	A	A	G	G	G	A	G	G	A	G	A	G	G	G
SNP_1_6135111	A/C	1	6135111	+	NA	NA	NA	NA	NA	NA	A	A	A	A	A	C	A	A	A	C	C	C	A	A	C	A	C	C	C	C	C	C	C	C	A	A	A	C	C	C	A	A	A	A	C	A	C	C	C
SNP_1_6136479	T/C	1	6136479	+	NA	NA	NA	NA	NA	NA	T	T	T	T	T	C	T	T	T	C	C	C	T	T	C	T	C	C	C	C	C	C	C	C	T	T	T	C	C	C	T	T	T	T	C	T	C	C	C
SNP_1_6136981	G/C	1	6136981	+	NA	NA	NA	NA	NA	NA	G	G	G	G	G	G	G	G	G	G	G	G	G	G	G	G	G	G	G	G	G	G	G	G	G	G	G	G	G	G	G	G	G	G	G	G	G	G	G
SNP_1_6187297	G/T	1	6187297	+	NA	NA	NA	NA	NA	NA	G	G	G	G	G	G	G	G	G	T	T	G	G	G	T	T	G	G	G	G	G	G	G	G	G	G	G	T	T	T	G	G	G	G	T	G	G	T	T
SNP_1_6188486	C/T	1	6188486	+	NA	NA	NA	NA	NA	NA	C	C	C	C	C	C	C	C	C	C	C	C	C	C	C	C	C	C	C	C	C	C	C	C	C	C	C	C	C	C	C	C	C	C	C	C	C	C	C
SNP_1_6195784	G/A	1	6195784	+	NA	NA	NA	NA	NA	NA	A	G	G	A	G	G	G	A	A	G	G	G	A	G	G	G	G	G	G	G	G	G	G	G	G	A	A	G	G	G	A	G	G	G	G	A	G	G	G
SNP_1_6216693	C/T	1	6216693	+	NA	NA	NA	NA	NA	NA	T	C	C	N	C	C	C	T	T	C	C	C	N	C	C	C	C	N	C	C	N	C	C	C	C	T	T	C	C	C	N	C	N	C	C	N	C	C	C
SNP_1_6219761	C/A	1	6219761	+	NA	NA	NA	NA	NA	NA	C	C	A	N	A	A	A	C	C	A	A	A	N	C	A	A	A	C	A	A	A	A	A	A	C	C	C	A	A	A	C	A	A	C	A	N	A	A	A
SNP_1_6223858	T/G	1	6223858	+	NA	NA	NA	NA	NA	NA	G	T	T	T	N	T	T	G	G	N	N	T	T	T	N	N	T	T	T	T	T	T	T	N	T	G	T	N	N	N	G	T	T	T	N	T	T	N	N
SNP_1_6224212	C/T	1	6224212	+	NA	NA	NA	NA	NA	NA	C	C	C	C	C	T	C	C	C	C	C	T	C	C	C	C	T	C	T	T	N	N	N	T	C	C	C	C	C	C	C	C	C	C	C	C	T	C	C
SNP_1_6244002	T/C	1	6244002	+	NA	NA	NA	NA	NA	NA	T	N	T	N	C	T	T	T	T	C	C	T	C	N	C	C	T	T	T	T	T	T	T	T	C	T	T	C	N	C	T	T	T	C	C	C	T	C	C
SNP_1_6245897	A/G	1	6245897	+	NA	NA	NA	NA	NA	NA	A	N	G	A	A	G	A	A	A	A	A	G	A	N	A	A	G	A	G	G	G	G	G	G	N	A	A	A	A	A	A	G	A	A	A	A	G	A	A
SNP_1_6246721	G/A	1	6246721	+	NA	NA	NA	NA	NA	NA	G	G	A	G	G	A	G	G	G	G	G	A	G	G	G	G	N	G	A	A	A	A	A	A	G	G	G	G	G	G	G	N	G	G	G	G	N	G	G
SNP_1_6248183	T/C	1	6248183	+	NA	NA	NA	NA	NA	NA	N	T	T	C	C	T	T	N	N	C	C	N	C	N	C	C	T	T	T	T	T	T	T	T	T	T	T	C	N	C	T	T	C	T	C	C	T	C	C
SNP_1_6248553	G/A	1	6248553	+	NA	NA	NA	NA	NA	NA	G	G	N	G	G	G	G	G	A	G	G	G	G	G	G	G	G	G	G	G	G	G	G	G	G	A	G	G	G	G	A	N	G	G	G	G	G	G	G
SNP_1_6249141	T/C	1	6249141	+	NA	NA	NA	NA	NA	NA	C	T	T	T	T	T	C	C	C	T	T	T	T	T	T	T	T	C	T	T	T	T	T	T	T	C	C	T	T	T	C	T	T	T	T	T	T	T	T
SNP_1_6249695	A/C	1	6249695	+	NA	NA	NA	NA	NA	NA	A	A	C	A	A	C	A	A	A	A	A	C	A	A	A	A	C	A	C	C	C	C	C	C	A	A	A	A	A	A	A	C	A	A	A	A	C	A	A
SNP_1_6267947	A/G	1	6267947	+	NA	NA	NA	NA	NA	NA	G	A	A	A	A	A	G	G	G	A	A	A	A	A	A	A	A	G	A	A	A	A	A	A	A	G	G	A	A	A	G	A	A	A	A	A	A	A	A
SNP_1_6268180	G/A	1	6268180	+	NA	NA	NA	NA	NA	NA	G	A	A	A	A	G	G	G	G	A	A	G	A	A	A	A	G	G	G	G	G	G	G	G	A	G	G	A	A	A	G	G	A	A	A	A	G	A	A
SNP_1_6277258	C/T	1	6277258	+	NA	NA	NA	NA	NA	NA	T	C	C	C	C	C	T	T	T	C	C	C	C	C	C	C	C	T	C	C	C	C	C	C	C	T	T	C	C	C	T	C	C	C	C	C	C	C	C
SNP_1_6301750	A/G	1	6301750	+	NA	NA	NA	NA	NA	NA	A	N	N	N	G	A	A	A	A	G	G	A	G	N	G	G	A	A	A	A	A	A	A	A	N	A	A	G	G	G	A	A	G	G	G	G	A	G	G
SNP_1_6324877	C/T	1	6324877	+	NA	NA	NA	NA	NA	NA	T	C	C	C	C	C	T	T	T	C	C	C	C	C	C	C	C	T	C	C	C	C	C	C	C	T	T	C	C	C	T	C	C	C	C	C	C	C	C
SNP_1_6330042	C/T	1	6330042	+	NA	NA	NA	NA	NA	NA	T	C	C	C	N	C	T	T	T	C	C	C	C	C	C	C	C	T	C	C	C	C	C	C	C	T	T	C	C	C	T	C	C	C	C	C	C	C	C
SNP_1_6332190	G/C	1	6332190	+	NA	NA	NA	NA	NA	NA	G	G	G	G	G	C	G	G	N	G	G	C	G	G	G	G	C	G	C	C	C	C	C	C	G	G	N	G	G	G	G	G	G	G	G	G	C	G	G
SNP_1_6332303	C/T	1	6332303	+	NA	NA	NA	NA	NA	NA	C	C	T	N	T	C	C	C	C	T	T	C	T	C	T	T	C	C	C	C	C	C	C	C	C	C	C	T	T	T	C	C	T	C	T	T	C	T	T
SNP_1_6332825	A/G	1	6332825	+	NA	NA	NA	NA	NA	NA	A	A	G	G	G	G	A	A	A	G	G	G	G	A	G	G	G	A	G	G	G	G	G	G	A	A	A	G	G	G	A	G	G	A	G	G	G	G	G
SNP_1_6333093	T/C	1	6333093	+	NA	NA	NA	NA	NA	NA	N	T	C	C	C	T	T	N	N	C	C	T	C	N	C	C	T	T	T	T	T	T	T	N	T	T	T	C	C	C	T	T	T	N	C	C	T	C	C
SNP_1_6352807	G/T	1	6352807	+	NA	NA	NA	NA	NA	NA	G	G	N	N	N	G	G	G	G	T	N	G	T	G	N	N	G	G	G	G	G	G	G	G	G	G	G	N	N	N	G	N	T	N	N	T	G	N	N
SNP_1_6353162	G/A	1	6353162	+	NA	NA	NA	NA	NA	NA	G	G	G	G	G	A	G	G	N	G	G	A	G	G	G	G	A	G	A	A	A	A	A	A	G	G	G	G	G	G	G	G	G	G	G	G	A	G	G
SNP_1_6354064	A/G	1	6354064	+	NA	NA	NA	NA	NA	NA	G	A	A	A	A	A	G	G	G	A	A	A	A	A	A	A	A	G	A	A	A	A	A	A	A	G	G	A	A	A	G	A	A	A	A	A	A	A	A
SNP_1_6358102	C/T	1	6358102	+	NA	NA	NA	NA	NA	NA	T	C	C	C	C	C	T	T	T	C	C	C	C	N	C	C	C	T	C	C	C	C	C	C	T	T	T	C	T	T	T	C	C	N	C	C	C	C	C
SNP_1_6381052	G/A	1	6381052	+	NA	NA	NA	NA	NA	NA	G	G	G	G	G	A	G	G	G	G	G	A	G	G	G	G	A	G	A	A	A	A	A	A	G	G	G	G	G	G	G	G	G	G	G	G	A	G	G
SNP_1_6382884	C/T	1	6382884	+	NA	NA	NA	NA	NA	NA	C	T	N	N	N	C	C	C	C	N	N	C	N	C	N	N	C	C	C	C	C	C	C	C	C	C	C	N	C	C	C	C	T	T	C	N	C	C	N
SNP_1_6420163	/	1	6420163	+	NA	NA	NA	NA	NA	NA	G	G	G	G	G	G	G	G	G	G	G	G	G	G	G	G	G	G	G	G	G	G	N	G	G	G	G	G	N	G	G	G	G	G	G	G	G	G	G
SNP_1_6420369	T/C	1	6420369	+	NA	NA	NA	NA	NA	NA	T	C	C	C	C	T	T	T	T	C	C	T	C	T	C	C	T	T	T	T	T	T	T	C	T	T	T	C	T	T	T	C	C	C	C	C	T	C	C
SNP_1_6424232	C/A	1	6424232	+	NA	NA	NA	NA	NA	NA	C	C	C	C	C	C	C	C	C	C	C	C	C	C	C	C	C	C	C	C	C	C	C	N	C	C	C	C	C	C	C	N	A	C	C	C	C	C	C
SNP_1_6443474	C/T	1	6443474	+	NA	NA	NA	NA	NA	NA	C	T	C	C	C	C	C	C	C	C	C	C	C	T	C	C	C	C	C	C	C	C	C	C	T	C	C	C	C	C	C	C	C	T	C	C	C	C	C
SNP_1_6444367	C/T	1	6444367	+	NA	NA	NA	NA	NA	NA	C	C	T	T	T	C	C	C	C	T	T	C	T	N	T	T	C	C	C	C	C	C	C	C	C	C	C	T	C	C	C	C	C	C	T	T	C	T	T
SNP_1_6447190	T/C	1	6447190	+	NA	NA	NA	NA	NA	NA	T	T	C	C	C	T	T	T	T	C	C	T	C	T	C	C	T	T	T	T	T	T	T	T	T	T	T	C	T	T	T	T	T	T	C	C	T	C	C
SNP_1_6468766	C/T	1	6468766	+	NA	NA	NA	NA	NA	NA	C	C	C	C	C	C	C	C	C	C	C	C	C	C	C	C	C	C	C	C	C	C	C	N	C	C	C	C	C	C	C	C	T	C	C	C	C	C	C
SNP_1_6471973	A/G	1	6471973	+	NA	NA	NA	NA	NA	NA	A	A	A	A	A	A	A	A	A	A	A	A	A	A	A	A	A	A	A	A	A	A	A	G	A	A	A	A	A	A	A	A	A	A	A	A	A	A	A
SNP_1_6493392	C/T	1	6493392	+	NA	NA	NA	NA	NA	NA	N	N	C	C	C	C	C	N	C	C	C	C	C	N	C	C	C	C	C	C	C	C	N	T	C	C	N	C	C	C	C	T	T	N	C	C	N	C	C
SNP_1_6494174	C/T	1	6494174	+	NA	NA	NA	NA	NA	NA	C	C	T	T	T	C	C	C	C	T	T	C	T	C	T	T	C	C	C	C	C	C	C	C	C	C	C	T	C	C	C	C	C	C	T	T	C	T	T
SNP_1_6494458	C/A	1	6494458	+	NA	NA	NA	NA	NA	NA	C	A	A	A	A	C	C	C	C	A	A	C	A	N	A	A	C	C	C	C	C	C	C	A	N	C	C	A	C	C	C	A	A	A	A	A	C	A	A
SNP_1_6494861	A/T	1	6494861	+	NA	NA	NA	NA	NA	NA	A	N	T	N	T	A	A	N	A	T	T	A	T	N	N	T	A	A	A	A	A	A	A	T	T	A	A	T	N	A	A	T	T	N	T	T	A	T	T
SNP_1_6502036	G/A	1	6502036	+	NA	NA	NA	NA	NA	NA	G	A	A	A	A	G	G	G	G	A	A	G	A	A	A	A	G	G	G	G	G	G	G	A	A	G	G	A	G	G	G	A	A	A	A	A	G	A	A
SNP_1_6506725	A/G	1	6506725	+	NA	NA	NA	NA	NA	NA	A	G	G	G	G	A	A	A	A	G	G	A	G	G	G	G	A	A	A	A	A	A	A	G	G	A	A	G	A	A	A	G	G	G	G	G	A	G	G
SNP_1_6507269	A/C	1	6507269	+	NA	NA	NA	NA	NA	NA	A	C	A	A	A	A	N	N	A	A	A	A	A	C	A	A	A	A	A	A	A	A	A	A	C	A	A	A	A	A	A	A	A	C	A	A	A	A	A
SNP_1_6508922	T/C	1	6508922	+	NA	NA	NA	NA	NA	NA	T	C	C	C	C	T	T	T	T	C	C	T	C	C	C	C	T	T	T	T	T	T	T	N	C	T	T	C	T	N	T	C	C	N	C	C	T	C	C
SNP_1_6520870	A/G	1	6520870	+	NA	NA	NA	NA	NA	NA	A	A	G	G	G	A	A	A	A	G	G	A	G	A	G	G	A	A	A	A	A	A	A	A	A	A	A	G	A	A	A	A	A	A	G	G	A	G	G
SNP_1_6521041	G/A	1	6521041	+	NA	NA	NA	NA	NA	NA	G	A	G	G	G	G	G	G	G	G	G	G	G	A	G	G	G	G	G	G	G	G	G	G	A	G	G	G	N	G	G	G	G	N	G	G	G	G	G
SNP_1_6522024	A/G	1	6522024	+	NA	NA	NA	NA	NA	NA	A	N	G	G	G	A	A	A	A	G	G	A	G	N	G	G	A	A	A	A	A	A	A	N	N	A	A	G	A	A	A	A	A	A	G	G	A	G	G
SNP_1_6524460	T/C	1	6524460	+	NA	NA	NA	NA	NA	NA	T	C	C	C	C	T	T	T	T	C	C	T	C	C	C	C	T	T	T	T	T	T	T	C	C	T	T	C	T	T	T	C	C	C	C	C	T	C	C
SNP_1_6525987	C/T	1	6525987	+	NA	NA	NA	NA	NA	NA	C	C	T	T	T	C	C	C	C	T	T	C	T	C	N	T	C	C	C	C	C	C	C	T	C	C	C	T	C	C	C	T	T	C	T	T	C	T	T
SNP_1_6528767	T/C	1	6528767	+	NA	NA	NA	NA	NA	NA	T	T	C	C	C	T	T	T	T	C	C	T	C	T	C	C	T	T	T	T	T	T	T	T	T	T	T	C	T	T	T	T	T	T	C	C	T	C	C
SNP_1_6532939	T/A	1	6532939	+	NA	NA	NA	NA	NA	NA	T	A	T	T	T	T	T	T	T	T	N	T	T	N	N	T	T	T	T	T	T	T	T	T	A	T	T	T	T	T	T	T	T	A	T	T	T	N	T
SNP_1_6533933	C/G	1	6533933	+	NA	NA	NA	NA	NA	NA	G	C	C	C	C	G	G	G	G	C	C	G	C	C	C	C	G	G	G	G	G	G	C	C	C	G	G	C	G	G	G	C	C	C	C	C	C	C	C
SNP_1_6534893	A/G	1	6534893	+	NA	NA	NA	NA	NA	NA	A	A	A	A	A	A	A	A	A	A	A	A	A	A	A	A	A	A	A	A	A	A	A	G	A	A	A	A	A	A	A	A	A	A	A	A	A	A	A
SNP_1_6540463	C/T	1	6540463	+	NA	NA	NA	NA	NA	NA	C	T	T	T	T	C	C	C	C	T	T	C	T	T	T	T	C	C	C	C	C	C	C	T	T	C	C	T	C	C	C	T	T	T	T	T	C	T	T
SNP_1_6542217	T/C	1	6542217	+	NA	NA	NA	NA	NA	NA	T	C	C	C	C	T	T	T	T	C	C	T	C	C	C	C	T	T	T	T	T	T	T	C	C	T	T	C	T	T	T	C	C	C	C	C	T	C	C
SNP_1_6620704	A/G	1	6620704	+	NA	NA	NA	NA	NA	NA	A	A	G	G	G	A	A	A	A	G	G	A	G	A	G	G	A	A	A	A	A	A	A	A	A	A	A	G	A	A	A	A	A	A	G	G	A	G	G
SNP_1_6621338	G/A	1	6621338	+	NA	NA	NA	NA	NA	NA	G	G	A	A	A	G	G	G	G	A	A	G	A	G	A	A	G	G	G	G	G	G	G	G	G	G	G	A	G	G	G	G	G	G	A	A	G	A	A
SNP_1_6625922	T/C	1	6625922	+	NA	NA	NA	NA	NA	NA	T	T	C	C	C	T	T	T	T	C	C	T	C	T	C	C	T	T	T	T	T	T	T	T	T	T	T	C	T	T	T	T	C	T	C	C	T	C	C
SNP_1_6628455	T/C	1	6628455	+	NA	NA	NA	NA	NA	NA	T	C	C	C	C	T	T	T	T	C	C	T	C	T	C	C	T	T	T	T	T	T	T	C	C	T	T	C	C	C	T	C	C	C	C	C	T	C	C
SNP_1_6630575	T/C	1	6630575	+	NA	NA	NA	NA	NA	NA	T	C	C	C	C	T	N	T	T	C	C	T	C	T	C	C	T	T	T	T	T	T	T	C	T	T	T	C	N	C	T	C	C	C	C	C	T	C	C
SNP_1_6639911	T/C	1	6639911	+	NA	NA	NA	NA	NA	NA	T	T	C	C	C	T	T	T	T	C	C	T	C	T	C	C	T	T	T	T	T	T	T	T	T	T	T	C	T	T	T	T	T	T	C	C	T	C	C
SNP_1_6660627	A/G	1	6660627	+	NA	NA	NA	NA	NA	NA	A	G	A	A	G	A	A	A	A	A	G	A	A	A	G	G	G	G	A	G	A	G	A	A	G	A	A	G	G	G	A	A	G	G	A	A	A	G	G
SNP_1_6663058	A/G	1	6663058	+	NA	NA	NA	NA	NA	NA	A	A	A	A	A	A	A	A	A	A	A	A	A	A	A	A	A	A	A	A	A	A	A	A	G	A	A	A	A	A	A	A	A	A	A	A	A	A	A
SNP_1_6663413	G/T	1	6663413	+	NA	NA	NA	NA	NA	NA	T	G	G	G	G	T	T	G	G	G	G	T	G	T	G	G	G	G	T	G	T	G	T	G	G	G	G	G	G	G	G	G	G	G	G	G	T	G	G
SNP_1_6666544	C/A	1	6666544	+	NA	NA	NA	NA	NA	NA	C	C	A	A	C	C	C	A	A	A	C	C	A	C	C	C	C	C	C	C	C	C	C	A	C	A	A	C	C	C	A	A	C	C	A	A	C	C	C
SNP_1_6667083	G/T	1	6667083	+	NA	NA	NA	NA	NA	NA	G	G	G	G	T	G	G	G	G	G	T	G	G	G	T	T	T	T	G	T	G	T	G	G	G	G	G	T	T	T	G	G	T	G	G	G	G	T	T
SNP_1_6667898	A/T	1	6667898	+	NA	NA	NA	NA	NA	NA	A	T	A	A	A	A	A	A	A	A	A	A	A	A	A	A	A	A	A	A	A	A	A	A	T	A	A	A	A	A	A	A	A	T	A	A	A	A	A
SNP_1_6684669	A/G	1	6684669	+	NA	NA	NA	NA	NA	NA	A	G	A	N	A	A	A	N	A	A	A	G	A	A	A	A	G	G	A	G	A	G	G	A	G	A	A	A	G	G	A	A	G	G	A	A	G	A	A
SNP_1_6690871	C/T	1	6690871	+	NA	NA	NA	NA	NA	NA	C	T	C	C	C	C	C	C	C	C	C	C	C	C	C	C	C	C	C	C	C	C	C	C	T	C	C	C	C	C	C	C	C	T	C	C	C	C	C
SNP_1_6691495	G/A	1	6691495	+	NA	NA	NA	NA	NA	NA	G	A	G	G	G	G	G	A	A	G	G	A	G	G	G	G	A	A	G	A	G	A	A	G	A	G	A	G	A	A	G	G	A	A	G	G	A	G	G
SNP_1_6717533	T/C	1	6717533	+	NA	NA	NA	NA	NA	NA	T	C	T	T	T	T	T	T	T	T	T	C	T	T	T	T	C	C	T	C	T	C	C	T	C	T	T	T	C	C	T	T	C	C	T	T	C	T	T
SNP_1_6717946	C/T	1	6717946	+	NA	NA	NA	NA	NA	NA	C	T	C	C	C	C	C	C	C	C	C	T	C	C	C	C	T	T	C	T	C	T	T	C	T	C	C	C	T	T	C	C	T	T	C	C	T	C	C
SNP_1_6718251	C/T	1	6718251	+	NA	NA	NA	NA	NA	NA	C	T	C	C	C	C	C	C	C	C	C	C	C	C	C	C	C	C	C	C	C	C	C	N	T	C	C	C	C	C	C	C	C	T	C	C	C	C	C
SNP_1_6765662	T/C	1	6765662	+	NA	NA	NA	NA	NA	NA	C	T	T	T	T	T	C	C	T	T	T	T	T	C	T	T	T	T	C	T	C	T	T	T	T	C	T	T	T	T	C	T	T	T	T	T	T	T	T
SNP_1_6785796	A/G	1	6785796	+	NA	NA	NA	NA	NA	NA	N	G	A	A	A	A	A	A	A	A	A	G	A	G	A	A	G	G	A	G	A	G	G	G	G	A	A	A	G	G	A	A	G	N	A	A	G	A	A
SNP_1_6786032	T/C	1	6786032	+	NA	NA	NA	NA	NA	NA	T	C	T	T	T	T	T	T	T	T	T	T	T	T	T	T	T	T	T	T	T	T	T	T	C	T	T	T	T	T	T	T	T	C	T	T	T	T	T
SNP_1_6791688	A/G	1	6791688	+	NA	NA	NA	NA	NA	NA	A	G	A	A	A	A	A	A	A	A	A	G	A	G	A	A	G	G	A	G	A	G	G	G	G	A	A	A	A	A	A	A	G	G	A	A	G	A	A
SNP_1_6793133	G/A	1	6793133	+	NA	NA	NA	NA	NA	NA	A	G	G	G	G	G	A	G	G	G	G	G	G	G	G	G	G	G	A	G	A	G	G	G	G	A	G	G	G	G	A	G	G	G	G	G	G	G	N
SNP_1_6793643	G/A	1	6793643	+	NA	NA	NA	NA	NA	NA	G	A	G	G	G	G	G	G	G	G	G	G	G	G	G	G	G	G	G	G	G	G	G	G	A	G	G	G	G	G	G	G	G	A	G	G	G	G	G
SNP_1_6846173	A/G	1	6846173	+	NA	NA	NA	NA	NA	NA	A	G	A	A	A	A	A	A	A	A	A	A	A	G	A	A	A	A	A	A	A	A	A	A	G	A	A	A	A	A	A	A	A	G	A	A	A	A	A
SNP_1_6849958	T/C	1	6849958	+	NA	NA	NA	NA	NA	NA	T	T	C	C	C	T	T	T	T	C	C	T	C	T	C	C	T	T	T	T	T	T	T	T	T	T	T	C	C	C	T	C	T	T	C	C	T	C	C
SNP_1_6881038	G/T	1	6881038	+	NA	NA	NA	NA	NA	NA	T	G	N	G	G	T	G	T	T	G	G	G	G	G	G	G	G	G	G	G	G	G	G	G	N	T	T	G	G	G	T	G	G	G	G	G	G	G	G
SNP_1_6881608	C/T	1	6881608	+	NA	NA	NA	NA	NA	NA	C	T	C	C	C	C	T	C	C	C	C	T	C	T	C	C	T	T	T	T	T	T	T	T	T	C	C	C	C	C	C	T	T	T	C	C	T	C	C
SNP_1_6894356	C/A	1	6894356	+	NA	NA	NA	NA	NA	NA	A	C	C	C	C	A	C	A	A	C	C	C	C	C	C	C	C	C	C	C	C	C	C	C	C	A	A	C	C	C	A	C	C	C	C	C	C	C	C
SNP_1_6895165	A/T	1	6895165	+	NA	NA	NA	NA	NA	NA	T	A	A	A	A	T	A	T	T	A	A	A	A	A	A	N	A	A	A	A	A	A	A	A	A	T	T	A	A	A	T	A	A	A	A	A	A	A	N
SNP_1_6898813	A/G	1	6898813	+	NA	NA	NA	NA	NA	NA	A	A	G	G	G	A	A	A	A	G	G	A	G	A	G	G	A	A	A	A	A	A	A	A	A	A	A	G	G	G	A	A	A	A	G	G	A	G	G
SNP_1_6899271	C/T	1	6899271	+	NA	NA	NA	NA	NA	NA	C	C	T	T	T	C	C	C	C	T	T	C	T	C	T	T	C	C	C	C	C	C	C	C	C	C	C	T	T	T	C	C	C	C	T	T	C	T	T
SNP_1_6900427	T/C	1	6900427	+	NA	NA	NA	NA	NA	NA	T	T	C	C	C	T	T	T	T	C	C	T	C	T	C	C	T	T	T	T	T	T	T	T	T	T	T	C	C	C	T	T	T	T	C	C	T	C	C
SNP_1_6901321	C/T	1	6901321	+	NA	NA	NA	NA	NA	NA	C	T	C	C	C	C	C	C	C	C	C	C	C	T	C	C	C	C	C	C	C	C	C	T	T	C	C	C	C	C	C	T	C	T	C	C	C	C	C
SNP_1_6901826	G/A	1	6901826	+	NA	NA	NA	NA	NA	NA	A	G	G	G	G	A	G	N	A	G	G	G	G	G	G	G	G	G	G	G	G	G	G	G	G	A	A	G	G	G	A	G	G	G	G	G	G	G	G
SNP_1_6902610	T/A	1	6902610	+	NA	NA	NA	NA	NA	NA	A	T	T	T	T	A	T	A	A	T	T	T	T	T	T	T	T	T	T	T	T	T	T	T	T	A	A	T	T	T	A	T	T	T	T	T	T	T	T
SNP_1_6905400	A/G	1	6905400	+	NA	NA	NA	NA	NA	NA	A	A	G	G	G	A	A	A	A	G	G	A	G	A	G	G	A	A	A	A	A	A	A	A	A	A	A	G	G	G	A	A	A	N	G	G	A	G	G
SNP_1_6908222	G/T	1	6908222	+	NA	NA	NA	NA	NA	NA	T	G	G	G	G	T	G	T	T	G	G	G	G	G	G	G	G	G	G	G	G	G	G	G	G	T	T	G	G	G	T	G	G	G	G	G	G	G	G
SNP_1_6909074	T/C	1	6909074	+	NA	NA	NA	NA	NA	NA	C	T	T	T	T	C	T	C	C	T	T	T	T	T	T	T	T	T	T	T	T	T	T	T	T	C	C	T	T	T	C	T	T	T	T	T	T	T	T
SNP_1_6915738	C/A	1	6915738	+	NA	NA	NA	NA	NA	NA	A	C	C	C	C	A	C	A	A	C	C	C	C	C	C	C	C	C	C	C	C	C	C	C	C	A	A	C	C	C	A	C	C	N	C	C	C	C	C
SNP_1_6952822	T/A	1	6952822	+	NA	NA	NA	NA	NA	NA	T	T	A	N	A	T	T	T	T	A	A	T	A	T	A	A	T	T	T	T	T	T	T	T	T	T	T	A	A	A	T	T	N	T	A	A	N	A	A
SNP_1_6971446	G/A	1	6971446	+	NA	NA	NA	NA	NA	NA	G	A	G	G	G	G	G	G	G	G	G	G	G	A	G	G	G	G	G	G	G	G	G	A	A	G	G	G	G	G	G	A	G	A	G	G	G	G	G
SNP_1_6971525	G/A	1	6971525	+	NA	NA	NA	NA	NA	NA	G	A	G	G	G	G	G	G	G	G	G	G	G	A	G	G	G	G	G	G	G	G	G	A	A	G	G	G	G	G	G	A	G	A	G	G	G	G	G
SNP_1_6973428	T/C	1	6973428	+	NA	NA	NA	NA	NA	NA	C	T	T	T	T	T	T	C	C	T	T	T	T	T	T	T	T	T	T	T	T	T	T	T	T	C	C	T	T	T	C	T	C	T	T	T	T	T	T
SNP_1_6974898	A/T	1	6974898	+	NA	NA	NA	NA	NA	NA	T	A	A	A	A	T	A	T	T	A	A	A	A	A	A	A	A	A	A	A	A	A	A	A	A	T	T	A	A	A	T	A	T	A	A	A	A	A	A
SNP_1_6974988	G/A	1	6974988	+	NA	NA	NA	NA	NA	NA	A	G	G	G	G	A	G	A	A	G	G	G	G	G	G	G	G	G	G	G	G	G	G	G	G	A	A	G	G	G	A	G	A	G	G	G	G	G	G
SNP_1_6977891	C/T	1	6977891	+	NA	NA	NA	NA	NA	NA	T	C	C	C	C	C	C	T	T	C	C	C	C	C	C	C	C	C	C	C	C	C	C	C	C	T	T	C	C	C	T	C	T	C	C	C	C	C	C
SNP_1_6989751	T/C	1	6989751	+	NA	NA	NA	NA	NA	NA	T	T	C	C	C	T	C	T	T	C	C	N	C	T	C	C	C	N	C	N	C	N	N	T	T	T	T	C	C	C	T	T	T	T	C	C	N	C	C
SNP_1_6992254	C/G	1	6992254	+	NA	NA	NA	NA	NA	NA	C	C	N	N	G	C	C	C	C	N	G	C	N	C	N	N	C	C	C	C	C	C	C	C	C	C	C	N	G	G	C	C	C	C	G	N	C	G	N
SNP_1_6995910	A/C	1	6995910	+	NA	NA	NA	NA	NA	NA	C	A	A	A	A	C	A	C	C	A	A	A	A	A	A	A	A	A	A	A	A	A	A	A	A	C	C	A	A	A	C	A	C	A	A	A	A	A	A
SNP_1_7012862	A/T	1	7012862	+	NA	NA	NA	NA	NA	NA	A	T	A	A	A	A	A	A	A	A	A	A	A	A	A	A	A	A	A	A	A	A	A	A	T	A	A	A	A	A	A	T	A	T	A	A	A	A	A
SNP_1_7013248	A/G	1	7013248	+	NA	NA	NA	NA	NA	NA	A	G	A	A	A	A	G	N	A	A	A	G	A	G	G	A	G	G	G	G	G	G	G	G	G	A	A	A	A	A	A	G	A	G	A	A	G	A	A
SNP_1_7014262	C/T	1	7014262	+	NA	NA	NA	NA	NA	NA	C	C	C	C	N	C	T	C	C	C	C	T	C	C	C	C	T	T	T	T	N	T	N	C	C	C	C	C	C	C	C	C	C	C	C	C	T	C	C
SNP_1_7014955	T/C	1	7014955	+	NA	NA	NA	NA	NA	NA	C	T	T	N	T	C	T	C	C	N	N	T	T	T	T	N	T	T	T	T	N	N	T	T	T	C	C	T	N	N	C	T	C	T	T	N	T	T	N
SNP_1_7015126	G/A	1	7015126	+	NA	NA	NA	NA	NA	NA	G	A	G	G	G	G	A	G	G	G	G	A	G	G	G	G	A	A	A	A	A	A	A	G	A	G	G	G	G	G	G	A	G	A	G	G	A	G	G
SNP_1_7015244	A/G	1	7015244	+	NA	NA	NA	NA	NA	NA	A	A	G	G	G	A	A	A	A	G	G	A	G	A	A	G	A	A	A	A	A	A	A	A	A	A	A	G	G	G	A	A	A	A	G	G	A	G	G
SNP_1_7015465	C/T	1	7015465	+	NA	NA	NA	NA	NA	NA	T	C	C	C	C	C	C	C	C	C	C	C	C	C	C	C	C	C	C	C	C	C	C	C	C	T	T	C	C	C	T	C	T	C	C	C	C	C	C
SNP_1_7015503	A/G	1	7015503	+	NA	NA	NA	NA	NA	NA	A	A	G	G	G	A	A	A	A	G	G	A	G	G	G	G	A	A	A	A	A	A	A	G	A	A	A	G	G	G	A	A	A	A	G	G	A	G	G
SNP_1_7015736	C/T	1	7015736	+	NA	NA	NA	NA	NA	NA	C	C	T	T	T	C	C	C	C	T	T	C	T	C	C	T	C	C	C	C	C	C	C	C	C	C	C	T	T	T	C	C	C	C	T	T	C	T	T
SNP_1_7015826	T/C	1	7015826	+	NA	NA	NA	NA	NA	NA	T	C	C	C	C	T	T	T	T	C	C	T	C	C	C	C	T	T	T	T	T	T	T	C	C	T	T	C	C	C	T	C	T	C	C	C	T	C	C
SNP_1_7016241	C/A	1	7016241	+	NA	NA	NA	NA	NA	NA	A	C	C	C	C	A	C	N	A	C	N	C	C	C	C	C	C	C	C	C	C	N	C	C	C	A	N	C	C	C	A	C	A	C	C	C	C	C	C
SNP_1_7016392	G/A	1	7016392	+	NA	NA	NA	NA	NA	NA	A	G	G	G	G	A	G	N	N	G	G	G	G	G	G	G	G	G	G	G	G	G	G	G	G	A	N	G	G	G	A	G	A	G	G	G	G	G	G
SNP_1_7016643	T/A	1	7016643	+	NA	NA	NA	NA	NA	NA	T	T	A	A	A	T	T	T	T	A	A	T	A	T	T	A	T	T	T	T	T	T	T	T	T	T	T	A	A	A	T	T	T	T	A	A	T	A	A
SNP_1_7016944	C/T	1	7016944	+	NA	NA	NA	NA	NA	NA	T	C	C	C	C	C	C	C	C	C	C	C	C	C	C	C	C	C	C	C	C	C	C	C	C	T	T	C	C	C	T	C	T	C	C	C	C	C	C
SNP_1_7017159	A/C	1	7017159	+	NA	NA	NA	NA	NA	NA	A	C	A	A	A	A	C	A	A	A	A	C	A	C	C	A	C	C	C	C	C	C	C	C	C	A	A	A	A	A	A	C	A	C	A	A	C	A	A
SNP_1_7017302	G/A	1	7017302	+	NA	NA	NA	NA	NA	NA	A	G	G	G	G	A	G	A	A	G	G	G	G	G	G	G	G	G	G	G	G	G	G	G	G	A	A	G	G	G	A	G	A	G	G	G	G	G	G
SNP_1_7017406	A/G	1	7017406	+	NA	NA	NA	NA	NA	NA	G	A	A	A	A	G	A	G	G	A	A	A	A	A	A	A	A	A	A	A	A	A	A	A	A	G	G	A	A	A	G	A	G	A	A	A	A	A	A
SNP_1_7017781	G/T	1	7017781	+	NA	NA	NA	NA	NA	NA	G	T	G	G	G	G	T	G	G	G	G	T	G	G	G	G	T	T	T	T	T	T	T	G	T	G	G	G	G	G	G	T	G	T	G	G	T	G	G
SNP_1_7017909	G/A	1	7017909	+	NA	NA	NA	NA	NA	NA	G	G	A	A	A	G	G	G	G	A	A	G	A	G	G	A	G	G	G	G	G	G	G	G	G	G	G	A	A	A	G	G	G	G	A	A	G	A	A
SNP_1_7017962	C/T	1	7017962	+	NA	NA	NA	NA	NA	NA	T	C	C	C	C	T	C	T	T	C	C	C	C	C	N	N	N	C	C	N	C	C	C	C	C	T	T	C	C	C	T	N	T	N	C	C	C	C	C
SNP_1_7018045	C/T	1	7018045	+	NA	NA	NA	NA	NA	NA	C	T	C	C	C	C	T	C	C	C	N	T	C	N	T	C	T	T	T	T	T	T	T	T	T	C	C	C	C	C	C	T	C	T	C	C	T	C	C
SNP_1_7018368	C/T	1	7018368	+	NA	NA	NA	NA	NA	NA	C	T	C	C	C	C	N	C	C	C	C	C	C	C	C	C	C	C	C	C	C	C	C	C	T	C	C	C	C	C	C	T	C	T	C	C	C	C	C
SNP_1_7018577	C/T	1	7018577	+	NA	NA	NA	NA	NA	NA	C	C	N	T	N	C	C	N	C	N	N	C	N	N	N	N	C	C	C	C	C	C	C	N	C	C	C	T	N	N	C	C	C	C	T	T	C	N	T
SNP_1_7018635	G/A	1	7018635	+	NA	NA	NA	NA	NA	NA	G	G	A	A	A	G	G	G	G	N	A	G	A	N	N	A	G	G	G	G	G	G	G	G	G	G	G	A	A	A	G	G	G	G	N	A	G	A	A
SNP_1_7018919	G/A	1	7018919	+	NA	NA	NA	NA	NA	NA	G	G	A	A	A	G	G	G	G	A	A	G	A	G	G	A	G	G	G	G	G	G	G	G	G	G	G	A	A	A	G	G	G	G	A	A	G	A	A
SNP_1_7019063	G/A	1	7019063	+	NA	NA	NA	NA	NA	NA	A	G	G	G	G	A	G	A	A	G	G	G	G	G	G	G	G	G	G	G	G	G	G	G	G	A	A	G	G	G	A	G	A	G	G	G	G	G	G
SNP_1_7019095	C/T	1	7019095	+	NA	NA	NA	NA	NA	NA	C	C	T	T	N	C	N	C	C	T	T	C	T	C	C	T	C	C	C	C	C	C	C	C	C	C	C	T	N	T	C	C	C	C	T	T	C	N	T
SNP_1_7019170	G/A	1	7019170	+	NA	NA	NA	NA	NA	NA	G	G	G	G	G	G	A	G	G	G	G	A	G	G	G	G	A	A	A	A	A	A	A	G	G	G	G	G	G	G	G	G	G	G	G	G	A	G	G
SNP_1_7019261	C/T	1	7019261	+	NA	NA	NA	NA	NA	NA	C	T	C	C	C	C	T	C	C	C	C	T	C	T	T	C	T	T	T	T	T	T	T	T	T	C	C	C	C	C	C	T	C	T	C	C	T	C	C
SNP_1_7019293	G/A	1	7019293	+	NA	NA	NA	NA	NA	NA	A	G	G	G	G	A	G	N	A	G	G	G	G	G	G	G	G	G	G	G	G	G	G	N	G	A	A	G	G	G	A	G	A	G	G	G	G	G	G
SNP_1_7019571	C/T	1	7019571	+	NA	NA	NA	NA	NA	NA	C	C	T	T	T	C	C	C	C	T	T	C	T	C	C	T	C	C	C	C	C	C	C	C	C	C	C	T	T	T	C	C	C	C	T	T	C	T	T
SNP_1_7019592	A/G	1	7019592	+	NA	NA	NA	NA	NA	NA	A	A	A	A	A	G	A	G	G	A	A	A	A	A	A	A	A	A	A	A	A	A	A	A	A	A	A	A	A	A	A	A	A	A	A	A	A	A	A
SNP_1_7019687	C/A	1	7019687	+	NA	NA	NA	NA	NA	NA	A	C	C	C	C	C	C	C	C	C	C	C	C	N	C	C	C	C	C	C	C	C	C	C	C	A	A	C	N	C	A	C	A	C	C	C	C	C	C
SNP_1_7019970	C/A	1	7019970	+	NA	NA	NA	NA	NA	NA	C	A	C	C	C	C	A	C	C	C	C	A	C	C	C	C	A	A	A	A	A	A	A	C	A	C	C	C	C	C	C	A	C	A	C	C	A	C	C
SNP_1_7020278	G/T	1	7020278	+	NA	NA	NA	NA	NA	NA	N	G	G	G	G	T	G	T	T	G	G	G	G	G	G	G	G	G	G	G	G	G	G	G	G	N	N	G	G	G	N	G	T	N	G	G	G	G	G
SNP_1_7020822	T/C	1	7020822	+	NA	NA	NA	NA	NA	NA	C	T	T	T	T	C	T	C	C	T	T	T	T	T	T	T	T	T	T	T	T	T	T	T	T	C	C	T	T	T	C	T	C	T	T	T	T	T	T
SNP_1_7038503	C/T	1	7038503	+	NA	NA	NA	NA	NA	NA	C	T	C	C	C	C	C	C	C	C	C	C	C	C	C	C	C	C	C	C	C	C	C	C	T	C	C	C	C	C	C	T	C	N	C	C	C	C	C
SNP_1_7039123	A/T	1	7039123	+	NA	NA	NA	NA	NA	NA	A	A	T	T	T	A	A	N	A	T	T	A	T	A	A	T	A	A	A	A	A	A	A	A	A	A	A	T	T	T	A	A	A	A	T	T	A	T	T
SNP_1_7039168	G/A	1	7039168	+	NA	NA	NA	NA	NA	NA	A	G	G	G	G	A	G	A	A	G	G	G	G	G	G	G	G	G	G	G	G	G	G	G	G	A	A	G	G	G	A	G	A	G	G	G	G	G	G
SNP_1_7039215	C/T	1	7039215	+	NA	NA	NA	NA	NA	NA	T	C	C	C	C	T	C	N	T	C	C	C	C	C	C	C	C	C	C	C	C	C	C	C	C	T	T	C	C	C	T	C	T	C	C	C	C	C	C
SNP_1_7039617	G/A	1	7039617	+	NA	NA	NA	NA	NA	NA	G	G	A	A	A	G	G	G	G	A	A	G	A	G	G	A	G	G	G	G	G	G	G	G	G	G	G	A	A	A	G	G	G	G	A	A	G	A	A
SNP_1_7039671	C/A	1	7039671	+	NA	NA	NA	NA	NA	NA	A	C	C	C	C	A	C	A	A	C	C	C	C	C	C	C	C	C	C	C	C	C	C	C	C	A	A	C	C	C	A	C	A	C	C	C	C	C	C
SNP_1_7040499	C/T	1	7040499	+	NA	NA	NA	NA	NA	NA	C	T	C	C	C	C	T	C	C	C	C	T	C	T	T	C	T	T	T	T	T	T	T	T	T	C	C	C	C	C	C	T	C	T	C	C	T	C	C
SNP_1_7041008	T/C	1	7041008	+	NA	NA	NA	NA	NA	NA	C	T	T	T	T	C	T	N	C	T	T	T	T	T	T	T	T	T	T	T	T	T	T	T	T	C	C	T	T	T	C	T	C	T	T	T	T	T	T
SNP_1_7041209	C/G	1	7041209	+	NA	NA	NA	NA	NA	NA	G	C	C	C	C	C	C	C	C	C	C	C	C	C	C	C	C	C	C	C	C	C	C	C	C	G	G	C	C	C	N	C	G	C	C	C	C	C	C
SNP_1_7041661	C/T	1	7041661	+	NA	NA	NA	NA	NA	NA	C	C	C	C	C	T	C	T	T	C	C	C	C	C	C	C	C	C	C	C	C	C	C	C	C	C	C	C	C	C	C	C	C	C	C	C	C	C	C
SNP_1_7041805	G/A	1	7041805	+	NA	NA	NA	NA	NA	NA	G	G	G	G	G	G	G	G	G	N	G	G	G	N	N	G	G	G	G	G	G	G	G	A	G	G	G	G	G	G	G	G	G	G	G	G	G	G	G
SNP_1_7042098	G/T	1	7042098	+	NA	NA	NA	NA	NA	NA	T	G	G	G	G	T	G	T	T	G	G	G	G	G	G	G	G	G	G	G	G	G	G	G	G	T	T	G	G	G	T	G	T	G	G	G	G	G	G
SNP_1_7042688	G/C	1	7042688	+	NA	NA	NA	NA	NA	NA	G	G	N	N	N	G	G	N	G	N	C	G	N	G	G	N	G	G	G	G	G	G	G	G	G	G	G	C	C	C	G	G	G	N	N	N	G	N	N
SNP_1_7042704	G/A	1	7042704	+	NA	NA	NA	NA	NA	NA	G	G	G	G	G	A	G	A	A	G	G	G	G	G	G	G	G	G	G	G	G	G	G	G	G	G	G	G	N	G	G	G	G	G	G	G	G	G	G
SNP_1_7043796	G/A	1	7043796	+	NA	NA	NA	NA	NA	NA	G	N	A	A	A	G	N	G	G	A	N	N	A	G	G	A	N	N	N	N	N	N	N	G	N	G	G	A	N	A	G	N	G	N	A	A	N	A	A
SNP_1_7044190	G/A	1	7044190	+	NA	NA	NA	NA	NA	NA	G	G	G	G	G	G	A	G	G	G	G	A	G	G	G	G	A	A	A	A	A	A	A	G	G	G	G	G	G	G	G	G	G	G	G	G	A	G	G
SNP_1_7044641	C/T	1	7044641	+	NA	NA	NA	NA	NA	NA	N	C	C	C	C	C	C	C	C	C	C	C	C	T	N	C	C	C	C	C	C	C	C	T	C	C	C	C	N	C	C	C	C	C	N	C	C	C	C
SNP_1_7044893	A/G	1	7044893	+	NA	NA	NA	NA	NA	NA	G	A	A	A	A	G	A	N	G	A	A	A	A	N	A	A	A	A	A	A	A	A	A	N	A	G	G	A	A	A	G	A	G	N	A	A	A	A	A
SNP_1_7044913	C/T	1	7044913	+	NA	NA	NA	NA	NA	NA	C	C	T	T	T	C	C	C	C	T	T	C	T	C	C	T	C	C	C	C	C	C	C	C	C	C	C	T	T	T	C	C	C	C	T	T	C	T	T
SNP_1_7045039	G/A	1	7045039	+	NA	NA	NA	NA	NA	NA	A	G	G	G	G	A	G	A	A	G	G	G	G	G	G	G	G	G	G	G	G	G	G	G	G	A	A	G	G	G	A	G	A	G	G	G	G	G	G
SNP_1_7045445	C/G	1	7045445	+	NA	NA	NA	NA	NA	NA	G	C	C	C	C	G	C	G	G	C	C	C	C	C	C	C	C	C	C	C	C	C	C	C	C	G	G	C	C	C	G	C	G	C	C	C	C	C	C
SNP_1_7045983	A/G	1	7045983	+	NA	NA	NA	NA	NA	NA	A	A	A	A	A	A	A	A	A	A	A	A	A	G	G	A	A	A	A	A	A	A	A	G	A	A	A	A	A	A	A	A	A	A	A	A	A	A	A
SNP_1_7046392	A/T	1	7046392	+	NA	NA	NA	NA	NA	NA	A	A	A	A	T	A	A	A	A	A	T	A	A	A	A	A	A	A	A	A	A	A	A	A	A	A	A	T	A	A	A	A	A	A	A	A	A	A	A
SNP_1_7046652	A/C	1	7046652	+	NA	NA	NA	NA	NA	NA	A	A	C	C	C	A	A	N	A	C	N	A	C	N	N	C	A	A	A	A	A	A	A	N	A	A	A	C	C	C	A	A	A	A	C	C	A	C	C
SNP_1_7046840	C/T	1	7046840	+	NA	NA	NA	NA	NA	NA	T	C	C	C	C	T	C	T	T	C	C	C	C	T	T	C	C	C	C	C	C	C	C	N	C	T	T	C	C	C	T	C	T	N	C	C	C	C	C
SNP_1_7046962	T/C	1	7046962	+	NA	NA	NA	NA	NA	NA	T	T	T	T	T	T	T	T	T	T	T	T	T	C	C	T	T	T	T	T	T	T	T	C	T	T	T	T	T	T	T	T	T	T	T	T	T	T	T
SNP_1_7047000	G/A	1	7047000	+	NA	NA	NA	NA	NA	NA	A	G	G	G	G	A	G	A	A	G	G	G	G	G	G	G	G	G	G	G	G	G	G	G	G	A	A	G	G	G	A	G	A	G	G	G	G	G	G
SNP_1_7049980	A/G	1	7049980	+	NA	NA	NA	NA	NA	NA	G	A	A	A	A	G	A	G	G	A	A	A	A	A	A	A	A	A	A	A	A	A	A	A	A	G	G	A	A	A	G	A	G	A	A	A	A	A	A
SNP_1_7050425	C/T	1	7050425	+	NA	NA	NA	NA	NA	NA	T	C	C	C	C	T	C	T	T	C	C	C	C	C	N	C	C	C	C	C	C	C	C	C	C	T	T	C	C	C	T	C	T	C	C	C	C	C	C
SNP_1_7051183	C/T	1	7051183	+	NA	NA	NA	NA	NA	NA	T	N	C	C	C	C	C	C	C	C	C	C	N	C	C	N	C	C	C	C	C	N	N	C	C	T	T	C	C	C	T	C	T	C	N	C	N	C	C
SNP_1_7051206	G/A	1	7051206	+	NA	NA	NA	NA	NA	NA	G	A	G	G	G	G	N	G	G	G	G	A	G	A	A	G	A	A	A	A	A	A	A	N	A	G	G	G	N	G	G	A	G	A	G	G	A	G	G
SNP_1_7051725	C/G	1	7051725	+	NA	NA	NA	NA	NA	NA	C	C	G	G	G	C	C	C	C	G	G	C	G	C	C	G	C	C	C	C	C	C	C	C	C	C	C	G	G	G	C	C	C	C	G	G	C	G	G
SNP_1_7051945	C/G	1	7051945	+	NA	NA	NA	NA	NA	NA	G	C	C	C	C	C	C	C	C	C	C	C	C	C	C	C	N	C	C	C	C	C	C	C	C	G	G	C	C	C	G	C	G	C	C	C	C	C	C
SNP_1_7052010	G/A	1	7052010	+	NA	NA	NA	NA	NA	NA	A	G	G	G	G	A	G	A	A	G	G	G	G	G	G	G	G	G	G	G	G	G	G	G	G	A	A	G	G	G	A	G	A	G	G	G	G	G	G
SNP_1_7053303	A/C	1	7053303	+	NA	NA	NA	NA	NA	NA	A	C	A	A	A	A	C	A	A	A	A	C	A	C	C	A	C	C	C	C	C	C	C	C	C	A	A	A	A	A	A	C	A	C	A	A	C	A	A
SNP_1_7053339	C/T	1	7053339	+	NA	NA	NA	NA	NA	NA	C	T	C	C	C	C	T	C	C	C	C	T	C	T	T	C	T	T	T	T	T	T	T	T	T	C	C	C	C	C	C	T	C	T	C	C	T	C	C
SNP_1_7053425	G/A	1	7053425	+	NA	NA	NA	NA	NA	NA	A	G	G	G	G	N	G	N	A	G	G	G	G	G	G	G	N	G	G	G	G	G	G	N	G	A	A	G	G	G	A	G	A	G	G	G	G	G	G
SNP_1_7053453	C/T	1	7053453	+	NA	NA	NA	NA	NA	NA	T	C	C	C	C	T	C	T	T	C	C	C	C	C	C	C	C	C	C	C	C	C	C	C	C	T	T	C	C	C	T	C	T	C	C	C	C	C	C
SNP_1_7069274	C/G	1	7069274	+	NA	NA	NA	NA	NA	NA	C	C	N	G	G	C	C	C	C	G	N	C	N	N	C	G	C	C	C	N	C	C	C	C	N	C	C	N	G	G	C	N	C	C	G	N	C	G	N
SNP_1_7072810	G/C	1	7072810	+	NA	NA	NA	NA	NA	NA	G	G	G	G	N	G	N	G	G	G	G	N	G	G	C	G	N	N	N	C	C	N	C	C	G	G	G	G	C	C	G	G	G	N	G	G	C	G	G
SNP_1_7086172	G/A	1	7086172	+	NA	NA	NA	NA	NA	NA	A	G	G	G	G	A	G	A	A	G	G	G	G	G	G	G	G	G	G	G	G	G	G	G	G	A	A	G	G	G	A	G	A	G	G	G	G	G	G
SNP_1_7087178	A/C	1	7087178	+	NA	NA	NA	NA	NA	NA	A	A	C	C	C	A	A	A	A	C	C	A	C	A	A	C	A	A	A	A	A	A	A	A	A	A	A	C	A	A	A	A	A	A	C	C	A	C	C
SNP_1_7087482	C/T	1	7087482	+	NA	NA	NA	NA	NA	NA	C	N	C	C	C	C	T	C	C	N	C	T	C	C	C	C	T	N	T	T	N	T	T	C	T	C	C	C	C	C	C	T	C	T	C	C	T	C	C
SNP_1_7087529	G/A	1	7087529	+	NA	NA	NA	NA	NA	NA	G	G	G	G	G	G	G	G	G	G	G	G	G	G	G	G	G	G	G	G	G	G	G	G	G	G	G	G	G	G	G	G	G	G	G	G	G	G	G
SNP_1_7087660	G/A	1	7087660	+	NA	NA	NA	NA	NA	NA	G	G	A	A	A	G	G	G	G	A	A	G	A	G	G	A	G	G	G	G	G	G	G	G	G	G	G	A	G	G	G	G	G	G	A	A	G	A	A
SNP_1_7087762	C/G	1	7087762	+	NA	NA	NA	NA	NA	NA	C	C	G	G	G	C	C	C	C	G	G	C	G	C	C	G	C	C	C	C	C	C	C	C	C	C	C	G	C	C	C	C	C	C	G	G	C	G	G
SNP_1_7087946	G/T	1	7087946	+	NA	NA	NA	NA	NA	NA	G	N	G	G	G	G	G	G	G	G	G	G	G	G	G	G	G	G	G	G	G	G	G	G	T	G	G	G	G	G	G	T	G	N	G	G	G	G	G
SNP_1_7088520	C/A	1	7088520	+	NA	NA	NA	NA	NA	NA	C	N	C	C	C	C	A	C	C	C	C	A	C	C	C	C	A	A	A	A	A	A	A	C	N	C	C	C	C	C	C	A	C	N	C	C	A	C	C
SNP_1_7088552	G/A	1	7088552	+	NA	NA	NA	NA	NA	NA	G	G	A	A	A	G	G	G	G	A	A	G	A	G	G	A	G	G	G	G	G	G	G	G	G	G	G	A	G	G	G	G	G	N	A	A	G	N	A
SNP_1_7089419	G/A	1	7089419	+	NA	NA	NA	NA	NA	NA	A	G	G	G	G	A	G	A	A	G	G	G	G	G	G	G	G	G	G	G	G	G	G	G	G	A	A	G	G	G	A	G	A	G	G	G	G	G	G
SNP_1_7089520	/	1	7089520	+	NA	NA	NA	NA	NA	NA	T	T	T	T	T	T	T	N	T	T	T	T	T	T	T	T	T	T	T	T	T	T	T	T	T	T	T	T	T	T	T	T	T	N	T	T	T	T	T
SNP_1_7089736	T/A	1	7089736	+	NA	NA	NA	NA	NA	NA	T	T	A	A	A	T	T	T	T	A	A	T	A	T	T	A	T	T	T	T	T	T	T	T	T	T	T	A	T	T	T	T	T	T	A	A	T	A	A
SNP_1_7089760	T/G	1	7089760	+	NA	NA	NA	NA	NA	NA	G	T	T	T	T	G	T	G	G	T	T	T	T	G	G	T	T	T	T	T	T	T	T	G	T	G	G	T	G	G	G	T	G	T	T	T	T	T	T
SNP_1_7089814	C/T	1	7089814	+	NA	NA	NA	NA	NA	NA	C	T	C	C	C	C	T	C	C	C	C	T	C	C	C	C	T	T	T	T	T	T	T	C	T	C	C	C	C	C	C	T	C	T	C	C	T	C	C
SNP_1_7090362	G/A	1	7090362	+	NA	NA	NA	NA	NA	NA	A	G	G	G	G	A	G	A	A	G	G	G	G	G	N	G	G	G	G	G	G	G	G	G	G	A	A	G	G	G	A	G	A	G	G	G	G	G	G
SNP_1_7090457	A/G	1	7090457	+	NA	NA	NA	NA	NA	NA	A	A	G	G	G	A	A	A	A	G	G	A	G	A	A	G	A	A	A	A	A	A	A	A	A	A	A	G	A	A	A	A	A	A	G	G	A	G	G
SNP_1_7091281	A/C	1	7091281	+	NA	NA	NA	NA	NA	NA	A	A	A	A	A	A	A	A	A	A	A	A	A	C	C	A	A	A	A	A	A	A	A	C	A	A	A	A	C	C	A	A	A	A	A	A	A	A	A
SNP_1_7091470	G/C	1	7091470	+	NA	NA	NA	NA	NA	NA	G	G	C	C	C	G	G	G	G	C	C	G	C	G	G	C	G	G	G	G	G	G	G	G	G	G	G	C	G	G	G	G	G	G	C	C	G	C	C
SNP_1_7091749	C/T	1	7091749	+	NA	NA	NA	NA	NA	NA	C	T	C	C	C	C	C	C	C	C	C	C	C	C	C	C	C	C	C	C	C	C	C	C	T	C	C	C	C	C	C	T	C	T	C	C	C	C	C
SNP_1_7092053	C/T	1	7092053	+	NA	NA	NA	NA	NA	NA	C	C	C	C	C	C	C	C	C	C	C	C	C	C	C	C	C	C	C	C	C	C	C	C	C	C	C	C	C	C	C	C	C	C	C	C	C	C	C
SNP_1_7093512	C/A	1	7093512	+	NA	NA	NA	NA	NA	NA	C	C	C	C	C	C	C	C	C	C	C	C	C	N	C	N	C	C	C	C	C	C	C	C	C	C	C	C	C	C	C	C	C	C	C	C	C	C	C
SNP_1_7093641	G/A	1	7093641	+	NA	NA	NA	NA	NA	NA	G	A	G	G	G	G	G	G	G	G	G	G	G	G	G	G	G	G	G	G	G	G	G	G	A	G	G	G	G	G	G	A	G	A	G	G	G	G	G
SNP_1_7093680	C/T	1	7093680	+	NA	NA	NA	NA	NA	NA	C	C	C	C	C	C	C	C	C	C	C	T	C	C	C	C	C	N	C	C	C	C	N	C	C	C	C	C	C	C	C	C	C	C	C	C	N	C	C
SNP_1_7094007	G/A	1	7094007	+	NA	NA	NA	NA	NA	NA	G	A	G	G	G	G	G	G	G	G	G	A	G	G	G	G	G	A	G	G	G	G	A	G	A	G	G	G	G	G	G	A	G	A	G	G	A	G	G
SNP_1_7094464	T/C	1	7094464	+	NA	NA	NA	NA	NA	NA	N	T	T	T	T	C	C	N	C	T	T	T	T	T	T	T	C	T	C	C	C	C	T	T	T	C	C	T	N	T	C	T	C	T	T	T	T	T	T
SNP_1_7094548	G/A	1	7094548	+	NA	NA	NA	NA	NA	NA	G	G	G	G	G	G	G	G	G	G	G	A	G	G	G	G	G	A	G	G	G	G	A	G	G	G	G	G	G	G	G	G	G	G	G	G	A	G	G
SNP_1_7094643	A/G	1	7094643	+	NA	NA	NA	NA	NA	NA	A	A	G	G	G	A	A	A	A	G	G	A	G	A	A	G	A	A	A	A	A	A	A	A	A	A	A	G	A	A	A	A	A	A	G	G	A	G	G
SNP_1_7094978	A/G	1	7094978	+	NA	NA	NA	NA	NA	NA	A	G	A	A	A	A	A	A	A	A	A	G	A	A	A	A	A	G	A	A	A	A	G	A	G	A	A	A	A	A	A	G	A	G	A	A	G	A	A
SNP_1_7095314	G/A	1	7095314	+	NA	NA	NA	NA	NA	NA	G	A	G	G	G	G	G	G	G	G	G	G	G	G	G	G	G	G	G	G	G	G	G	G	A	G	G	G	G	G	G	A	G	A	G	G	G	G	G
SNP_1_7095872	T/C	1	7095872	+	NA	NA	NA	NA	NA	NA	T	C	T	T	T	T	T	T	T	T	T	C	T	T	T	T	T	C	T	T	T	T	C	T	C	T	T	T	T	T	T	C	T	C	T	T	C	T	T
SNP_1_7096349	G/A	1	7096349	+	NA	NA	NA	NA	NA	NA	G	G	A	A	A	G	G	G	G	A	A	G	A	G	G	A	G	G	G	G	G	G	G	N	G	G	G	A	G	G	G	G	G	G	A	A	G	A	A
SNP_1_7096469	G/T	1	7096469	+	NA	NA	NA	NA	NA	NA	G	T	G	G	G	G	G	G	G	G	G	T	G	G	G	G	G	T	G	G	G	G	T	G	T	G	G	G	G	G	G	T	G	T	G	G	T	G	G
SNP_1_7096758	A/G	1	7096758	+	NA	NA	NA	NA	NA	NA	A	G	A	A	A	A	A	A	A	A	A	G	A	A	A	A	A	G	A	A	A	A	G	A	G	A	A	A	A	A	A	G	A	N	A	A	G	A	A
SNP_1_7096952	T/C	1	7096952	+	NA	NA	NA	NA	NA	NA	T	N	T	T	T	T	T	N	T	T	T	N	T	T	T	T	T	C	N	T	T	T	N	T	N	T	T	T	T	T	T	N	T	N	T	T	N	T	T
SNP_1_7097211	C/T	1	7097211	+	NA	NA	NA	NA	NA	NA	C	T	C	C	C	C	C	C	C	C	C	T	C	C	C	C	C	T	C	C	C	C	T	C	T	C	C	C	C	C	C	T	C	T	C	C	T	C	C
SNP_1_7097252	A/T	1	7097252	+	NA	NA	NA	NA	NA	NA	A	T	A	A	A	A	A	A	A	A	A	T	A	A	A	A	A	T	A	A	A	A	T	A	T	A	A	A	A	A	A	T	A	T	A	A	T	A	A
SNP_1_7097457	A/T	1	7097457	+	NA	NA	NA	NA	NA	NA	A	T	A	A	A	A	A	A	A	A	A	T	A	A	A	A	A	T	A	A	A	A	T	A	T	A	A	A	A	A	A	T	A	T	A	A	T	A	A
SNP_1_7097620	T/A	1	7097620	+	NA	NA	NA	NA	NA	NA	T	A	T	T	T	T	T	N	T	T	N	A	T	T	T	T	T	A	T	T	T	T	N	N	A	T	T	T	N	T	T	A	T	A	T	T	A	T	T
SNP_1_7097666	T/A	1	7097666	+	NA	NA	NA	NA	NA	NA	T	A	T	T	T	T	T	T	T	T	T	A	T	T	T	T	T	A	T	T	T	T	A	T	A	T	T	T	T	T	T	A	T	N	T	T	A	T	T
SNP_1_7099206	A/T	1	7099206	+	NA	NA	NA	NA	NA	NA	A	T	A	A	A	A	A	A	A	A	A	T	A	A	A	A	A	T	A	A	A	A	T	A	T	A	A	A	A	A	A	T	A	T	A	A	T	A	A
SNP_1_7099748	A/G	1	7099748	+	NA	NA	NA	NA	NA	NA	A	G	A	A	A	A	A	A	A	A	A	G	A	A	A	A	A	G	A	A	A	A	G	A	G	A	A	A	A	A	A	G	A	G	A	A	G	A	A
SNP_1_7099902	T/A	1	7099902	+	NA	NA	NA	NA	NA	NA	A	T	T	T	T	A	A	A	A	T	T	T	T	T	T	T	A	T	A	A	A	A	T	T	T	A	A	T	T	T	A	T	A	T	T	T	T	T	T
SNP_1_7099935	G/C	1	7099935	+	NA	NA	NA	NA	NA	NA	G	G	C	C	C	G	G	N	G	C	C	N	C	G	G	C	G	N	G	G	G	G	N	G	G	G	G	C	G	G	G	G	G	G	C	C	N	C	C
SNP_1_7100263	A/G	1	7100263	+	NA	NA	NA	NA	NA	NA	A	G	A	A	A	A	A	A	A	A	A	G	A	A	A	A	A	G	A	A	A	A	G	A	G	A	A	A	A	A	A	G	A	G	A	A	G	A	A
SNP_1_7102198	A/C	1	7102198	+	NA	NA	NA	NA	NA	NA	A	C	A	A	A	A	A	A	A	A	A	C	A	A	A	A	A	C	A	A	A	A	C	A	C	A	A	A	A	A	A	C	A	C	A	A	C	A	A
SNP_1_7102264	T/A	1	7102264	+	NA	NA	NA	NA	NA	NA	N	T	T	T	T	T	T	N	T	T	T	T	T	T	T	T	T	T	T	T	T	T	T	T	T	N	N	T	T	T	N	T	T	T	N	T	T	N	T
SNP_1_7102674	C/T	1	7102674	+	NA	NA	NA	NA	NA	NA	C	T	C	C	C	C	C	C	C	C	C	C	C	C	C	C	C	C	C	C	C	C	C	C	T	C	C	C	C	C	C	T	C	T	C	C	C	C	C
SNP_1_7102974	T/C	1	7102974	+	NA	NA	NA	NA	NA	NA	T	T	T	T	T	T	T	T	T	T	T	C	T	T	T	T	T	C	T	T	T	T	C	T	T	T	T	T	T	T	T	T	T	T	T	T	C	T	T
SNP_1_7104134	T/C	1	7104134	+	NA	NA	NA	NA	NA	NA	T	C	T	T	T	T	T	T	T	T	T	C	T	T	T	T	T	C	T	T	T	T	C	T	C	T	T	T	T	T	T	C	T	N	T	T	C	T	T
SNP_1_7104332	G/A	1	7104332	+	NA	NA	NA	NA	NA	NA	G	A	G	G	G	G	G	G	G	G	G	A	G	G	G	G	G	A	G	G	G	G	A	G	A	G	G	G	G	G	G	A	G	A	G	G	A	G	G
SNP_1_7104376	T/G	1	7104376	+	NA	NA	NA	NA	NA	NA	T	G	T	T	T	T	T	T	T	T	T	G	T	T	T	T	T	G	T	T	T	T	G	T	G	T	T	T	T	T	T	G	T	G	T	T	G	T	T
SNP_1_7104434	C/T	1	7104434	+	NA	NA	NA	NA	NA	NA	C	T	C	C	C	C	C	C	C	C	C	T	C	C	C	C	C	T	C	C	C	C	T	C	T	C	C	C	C	C	C	T	C	T	C	C	T	C	C
SNP_1_7104539	G/A	1	7104539	+	NA	NA	NA	NA	NA	NA	G	G	G	G	G	G	G	G	G	G	G	G	G	A	A	G	G	G	G	G	G	G	G	A	G	G	G	G	A	A	G	G	G	G	G	G	G	G	G
SNP_1_7104564	G/A	1	7104564	+	NA	NA	NA	NA	NA	NA	G	A	G	G	G	G	G	G	G	G	G	G	G	G	G	G	G	G	G	G	G	G	G	G	A	G	G	G	G	G	G	A	G	A	G	G	G	G	G
SNP_1_7104922	C/T	1	7104922	+	NA	NA	NA	NA	NA	NA	C	C	C	C	C	C	C	C	C	C	C	C	C	N	T	C	C	N	C	C	C	C	N	N	C	C	C	C	T	T	C	C	C	N	C	C	N	C	C
SNP_1_7105011	G/A	1	7105011	+	NA	NA	NA	NA	NA	NA	A	N	G	G	G	G	G	G	G	G	N	N	G	G	G	G	G	N	G	G	G	G	N	G	N	A	A	G	G	G	A	N	G	N	G	G	G	N	G
SNP_1_7105068	A/G	1	7105068	+	NA	NA	NA	NA	NA	NA	A	A	A	A	A	A	A	A	A	A	A	A	A	G	G	A	A	A	A	A	A	A	A	N	A	A	A	A	G	G	A	A	A	A	A	A	A	A	A
SNP_1_7107452	T/C	1	7107452	+	NA	NA	NA	NA	NA	NA	C	N	T	T	T	C	C	C	C	T	T	T	T	T	T	T	C	N	C	C	C	C	N	T	N	C	C	T	T	T	C	T	C	T	T	T	N	T	T
SNP_1_7107551	T/C	1	7107551	+	NA	NA	NA	NA	NA	NA	T	N	C	N	C	T	T	N	T	C	C	C	C	T	T	C	T	N	T	T	T	T	N	T	N	T	T	C	T	T	T	N	T	N	C	C	N	C	C
SNP_1_7108378	T/C	1	7108378	+	NA	NA	NA	NA	NA	NA	T	T	T	T	T	T	T	T	T	T	T	T	T	C	N	T	T	T	T	T	T	T	T	C	T	T	T	T	C	C	T	T	T	T	T	T	T	T	T
SNP_1_7109351	G/A	1	7109351	+	NA	NA	NA	NA	NA	NA	A	G	G	G	G	A	A	A	A	G	G	G	G	G	G	G	A	G	A	A	A	A	G	G	G	A	A	G	G	G	A	G	A	G	G	G	G	G	G
SNP_1_7109617	G/C	1	7109617	+	NA	NA	NA	NA	NA	NA	G	N	G	G	G	G	N	N	G	G	N	G	G	G	G	G	G	G	G	G	G	G	G	N	N	G	G	G	N	N	G	G	G	C	G	G	G	G	N
SNP_1_7109841	T/C	1	7109841	+	NA	NA	NA	NA	NA	NA	T	C	C	C	C	T	T	T	T	C	C	N	C	C	C	C	T	N	T	T	T	T	N	C	C	T	T	C	C	C	T	C	T	C	C	C	N	C	C
SNP_1_7110581	G/A	1	7110581	+	NA	NA	NA	NA	NA	NA	G	G	N	A	A	G	G	G	G	A	A	G	A	G	G	A	G	G	G	G	G	G	G	G	G	G	G	A	G	G	G	G	G	G	A	A	G	N	N
SNP_1_7111246	G/T	1	7111246	+	NA	NA	NA	NA	NA	NA	T	G	G	G	G	T	T	T	T	G	G	G	G	G	N	G	T	G	T	T	T	T	G	G	G	T	T	G	G	G	T	G	T	N	G	G	G	G	G
SNP_1_7112699	T/A	1	7112699	+	NA	NA	NA	NA	NA	NA	T	A	T	T	T	T	T	T	T	T	T	A	T	T	T	T	T	N	T	T	T	T	A	T	N	T	T	T	N	T	T	A	T	A	T	T	N	T	T
SNP_1_7114218	A/T	1	7114218	+	NA	NA	NA	NA	NA	NA	A	N	T	T	T	A	A	N	A	T	T	N	T	T	T	T	A	T	A	A	A	A	T	T	N	A	A	T	N	T	A	N	A	N	T	T	T	T	T
SNP_1_7114582	G/C	1	7114582	+	NA	NA	NA	NA	NA	NA	G	G	G	G	G	G	G	N	G	G	G	N	G	G	G	G	G	N	G	G	G	G	G	N	G	G	G	G	G	N	G	N	G	G	G	G	G	N	G
SNP_1_7115655	G/A	1	7115655	+	NA	NA	NA	NA	NA	NA	A	G	G	G	G	A	A	N	A	G	G	G	G	G	G	G	A	G	A	A	A	A	G	G	G	A	A	G	G	G	A	G	A	G	G	G	G	G	G
SNP_1_7116526	C/T	1	7116526	+	NA	NA	NA	NA	NA	NA	C	T	T	T	N	C	C	C	C	T	T	T	T	N	T	T	C	T	C	C	C	C	T	N	T	C	C	T	T	N	C	T	C	T	T	T	T	N	T
SNP_1_7116772	G/T	1	7116772	+	NA	NA	NA	NA	NA	NA	G	N	T	T	T	G	G	G	G	T	T	N	T	G	G	T	G	N	G	G	G	G	N	G	N	G	G	T	G	G	G	N	G	N	T	T	N	T	T
SNP_1_7117239	C/G	1	7117239	+	NA	NA	NA	NA	NA	NA	C	G	C	C	C	C	C	N	C	C	C	N	C	G	N	C	C	N	C	C	C	C	N	G	G	C	C	C	G	G	C	G	C	N	C	C	N	C	C
SNP_1_7118016	G/A	1	7118016	+	NA	NA	NA	NA	NA	NA	G	G	G	G	G	G	G	G	G	G	G	G	G	A	A	G	G	G	G	G	G	G	G	A	G	G	G	G	A	A	G	G	G	G	G	G	G	G	G
SNP_1_7120430	C/T	1	7120430	+	NA	NA	NA	NA	NA	NA	C	C	T	T	T	C	C	C	C	T	T	C	T	C	C	T	C	C	C	C	C	C	C	C	C	C	C	T	C	C	C	C	C	C	T	T	C	T	T
SNP_1_7120549	T/C	1	7120549	+	NA	NA	NA	NA	NA	NA	T	T	T	T	T	T	T	T	T	T	T	T	T	C	C	T	T	T	T	T	T	T	T	C	T	T	T	T	C	C	T	T	T	T	T	T	T	T	T
SNP_1_7121253	A/G	1	7121253	+	NA	NA	NA	NA	NA	NA	N	G	G	G	G	N	N	N	A	G	G	G	G	A	A	N	A	G	A	A	A	A	N	A	G	A	A	G	A	A	A	N	A	N	G	G	G	G	G
SNP_1_7121289	C/A	1	7121289	+	NA	NA	NA	NA	NA	NA	C	A	C	C	C	C	C	N	C	C	C	N	C	C	C	C	C	N	C	C	C	C	N	C	N	C	C	C	C	C	C	N	C	N	C	C	N	C	C
SNP_1_7121846	G/A	1	7121846	+	NA	NA	NA	NA	NA	NA	A	G	G	G	G	A	A	N	A	G	G	G	G	G	G	G	A	G	A	A	A	A	G	G	G	A	A	G	G	G	A	G	A	G	G	G	G	G	G
SNP_1_7122672	T/A	1	7122672	+	NA	NA	NA	NA	NA	NA	A	T	T	T	T	A	A	A	A	T	T	T	T	T	T	T	A	T	A	A	A	A	T	T	T	A	A	T	T	T	A	T	A	N	T	T	T	T	T
SNP_1_7122887	C/A	1	7122887	+	NA	NA	NA	NA	NA	NA	C	A	C	C	C	C	C	C	C	C	C	A	C	C	C	C	C	A	C	C	C	C	A	C	A	C	C	C	C	C	C	A	C	A	C	C	A	C	C
SNP_1_7123287	G/C	1	7123287	+	NA	NA	NA	NA	NA	NA	G	C	G	G	G	G	G	G	G	G	G	C	G	G	G	G	G	C	G	G	G	G	C	G	C	G	G	G	G	G	G	C	G	C	G	G	C	G	G
SNP_1_7123319	C/A	1	7123319	+	NA	NA	NA	NA	NA	NA	C	N	C	C	C	C	C	C	C	N	N	N	C	A	N	N	C	N	C	C	C	C	A	A	N	C	C	C	N	A	C	N	C	N	C	C	N	C	N
SNP_1_7124136	T/C	1	7124136	+	NA	NA	NA	NA	NA	NA	T	C	T	T	T	T	T	T	T	T	T	C	T	T	T	T	T	C	T	T	T	T	C	T	C	T	T	T	T	T	T	C	T	N	T	T	C	T	T
SNP_1_7124430	G/A	1	7124430	+	NA	NA	NA	NA	NA	NA	G	A	G	G	G	G	G	G	G	G	G	A	G	G	G	G	G	A	G	G	G	G	A	G	A	G	G	G	G	G	G	A	G	A	G	G	A	G	G
SNP_1_7124455	C/T	1	7124455	+	NA	NA	NA	NA	NA	NA	C	T	C	C	C	C	C	N	C	C	C	T	C	C	C	C	C	T	C	C	C	C	T	C	T	C	C	C	C	C	C	T	C	T	C	C	T	C	C
SNP_1_7124476	A/G	1	7124476	+	NA	NA	NA	NA	NA	NA	A	G	A	A	A	A	A	A	A	A	A	G	A	A	A	A	A	G	A	A	A	A	G	A	G	A	A	A	A	A	A	G	A	N	A	A	G	A	A
SNP_1_7124591	T/G	1	7124591	+	NA	NA	NA	NA	NA	NA	N	G	T	T	T	T	T	N	T	T	T	G	T	T	T	T	T	G	T	T	T	T	G	T	G	T	T	T	T	T	T	G	T	G	T	T	G	T	T
SNP_1_7124683	G/C	1	7124683	+	NA	NA	NA	NA	NA	NA	G	C	G	G	G	G	G	G	G	G	G	G	G	G	G	G	G	G	G	G	G	G	G	G	C	G	G	G	G	G	G	C	G	C	G	G	G	G	G
SNP_1_7124707	C/T	1	7124707	+	NA	NA	NA	NA	NA	NA	C	T	C	C	C	C	C	C	C	C	C	T	C	C	C	C	C	T	C	C	C	C	T	C	T	C	C	C	C	C	C	T	C	T	C	C	T	C	C
SNP_1_7124812	A/G	1	7124812	+	NA	NA	NA	NA	NA	NA	A	N	A	A	A	A	A	N	A	A	A	G	A	G	N	A	A	N	A	A	A	A	N	G	N	A	A	A	G	N	A	N	A	G	A	A	N	A	A
SNP_1_7124884	A/G	1	7124884	+	NA	NA	NA	NA	NA	NA	A	G	A	A	A	A	A	A	A	A	A	G	A	A	A	A	A	G	A	A	A	A	G	A	G	A	A	A	A	A	A	G	A	G	A	A	G	A	A
SNP_1_7125017	C/A	1	7125017	+	NA	NA	NA	NA	NA	NA	C	A	C	C	C	C	C	N	C	C	C	A	C	C	C	C	C	A	C	C	C	C	A	C	A	C	C	C	C	C	C	A	C	A	C	C	A	C	C
SNP_1_7125142	T/A	1	7125142	+	NA	NA	NA	NA	NA	NA	T	A	T	T	T	T	T	T	T	T	T	A	T	T	T	T	T	A	T	T	T	T	A	T	A	T	T	T	T	T	T	A	T	N	T	T	A	T	T
SNP_1_7125284	G/A	1	7125284	+	NA	NA	NA	NA	NA	NA	G	A	G	G	G	G	G	G	G	G	G	A	G	G	G	G	G	A	G	G	G	G	A	G	A	G	G	G	G	G	G	A	G	A	G	G	A	G	G
SNP_1_7125316	C/T	1	7125316	+	NA	NA	NA	NA	NA	NA	C	T	C	C	C	C	C	C	C	C	C	T	C	C	C	C	C	T	C	C	C	C	T	C	T	C	C	C	C	C	C	T	C	T	C	C	T	C	C
SNP_1_7125429	C/T	1	7125429	+	NA	NA	NA	NA	NA	NA	C	N	C	C	C	C	C	C	C	C	C	N	C	C	C	C	C	T	C	C	C	C	T	C	N	C	C	C	C	C	C	T	C	N	C	C	T	C	C
SNP_1_7125471	A/G	1	7125471	+	NA	NA	NA	NA	NA	NA	N	G	A	A	A	A	A	N	N	A	A	G	N	A	A	A	A	G	A	A	A	A	G	A	G	A	A	A	N	A	N	G	A	G	A	A	G	N	A
SNP_1_7125819	A/T	1	7125819	+	NA	NA	NA	NA	NA	NA	A	T	A	A	A	A	A	N	A	A	A	T	A	A	A	A	A	T	A	A	A	A	T	A	T	A	A	A	A	A	A	T	A	T	A	A	T	A	A
SNP_1_7125855	C/T	1	7125855	+	NA	NA	NA	NA	NA	NA	C	T	C	C	C	C	C	N	C	C	C	T	C	C	C	C	C	T	C	C	C	C	T	C	T	C	C	C	C	C	C	T	C	T	C	C	T	C	C
SNP_1_7125925	A/G	1	7125925	+	NA	NA	NA	NA	NA	NA	A	G	A	A	A	A	A	A	A	A	A	G	A	A	A	A	A	G	A	A	A	A	G	A	G	A	A	A	A	A	A	G	A	G	A	A	G	A	A
SNP_1_7125977	A/G	1	7125977	+	NA	NA	NA	NA	NA	NA	A	G	A	A	A	A	A	A	A	A	A	G	A	A	A	A	A	G	A	A	A	A	G	A	G	A	A	A	A	A	A	G	A	N	A	A	G	A	A
SNP_1_7126087	T/C	1	7126087	+	NA	NA	NA	NA	NA	NA	T	C	T	T	T	T	T	N	T	T	T	C	T	T	T	T	T	C	T	T	T	T	C	T	C	T	T	T	T	T	T	C	T	C	T	T	C	T	T
SNP_1_7126119	G/A	1	7126119	+	NA	NA	NA	NA	NA	NA	G	G	A	A	A	G	G	G	G	A	A	N	A	G	G	A	G	G	G	G	G	G	G	G	G	G	G	A	G	G	G	G	G	N	A	A	G	A	A
SNP_1_7126147	C/T	1	7126147	+	NA	NA	NA	NA	NA	NA	C	T	C	C	C	C	C	C	C	C	C	T	C	C	C	C	C	T	C	C	C	C	T	C	T	C	C	C	C	C	C	T	C	T	C	C	T	C	C
SNP_1_7126300	A/G	1	7126300	+	NA	NA	NA	NA	NA	NA	A	G	A	A	A	A	A	A	A	A	A	G	A	A	A	A	A	G	A	A	A	A	G	A	G	A	A	A	A	A	A	G	A	G	A	A	G	A	A
SNP_1_7126342	C/G	1	7126342	+	NA	NA	NA	NA	NA	NA	G	C	C	C	C	G	G	G	G	C	C	C	C	C	C	C	G	C	G	G	G	G	C	C	C	G	G	C	C	C	G	C	G	C	C	C	C	C	C
SNP_1_7126451	A/G	1	7126451	+	NA	NA	NA	NA	NA	NA	A	G	A	A	A	A	A	N	A	A	A	G	A	A	A	A	A	G	A	A	A	A	G	A	G	A	A	A	A	A	A	G	A	G	A	A	G	A	A
SNP_1_7126571	T/A	1	7126571	+	NA	NA	NA	NA	NA	NA	T	A	T	T	T	T	T	T	T	T	T	A	T	T	T	T	T	A	T	T	T	T	A	T	A	T	T	T	T	T	T	A	T	A	T	T	A	T	T
SNP_1_7126655	T/A	1	7126655	+	NA	NA	NA	NA	NA	NA	T	N	N	N	A	T	T	T	T	N	N	N	N	T	T	N	T	A	T	T	T	T	A	T	N	T	T	N	T	T	T	A	T	A	N	N	A	A	A
SNP_1_7126695	G/A	1	7126695	+	NA	NA	NA	NA	NA	NA	G	A	G	G	G	G	G	G	G	G	G	A	G	G	G	G	G	A	G	G	G	G	A	G	A	G	G	G	G	G	G	A	G	A	G	G	A	G	G
SNP_1_7126717	G/A	1	7126717	+	NA	NA	NA	NA	NA	NA	G	A	G	G	G	G	G	G	G	G	G	A	G	G	G	G	G	A	G	G	G	G	A	G	A	G	G	G	G	G	G	A	G	A	G	G	A	G	G
SNP_1_7126857	T/C	1	7126857	+	NA	NA	NA	NA	NA	NA	T	C	T	T	T	T	T	N	T	T	T	C	T	T	T	T	T	C	T	T	T	T	C	T	C	T	T	T	T	T	T	C	T	C	T	T	C	T	T
SNP_1_7128947	G/C	1	7128947	+	NA	NA	NA	NA	NA	NA	G	G	G	G	G	G	G	G	G	G	G	G	G	C	C	G	G	G	G	G	G	G	G	C	G	G	G	G	C	C	G	G	G	G	G	G	G	G	G
SNP_1_7129176	G/A	1	7129176	+	NA	NA	NA	NA	NA	NA	A	G	G	G	G	G	G	G	G	G	G	G	G	G	G	G	G	G	G	G	G	G	G	G	G	A	A	G	G	G	N	G	G	G	G	G	G	G	G
SNP_1_7130067	T/C	1	7130067	+	NA	NA	NA	NA	NA	NA	T	T	T	T	T	T	T	T	T	T	T	T	T	T	T	T	T	T	T	T	T	T	T	T	T	T	T	T	T	T	T	T	T	T	T	T	T	T	T
SNP_1_7130085	G/C	1	7130085	+	NA	NA	NA	NA	NA	NA	G	G	G	G	G	G	G	G	G	G	G	G	G	G	G	G	G	G	G	G	G	G	G	G	G	G	G	G	G	G	G	G	G	G	G	G	G	G	G
SNP_1_7130134	A/T	1	7130134	+	NA	NA	NA	NA	NA	NA	A	A	A	A	A	A	A	N	A	A	A	N	A	A	A	A	A	T	A	A	A	A	T	A	A	A	A	A	A	A	A	A	A	N	A	A	T	A	A
SNP_1_7130397	C/G	1	7130397	+	NA	NA	NA	NA	NA	NA	C	C	G	N	G	C	C	N	C	G	G	C	G	C	C	G	C	C	C	C	C	C	C	N	C	C	C	G	C	C	C	C	C	N	G	G	C	G	G
SNP_1_7130656	T/C	1	7130656	+	NA	NA	NA	NA	NA	NA	T	T	T	T	T	T	T	T	T	T	T	T	T	C	C	T	T	T	T	T	T	T	T	C	T	T	T	T	C	C	T	T	T	T	T	T	T	T	T
SNP_1_7131219	T/C	1	7131219	+	NA	NA	NA	NA	NA	NA	T	T	C	C	C	T	T	T	T	C	C	T	C	T	T	C	T	T	T	T	T	T	T	T	T	T	T	C	T	T	T	T	T	T	C	C	T	C	C
SNP_1_7157323	C/T	1	7157323	+	NA	NA	NA	NA	NA	NA	C	T	C	C	C	C	C	C	C	C	C	C	C	T	C	C	C	C	C	C	C	C	C	C	T	C	C	C	T	T	C	T	C	T	C	C	C	C	C
SNP_1_7158106	T/C	1	7158106	+	NA	NA	NA	NA	NA	NA	T	C	T	T	T	T	T	T	T	T	T	C	T	C	T	T	T	C	T	T	T	T	C	C	C	T	T	T	C	C	T	C	T	C	T	T	C	T	T
SNP_1_7158486	G/T	1	7158486	+	NA	NA	NA	NA	NA	NA	G	G	T	T	T	G	G	G	G	T	T	G	T	G	T	T	G	G	G	G	G	G	G	G	G	G	G	T	G	G	G	G	G	G	T	T	G	T	T
SNP_1_7158549	G/A	1	7158549	+	NA	NA	NA	NA	NA	NA	G	G	A	A	A	G	G	G	G	A	A	G	A	G	A	A	G	G	G	G	G	G	G	G	G	G	G	A	G	G	G	G	G	G	A	A	G	A	A
SNP_1_7160257	G/A	1	7160257	+	NA	NA	NA	NA	NA	NA	G	A	G	G	G	G	G	G	G	G	G	G	G	A	G	G	G	G	G	G	G	G	G	G	A	G	G	G	A	A	G	A	G	A	G	G	G	G	G
SNP_1_7160288	A/T	1	7160288	+	NA	NA	NA	NA	NA	NA	A	A	A	A	A	A	A	A	A	A	A	A	A	A	A	A	A	A	A	A	A	A	A	T	A	A	A	A	A	A	A	A	A	A	A	A	A	A	A
SNP_1_7160353	T/C	1	7160353	+	NA	NA	NA	NA	NA	NA	T	T	C	C	C	T	T	T	T	C	C	T	C	T	C	C	T	T	T	T	T	T	T	T	T	T	T	C	T	T	T	T	T	T	C	C	T	C	C
SNP_1_7160547	G/T	1	7160547	+	NA	NA	NA	NA	NA	NA	G	T	G	G	G	G	G	G	G	G	G	G	G	T	G	G	G	G	G	G	G	G	G	G	N	G	G	G	N	T	G	T	G	N	G	G	G	G	G
SNP_1_7160595	G/T	1	7160595	+	NA	NA	NA	NA	NA	NA	G	T	G	G	G	G	G	G	G	G	G	T	G	T	G	G	G	T	G	G	G	G	T	T	T	G	G	G	T	T	G	T	G	T	G	G	T	G	G
SNP_1_7161051	G/A	1	7161051	+	NA	NA	NA	NA	NA	NA	A	G	G	G	G	A	A	A	A	G	G	G	G	G	G	G	A	G	A	A	A	A	G	G	G	A	A	G	G	G	A	G	A	G	G	G	G	G	G
SNP_1_7161309	C/A	1	7161309	+	NA	NA	NA	NA	NA	NA	C	A	C	C	C	C	C	C	C	C	C	C	C	A	C	C	C	C	C	C	C	C	C	N	A	C	C	C	A	A	C	A	C	N	C	C	C	C	C
SNP_1_7161463	C/T	1	7161463	+	NA	NA	NA	NA	NA	NA	C	C	T	T	T	C	C	C	C	T	T	C	T	C	T	T	C	C	C	C	C	C	C	C	C	C	C	T	C	C	C	C	C	C	T	T	C	T	T
SNP_1_7161705	A/G	1	7161705	+	NA	NA	NA	NA	NA	NA	A	A	A	A	A	A	A	N	A	A	A	G	A	A	A	A	A	G	A	A	A	A	G	A	A	A	A	A	A	A	A	A	A	A	A	A	G	A	A
SNP_1_7161863	T/C	1	7161863	+	NA	NA	NA	NA	NA	NA	T	T	T	T	T	T	T	T	T	T	T	T	T	T	T	T	T	T	T	T	T	T	T	T	T	T	T	T	T	T	T	T	T	T	T	T	T	T	T
SNP_1_7162088	G/T	1	7162088	+	NA	NA	NA	NA	NA	NA	G	T	G	G	G	G	G	G	G	G	G	T	G	T	G	G	G	T	G	G	G	G	T	G	T	G	G	G	T	T	G	T	G	T	G	G	T	G	G
SNP_1_7162140	G/A	1	7162140	+	NA	NA	NA	NA	NA	NA	G	A	G	G	G	G	G	G	G	G	G	A	G	A	G	G	G	A	G	G	G	G	A	G	A	G	G	G	A	A	G	A	G	A	G	G	A	G	G
SNP_1_7162400	G/A	1	7162400	+	NA	NA	NA	NA	NA	NA	A	G	G	G	G	A	A	A	A	G	G	G	G	G	G	G	A	G	A	A	A	A	G	G	G	A	A	G	G	G	A	G	A	G	G	G	G	G	G
SNP_1_7162449	G/T	1	7162449	+	NA	NA	NA	NA	NA	NA	G	T	G	G	G	G	G	G	G	G	G	T	G	T	G	G	G	T	G	G	G	G	T	G	T	G	G	G	T	T	G	T	G	T	G	G	T	G	G
SNP_1_7176403	G/A	1	7176403	+	NA	NA	NA	NA	NA	NA	A	G	G	G	G	A	A	A	A	G	G	G	G	G	G	G	A	G	A	A	A	A	G	G	G	A	A	G	G	G	A	G	A	G	G	G	G	G	G
SNP_1_7176932	C/T	1	7176932	+	NA	NA	NA	NA	NA	NA	C	C	T	T	T	C	C	C	C	T	T	C	T	C	T	N	C	C	C	C	C	C	C	C	C	C	C	T	C	C	C	C	C	N	T	T	C	T	T
SNP_1_7177022	A/G	1	7177022	+	NA	NA	NA	NA	NA	NA	G	A	A	A	A	G	G	G	G	A	A	A	A	A	A	A	G	A	G	G	G	G	A	A	A	G	G	A	A	A	G	A	G	A	A	A	A	A	A
SNP_1_7177628	G/A	1	7177628	+	NA	NA	NA	NA	NA	NA	G	A	G	G	G	G	G	G	G	G	G	G	G	N	G	N	G	G	G	G	G	G	G	G	A	G	G	G	A	A	G	A	G	A	G	G	G	G	G
SNP_1_7177869	G/C	1	7177869	+	NA	NA	NA	NA	NA	NA	C	G	G	G	G	N	N	N	C	G	N	G	G	G	G	G	N	G	C	N	N	N	G	G	G	C	C	G	G	G	N	G	N	N	G	G	G	G	G
SNP_1_7179380	A/G	1	7179380	+	NA	NA	NA	NA	NA	NA	A	A	G	G	G	A	A	A	A	G	G	A	G	A	G	G	A	A	A	A	A	A	A	A	A	A	A	G	A	A	A	A	A	A	G	G	A	G	G
SNP_1_7179443	G/A	1	7179443	+	NA	NA	NA	NA	NA	NA	A	G	G	G	G	G	G	G	G	G	G	G	G	G	G	G	G	G	G	G	G	G	G	G	G	A	A	G	G	G	N	G	G	G	G	G	G	G	G
SNP_1_7179467	C/T	1	7179467	+	NA	NA	NA	NA	NA	NA	T	C	C	C	N	T	T	N	T	C	C	C	C	N	C	C	T	C	T	T	T	T	C	N	C	T	T	C	C	C	T	C	T	C	C	C	C	C	C
SNP_1_7179917	G/A	1	7179917	+	NA	NA	NA	NA	NA	NA	G	G	A	N	A	G	G	G	G	A	A	G	A	G	A	A	G	G	G	G	G	G	G	G	G	G	G	A	G	G	G	G	G	G	A	A	N	A	A
SNP_1_7179947	G/A	1	7179947	+	NA	NA	NA	NA	NA	NA	G	G	A	N	N	G	G	N	G	N	A	G	A	G	A	N	G	G	G	G	G	G	G	G	G	G	G	A	G	G	G	G	G	G	N	N	G	N	N
SNP_1_7180419	G/A	1	7180419	+	NA	NA	NA	NA	NA	NA	A	G	G	G	G	A	N	A	A	G	G	G	G	G	G	G	A	G	A	A	A	A	G	G	G	A	A	G	G	G	A	G	N	G	G	G	G	G	G
SNP_1_7228348	T/C	1	7228348	+	NA	NA	NA	NA	NA	NA	T	C	N	T	N	T	T	T	T	N	T	N	T	C	N	N	T	T	T	T	T	T	C	T	C	T	T	N	C	C	T	C	T	N	N	N	C	N	N
SNP_1_7228429	G/A	1	7228429	+	NA	NA	NA	NA	NA	NA	G	G	G	G	G	G	G	N	G	G	G	N	G	N	G	G	G	G	G	G	G	G	N	G	N	G	G	G	N	N	G	N	G	N	G	G	N	G	G
SNP_1_7228483	G/T	1	7228483	+	NA	NA	NA	NA	NA	NA	G	T	G	G	G	G	G	G	G	G	G	T	G	T	G	G	G	G	G	G	G	G	T	G	T	G	G	G	T	T	G	T	G	T	G	G	T	G	G
SNP_1_7229041	T/C	1	7229041	+	NA	NA	NA	NA	NA	NA	C	T	T	T	N	C	C	C	C	T	T	T	T	T	T	T	N	C	C	T	N	T	T	T	T	C	C	T	T	T	C	T	N	T	T	T	T	T	T
SNP_1_7230435	C/T	1	7230435	+	NA	NA	NA	NA	NA	NA	C	T	C	C	C	C	C	C	C	C	C	T	C	T	C	C	C	C	C	C	C	C	T	C	T	C	C	C	T	T	C	T	C	T	C	C	T	C	C
SNP_1_7231591	A/G	1	7231591	+	NA	NA	NA	NA	NA	NA	A	G	G	G	G	A	A	A	A	G	G	G	G	G	G	G	A	A	A	A	A	A	G	G	G	A	A	G	G	N	A	G	A	N	G	G	G	G	G
SNP_1_7231793	G/A	1	7231793	+	NA	NA	NA	NA	NA	NA	G	A	G	G	G	G	G	N	G	G	G	N	G	A	G	G	G	G	G	G	G	G	N	N	A	G	G	G	A	N	G	N	G	N	G	G	A	G	G
SNP_1_7232260	G/A	1	7232260	+	NA	NA	NA	NA	NA	NA	G	A	G	G	G	G	G	G	G	G	G	A	G	A	G	G	G	G	G	G	G	G	A	G	A	G	G	G	N	A	G	A	G	A	G	G	A	G	G
SNP_1_7232925	A/G	1	7232925	+	NA	NA	NA	NA	NA	NA	A	A	A	A	A	A	A	N	A	A	A	N	A	A	A	A	A	A	A	A	A	A	N	A	A	A	A	A	N	A	A	A	A	A	A	A	N	A	A
SNP_1_7232957	A/G	1	7232957	+	NA	NA	NA	NA	NA	NA	A	A	A	A	A	A	A	A	A	A	A	G	A	A	A	A	A	A	A	A	A	A	G	A	A	A	A	A	A	A	A	A	A	A	A	A	G	A	A
SNP_1_7233444	A/C	1	7233444	+	NA	NA	NA	NA	NA	NA	A	C	A	A	A	A	A	A	A	A	A	A	A	C	A	A	A	A	A	A	A	A	A	A	C	A	A	A	C	C	A	C	A	N	A	A	A	A	A
SNP_1_7234255	C/T	1	7234255	+	NA	NA	NA	NA	NA	NA	C	T	C	C	C	C	C	C	C	C	C	T	C	T	C	C	C	C	C	C	C	C	T	C	T	C	C	C	T	T	C	T	C	T	C	C	T	C	C
SNP_1_7236833	A/T	1	7236833	+	NA	NA	NA	NA	NA	NA	A	A	N	N	N	A	A	A	A	N	T	T	N	A	N	N	A	A	A	A	A	A	T	A	A	A	A	N	N	A	A	A	A	N	N	N	T	N	N
SNP_1_7246956	A/G	1	7246956	+	NA	NA	NA	NA	NA	NA	A	G	G	G	G	A	A	A	A	G	G	G	G	G	G	G	A	A	A	A	A	A	G	G	G	A	A	G	G	G	A	G	A	N	G	G	G	G	G
SNP_1_7247315	T/C	1	7247315	+	NA	NA	NA	NA	NA	NA	T	C	C	C	C	T	T	T	T	C	C	C	C	C	C	C	T	T	T	T	T	T	C	N	C	T	T	C	C	C	T	C	T	C	C	C	C	C	C
SNP_1_7247935	C/A	1	7247935	+	NA	NA	NA	NA	NA	NA	C	C	N	N	A	C	N	C	C	A	A	N	N	N	A	A	C	C	C	C	C	C	C	N	C	C	C	N	C	N	C	C	C	C	N	N	C	N	N
SNP_1_7248068	A/C	1	7248068	+	NA	NA	NA	NA	NA	NA	A	C	A	A	A	A	A	N	A	A	A	C	A	C	A	A	A	A	A	A	A	A	C	A	C	A	A	A	C	C	A	C	A	C	A	A	C	A	A
SNP_1_7248689	T/G	1	7248689	+	NA	NA	NA	NA	NA	NA	T	T	T	T	T	T	N	N	T	T	T	T	T	T	T	T	T	T	T	T	T	T	T	N	T	T	T	T	T	T	T	T	T	N	T	T	T	N	T
SNP_1_7250313	A/G	1	7250313	+	NA	NA	NA	NA	NA	NA	A	A	G	G	G	A	A	A	A	G	G	A	G	A	G	G	A	A	A	A	A	A	A	A	A	A	A	G	A	A	A	A	A	A	G	G	A	G	G
SNP_1_7250676	G/A	1	7250676	+	NA	NA	NA	NA	NA	NA	G	A	G	G	G	G	G	N	G	G	G	A	G	A	G	G	G	G	G	G	G	G	A	N	A	G	G	G	A	N	G	A	G	A	G	G	A	G	G
SNP_1_7250886	T/A	1	7250886	+	NA	NA	NA	NA	NA	NA	T	A	A	A	A	T	T	T	T	A	A	A	A	A	A	A	T	T	N	T	T	T	A	A	A	T	T	A	A	A	T	A	T	A	A	A	A	A	A
SNP_1_7251285	T/G	1	7251285	+	NA	NA	NA	NA	NA	NA	T	T	G	G	G	T	T	T	T	G	G	T	G	T	G	G	T	T	T	T	T	T	T	T	T	T	T	G	T	T	T	T	T	T	G	G	T	G	G
SNP_1_7252367	T/C	1	7252367	+	NA	NA	NA	NA	NA	NA	T	C	C	C	C	T	T	N	T	C	C	C	C	C	C	C	T	T	N	T	T	T	C	T	C	T	N	C	N	C	N	C	T	C	C	C	C	C	C
SNP_1_7253306	A/T	1	7253306	+	NA	NA	NA	NA	NA	NA	A	T	A	A	A	A	A	A	A	A	A	T	A	T	A	A	A	A	A	A	A	A	T	A	T	A	A	A	T	T	A	T	A	T	A	A	T	A	A
SNP_1_7253402	C/A	1	7253402	+	NA	NA	NA	NA	NA	NA	C	A	C	C	C	C	C	N	C	C	C	A	C	A	C	C	C	C	C	C	C	C	A	C	A	C	C	C	A	A	C	A	C	A	C	C	A	C	C
SNP_1_7253736	G/A	1	7253736	+	NA	NA	NA	NA	NA	NA	G	G	G	G	G	G	G	G	G	G	G	G	G	G	G	G	G	G	G	G	G	G	G	G	G	G	G	G	G	G	G	G	G	G	G	G	G	G	G
SNP_1_7267729	A/G	1	7267729	+	NA	NA	NA	NA	NA	NA	A	A	A	A	A	A	A	N	A	A	A	A	A	A	A	A	A	A	A	A	A	A	A	A	A	A	A	A	A	A	A	A	A	A	A	A	A	A	A
SNP_1_7267770	C/T	1	7267770	+	NA	NA	NA	NA	NA	NA	N	C	T	T	T	C	C	N	C	T	T	C	T	C	T	T	C	C	C	C	C	C	C	C	C	C	C	N	C	C	C	C	C	N	T	T	C	N	T
SNP_1_7267854	T/C	1	7267854	+	NA	NA	NA	NA	NA	NA	T	C	C	C	C	T	T	T	T	C	C	C	C	C	C	C	T	T	T	T	T	T	C	C	C	T	T	C	C	C	T	C	T	C	C	C	C	C	C
SNP_1_7268016	T/G	1	7268016	+	NA	NA	NA	NA	NA	NA	T	G	G	G	G	T	N	N	T	G	G	G	G	G	G	G	T	T	T	T	T	T	G	G	G	T	T	G	G	G	T	G	T	G	G	G	G	G	G
SNP_1_7268241	T/G	1	7268241	+	NA	NA	NA	NA	NA	NA	T	T	T	T	T	T	T	T	T	T	T	T	T	T	T	T	T	T	T	T	T	T	T	T	T	T	T	T	T	T	T	T	T	T	T	T	T	T	T
SNP_1_7268466	G/A	1	7268466	+	NA	NA	NA	NA	NA	NA	A	G	G	G	G	G	G	G	G	G	G	G	G	G	G	G	G	G	G	G	G	G	G	G	G	A	G	G	G	G	A	G	G	G	G	G	G	G	G
SNP_1_7268945	C/T	1	7268945	+	NA	NA	NA	NA	NA	NA	C	C	T	T	T	C	C	C	C	T	T	C	T	C	T	T	C	C	C	C	C	C	C	C	C	C	C	T	C	C	C	C	C	C	T	T	C	T	T
SNP_1_7269230	G/A	1	7269230	+	NA	NA	NA	NA	NA	NA	G	N	G	G	G	G	G	N	N	G	G	G	G	A	G	G	G	G	G	G	G	G	G	G	A	G	G	G	A	A	G	A	G	N	G	G	G	G	G
SNP_1_7269310	G/A	1	7269310	+	NA	NA	NA	NA	NA	NA	G	A	G	G	G	G	G	G	G	G	G	A	G	A	G	G	G	G	G	G	G	G	A	G	A	G	G	G	A	A	G	A	G	A	G	G	A	G	G
SNP_1_7269507	T/C	1	7269507	+	NA	NA	NA	NA	NA	NA	T	C	T	T	T	T	T	T	T	T	T	C	T	C	T	T	T	T	T	T	T	T	C	T	C	T	T	T	C	C	T	C	T	C	T	T	C	T	T
SNP_1_7269694	G/C	1	7269694	+	NA	NA	NA	NA	NA	NA	G	G	G	G	G	G	G	G	G	G	G	G	G	G	G	G	G	G	G	G	G	G	G	G	G	G	G	G	G	G	G	G	G	G	G	G	G	G	G
SNP_1_7269770	C/T	1	7269770	+	NA	NA	NA	NA	NA	NA	C	T	T	T	T	C	C	C	C	T	T	T	T	T	T	T	C	C	C	C	C	C	T	C	T	C	C	T	T	T	C	T	C	T	T	T	T	T	T
SNP_1_7269797	T/C	1	7269797	+	NA	NA	NA	NA	NA	NA	T	C	C	C	C	T	T	T	T	C	C	C	C	C	C	C	T	T	T	T	T	T	C	C	C	T	T	C	C	C	T	C	T	C	C	C	C	C	C
SNP_1_7269881	G/T	1	7269881	+	NA	NA	NA	NA	NA	NA	G	G	N	N	N	G	G	N	G	N	N	G	N	G	T	N	G	G	G	G	G	G	G	G	G	G	G	N	G	G	G	G	G	N	N	N	G	T	N
SNP_1_7269917	A/G	1	7269917	+	NA	NA	NA	NA	NA	NA	A	G	A	A	A	A	A	A	A	A	A	G	A	G	A	A	A	A	A	A	A	A	G	A	G	A	A	A	G	G	A	G	A	G	A	A	G	A	A
SNP_1_7269984	A/G	1	7269984	+	NA	NA	NA	NA	NA	NA	A	A	G	G	G	A	A	A	A	G	G	A	G	A	G	G	A	A	A	A	A	A	A	A	A	A	A	G	A	A	A	A	A	A	G	G	A	G	G
SNP_1_7270463	A/G	1	7270463	+	NA	NA	NA	NA	NA	NA	N	G	G	G	G	A	N	N	N	G	N	G	G	G	G	G	A	N	N	A	A	A	G	G	G	A	N	N	G	G	N	G	A	G	G	G	G	N	G
SNP_1_7270977	A/T	1	7270977	+	NA	NA	NA	NA	NA	NA	A	T	N	N	N	A	N	N	A	T	T	T	T	T	N	T	A	A	A	A	A	A	T	A	T	A	A	N	T	T	A	T	A	T	N	T	T	N	N
SNP_1_7271790	A/G	1	7271790	+	NA	NA	NA	NA	NA	NA	A	G	A	A	A	A	A	A	A	A	A	G	A	G	A	A	A	A	A	A	A	A	G	A	G	A	A	A	G	G	A	G	A	G	A	A	G	A	A
SNP_1_7272255	C/T	1	7272255	+	NA	NA	NA	NA	NA	NA	C	C	T	T	T	C	C	C	C	T	T	C	T	C	T	T	C	C	C	C	C	C	C	C	C	C	C	T	C	C	C	C	C	C	T	T	C	T	T
SNP_1_7272628	T/A	1	7272628	+	NA	NA	NA	NA	NA	NA	T	A	T	T	T	T	T	T	T	T	T	A	T	A	T	T	T	T	T	T	T	T	A	T	A	T	T	T	A	A	T	A	T	A	T	T	A	T	T
SNP_1_7273384	A/G	1	7273384	+	NA	NA	NA	NA	NA	NA	A	G	G	G	G	A	A	A	A	G	G	G	G	G	G	G	A	A	A	A	A	A	G	G	G	A	A	G	G	G	A	G	A	G	G	G	G	G	G
SNP_1_7273624	C/A	1	7273624	+	NA	NA	NA	NA	NA	NA	C	A	C	C	C	C	C	C	C	C	C	A	C	A	C	C	C	C	C	C	C	C	A	C	A	C	C	C	A	A	C	A	C	A	C	C	N	C	C
SNP_1_7273857	A/T	1	7273857	+	NA	NA	NA	NA	NA	NA	A	A	T	T	T	A	A	A	A	T	T	A	T	A	T	T	A	A	A	A	A	A	A	A	A	A	A	T	A	A	A	A	A	A	T	T	A	T	T
SNP_1_7274167	G/T	1	7274167	+	NA	NA	NA	NA	NA	NA	G	G	T	T	T	G	G	G	G	T	T	G	T	G	T	T	G	G	G	G	G	G	G	G	G	G	G	T	G	G	G	G	G	G	T	T	G	T	T
SNP_1_7274330	C/G	1	7274330	+	NA	NA	NA	NA	NA	NA	C	C	G	G	G	C	N	C	C	G	G	C	G	C	N	G	C	C	C	C	C	C	C	C	C	C	C	G	C	C	C	C	C	C	G	G	C	G	G
SNP_1_7274346	A/G	1	7274346	+	NA	NA	NA	NA	NA	NA	A	A	G	G	G	A	A	A	A	G	G	A	G	A	G	G	A	A	A	A	A	A	A	A	A	A	A	G	A	A	A	A	A	A	G	G	A	G	G
SNP_1_7274756	A/G	1	7274756	+	NA	NA	NA	NA	NA	NA	A	A	A	A	A	A	A	A	A	A	A	A	A	A	A	A	A	A	A	A	A	A	A	A	A	A	A	A	A	A	A	A	A	A	A	A	A	A	A
SNP_1_7274895	C/T	1	7274895	+	NA	NA	NA	NA	NA	NA	C	T	C	C	C	C	N	C	C	C	C	C	C	T	C	C	C	C	C	C	C	C	C	C	T	C	C	C	T	T	C	T	C	T	C	C	C	C	C
SNP_1_7275048	G/T	1	7275048	+	NA	NA	NA	NA	NA	NA	G	N	G	G	G	G	N	G	G	G	G	T	G	T	G	G	G	G	G	G	G	G	N	G	T	G	G	G	T	T	G	N	G	T	G	G	T	G	G
SNP_1_7275350	A/T	1	7275350	+	NA	NA	NA	NA	NA	NA	A	T	A	A	A	A	A	A	A	A	A	A	A	T	A	A	A	A	A	A	A	A	A	A	T	A	A	A	T	T	A	T	A	T	A	A	A	A	A
SNP_1_7286280	T/A	1	7286280	+	NA	NA	NA	NA	NA	NA	T	A	A	A	A	T	T	T	T	A	A	A	A	A	A	A	T	T	T	T	T	T	A	A	A	T	T	A	A	A	T	A	T	A	A	A	A	A	A
SNP_1_7287901	A/G	1	7287901	+	NA	NA	NA	NA	NA	NA	A	G	G	G	G	A	A	A	A	G	G	G	G	G	G	G	A	A	A	A	A	A	G	G	G	A	A	G	G	G	A	G	A	G	G	G	G	G	G
SNP_1_7287994	G/A	1	7287994	+	NA	NA	NA	NA	NA	NA	G	A	G	G	G	G	G	G	G	G	G	A	G	A	G	G	G	G	G	G	G	G	A	A	A	G	G	G	A	A	G	A	G	A	G	G	A	G	G
SNP_1_7288562	C/T	1	7288562	+	NA	NA	NA	NA	NA	NA	C	C	C	C	C	C	C	C	C	C	C	C	C	C	C	C	C	C	C	C	C	C	C	T	C	C	C	C	C	C	C	T	C	C	C	C	C	C	C
SNP_1_7289097	C/G	1	7289097	+	NA	NA	NA	NA	NA	NA	C	C	C	C	C	G	G	G	G	C	C	C	C	C	C	C	G	G	G	G	G	G	C	C	C	C	G	C	C	C	C	C	G	N	C	C	C	C	C
SNP_1_7289297	/	1	7289297	+	NA	NA	NA	NA	NA	NA	T	T	T	T	T	T	N	N	T	T	T	N	T	T	N	N	T	T	T	T	T	T	T	T	T	N	T	T	T	T	T	T	T	N	T	T	T	N	T
SNP_1_7289369	A/G	1	7289369	+	NA	NA	NA	NA	NA	NA	A	G	G	G	G	A	A	A	A	G	G	G	G	G	G	G	A	A	A	A	A	A	G	G	G	A	A	G	G	G	A	G	A	N	G	G	G	G	G
SNP_1_7289656	T/C	1	7289656	+	NA	NA	NA	NA	NA	NA	T	C	C	C	C	T	T	T	T	C	C	C	C	C	C	C	T	T	T	T	T	T	C	C	C	T	T	C	C	C	T	C	T	C	C	C	C	C	C
SNP_1_7290302	C/T	1	7290302	+	NA	NA	NA	NA	NA	NA	C	C	C	C	C	C	C	C	C	C	C	C	C	C	C	C	C	C	C	C	C	C	C	N	C	C	C	C	C	C	C	T	C	C	C	C	C	C	C
SNP_1_7290643	C/T	1	7290643	+	NA	NA	NA	NA	NA	NA	C	T	T	T	T	C	C	N	C	T	T	T	T	T	T	T	C	C	C	C	C	C	T	T	T	C	C	T	T	T	C	T	C	T	T	T	T	T	T
SNP_1_7290985	A/G	1	7290985	+	NA	NA	NA	NA	NA	NA	A	G	G	G	G	A	A	A	A	N	G	G	G	G	G	G	A	A	A	A	A	A	G	G	G	A	A	G	G	G	A	G	A	G	G	G	G	G	G
SNP_1_7291438	A/G	1	7291438	+	NA	NA	NA	NA	NA	NA	A	G	G	G	G	A	A	A	A	G	G	G	G	G	G	G	A	A	A	A	A	A	G	G	G	A	A	G	G	G	A	G	A	G	G	G	G	G	G
SNP_1_7292592	T/C	1	7292592	+	NA	NA	NA	NA	NA	NA	T	C	C	C	C	T	T	T	T	C	C	C	C	C	C	C	T	T	T	T	T	T	C	C	C	T	T	C	C	C	T	C	T	C	C	C	C	C	C
SNP_1_7292959	C/T	1	7292959	+	NA	NA	NA	NA	NA	NA	C	C	C	C	C	C	C	C	C	C	C	C	C	C	C	C	C	C	C	C	C	C	C	T	C	C	C	C	C	C	C	T	C	C	C	C	C	C	C
SNP_1_7293512	C/T	1	7293512	+	NA	NA	NA	NA	NA	NA	C	C	C	C	C	C	C	C	C	C	C	C	C	C	C	C	C	C	C	C	C	C	C	T	C	C	C	C	C	C	C	T	C	C	C	C	C	C	C
SNP_1_7293613	G/A	1	7293613	+	NA	NA	NA	NA	NA	NA	G	A	A	A	A	G	G	G	G	A	A	A	A	A	A	A	G	G	G	G	G	G	A	A	A	G	G	A	A	A	G	A	G	A	A	A	A	A	A
SNP_1_7303818	C/T	1	7303818	+	NA	NA	NA	NA	NA	NA	C	C	C	C	C	C	C	C	C	C	C	C	C	C	C	C	C	C	C	C	C	C	C	T	C	C	C	C	C	C	C	T	C	C	C	C	C	C	C
SNP_1_7303938	G/A	1	7303938	+	NA	NA	NA	NA	NA	NA	G	A	A	G	A	G	G	G	G	G	A	A	G	A	A	A	G	G	G	G	G	G	A	A	A	G	G	A	A	A	G	A	G	A	A	G	A	A	A
SNP_1_7303965	A/G	1	7303965	+	NA	NA	NA	NA	NA	NA	A	A	G	A	G	A	A	A	A	A	G	A	A	A	G	G	A	A	A	A	A	A	A	A	A	A	A	G	A	A	A	A	A	A	G	A	A	G	G
SNP_1_7304981	G/A	1	7304981	+	NA	NA	NA	NA	NA	NA	G	A	N	G	G	G	G	G	G	G	N	N	G	N	G	G	G	N	G	G	G	G	N	N	A	G	G	G	A	A	G	G	G	A	G	G	G	G	G
SNP_1_7305740	C/G	1	7305740	+	NA	NA	NA	NA	NA	NA	C	G	C	C	C	C	N	N	C	C	C	N	C	G	C	C	C	C	C	C	C	C	G	C	G	C	C	C	N	G	C	C	C	N	C	C	G	C	C
SNP_1_7306061	A/G	1	7306061	+	NA	NA	NA	NA	NA	NA	A	G	A	A	A	A	A	A	A	A	A	G	A	G	A	A	A	A	A	A	A	A	G	A	G	A	A	A	G	G	A	A	A	N	A	A	G	A	A
SNP_1_7306169	C/T	1	7306169	+	NA	NA	NA	NA	NA	NA	C	T	C	C	C	C	C	C	C	C	C	T	C	T	C	C	C	C	C	C	C	C	T	C	T	C	C	C	T	T	C	C	C	T	C	C	T	C	C
SNP_1_7306602	G/A	1	7306602	+	NA	NA	NA	NA	NA	NA	G	G	A	G	A	G	G	G	G	G	A	G	G	G	N	A	G	G	G	G	G	G	G	G	G	G	G	A	G	G	G	G	G	N	A	G	G	A	A
SNP_1_7306652	A/T	1	7306652	+	NA	NA	NA	NA	NA	NA	A	T	T	A	T	A	A	A	A	A	T	T	A	T	T	T	A	A	A	A	A	A	T	T	T	A	A	T	T	T	A	T	A	T	T	A	T	T	T
SNP_1_7306673	G/A	1	7306673	+	NA	NA	NA	NA	NA	NA	G	A	N	G	N	G	G	G	G	G	N	A	G	A	N	N	G	G	G	G	G	G	A	G	A	G	G	N	A	A	G	G	G	A	N	G	A	N	N
SNP_1_7306692	T/C	1	7306692	+	NA	NA	NA	NA	NA	NA	T	T	T	T	T	T	N	T	T	T	T	T	T	N	T	T	T	T	T	T	T	T	T	C	T	T	T	T	T	T	T	C	T	T	T	T	T	T	T
SNP_1_7307100	/	1	7307100	+	NA	NA	NA	NA	NA	NA	G	G	G	G	G	G	G	G	G	G	G	G	G	G	G	G	G	G	G	G	G	G	G	G	G	G	G	G	G	G	G	G	G	G	G	G	G	G	G
SNP_1_7309679	A/G	1	7309679	+	NA	NA	NA	NA	NA	NA	A	G	G	A	G	A	A	A	A	A	G	G	A	N	G	G	A	A	A	A	A	A	G	G	G	A	A	G	G	G	A	G	A	G	G	A	G	G	G
SNP_1_7310440	T/C	1	7310440	+	NA	NA	NA	NA	NA	NA	T	C	C	T	C	T	T	N	T	T	C	C	T	C	C	C	T	T	T	T	T	T	C	C	C	T	T	C	C	C	T	C	T	N	C	T	C	C	C
SNP_1_7310780	T/C	1	7310780	+	NA	NA	NA	NA	NA	NA	T	T	C	T	C	T	T	T	T	T	C	T	T	T	C	C	T	T	T	T	T	T	T	T	T	T	T	C	T	T	T	T	T	T	C	T	T	C	C
SNP_1_7330382	T/C	1	7330382	+	NA	NA	NA	NA	NA	NA	T	T	C	T	C	T	T	T	T	T	C	T	T	T	C	C	T	T	T	T	T	T	T	N	T	T	T	C	T	T	T	N	T	T	C	T	T	C	C
SNP_1_7330707	G/A	1	7330707	+	NA	NA	NA	NA	NA	NA	G	G	G	G	G	G	G	G	G	G	G	G	G	G	G	G	G	G	G	G	G	G	G	A	G	G	G	G	G	G	G	A	G	G	G	G	G	G	G
SNP_1_7330755	T/G	1	7330755	+	NA	NA	NA	NA	NA	NA	T	G	G	T	G	T	T	T	T	T	G	G	T	G	G	G	T	T	T	T	T	T	G	G	G	T	T	G	G	G	T	G	T	G	G	T	G	G	G
SNP_1_7331200	C/T	1	7331200	+	NA	NA	NA	NA	NA	NA	C	C	C	C	C	C	C	C	C	C	C	C	C	C	C	C	C	C	C	C	C	C	C	T	C	C	C	C	C	C	C	T	C	C	C	C	C	C	C
SNP_1_7331411	A/G	1	7331411	+	NA	NA	NA	NA	NA	NA	A	G	A	A	A	A	A	A	A	A	A	A	A	G	A	A	A	A	A	A	A	A	A	A	G	A	A	A	G	G	A	N	A	G	A	A	A	A	A
SNP_1_7331683	G/A	1	7331683	+	NA	NA	NA	NA	NA	NA	G	A	G	G	G	G	G	G	G	G	G	G	G	A	G	G	G	G	G	G	G	G	G	N	A	G	G	G	A	A	G	N	G	A	G	G	G	G	G
SNP_1_7331746	T/C	1	7331746	+	NA	NA	NA	NA	NA	NA	T	T	C	T	C	T	T	T	T	T	C	T	T	T	C	C	T	T	T	T	T	T	T	N	T	T	T	C	T	T	T	N	T	T	C	T	T	C	C
SNP_1_7331852	T/C	1	7331852	+	NA	NA	NA	NA	NA	NA	T	C	T	T	T	T	T	T	T	T	T	T	T	C	T	T	T	T	T	T	T	T	T	N	C	T	T	T	C	C	T	N	T	C	T	T	T	T	T
SNP_1_7332115	C/T	1	7332115	+	NA	NA	NA	NA	NA	NA	C	N	T	C	T	C	C	N	C	C	T	C	C	N	T	T	C	C	C	C	C	C	C	C	C	C	C	T	N	C	C	N	C	N	T	C	C	T	T
SNP_1_7333811	G/T	1	7333811	+	NA	NA	NA	NA	NA	NA	G	G	G	G	G	G	G	G	G	G	G	G	G	G	G	G	G	G	G	G	G	G	G	T	G	G	G	G	G	G	G	T	G	G	G	G	G	G	G
SNP_1_7334172	C/T	1	7334172	+	NA	NA	NA	NA	NA	NA	C	T	C	C	C	C	C	C	C	C	C	T	C	T	C	C	C	C	C	C	C	C	T	C	T	C	C	C	T	T	C	C	C	T	C	C	T	C	C
SNP_1_7334263	G/A	1	7334263	+	NA	NA	NA	NA	NA	NA	G	G	A	G	A	G	G	G	G	G	N	G	G	G	A	A	G	G	G	G	G	G	G	G	G	G	G	A	N	G	G	G	G	G	A	G	G	A	A
SNP_1_7334307	T/G	1	7334307	+	NA	NA	NA	NA	NA	NA	T	T	T	T	T	T	T	T	T	T	T	T	T	T	T	T	T	T	T	T	T	T	T	G	T	T	T	T	T	T	T	G	T	T	T	T	T	T	T
SNP_1_7334402	G/A	1	7334402	+	NA	NA	NA	NA	NA	NA	G	G	G	G	G	G	G	G	G	G	G	G	G	G	G	G	G	G	G	G	G	G	G	A	G	G	G	G	G	G	G	A	G	G	G	G	G	G	G
SNP_1_7334495	A/G	1	7334495	+	NA	NA	NA	NA	NA	NA	A	A	A	A	A	A	A	A	A	A	A	A	A	A	A	A	A	A	A	A	A	A	A	G	A	A	A	A	A	A	A	G	A	A	A	A	A	A	A
SNP_1_7334953	T/C	1	7334953	+	NA	NA	NA	NA	NA	NA	T	C	C	T	C	T	T	N	T	T	C	C	T	C	C	C	T	T	T	T	T	T	C	N	C	T	T	C	C	C	T	N	T	C	C	T	C	C	C
SNP_1_7334991	G/A	1	7334991	+	NA	NA	NA	NA	NA	NA	G	G	G	G	G	G	G	G	G	G	G	G	G	G	G	G	G	G	G	G	G	G	G	A	G	G	G	G	G	G	G	A	G	G	G	G	G	G	G
SNP_1_7335070	C/A	1	7335070	+	NA	NA	NA	NA	NA	NA	C	A	C	C	C	C	C	C	C	C	C	A	C	A	C	C	C	C	C	C	C	C	A	C	A	C	C	C	A	A	C	C	C	A	C	C	A	C	C
SNP_1_7335325	T/G	1	7335325	+	NA	NA	NA	NA	NA	NA	T	G	G	T	G	T	T	T	T	T	G	G	T	G	G	G	T	T	T	T	T	T	G	G	G	T	T	G	G	G	T	G	T	G	G	T	G	G	G
SNP_1_7335348	T/G	1	7335348	+	NA	NA	NA	NA	NA	NA	T	N	T	T	T	T	T	T	T	T	T	G	T	G	T	T	T	T	T	T	T	T	G	N	N	T	T	T	N	G	T	N	T	N	T	T	G	T	T
SNP_1_7335641	T/C	1	7335641	+	NA	NA	NA	NA	NA	NA	T	T	T	T	T	T	T	T	T	T	T	T	T	T	T	T	T	T	T	T	T	T	T	C	T	T	T	T	T	T	T	C	T	T	T	T	T	T	T
SNP_1_7335760	T/C	1	7335760	+	NA	NA	NA	NA	NA	NA	T	T	C	T	C	T	T	T	T	T	C	T	T	T	C	C	T	T	T	T	T	T	T	T	T	T	T	C	T	T	T	T	T	T	C	T	T	C	C
SNP_1_7335849	A/T	1	7335849	+	NA	NA	NA	NA	NA	NA	A	A	A	A	A	A	A	A	A	A	A	A	A	A	A	A	A	A	A	A	A	A	A	T	A	A	A	A	A	A	A	T	A	A	A	A	A	A	A
SNP_1_7336237	G/C	1	7336237	+	NA	NA	NA	NA	NA	NA	G	C	C	G	C	G	G	G	G	G	C	C	G	C	C	C	G	G	G	G	G	G	C	N	C	G	G	C	C	C	G	N	G	C	C	G	C	C	C
SNP_1_7336438	C/T	1	7336438	+	NA	NA	NA	NA	NA	NA	N	C	T	C	T	C	C	C	C	C	T	C	C	C	T	T	C	C	C	C	C	C	C	C	C	C	C	T	C	C	C	C	C	C	T	C	C	T	T
SNP_1_7337618	T/A	1	7337618	+	NA	NA	NA	NA	NA	NA	T	A	T	T	T	T	T	T	T	T	T	A	T	A	T	T	T	T	T	T	T	T	A	N	A	T	T	T	A	A	T	T	T	A	T	T	A	T	T
SNP_1_7337704	G/T	1	7337704	+	NA	NA	NA	NA	NA	NA	G	G	T	G	T	G	G	N	G	G	T	G	G	G	T	T	G	G	G	G	G	G	G	G	G	G	G	T	G	G	G	N	G	N	T	G	G	T	T
SNP_1_7337803	G/C	1	7337803	+	NA	NA	NA	NA	NA	NA	G	G	C	G	C	G	G	G	G	G	C	G	G	G	C	C	G	G	G	G	G	G	G	N	G	G	G	C	N	G	G	G	G	G	C	G	G	C	C
SNP_1_7338097	A/G	1	7338097	+	NA	NA	NA	NA	NA	NA	G	A	A	G	A	G	G	G	G	N	A	A	G	A	A	A	G	N	G	N	G	G	A	A	A	N	G	A	A	A	N	A	G	A	A	G	A	A	A
SNP_1_7338560	C/T	1	7338560	+	NA	NA	NA	NA	NA	NA	C	T	C	C	C	C	C	N	C	C	C	T	C	N	C	C	C	C	C	C	C	C	T	N	T	C	C	C	T	T	C	N	C	T	C	C	T	C	C
SNP_1_7338910	A/G	1	7338910	+	NA	NA	NA	NA	NA	NA	A	G	A	A	N	A	A	A	A	A	A	G	A	G	A	A	A	A	A	A	A	A	G	G	G	A	A	N	G	G	A	G	A	G	A	A	G	A	N
SNP_1_7338996	G/A	1	7338996	+	NA	NA	NA	NA	NA	NA	G	A	G	G	G	G	G	G	G	G	G	A	G	A	G	G	G	G	G	G	G	G	A	G	A	G	G	G	A	A	G	G	G	A	G	G	A	G	G
SNP_1_7339170	C/T	1	7339170	+	NA	NA	NA	NA	NA	NA	N	N	N	C	C	C	C	N	C	C	T	T	C	T	C	N	C	C	C	C	C	C	T	T	T	C	C	N	N	T	C	N	C	T	C	C	T	C	N
SNP_1_7339193	T/C	1	7339193	+	NA	NA	NA	NA	NA	NA	T	N	C	T	C	T	T	T	T	T	C	C	T	N	C	C	T	T	T	T	T	T	C	N	C	T	T	C	N	N	T	N	T	N	C	T	C	C	C
SNP_1_7339485	T/C	1	7339485	+	NA	NA	NA	NA	NA	NA	T	T	T	T	N	T	T	T	T	T	T	T	T	T	T	T	T	T	T	T	T	T	T	C	T	T	T	T	T	T	T	C	T	T	T	T	T	T	T
SNP_1_7339695	A/G	1	7339695	+	NA	NA	NA	NA	NA	NA	A	G	G	A	G	A	A	A	A	A	N	G	A	G	G	G	A	A	A	A	A	A	N	N	G	A	N	G	G	N	A	N	A	N	G	A	G	N	N
SNP_1_7340335	C/T	1	7340335	+	NA	NA	NA	NA	NA	NA	C	C	C	C	C	C	C	C	C	C	N	C	C	C	C	C	C	C	C	C	C	C	C	T	C	C	C	C	C	C	C	T	C	C	C	C	C	C	C
SNP_1_7340598	G/A	1	7340598	+	NA	NA	NA	NA	NA	NA	G	G	G	G	G	G	G	G	G	G	G	G	G	G	G	G	G	G	G	G	G	G	G	A	G	G	G	G	G	G	G	N	G	G	G	G	G	G	G
SNP_1_7341013	A/G	1	7341013	+	NA	NA	NA	NA	NA	NA	A	A	A	A	A	A	A	A	A	A	A	A	A	A	A	A	A	A	A	A	A	A	A	G	A	A	A	A	A	A	A	G	A	A	A	A	A	A	A
SNP_1_7341978	A/G	1	7341978	+	NA	NA	NA	NA	NA	NA	A	A	A	A	A	A	A	N	A	A	A	A	A	A	A	A	A	A	A	A	A	A	A	G	A	A	A	A	A	A	A	G	A	A	A	A	A	A	A
SNP_1_7342139	A/G	1	7342139	+	NA	NA	NA	NA	NA	NA	A	A	A	A	A	A	A	A	A	A	A	A	A	A	N	A	A	A	A	A	A	A	A	G	A	A	A	A	A	A	A	G	A	A	N	A	A	A	N
SNP_1_7342412	A/G	1	7342412	+	NA	NA	NA	NA	NA	NA	A	G	G	A	G	A	A	A	A	A	G	G	A	G	G	G	A	A	A	A	A	A	G	G	G	A	A	G	G	G	A	G	A	G	G	A	G	G	G
SNP_1_7343309	C/T	1	7343309	+	NA	NA	NA	NA	NA	NA	C	C	C	C	C	C	C	C	C	C	C	C	C	C	C	C	C	C	C	C	C	C	C	T	C	C	C	C	C	C	C	T	C	C	C	C	C	C	C
SNP_1_7343698	G/A	1	7343698	+	NA	NA	NA	NA	NA	NA	G	G	G	G	G	G	G	G	G	G	G	G	G	G	G	G	G	G	G	G	G	G	G	A	G	G	G	G	G	G	G	A	G	G	G	G	G	G	G
SNP_1_7344078	A/G	1	7344078	+	NA	NA	NA	NA	NA	NA	A	A	A	A	A	A	A	A	A	A	A	A	A	A	A	A	A	A	A	A	A	A	A	G	A	A	A	A	A	A	A	G	A	A	A	N	N	N	A
SNP_1_7344290	C/T	1	7344290	+	NA	NA	NA	NA	NA	NA	C	C	T	C	T	C	C	C	C	C	T	C	C	C	T	T	C	C	C	C	C	C	C	C	C	C	C	T	C	C	C	C	C	C	T	C	C	T	T
SNP_1_7345834	C/A	1	7345834	+	NA	NA	NA	NA	NA	NA	C	A	A	C	N	C	C	C	C	C	A	A	C	A	A	A	C	C	C	C	N	N	A	A	A	C	C	A	N	A	C	A	C	A	A	C	A	A	N
SNP_1_7346178	G/A	1	7346178	+	NA	NA	NA	NA	NA	NA	G	G	A	G	A	G	G	G	G	G	A	G	G	G	A	A	G	G	G	G	G	G	G	G	G	G	G	A	G	G	G	G	G	G	A	G	G	A	A
SNP_1_7346266	G/A	1	7346266	+	NA	NA	NA	NA	NA	NA	G	G	A	G	A	G	G	G	G	G	A	G	G	G	A	A	G	G	G	G	G	G	G	G	G	G	G	A	G	G	G	G	G	G	N	G	G	A	A
SNP_1_7346405	A/G	1	7346405	+	NA	NA	NA	NA	NA	NA	A	G	G	A	G	A	A	A	A	A	G	G	A	G	G	G	A	A	A	A	A	A	G	G	G	A	A	G	G	G	A	G	A	G	G	A	G	G	G
SNP_1_7346422	T/C	1	7346422	+	NA	NA	NA	NA	NA	NA	T	C	C	T	C	T	T	T	T	T	C	C	T	C	C	C	T	T	T	T	T	T	C	C	C	T	T	C	C	N	T	C	T	C	C	T	C	C	C
SNP_1_7346446	T/G	1	7346446	+	NA	NA	NA	NA	NA	NA	T	G	G	T	G	T	T	T	T	T	G	G	T	G	G	G	T	T	T	T	T	T	G	G	G	T	T	G	G	G	T	G	T	G	G	T	G	G	G
SNP_1_7346480	G/T	1	7346480	+	NA	NA	NA	NA	NA	NA	G	T	T	G	T	G	G	G	G	G	T	T	G	T	T	T	G	G	G	G	G	G	T	T	T	G	G	T	T	T	G	T	G	N	T	G	T	T	T
SNP_1_7348298	C/T	1	7348298	+	NA	NA	NA	NA	NA	NA	C	T	T	C	T	C	C	C	C	C	T	T	C	T	T	T	C	C	C	C	C	C	T	T	T	C	C	T	T	T	C	T	C	T	T	C	T	T	T
SNP_1_7348780	T/G	1	7348780	+	NA	NA	NA	NA	NA	NA	T	G	T	T	T	T	T	T	T	T	T	G	T	G	T	T	T	T	T	T	T	T	G	G	G	T	T	T	G	G	T	G	T	G	T	T	G	T	T
SNP_1_7349397	G/A	1	7349397	+	NA	NA	NA	NA	NA	NA	G	G	A	G	A	G	G	G	G	G	A	G	G	G	A	A	G	G	G	G	G	G	G	G	G	G	G	A	G	G	G	G	G	G	A	G	G	A	A
SNP_1_7349643	A/T	1	7349643	+	NA	NA	NA	NA	NA	NA	A	T	T	A	T	A	A	A	A	A	T	T	A	T	T	T	A	A	A	A	A	A	T	T	T	A	A	T	T	T	A	T	A	T	T	A	T	T	T
SNP_1_7350055	C/T	1	7350055	+	NA	NA	NA	NA	NA	NA	C	C	T	C	T	C	C	C	C	C	T	C	C	C	T	T	C	C	C	C	C	C	C	C	C	C	C	T	C	C	C	C	C	C	T	C	C	T	T
SNP_1_7351578	C/T	1	7351578	+	NA	NA	NA	NA	NA	NA	C	C	C	T	C	T	T	C	C	T	C	C	T	C	C	C	T	C	C	T	C	T	C	C	C	C	C	C	C	C	C	C	T	C	C	T	C	C	C
SNP_1_7351636	T/C	1	7351636	+	NA	NA	NA	NA	NA	NA	T	T	C	T	C	T	T	T	T	T	C	T	T	T	C	C	T	T	T	T	T	T	T	T	T	T	T	C	T	T	T	T	T	T	C	T	T	C	C
SNP_1_7351698	A/C	1	7351698	+	NA	NA	NA	NA	NA	NA	A	C	A	A	A	A	A	A	A	A	A	C	A	C	A	A	A	A	A	A	A	A	C	C	C	A	A	A	C	C	A	C	A	C	A	A	C	A	A
SNP_1_7352648	A/G	1	7352648	+	NA	NA	NA	NA	NA	NA	A	A	G	A	G	A	A	A	A	A	G	A	A	A	G	G	A	A	A	A	A	A	A	A	A	A	A	G	A	A	A	A	A	A	G	A	A	G	G
SNP_1_7352717	A/G	1	7352717	+	NA	NA	NA	NA	NA	NA	A	G	G	A	G	A	A	A	A	A	G	G	A	G	G	G	A	A	A	A	A	A	G	G	G	A	A	G	G	G	A	G	A	G	G	A	G	G	G
SNP_1_7353129	C/A	1	7353129	+	NA	NA	NA	NA	NA	NA	C	A	A	C	A	C	C	C	C	C	A	A	C	A	A	A	C	C	C	C	C	C	A	A	A	C	C	A	A	A	C	A	C	A	A	C	A	A	A
SNP_1_7353620	G/T	1	7353620	+	NA	NA	NA	NA	NA	NA	G	T	T	G	T	G	G	G	G	G	T	T	G	T	T	T	G	G	G	G	G	G	T	T	T	G	G	T	T	T	G	T	G	N	T	G	T	T	T
SNP_1_7353994	T/G	1	7353994	+	NA	NA	NA	NA	NA	NA	T	G	G	T	G	T	T	T	T	T	G	N	T	G	G	G	T	T	T	T	T	T	G	G	G	T	T	G	G	G	T	G	T	N	G	T	G	G	G
SNP_1_7354765	A/C	1	7354765	+	NA	NA	NA	NA	NA	NA	A	C	C	A	C	A	A	A	A	A	C	N	A	C	C	C	A	A	A	A	A	A	C	C	C	A	A	C	C	C	A	C	A	N	C	A	C	C	C
SNP_1_7354797	G/A	1	7354797	+	NA	NA	NA	NA	NA	NA	G	G	A	G	A	G	G	G	G	G	A	G	G	G	A	A	G	G	G	G	G	G	G	G	G	G	G	A	G	G	G	G	G	G	A	G	G	A	A
SNP_1_7354869	G/T	1	7354869	+	NA	NA	NA	NA	NA	NA	G	T	T	G	T	G	G	G	G	G	T	T	G	T	T	T	G	G	G	G	G	G	T	T	T	G	G	T	T	T	G	T	G	T	T	G	T	T	T
SNP_1_7355027	A/C	1	7355027	+	NA	NA	NA	NA	NA	NA	A	C	C	A	C	A	A	A	A	A	C	C	A	C	C	C	A	A	A	A	A	A	C	C	C	A	A	C	C	C	A	C	A	C	C	A	C	C	C
SNP_1_7355142	G/C	1	7355142	+	NA	NA	NA	NA	NA	NA	G	C	C	G	C	G	G	G	G	G	C	C	G	C	C	C	G	G	G	G	G	G	C	C	C	G	G	C	C	C	G	C	G	C	C	G	C	C	C
SNP_1_7355326	T/C	1	7355326	+	NA	NA	NA	NA	NA	NA	T	C	C	T	C	T	T	T	T	T	C	C	T	C	C	C	T	T	T	T	T	T	C	C	C	T	T	C	C	C	T	C	T	C	C	T	C	C	C
SNP_1_7365070	A/T	1	7365070	+	NA	NA	NA	NA	NA	NA	A	A	A	A	A	A	A	A	A	A	A	T	A	A	A	A	A	A	A	A	A	A	T	A	A	A	A	A	A	A	A	A	A	N	A	A	T	A	A
SNP_1_7365190	C/T	1	7365190	+	NA	NA	NA	NA	NA	NA	C	C	T	C	T	C	C	C	C	C	T	C	C	C	T	T	C	C	C	C	C	C	C	C	C	C	C	T	C	C	C	C	C	C	T	C	C	T	T
SNP_1_7365280	C/T	1	7365280	+	NA	NA	NA	NA	NA	NA	C	T	T	C	T	C	C	C	C	C	T	T	C	T	T	T	C	C	C	C	C	C	T	T	T	C	C	T	T	T	C	T	C	T	T	C	T	T	T
SNP_1_7365463	G/A	1	7365463	+	NA	NA	NA	NA	NA	NA	G	A	G	G	G	G	G	G	G	G	G	G	G	A	G	G	G	G	G	G	G	G	G	A	A	G	G	G	A	A	G	A	G	A	G	G	G	G	G
SNP_1_7365821	T/C	1	7365821	+	NA	NA	NA	NA	NA	NA	T	C	C	T	N	T	T	T	T	T	C	C	T	C	C	N	T	T	T	T	T	T	C	C	C	T	T	N	C	C	T	C	T	C	N	T	C	N	C
SNP_1_7365930	C/T	1	7365930	+	NA	NA	NA	NA	NA	NA	C	T	T	C	T	C	C	C	C	C	N	C	C	N	T	T	C	C	C	C	C	C	C	T	T	C	C	T	T	T	C	T	C	T	T	C	C	T	T
SNP_1_7366342	A/G	1	7366342	+	NA	NA	NA	NA	NA	NA	A	G	A	A	A	A	A	A	A	A	A	A	A	G	A	A	A	A	A	A	A	A	A	G	G	A	A	A	G	G	A	G	A	G	A	A	A	A	A
SNP_1_7366532	A/C	1	7366532	+	NA	NA	NA	NA	NA	NA	A	C	A	A	A	A	A	A	A	A	A	A	A	C	A	A	A	A	A	A	A	A	A	C	C	A	A	A	C	C	A	C	A	C	A	A	A	A	A
SNP_1_7366608	T/C	1	7366608	+	NA	NA	NA	NA	NA	NA	T	C	N	T	T	T	T	T	T	T	T	T	T	N	T	N	T	T	T	T	T	T	N	N	N	T	T	T	N	N	T	C	T	T	T	T	T	T	T
SNP_1_7366924	A/T	1	7366924	+	NA	NA	NA	NA	NA	NA	A	T	A	A	A	A	A	A	A	A	A	A	A	T	A	A	A	A	A	A	A	A	A	T	T	A	A	A	T	T	A	T	A	T	A	A	A	A	A
SNP_1_7366944	T/A	1	7366944	+	NA	NA	NA	NA	NA	NA	T	A	T	T	T	T	T	N	T	T	T	T	T	A	T	T	T	T	T	T	T	T	T	A	A	T	T	T	A	A	T	A	T	A	T	T	T	T	T
SNP_1_7367178	A/G	1	7367178	+	NA	NA	NA	NA	NA	NA	N	G	A	A	A	A	A	N	A	A	A	A	A	N	A	A	A	A	A	A	A	A	A	G	G	A	A	A	G	G	A	G	A	G	A	A	A	A	A
SNP_1_7367238	T/C	1	7367238	+	NA	NA	NA	NA	NA	NA	T	C	C	T	C	T	T	T	T	T	C	C	T	C	C	C	T	T	T	T	T	T	C	C	C	T	T	C	C	N	T	C	T	N	C	T	C	C	C
SNP_1_7367469	T/A	1	7367469	+	NA	NA	NA	NA	NA	NA	T	A	T	T	T	T	T	T	T	T	T	T	T	A	T	T	T	T	T	T	T	T	T	A	A	T	T	T	A	A	T	A	T	N	T	T	T	T	T
SNP_1_7367998	A/G	1	7367998	+	NA	NA	NA	NA	NA	NA	A	G	A	A	A	A	A	N	A	N	A	N	A	G	A	A	A	A	A	A	A	A	A	N	G	N	A	A	G	G	N	G	A	N	A	A	A	A	A
SNP_1_7368081	G/T	1	7368081	+	NA	NA	NA	NA	NA	NA	G	T	G	G	G	G	G	G	G	G	G	G	G	T	G	G	G	G	G	G	G	G	G	T	T	G	G	G	T	T	G	T	G	T	G	G	G	G	G
SNP_1_7368233	A/C	1	7368233	+	NA	NA	NA	NA	NA	NA	A	C	A	A	A	A	A	A	A	A	A	A	A	C	A	A	A	A	A	A	A	A	A	C	C	A	A	A	C	C	A	C	A	C	A	A	A	A	A
SNP_1_7368274	A/C	1	7368274	+	NA	NA	NA	NA	NA	NA	N	N	A	A	A	A	N	N	A	A	A	A	A	N	A	A	A	A	A	A	A	A	A	N	C	A	A	A	N	N	A	N	A	N	A	A	A	A	A
SNP_1_7368311	C/T	1	7368311	+	NA	NA	NA	NA	NA	NA	C	T	C	C	C	C	C	C	C	C	C	C	C	T	C	C	C	C	C	C	C	C	C	T	T	C	C	C	T	T	C	T	C	T	C	C	C	C	C
SNP_1_7368329	T/A	1	7368329	+	NA	NA	NA	NA	NA	NA	T	A	T	T	T	T	T	T	T	T	T	T	T	A	T	T	T	T	T	T	T	T	T	A	A	T	T	T	A	A	T	A	T	A	T	T	T	T	T
SNP_1_7368346	A/C	1	7368346	+	NA	NA	NA	NA	NA	NA	A	N	A	A	A	A	N	N	A	A	A	C	A	C	A	A	A	A	A	A	A	A	N	C	C	A	A	A	C	C	A	C	A	N	A	A	N	A	A
SNP_1_7368452	T/C	1	7368452	+	NA	NA	NA	NA	NA	NA	T	C	C	T	C	T	T	T	T	T	C	C	T	C	C	C	T	T	T	T	T	T	C	C	C	T	T	C	C	C	T	C	T	C	C	T	C	C	C
SNP_1_7368513	C/T	1	7368513	+	NA	NA	NA	NA	NA	NA	C	T	C	C	C	C	C	C	C	C	C	C	C	T	C	C	C	C	C	C	C	C	C	T	T	C	C	C	T	T	C	T	C	T	C	C	C	C	C
SNP_1_7368565	C/A	1	7368565	+	NA	NA	NA	NA	NA	NA	C	A	C	C	C	C	C	C	C	C	N	C	C	A	C	C	C	C	C	C	C	C	C	A	A	C	C	C	A	A	C	A	C	A	C	C	C	C	C
SNP_1_7368756	T/G	1	7368756	+	NA	NA	NA	NA	NA	NA	T	G	G	T	G	T	T	T	T	T	G	G	T	G	G	G	T	T	T	T	T	T	G	G	G	T	T	G	G	G	T	G	T	G	G	T	G	G	G
SNP_1_7369172	G/T	1	7369172	+	NA	NA	NA	NA	NA	NA	G	T	G	G	G	G	G	G	G	G	G	G	G	T	G	G	G	G	G	G	G	G	G	T	T	G	G	G	T	T	G	T	G	T	G	G	G	G	G
SNP_1_7369228	G/C	1	7369228	+	NA	NA	NA	NA	NA	NA	G	C	G	G	G	G	G	N	G	G	G	G	G	C	G	G	G	G	G	G	G	G	G	C	C	G	G	G	N	C	G	C	G	C	G	G	G	G	G
SNP_1_7369246	G/C	1	7369246	+	NA	NA	NA	NA	NA	NA	G	N	C	G	C	G	G	N	G	G	C	C	G	N	C	C	G	G	G	G	G	G	C	N	N	G	G	C	N	C	G	C	G	N	C	G	C	C	C
SNP_1_7369300	G/A	1	7369300	+	NA	NA	NA	NA	NA	NA	G	G	G	G	G	G	G	G	G	G	G	A	G	G	G	G	G	G	G	G	G	G	A	G	G	G	G	G	G	G	G	G	G	N	G	G	A	G	G
SNP_1_7369429	G/A	1	7369429	+	NA	NA	NA	NA	NA	NA	G	A	G	G	G	G	G	G	G	G	G	G	G	A	G	G	G	G	G	G	G	G	G	A	A	G	G	G	A	A	G	A	G	A	G	G	G	G	G
SNP_1_7370991	A/G	1	7370991	+	NA	NA	NA	NA	NA	NA	A	G	A	A	A	A	A	A	A	A	A	A	A	G	A	A	A	A	A	A	A	A	A	G	G	A	A	A	G	G	A	G	A	G	A	A	A	A	A
SNP_1_7371125	C/T	1	7371125	+	NA	NA	NA	NA	NA	NA	C	T	C	C	C	C	C	C	C	C	C	C	C	T	C	C	C	C	C	C	C	C	C	T	T	C	C	C	T	T	C	T	C	T	C	C	C	C	C
SNP_1_7371547	/	1	7371547	+	NA	NA	NA	NA	NA	NA	C	C	N	C	N	C	C	C	C	C	N	C	C	C	N	N	C	C	C	C	C	C	C	C	C	C	C	N	C	C	C	C	C	C	N	C	C	N	N
SNP_1_7371764	C/G	1	7371764	+	NA	NA	NA	NA	NA	NA	C	G	C	C	C	C	C	C	C	C	C	C	C	G	C	C	C	C	C	C	C	C	C	G	G	C	C	C	G	G	C	G	C	G	C	C	C	C	C
SNP_1_7371869	T/G	1	7371869	+	NA	NA	NA	NA	NA	NA	T	N	G	T	G	T	T	T	T	T	G	G	T	N	G	G	T	T	T	T	T	T	G	G	N	T	T	G	N	N	T	G	T	N	G	T	G	G	G
SNP_1_7386926	G/A	1	7386926	+	NA	NA	NA	NA	NA	NA	G	N	G	G	G	G	G	G	G	G	G	G	G	A	G	G	G	G	G	G	G	G	G	N	N	G	G	G	N	N	G	N	G	A	G	G	G	G	G
SNP_1_7388909	G/A	1	7388909	+	NA	NA	NA	NA	NA	NA	G	A	G	G	G	G	G	G	G	G	G	G	G	A	G	G	G	G	G	G	G	G	G	A	A	G	G	G	A	A	G	A	G	A	G	G	G	G	G
SNP_1_7391747	C/G	1	7391747	+	NA	NA	NA	NA	NA	NA	C	G	N	C	C	C	C	N	C	C	C	C	N	G	C	C	C	C	C	N	N	N	C	G	G	C	C	C	G	G	N	G	C	G	N	C	C	C	N
SNP_1_7391926	G/A	1	7391926	+	NA	NA	NA	NA	NA	NA	G	A	G	N	N	G	G	G	G	G	G	G	N	A	G	N	G	G	G	N	N	N	G	A	A	G	G	N	A	A	N	A	G	A	N	G	G	G	N
SNP_1_7392085	C/T	1	7392085	+	NA	NA	NA	NA	NA	NA	C	N	T	C	T	C	C	C	C	C	T	N	C	N	N	T	C	C	C	C	C	C	C	C	N	C	C	T	N	C	C	C	C	C	T	C	C	T	T
SNP_1_7392773	G/C	1	7392773	+	NA	NA	NA	NA	NA	NA	G	C	G	G	G	G	G	N	G	G	G	G	G	N	G	G	G	G	G	G	G	G	G	C	N	G	G	G	C	C	G	C	G	N	G	G	G	G	G
SNP_1_7393423	A/G	1	7393423	+	NA	NA	NA	NA	NA	NA	A	G	A	A	A	A	A	N	A	A	A	A	A	G	A	A	A	A	A	A	A	A	A	G	G	A	A	A	G	N	A	G	A	N	N	A	A	A	A
SNP_1_7393441	T/G	1	7393441	+	NA	NA	NA	NA	NA	NA	T	G	G	G	N	T	T	N	T	G	T	T	G	G	T	G	N	T	N	G	G	G	T	G	G	T	T	G	G	G	G	G	G	G	N	G	T	T	G
SNP_1_7393993	G/A	1	7393993	+	NA	NA	NA	NA	NA	NA	G	N	G	N	G	G	G	G	G	G	G	G	G	A	G	G	G	G	G	G	G	G	G	A	N	G	G	G	A	A	G	A	G	A	G	G	G	G	G
SNP_1_7394087	A/C	1	7394087	+	NA	NA	NA	NA	NA	NA	N	C	A	N	N	N	A	A	A	N	A	A	C	C	A	A	N	A	A	N	N	C	A	C	C	A	A	N	C	C	N	C	A	C	N	A	A	A	N
SNP_1_7394143	T/A	1	7394143	+	NA	NA	NA	NA	NA	NA	T	T	T	T	T	A	N	T	T	T	T	T	T	T	T	T	A	T	T	N	T	N	T	T	T	T	T	T	T	T	T	T	T	T	T	T	T	T	T
SNP_1_7403768	C/T	1	7403768	+	NA	NA	NA	NA	NA	NA	C	C	N	C	T	C	C	C	C	C	T	C	C	C	N	T	C	C	C	C	C	C	C	C	C	C	C	T	C	C	C	C	C	C	T	C	C	T	T
SNP_1_7403960	G/A	1	7403960	+	NA	NA	NA	NA	NA	NA	G	A	A	G	A	G	G	G	G	G	A	A	G	A	A	A	G	G	G	G	G	G	A	A	A	G	G	A	A	A	G	A	G	A	A	G	A	A	A
SNP_1_7404723	C/A	1	7404723	+	NA	NA	NA	NA	NA	NA	C	C	N	C	N	C	C	C	C	C	N	N	C	C	N	N	C	C	C	C	C	C	N	C	C	C	C	N	C	C	C	C	C	C	N	C	N	N	N
SNP_1_7405843	C/G	1	7405843	+	NA	NA	NA	NA	NA	NA	C	G	G	C	G	C	C	C	C	C	G	G	C	G	G	G	C	C	C	C	C	C	G	G	G	C	C	G	G	G	C	G	C	G	G	C	G	G	G
SNP_1_7405969	G/A	1	7405969	+	NA	NA	NA	NA	NA	NA	G	A	G	G	G	G	G	N	G	G	G	G	G	A	G	G	G	G	G	G	G	G	G	A	A	G	G	G	A	A	G	A	G	N	G	G	G	G	G
SNP_1_7406108	T/A	1	7406108	+	NA	NA	NA	NA	NA	NA	T	T	T	A	T	A	A	T	T	A	T	T	A	T	T	T	A	T	T	A	T	A	T	T	T	T	T	T	T	T	T	T	A	T	T	A	T	T	T
SNP_1_7407390	G/A	1	7407390	+	NA	NA	NA	NA	NA	NA	G	G	A	G	A	G	G	G	G	G	A	A	G	G	A	A	G	G	G	G	G	G	A	G	G	G	G	A	G	G	G	G	G	G	A	G	A	A	A
SNP_1_7408351	T/C	1	7408351	+	NA	NA	NA	NA	NA	NA	T	C	C	T	C	T	T	N	T	T	C	N	T	C	C	C	T	T	T	T	T	T	N	C	C	T	T	C	C	C	T	C	T	C	C	T	N	C	C
SNP_1_7409412	G/A	1	7409412	+	NA	NA	NA	NA	NA	NA	G	A	A	G	A	G	G	G	N	N	A	A	G	A	A	A	G	G	G	G	G	G	A	A	A	G	G	A	A	A	G	A	G	A	A	G	A	N	A
SNP_1_7409650	T/A	1	7409650	+	NA	NA	NA	NA	NA	NA	T	T	A	T	A	T	T	T	T	T	A	T	T	T	A	A	T	T	T	T	T	T	T	T	T	T	T	A	T	T	T	T	T	T	A	T	T	A	A
SNP_1_7410048	G/C	1	7410048	+	NA	NA	NA	NA	NA	NA	G	G	C	G	C	G	G	G	G	G	C	G	G	G	C	C	G	G	G	G	G	G	G	G	G	G	G	C	G	G	G	G	G	G	C	G	G	C	C
SNP_1_7410069	G/A	1	7410069	+	NA	NA	NA	NA	NA	NA	G	G	A	G	A	G	G	G	G	G	A	G	G	G	A	A	G	G	G	G	G	G	G	G	G	G	G	A	G	G	G	G	G	G	A	G	G	A	A
SNP_1_7411375	G/A	1	7411375	+	NA	NA	NA	NA	NA	NA	N	A	A	G	A	G	G	G	A	G	A	A	G	A	A	A	G	N	G	G	G	G	A	N	A	G	G	A	N	A	G	A	G	N	N	G	A	A	N
SNP_1_7411395	C/T	1	7411395	+	NA	NA	NA	NA	NA	NA	C	C	T	C	T	C	C	C	C	C	T	C	C	C	T	T	C	C	C	C	C	C	C	C	C	C	C	T	C	C	C	C	C	C	T	C	C	N	T
SNP_1_7411442	G/T	1	7411442	+	NA	NA	NA	NA	NA	NA	G	G	G	G	G	G	G	G	G	G	G	T	G	G	G	G	G	G	G	G	G	G	N	G	G	G	G	G	G	G	G	G	G	G	G	G	T	G	G
SNP_1_7420797	A/C	1	7420797	+	NA	NA	NA	NA	NA	NA	A	C	C	A	C	A	A	A	A	A	C	C	A	C	C	C	A	A	A	A	A	A	C	C	C	A	A	C	C	C	A	C	A	C	C	A	C	C	C
SNP_1_7420828	C/A	1	7420828	+	NA	NA	NA	NA	NA	NA	C	C	C	C	C	C	C	C	C	C	C	A	C	C	C	C	C	C	C	C	C	C	A	C	C	C	C	C	C	C	C	C	C	C	C	C	N	C	C
SNP_1_7422127	T/G	1	7422127	+	NA	NA	NA	NA	NA	NA	T	G	G	T	G	T	T	T	T	T	G	G	T	G	G	G	T	T	T	T	T	T	G	G	G	T	T	G	G	G	T	G	T	G	G	T	G	G	G
SNP_1_7422457	C/T	1	7422457	+	NA	NA	NA	NA	NA	NA	C	C	T	C	T	C	C	C	C	C	T	C	C	C	T	T	C	C	C	C	C	C	C	C	C	C	C	T	C	C	C	C	C	C	T	C	C	T	T
SNP_1_7422503	C/T	1	7422503	+	NA	NA	NA	NA	NA	NA	C	T	C	C	C	C	C	C	C	C	C	N	C	T	C	C	C	C	C	C	C	C	T	T	T	C	C	C	T	T	C	T	C	T	C	C	T	C	C
SNP_1_7422652	C/T	1	7422652	+	NA	NA	NA	NA	NA	NA	C	C	C	C	C	C	C	C	C	C	C	T	C	C	C	C	C	C	C	C	C	C	T	C	C	C	C	C	C	C	C	C	C	C	C	C	T	C	C
SNP_1_7422775	C/A	1	7422775	+	NA	NA	NA	NA	NA	NA	C	A	A	C	A	C	C	C	C	C	A	N	C	A	A	A	C	C	C	C	C	C	N	A	A	C	C	A	A	A	C	A	C	A	A	C	N	A	A
SNP_1_7422796	A/T	1	7422796	+	NA	NA	NA	NA	NA	NA	A	A	T	A	T	A	A	A	A	A	T	N	A	A	T	T	A	A	A	A	A	A	N	A	A	A	A	T	A	A	A	A	A	A	T	A	N	T	T
SNP_1_7424197	C/A	1	7424197	+	NA	NA	NA	NA	NA	NA	C	C	A	C	A	C	C	C	C	C	A	C	C	C	A	A	C	C	C	C	C	C	C	C	C	C	C	A	C	C	C	C	C	C	A	C	C	A	A
SNP_1_7424230	C/T	1	7424230	+	NA	NA	NA	NA	NA	NA	C	T	T	C	T	C	C	C	C	C	T	T	C	T	T	T	C	C	C	C	C	C	T	T	T	C	C	T	T	T	C	T	C	T	T	C	T	T	T
SNP_1_7424623	G/A	1	7424623	+	NA	NA	NA	NA	NA	NA	G	A	A	G	A	G	G	G	G	G	A	A	G	A	A	A	G	G	G	G	G	G	A	A	A	G	G	A	A	A	G	A	G	A	A	G	A	A	A
SNP_1_7424751	A/C	1	7424751	+	NA	NA	NA	NA	NA	NA	A	C	A	A	A	A	A	A	A	A	A	A	A	C	A	A	A	A	A	A	A	A	A	C	C	A	A	A	C	C	A	C	A	C	A	A	A	A	A
SNP_1_7424935	T/C	1	7424935	+	NA	NA	NA	NA	NA	NA	T	C	T	T	T	T	T	N	T	T	T	N	T	C	T	T	T	T	T	T	T	T	N	C	C	T	T	T	C	C	T	C	T	C	T	T	N	T	T
SNP_1_7425061	A/C	1	7425061	+	NA	NA	NA	NA	NA	NA	A	A	C	A	C	A	A	A	A	A	C	A	A	A	C	C	A	A	A	A	A	A	A	A	A	A	A	C	A	A	A	A	A	A	C	A	A	C	C
SNP_1_7425196	A/G	1	7425196	+	NA	NA	NA	NA	NA	NA	A	G	G	A	G	A	A	A	A	A	G	G	A	G	G	G	A	A	A	A	A	A	G	G	G	A	A	G	G	G	A	G	A	N	G	A	G	G	G
SNP_1_7426472	G/A	1	7426472	+	NA	NA	NA	NA	NA	NA	G	G	G	G	G	G	G	G	G	G	G	G	G	G	G	G	G	G	A	G	A	G	G	G	G	G	G	G	G	G	G	G	G	G	G	G	G	G	G
SNP_1_7428285	T/C	1	7428285	+	NA	NA	NA	NA	NA	NA	T	C	C	T	N	T	T	T	T	T	C	C	T	C	N	N	T	T	T	T	T	T	C	C	C	T	T	C	C	C	T	C	T	C	N	T	C	C	C
SNP_1_7438029	T/C	1	7438029	+	NA	NA	NA	NA	NA	NA	T	C	T	T	T	T	T	T	T	T	T	T	T	C	T	T	T	T	T	T	T	T	T	C	C	T	T	T	C	C	T	T	T	C	T	T	T	T	T
SNP_1_7439083	C/T	1	7439083	+	NA	NA	NA	NA	NA	NA	C	T	T	C	T	N	C	C	C	C	T	C	C	N	T	T	C	C	C	C	C	C	C	T	T	C	C	T	T	T	C	T	C	N	T	C	C	T	T
SNP_1_7439349	A/G	1	7439349	+	NA	NA	NA	NA	NA	NA	A	A	G	A	G	A	A	A	A	A	G	G	A	A	G	G	A	A	A	A	A	A	G	A	A	A	A	G	A	A	A	G	A	A	G	A	G	G	G
SNP_1_7439511	T/A	1	7439511	+	NA	NA	NA	NA	NA	NA	T	T	A	T	A	T	T	T	T	T	A	T	T	T	A	A	T	T	T	T	T	T	T	T	T	T	T	A	T	T	T	A	T	T	A	T	T	A	A
SNP_1_7439725	A/G	1	7439725	+	NA	NA	NA	NA	NA	NA	A	A	G	A	G	A	A	A	A	A	G	A	A	A	G	G	A	A	A	A	A	A	A	A	A	A	A	G	A	A	A	G	A	A	G	A	A	G	G
SNP_1_7439921	C/T	1	7439921	+	NA	NA	NA	NA	NA	NA	C	C	T	C	T	C	C	C	C	C	T	C	C	C	T	T	C	C	C	C	C	C	C	C	C	C	C	T	C	C	C	T	C	C	T	C	C	T	T
SNP_1_7440043	A/G	1	7440043	+	NA	NA	NA	NA	NA	NA	A	A	G	A	G	A	A	N	A	A	G	G	A	A	G	G	A	A	A	A	A	A	G	A	A	A	A	G	A	A	A	G	A	A	G	A	G	G	G
SNP_1_7441359	A/G	1	7441359	+	NA	NA	NA	NA	NA	NA	A	G	A	A	A	A	A	A	A	A	A	A	A	G	A	A	A	A	A	A	A	A	A	G	G	A	A	A	G	G	A	A	A	G	A	A	A	A	A
SNP_1_7441440	G/A	1	7441440	+	NA	NA	NA	NA	NA	NA	G	G	A	G	A	G	G	G	G	G	A	G	G	G	A	A	G	G	G	G	G	G	G	G	G	G	G	A	G	G	G	A	G	G	A	G	G	A	A
SNP_1_7441485	T/C	1	7441485	+	NA	NA	NA	NA	NA	NA	T	C	T	T	T	T	T	T	T	T	T	T	T	C	T	T	T	T	T	T	T	T	T	C	C	T	T	T	C	C	T	T	T	C	T	T	T	T	T
SNP_1_7441819	C/G	1	7441819	+	NA	NA	NA	NA	NA	NA	C	G	C	C	C	C	C	C	C	C	C	C	C	G	C	C	C	C	C	C	C	C	C	G	G	C	C	C	G	G	C	C	C	G	C	C	C	C	C
SNP_1_7442254	C/G	1	7442254	+	NA	NA	NA	NA	NA	NA	C	G	C	C	C	C	C	C	C	C	C	C	C	N	C	C	C	C	C	C	C	C	C	N	G	C	C	C	N	N	C	C	C	N	C	C	C	C	C
SNP_1_7442815	G/A	1	7442815	+	NA	NA	NA	NA	NA	NA	G	G	A	G	A	G	G	G	G	G	A	G	G	G	A	A	G	G	G	G	G	G	G	G	G	G	G	A	G	G	G	A	G	G	A	G	G	A	A
SNP_1_7442930	A/G	1	7442930	+	NA	NA	NA	NA	NA	NA	A	G	G	A	G	A	A	A	A	A	G	G	A	G	G	G	A	A	A	A	A	A	G	G	G	A	A	G	G	G	A	G	A	G	G	A	G	G	G
SNP_1_7442996	G/C	1	7442996	+	NA	NA	NA	NA	NA	NA	G	C	N	G	N	G	G	G	G	G	C	C	G	C	N	C	G	G	G	G	G	G	C	C	C	G	G	C	C	C	G	N	G	C	N	G	C	C	N
SNP_1_7443168	C/T	1	7443168	+	NA	NA	NA	NA	NA	NA	C	T	C	C	C	C	C	C	C	C	C	C	C	T	C	C	C	C	C	C	C	C	C	T	T	C	C	C	T	T	C	C	C	T	C	C	C	C	C
SNP_1_7443192	C/G	1	7443192	+	NA	NA	NA	NA	NA	NA	C	C	G	C	G	C	C	C	C	C	G	C	C	C	G	G	C	C	C	C	C	C	C	C	C	C	C	G	C	C	C	G	C	C	G	C	C	G	G
SNP_1_7443835	G/A	1	7443835	+	NA	NA	NA	NA	NA	NA	G	A	G	G	G	G	G	G	G	G	G	G	G	A	G	G	G	G	G	G	G	G	G	A	A	G	G	G	A	A	G	G	G	A	G	G	G	G	G
SNP_1_7443892	T/C	1	7443892	+	NA	NA	NA	NA	NA	NA	T	C	C	T	C	T	T	T	T	T	C	C	T	C	C	C	T	T	T	T	T	T	C	C	C	T	T	C	C	C	T	C	T	C	C	T	C	C	C
SNP_1_7444031	A/G	1	7444031	+	NA	NA	NA	NA	NA	NA	A	G	G	A	N	A	A	A	A	A	N	G	A	G	N	N	A	A	A	A	A	A	G	G	G	A	A	N	G	G	A	G	A	G	N	A	N	G	G
SNP_1_7444450	G/A	1	7444450	+	NA	NA	NA	NA	NA	NA	G	N	G	G	G	G	G	G	G	G	G	G	G	A	G	G	G	G	G	G	G	G	G	A	A	G	G	G	A	A	G	G	G	N	G	G	G	G	G
SNP_1_7444578	G/A	1	7444578	+	NA	NA	NA	NA	NA	NA	G	G	A	G	A	G	G	G	G	G	A	G	G	G	A	A	G	G	G	G	G	G	G	G	G	G	G	A	G	G	G	A	G	G	A	G	G	A	A
SNP_1_7444654	T/C	1	7444654	+	NA	NA	NA	NA	NA	NA	T	C	C	T	C	T	T	T	T	T	C	C	T	C	C	C	T	T	T	T	T	T	C	C	C	T	T	C	C	C	T	C	T	C	C	T	C	C	C
SNP_1_7444726	G/A	1	7444726	+	NA	NA	NA	NA	NA	NA	G	A	G	G	G	G	G	G	G	G	G	G	G	A	G	G	G	G	G	G	G	G	G	A	A	G	G	G	A	A	G	G	G	A	G	G	G	G	G
SNP_1_7444781	T/C	1	7444781	+	NA	NA	NA	NA	NA	NA	T	C	C	T	C	T	T	T	T	T	C	C	T	C	C	C	T	T	T	T	T	T	C	C	C	T	T	C	C	C	T	C	T	C	C	T	C	C	C
SNP_1_7444942	C/T	1	7444942	+	NA	NA	NA	NA	NA	NA	C	T	T	C	T	C	C	C	C	C	T	T	C	T	T	T	C	C	C	C	C	C	T	T	T	C	C	T	T	T	C	T	C	T	T	C	T	T	T
SNP_1_7444964	T/C	1	7444964	+	NA	NA	NA	NA	NA	NA	T	C	C	T	C	T	T	T	T	T	C	C	T	C	C	C	T	T	T	T	T	T	C	C	C	T	T	C	C	C	T	C	T	C	C	T	C	C	C
SNP_1_7444991	G/A	1	7444991	+	NA	NA	NA	NA	NA	NA	G	A	G	G	G	G	G	G	G	G	G	G	G	A	G	G	G	G	G	G	G	G	G	A	A	G	G	G	A	A	G	G	G	A	G	G	G	G	G
SNP_1_7445064	A/T	1	7445064	+	NA	NA	NA	NA	NA	NA	A	T	T	A	T	A	A	A	A	A	T	T	A	T	T	T	A	A	A	A	A	A	T	T	T	A	A	T	T	T	A	T	A	T	T	A	T	T	T
SNP_1_7445238	G/C	1	7445238	+	NA	NA	NA	NA	NA	NA	G	C	C	G	C	G	G	G	G	G	C	C	G	C	C	C	G	G	G	G	G	G	C	C	C	G	G	C	C	C	G	C	G	C	C	G	N	C	C
SNP_1_7445257	T/C	1	7445257	+	NA	NA	NA	NA	NA	NA	T	C	C	T	C	T	T	N	T	T	C	C	T	C	C	C	T	T	T	T	T	T	C	C	C	T	T	C	C	C	T	C	T	C	C	T	C	C	C
SNP_1_7445574	T/C	1	7445574	+	NA	NA	NA	NA	NA	NA	T	T	C	T	C	T	T	N	T	T	C	N	T	T	C	C	T	T	T	T	T	T	N	T	T	T	T	C	T	T	T	C	T	T	C	T	N	C	C
SNP_1_7446193	C/A	1	7446193	+	NA	NA	NA	NA	NA	NA	C	C	A	C	A	C	C	C	C	C	A	N	C	C	A	A	C	C	C	C	C	C	N	C	C	C	C	A	C	C	C	A	C	C	A	C	C	A	A
SNP_1_7446287	T/G	1	7446287	+	NA	NA	NA	NA	NA	NA	T	G	G	T	G	T	T	T	T	T	G	G	T	G	G	G	T	T	T	T	T	T	G	G	G	T	T	G	G	G	T	G	T	G	G	T	G	G	G
SNP_1_7446351	C/G	1	7446351	+	NA	NA	NA	NA	NA	NA	C	C	C	C	C	C	G	C	C	C	C	C	C	C	C	C	G	G	C	G	C	G	C	C	C	C	C	C	C	C	C	C	C	C	C	C	C	C	C
SNP_1_7456491	T/A	1	7456491	+	NA	NA	NA	NA	NA	NA	T	N	T	T	N	T	T	T	T	T	T	T	T	A	T	T	T	T	T	T	T	T	T	A	A	T	T	N	N	N	T	T	N	T	N	T	T	T	T
SNP_1_7457030	A/T	1	7457030	+	NA	NA	NA	NA	NA	NA	A	N	A	A	A	A	A	A	A	A	A	A	A	T	A	N	A	A	A	A	A	A	A	T	T	A	A	A	N	N	A	A	A	N	A	A	A	A	A
SNP_1_7457383	C/G	1	7457383	+	NA	NA	NA	NA	NA	NA	C	G	C	C	C	C	N	N	C	C	C	C	C	N	C	C	C	C	C	C	C	C	C	N	N	C	C	C	N	N	C	C	C	N	C	C	C	C	C
SNP_1_7458426	A/T	1	7458426	+	NA	NA	NA	NA	NA	NA	A	T	T	A	T	A	A	A	A	A	T	N	A	T	T	T	A	A	A	A	N	A	N	T	T	A	A	T	N	T	A	T	A	T	T	A	N	T	T
SNP_1_7459315	G/C	1	7459315	+	NA	NA	NA	NA	NA	NA	G	C	G	G	G	G	G	G	G	G	G	N	G	C	G	G	G	G	G	G	G	G	N	C	C	G	G	G	C	C	G	G	G	C	G	G	N	G	G
SNP_1_7459734	G/A	1	7459734	+	NA	NA	NA	NA	NA	NA	G	A	G	G	G	G	G	G	G	G	G	G	G	A	G	G	G	G	G	G	G	G	G	A	A	G	G	G	A	A	G	G	G	A	G	G	G	G	G
SNP_1_7460045	C/G	1	7460045	+	NA	NA	NA	NA	NA	NA	C	G	C	C	C	C	C	C	C	C	C	C	C	G	C	C	C	C	C	C	C	C	N	G	G	C	C	C	G	G	C	C	C	N	C	C	N	C	C
SNP_1_7460215	G/A	1	7460215	+	NA	NA	NA	NA	NA	NA	G	A	A	G	A	G	G	N	G	G	A	A	G	A	A	A	G	G	G	G	G	G	A	A	A	G	G	A	A	A	G	A	G	N	A	G	A	A	A
SNP_1_7460310	A/G	1	7460310	+	NA	NA	NA	NA	NA	NA	A	G	G	A	G	A	A	A	A	A	G	G	A	G	G	G	A	A	N	A	A	A	G	G	G	A	A	G	G	G	A	G	A	G	G	A	G	G	G
SNP_1_7461485	T/C	1	7461485	+	NA	NA	NA	NA	NA	NA	T	C	T	T	T	T	T	T	T	T	T	T	T	C	T	T	T	T	T	T	T	T	T	C	C	T	T	T	C	C	T	T	T	N	T	T	T	T	T
SNP_1_7462149	A/G	1	7462149	+	NA	NA	NA	NA	NA	NA	A	G	G	A	G	A	A	A	A	A	G	G	A	G	G	G	A	A	A	A	A	A	G	G	G	A	A	G	G	G	A	G	A	G	G	A	G	G	G
SNP_1_7462201	C/T	1	7462201	+	NA	NA	NA	NA	NA	NA	C	C	N	C	N	C	C	C	C	C	N	T	C	C	N	N	C	C	C	C	C	C	T	C	C	C	C	N	C	C	C	N	C	C	N	C	T	C	N
SNP_1_7462568	A/C	1	7462568	+	NA	NA	NA	NA	NA	NA	A	A	A	A	A	A	A	A	A	A	A	C	A	A	A	A	A	A	A	A	A	A	C	A	A	A	A	N	A	A	A	A	A	A	A	A	C	A	A
SNP_1_7463356	G/C	1	7463356	+	NA	NA	NA	NA	NA	NA	G	G	G	G	G	G	G	N	G	G	G	C	G	G	G	G	G	G	G	G	G	G	C	G	G	G	G	G	G	G	G	G	G	N	G	G	C	G	G
SNP_1_7463780	G/C	1	7463780	+	NA	NA	NA	NA	NA	NA	G	G	G	G	G	G	G	G	G	G	G	C	G	G	G	G	G	G	G	G	G	G	C	G	G	G	G	G	G	G	G	G	G	N	G	G	C	G	G
SNP_1_7464139	G/A	1	7464139	+	NA	NA	NA	NA	NA	NA	G	G	G	G	G	G	G	G	G	G	G	A	G	G	G	G	G	G	G	G	G	G	A	G	G	G	G	G	G	G	G	G	G	G	G	G	A	G	G
SNP_1_7464173	G/A	1	7464173	+	NA	NA	NA	NA	NA	NA	A	G	G	G	G	G	G	G	G	N	G	G	G	G	G	G	G	G	G	G	G	G	G	G	G	A	G	G	G	G	A	G	G	G	G	G	G	G	G
SNP_1_7465166	C/A	1	7465166	+	NA	NA	NA	NA	NA	NA	C	A	C	C	C	C	C	C	C	C	C	A	C	A	C	C	C	C	C	C	C	C	A	A	A	C	C	C	A	A	C	C	C	A	C	C	A	C	C
SNP_1_7465244	G/C	1	7465244	+	NA	NA	NA	NA	NA	NA	G	G	N	G	C	G	G	G	G	G	N	G	G	G	C	N	G	G	G	G	G	G	G	G	G	G	G	N	G	G	G	N	G	G	N	G	G	N	N
SNP_1_7465280	G/A	1	7465280	+	NA	NA	NA	NA	NA	NA	G	A	N	G	G	G	G	G	G	G	N	A	G	A	G	N	G	G	G	G	G	G	A	A	A	G	G	N	A	A	G	G	G	A	N	G	A	N	N
SNP_1_7465355	C/T	1	7465355	+	NA	NA	NA	NA	NA	NA	C	C	C	C	C	C	C	C	C	C	C	T	C	C	C	C	C	C	C	C	C	C	T	C	C	C	C	C	C	C	C	C	C	C	C	C	T	C	C
SNP_1_7465499	A/G	1	7465499	+	NA	NA	NA	NA	NA	NA	A	G	G	A	G	N	A	N	A	A	N	G	A	G	G	G	A	A	A	A	N	A	G	G	G	A	N	G	G	G	A	G	A	N	G	A	G	G	G
SNP_1_7474871	C/A	1	7474871	+	NA	NA	NA	NA	NA	NA	C	C	C	C	C	C	C	C	C	C	C	A	C	C	C	C	C	C	C	C	C	C	A	C	C	C	C	C	C	C	C	C	C	C	C	C	A	C	C
SNP_1_7475221	G/A	1	7475221	+	NA	NA	NA	NA	NA	NA	G	A	G	G	G	G	G	G	G	G	G	G	G	A	G	G	G	G	G	G	G	G	G	A	A	G	G	G	A	A	G	G	G	A	G	G	G	G	G
SNP_1_7475770	G/A	1	7475770	+	NA	NA	NA	NA	NA	NA	G	G	A	G	A	G	G	G	G	N	A	G	G	G	N	A	G	G	G	G	G	G	G	G	G	G	G	A	G	G	G	N	G	G	N	G	G	N	N
SNP_1_7476101	T/C	1	7476101	+	NA	NA	NA	NA	NA	NA	T	C	N	T	C	T	T	T	T	T	N	C	T	C	C	C	T	T	T	T	T	T	C	C	C	T	T	N	C	C	T	N	T	N	C	T	C	N	C
SNP_1_7476371	C/T	1	7476371	+	NA	NA	NA	NA	NA	NA	C	N	C	C	C	C	C	C	C	C	C	N	C	T	C	C	N	C	C	C	C	C	N	T	N	C	C	C	N	T	C	C	C	C	C	C	N	C	C
SNP_1_7476695	T/C	1	7476695	+	NA	NA	NA	NA	NA	NA	T	T	T	T	T	T	T	T	T	T	T	C	T	T	T	T	T	T	T	T	T	T	C	T	T	T	T	T	T	T	T	T	T	T	T	T	C	T	T
SNP_1_7476826	T/C	1	7476826	+	NA	NA	NA	NA	NA	NA	T	C	C	T	C	T	T	T	T	T	C	N	T	C	C	C	T	T	T	T	T	T	N	C	C	T	T	C	C	C	T	C	T	C	C	T	N	C	C
SNP_1_7477004	A/T	1	7477004	+	NA	NA	NA	NA	NA	NA	A	T	A	A	A	A	A	A	A	A	A	A	A	T	A	A	A	A	A	A	A	A	A	T	T	A	A	A	T	T	A	A	A	N	A	A	A	A	A
SNP_1_7477136	G/A	1	7477136	+	NA	NA	NA	NA	NA	NA	G	G	G	G	G	G	G	G	G	G	G	A	G	G	G	G	G	G	G	G	G	G	A	G	G	G	G	G	G	G	G	G	G	G	G	G	A	G	G
SNP_1_7477282	A/G	1	7477282	+	NA	NA	NA	NA	NA	NA	A	G	A	A	A	A	A	A	A	A	A	A	A	G	A	A	A	A	A	A	A	A	A	G	G	A	A	A	G	G	A	A	A	G	A	A	A	A	A
SNP_1_7477299	A/G	1	7477299	+	NA	NA	NA	NA	NA	NA	A	A	G	A	G	A	A	N	A	A	G	A	A	A	G	G	A	A	A	A	A	A	A	A	A	A	A	G	A	A	A	G	A	A	G	A	A	G	G
SNP_1_7477527	A/G	1	7477527	+	NA	NA	NA	NA	NA	NA	A	A	G	A	G	A	A	A	A	A	G	A	A	A	G	G	A	A	A	A	A	A	A	A	A	A	A	G	A	A	A	G	A	A	G	A	A	G	G
SNP_1_7477693	A/C	1	7477693	+	NA	NA	NA	NA	NA	NA	A	C	C	A	C	A	A	A	A	A	C	C	A	C	C	C	A	A	A	A	A	A	C	C	C	A	A	C	C	C	A	C	A	C	C	A	C	C	C
SNP_1_7478130	G/A	1	7478130	+	NA	NA	NA	NA	NA	NA	G	A	A	G	A	G	G	G	G	G	A	A	G	A	A	A	G	G	G	G	G	G	A	A	A	G	G	A	A	A	G	A	G	A	A	G	A	A	A
SNP_1_7478585	T/C	1	7478585	+	NA	NA	NA	NA	NA	NA	T	C	C	T	C	T	T	T	T	T	C	C	T	C	C	C	T	T	T	T	T	T	C	C	C	T	T	C	C	C	T	C	T	C	C	T	C	C	C
SNP_1_7479046	A/G	1	7479046	+	NA	NA	NA	NA	NA	NA	A	G	G	A	G	A	A	A	A	A	G	N	A	G	G	G	A	A	A	A	A	A	G	G	G	A	A	G	G	G	A	G	A	N	G	A	G	G	G
SNP_1_7479325	T/C	1	7479325	+	NA	NA	NA	NA	NA	NA	T	T	C	T	C	T	T	T	T	T	C	T	T	T	C	C	T	T	T	T	T	T	T	T	T	T	T	C	T	T	T	C	T	T	C	T	T	C	C
SNP_1_7480450	C/T	1	7480450	+	NA	NA	NA	NA	NA	NA	C	C	T	C	T	C	C	C	C	C	T	C	C	C	T	T	C	C	C	C	C	C	C	C	C	C	C	T	C	C	C	T	C	C	T	C	C	T	T
SNP_1_7490222	C/T	1	7490222	+	NA	NA	NA	NA	NA	NA	C	T	C	C	C	C	C	C	C	C	C	C	C	T	C	C	C	C	C	C	C	C	C	T	T	C	C	C	T	T	C	C	C	T	C	C	C	C	C
SNP_1_7490466	C/T	1	7490466	+	NA	NA	NA	NA	NA	NA	C	T	C	C	C	C	C	C	C	C	C	C	C	T	C	C	C	C	C	C	C	C	C	T	T	C	C	C	N	T	C	C	C	N	C	C	C	C	C
SNP_1_7491237	T/C	1	7491237	+	NA	NA	NA	NA	NA	NA	T	C	N	T	N	T	T	T	T	T	N	T	T	C	N	T	T	T	T	T	T	T	T	C	C	T	T	N	C	C	T	N	T	N	T	T	T	N	T
SNP_1_7494564	G/A	1	7494564	+	NA	NA	NA	NA	NA	NA	G	G	G	G	G	G	G	G	G	G	G	G	G	G	G	G	A	N	G	A	G	A	G	G	G	G	G	G	G	G	G	G	G	G	G	G	G	G	G
SNP_1_7496023	T/C	1	7496023	+	NA	NA	NA	NA	NA	NA	T	C	C	T	C	T	T	T	T	T	C	C	T	C	C	C	T	T	T	T	T	T	C	C	C	T	T	C	C	C	T	C	T	C	C	T	C	C	C
SNP_1_7496080	C/T	1	7496080	+	NA	NA	NA	NA	NA	NA	C	C	C	T	C	T	C	C	C	T	C	C	T	C	C	C	C	C	C	C	C	C	C	C	C	C	C	C	C	C	C	C	T	C	C	T	C	C	C
SNP_1_7496172	C/A	1	7496172	+	NA	NA	NA	NA	NA	NA	C	C	A	C	A	C	C	C	C	C	A	C	C	C	A	A	C	C	C	C	C	C	C	C	C	C	C	A	C	C	C	A	C	C	A	C	C	A	A
SNP_1_7496509	G/A	1	7496509	+	NA	NA	NA	NA	NA	NA	G	A	G	G	G	G	G	G	G	G	G	G	G	A	G	G	G	G	G	G	G	G	G	A	N	G	G	G	A	A	G	G	G	A	G	G	G	G	G
SNP_1_7496599	T/C	1	7496599	+	NA	NA	NA	NA	NA	NA	T	C	T	T	T	T	T	T	T	T	T	T	T	C	T	T	T	T	T	T	T	T	T	C	C	T	T	T	C	C	T	T	T	C	T	T	T	T	T
SNP_1_7497563	A/G	1	7497563	+	NA	NA	NA	NA	NA	NA	A	G	A	A	A	A	A	A	A	A	A	A	A	G	A	A	A	A	A	A	A	A	A	G	G	A	A	A	G	G	A	A	A	G	A	A	A	A	A
SNP_1_7497596	C/T	1	7497596	+	NA	NA	NA	NA	NA	NA	C	T	C	C	C	C	C	C	C	C	C	C	C	T	C	C	C	C	C	C	C	C	C	N	T	C	C	C	T	T	C	C	C	T	C	C	C	N	C
SNP_1_7497929	T/C	1	7497929	+	NA	NA	NA	NA	NA	NA	T	C	C	T	C	T	T	T	T	T	C	C	T	C	C	C	T	T	T	T	T	T	C	C	C	T	T	C	C	C	T	C	T	C	C	T	C	C	C
SNP_1_7498153	A/G	1	7498153	+	NA	NA	NA	NA	NA	NA	A	G	G	A	G	A	A	A	A	A	G	G	A	G	G	G	A	A	A	A	A	A	G	G	G	A	A	G	G	G	A	G	A	G	G	A	G	G	G
SNP_1_7498515	T/C	1	7498515	+	NA	NA	NA	NA	NA	NA	T	C	T	T	T	T	T	N	T	T	T	T	T	C	T	T	T	T	T	T	T	T	T	C	C	T	T	T	C	C	T	T	T	C	T	T	T	T	T
SNP_1_7499190	A/G	1	7499190	+	NA	NA	NA	NA	NA	NA	A	A	G	A	N	A	A	A	A	A	G	A	A	A	G	G	A	A	A	A	A	A	A	A	A	A	A	N	A	A	A	N	A	N	G	A	A	G	N
SNP_1_7499237	A/G	1	7499237	+	NA	NA	NA	NA	NA	NA	A	G	A	A	N	A	A	A	A	A	N	A	A	G	N	A	A	A	A	A	A	A	A	G	G	A	A	N	G	G	A	N	A	G	A	A	A	A	N
SNP_1_7499255	A/G	1	7499255	+	NA	NA	NA	NA	NA	NA	A	G	N	A	N	A	A	A	A	A	N	A	A	G	N	N	A	A	A	A	A	A	A	G	G	A	A	N	G	G	A	N	A	G	N	A	A	N	N
SNP_1_7511549	A/C	1	7511549	+	NA	NA	NA	NA	NA	NA	A	C	C	N	C	A	N	N	A	A	C	C	A	C	C	C	A	A	A	A	A	A	C	C	C	A	A	C	C	C	N	C	A	C	C	A	C	C	C
SNP_1_7518079	A/T	1	7518079	+	NA	NA	NA	NA	NA	NA	A	T	T	A	N	N	N	A	A	A	N	A	A	T	T	T	A	A	A	A	A	A	A	T	T	A	A	N	T	N	A	T	A	N	N	A	N	N	T
SNP_1_7539086	T/C	1	7539086	+	NA	NA	NA	NA	NA	NA	T	C	T	T	T	T	T	T	T	T	T	T	T	C	T	T	T	T	T	T	T	T	T	C	C	T	T	T	C	C	T	T	T	C	T	T	T	T	T
SNP_1_7541245	A/G	1	7541245	+	NA	NA	NA	NA	NA	NA	A	G	A	A	N	A	A	A	A	A	A	A	A	G	N	A	A	A	A	A	A	A	A	G	G	A	A	N	G	G	A	N	A	G	N	A	A	N	N
SNP_1_7542837	A/C	1	7542837	+	NA	NA	NA	NA	NA	NA	A	C	C	A	C	A	A	A	A	A	C	A	A	C	C	C	A	A	A	A	A	A	A	C	C	A	A	C	C	C	A	C	A	C	C	A	A	C	C
SNP_1_7545139	G/A	1	7545139	+	NA	NA	NA	NA	NA	NA	G	A	A	G	A	G	G	G	G	G	A	G	G	A	A	A	G	G	G	G	G	G	G	A	A	G	N	A	A	A	G	A	G	A	A	G	G	A	A
SNP_1_7545416	C/T	1	7545416	+	NA	NA	NA	NA	NA	NA	T	C	N	C	C	C	C	N	T	C	C	T	C	C	C	C	C	C	C	C	C	C	N	C	C	N	T	C	C	C	N	C	T	C	C	C	N	C	C
SNP_1_7572554	C/T	1	7572554	+	NA	NA	NA	NA	NA	NA	C	T	T	C	T	C	C	C	C	C	T	T	C	T	T	T	C	C	C	C	C	C	C	T	T	C	C	T	T	T	C	T	C	T	T	C	C	T	T
SNP_1_7573387	C/T	1	7573387	+	NA	NA	NA	NA	NA	NA	N	C	T	C	C	C	C	C	N	C	N	C	C	C	T	T	C	C	C	C	C	C	C	N	C	C	C	C	C	C	C	T	C	C	T	C	C	T	T
SNP_1_7573734	T/C	1	7573734	+	NA	NA	NA	NA	NA	NA	T	C	C	T	C	T	T	T	T	T	C	T	T	C	C	C	T	T	T	T	T	T	T	C	C	T	T	C	C	C	T	C	T	C	C	T	T	C	C
SNP_1_7574125	A/G	1	7574125	+	NA	NA	NA	NA	NA	NA	A	A	G	A	A	A	A	A	A	A	G	A	A	A	G	G	A	A	A	A	A	A	A	A	A	A	A	A	A	A	A	G	A	A	G	A	A	G	G
SNP_1_7575012	T/G	1	7575012	+	NA	NA	NA	NA	NA	NA	T	G	G	T	G	T	T	T	T	T	G	T	T	G	G	G	T	T	T	T	T	T	T	T	G	T	T	G	G	G	T	G	T	G	G	T	T	G	G
SNP_1_7576832	G/T	1	7576832	+	NA	NA	NA	NA	NA	NA	G	G	G	T	G	T	T	G	G	T	G	G	T	G	G	G	T	T	T	T	T	T	T	G	G	G	G	G	G	G	G	G	G	G	G	T	T	G	G
SNP_1_7577372	C/T	1	7577372	+	NA	NA	NA	NA	NA	NA	T	C	C	C	C	C	C	T	T	C	C	T	C	C	C	C	C	C	C	C	C	C	C	C	C	T	T	C	C	C	T	C	T	C	C	C	C	C	C
SNP_1_7579406	A/C	1	7579406	+	NA	NA	NA	NA	NA	NA	A	N	A	A	A	A	A	A	A	A	A	A	A	C	A	A	A	A	A	A	A	A	A	A	C	A	A	A	C	C	A	A	A	C	A	A	A	A	A
SNP_1_7617585	G/A	1	7617585	+	NA	NA	NA	NA	NA	NA	G	G	G	G	A	G	G	G	G	G	G	G	G	G	G	G	G	G	G	G	G	G	G	A	G	G	G	A	G	G	G	G	G	G	G	G	G	G	G
SNP_1_7624402	T/G	1	7624402	+	NA	NA	NA	NA	NA	NA	T	T	T	T	G	T	T	T	T	T	T	T	T	T	T	T	T	T	T	T	T	T	T	G	T	T	T	G	T	T	T	T	T	T	T	T	T	T	T
SNP_1_7663499	C/T	1	7663499	+	NA	NA	NA	NA	NA	NA	C	T	C	C	C	C	C	C	C	C	C	C	C	N	C	C	C	C	C	C	C	C	C	C	T	C	C	C	T	T	C	C	C	T	C	C	C	C	C
SNP_1_7666553	C/T	1	7666553	+	NA	NA	NA	NA	NA	NA	C	C	T	C	C	C	C	C	C	C	T	C	C	C	T	T	C	C	C	C	C	C	C	C	C	C	C	C	C	C	C	T	C	C	T	C	C	T	T
SNP_1_7672188	C/T	1	7672188	+	NA	NA	NA	NA	NA	NA	C	T	T	C	C	C	C	C	C	C	T	C	C	T	T	T	C	C	C	C	C	C	C	C	T	C	C	C	T	T	C	T	C	T	T	C	C	T	T
SNP_1_7679118	T/C	1	7679118	+	NA	NA	NA	NA	NA	NA	T	C	C	T	C	T	T	T	T	T	C	T	T	C	C	C	T	T	T	T	T	T	T	C	C	T	T	C	C	C	T	C	T	C	C	T	T	C	C
SNP_1_7683066	A/G	1	7683066	+	NA	NA	NA	NA	NA	NA	A	A	G	A	A	A	A	A	A	A	G	A	A	A	G	G	A	A	A	A	A	A	A	A	A	A	A	A	A	A	A	G	A	A	G	A	A	G	G
SNP_1_7684559	A/G	1	7684559	+	NA	NA	NA	NA	NA	NA	A	A	A	A	A	A	G	A	G	A	A	G	A	A	A	A	G	G	G	G	G	G	G	A	A	A	A	A	A	A	A	A	G	A	A	A	G	A	A
SNP_1_7686212	T/C	1	7686212	+	NA	NA	NA	NA	NA	NA	T	C	C	T	C	T	T	T	T	T	C	T	T	C	C	C	T	T	T	T	T	T	T	C	C	T	T	C	C	C	T	C	T	C	C	T	T	C	C
SNP_1_7690251	T/C	1	7690251	+	NA	NA	NA	NA	NA	NA	T	T	C	T	T	T	N	T	T	T	N	T	T	T	C	C	T	T	T	T	T	T	T	T	T	T	T	T	T	T	T	C	T	T	N	T	T	C	N
SNP_1_7707575	T/C	1	7707575	+	NA	NA	NA	NA	NA	NA	T	N	C	T	C	T	T	T	T	T	C	T	T	N	C	C	T	T	T	T	T	T	T	C	N	T	T	C	N	N	T	C	T	N	C	T	T	C	C
SNP_1_7708360	T/C	1	7708360	+	NA	NA	NA	NA	NA	NA	T	C	C	T	C	T	T	T	T	T	C	T	T	C	C	C	T	T	T	T	T	T	T	C	C	T	T	C	C	C	T	C	T	N	C	T	T	C	C
SNP_1_7724835	C/T	1	7724835	+	NA	NA	NA	NA	NA	NA	C	C	T	C	T	C	C	C	C	C	T	C	C	C	N	T	C	C	C	C	C	C	C	C	C	C	C	T	C	C	C	T	C	C	T	C	C	T	T
SNP_1_7726152	T/G	1	7726152	+	NA	NA	NA	NA	NA	NA	T	G	T	T	T	T	T	T	T	T	T	T	T	G	T	T	T	T	T	T	T	T	T	G	G	T	T	T	G	G	T	T	T	G	T	T	T	T	T
SNP_1_7726368	T/C	1	7726368	+	NA	NA	NA	NA	NA	NA	T	C	C	T	C	T	T	T	T	T	C	T	T	C	C	C	T	T	T	T	T	T	T	C	C	T	T	C	C	C	T	C	T	C	C	T	T	C	C
SNP_1_7739829	A/G	1	7739829	+	NA	NA	NA	NA	NA	NA	A	A	G	A	A	A	A	A	A	A	G	A	A	A	G	G	A	A	A	A	A	A	A	A	A	A	A	G	A	A	A	G	A	A	G	A	A	G	G
SNP_1_7740681	G/A	1	7740681	+	NA	NA	NA	NA	NA	NA	A	G	G	G	A	G	G	A	A	G	G	G	G	G	G	G	G	G	G	G	G	G	G	G	G	A	A	G	G	G	A	G	A	G	G	G	G	G	G
SNP_1_7741155	C/T	1	7741155	+	NA	NA	NA	NA	NA	NA	C	C	T	C	C	C	C	C	C	C	T	C	C	C	T	T	C	C	C	C	C	C	C	C	C	C	C	T	C	C	C	T	C	C	T	C	C	T	T
SNP_1_7743665	C/G	1	7743665	+	NA	NA	NA	NA	NA	NA	C	G	G	C	C	C	C	C	C	C	G	C	C	G	G	G	C	C	C	C	C	C	C	G	G	C	C	G	G	G	C	G	C	G	G	C	C	G	G
SNP_1_7745435	T/C	1	7745435	+	NA	NA	NA	NA	NA	NA	T	C	C	T	T	T	T	T	T	T	C	T	T	C	C	C	T	T	T	T	T	T	T	C	C	T	T	C	C	C	T	C	T	C	C	T	T	C	C
SNP_1_7773236	G/A	1	7773236	+	NA	NA	NA	NA	NA	NA	G	G	G	A	G	A	A	G	G	A	G	A	A	G	G	G	A	A	A	A	A	A	A	G	G	G	G	G	G	G	G	G	G	G	G	A	A	G	G
SNP_1_7779381	G/A	1	7779381	+	NA	NA	NA	NA	NA	NA	G	A	A	G	G	G	G	G	G	G	A	G	G	A	A	A	G	G	G	G	G	G	G	A	A	G	G	A	N	A	G	A	G	A	A	G	G	A	A
SNP_1_7802446	G/A	1	7802446	+	NA	NA	NA	NA	NA	NA	G	G	A	G	G	G	G	G	G	G	A	G	G	G	A	A	G	G	G	G	G	G	G	G	G	G	G	A	G	G	G	A	G	G	A	G	G	A	A
SNP_1_7802505	G/T	1	7802505	+	NA	NA	NA	NA	NA	NA	G	T	G	G	G	G	G	G	G	G	G	G	G	T	G	G	G	G	G	G	G	G	G	T	T	G	G	G	T	T	G	G	G	T	G	G	G	G	G
SNP_1_7804821	C/T	1	7804821	+	NA	NA	NA	NA	NA	NA	T	C	C	C	T	C	C	T	T	C	C	C	C	C	C	C	C	C	C	C	C	C	C	C	C	T	T	C	C	C	T	C	T	C	C	C	C	C	C
SNP_1_7805928	T/C	1	7805928	+	NA	NA	NA	NA	NA	NA	T	T	C	T	T	T	T	T	T	T	C	T	T	T	C	C	T	T	T	T	T	T	T	T	T	T	T	C	T	T	T	C	T	T	C	T	T	C	C
SNP_1_7806191	A/G	1	7806191	+	NA	NA	NA	NA	NA	NA	A	G	G	A	A	A	A	A	A	A	G	A	A	G	G	G	A	A	A	A	A	A	A	G	G	A	A	G	G	G	A	G	A	G	G	A	A	G	G
SNP_1_7807177	G/A	1	7807177	+	NA	NA	NA	NA	NA	NA	G	A	G	G	G	G	G	G	G	G	G	G	G	A	G	G	G	G	G	G	G	G	G	A	A	G	G	G	A	A	G	G	G	A	G	G	G	G	G
SNP_1_7853101	A/G	1	7853101	+	NA	NA	NA	NA	NA	NA	A	G	G	A	A	A	A	A	A	A	G	A	A	G	G	G	A	A	A	A	A	A	A	G	G	A	A	G	A	A	A	G	A	G	G	A	A	G	G
SNP_1_7855231	G/A	1	7855231	+	NA	NA	NA	NA	NA	NA	G	A	A	G	G	G	G	G	G	G	A	G	G	A	A	A	G	G	G	G	G	G	G	A	A	G	G	A	G	G	G	A	G	A	A	G	G	A	A
SNP_1_7856552	T/C	1	7856552	+	NA	NA	NA	NA	NA	NA	T	T	C	T	T	T	N	T	T	T	C	T	T	T	C	C	T	T	T	T	T	T	T	T	T	T	T	C	T	T	T	C	T	T	C	T	T	C	C
SNP_1_7861079	G/C	1	7861079	+	NA	NA	NA	NA	NA	NA	G	C	G	G	G	G	G	G	G	G	G	G	G	C	G	G	G	G	G	G	G	G	G	C	C	G	G	G	G	G	G	G	G	N	G	G	G	G	G
SNP_1_7861410	C/T	1	7861410	+	NA	NA	NA	NA	NA	NA	C	C	T	C	C	C	C	C	C	C	T	C	C	C	T	T	C	C	C	C	C	C	C	C	C	C	C	T	C	C	C	T	C	C	T	C	C	N	T
SNP_1_7895059	G/A	1	7895059	+	NA	NA	NA	NA	NA	NA	G	A	A	G	G	G	G	G	G	G	A	G	G	A	A	A	G	G	G	G	G	G	G	N	A	G	G	A	G	G	G	A	G	A	A	G	G	A	A
SNP_1_7896886	C/T	1	7896886	+	NA	NA	NA	NA	NA	NA	C	T	C	C	C	C	C	C	C	C	C	C	C	T	C	C	C	C	C	C	C	C	C	T	T	C	C	C	C	C	C	C	C	T	C	C	C	C	C
SNP_1_7897895	C/T	1	7897895	+	NA	NA	NA	NA	NA	NA	C	T	C	C	C	C	C	C	C	C	C	C	C	T	C	C	C	C	C	C	C	C	C	T	N	C	C	C	C	C	C	C	C	N	C	C	C	C	C
SNP_1_8026022	G/A	1	8026022	+	NA	NA	NA	NA	NA	NA	G	G	A	G	G	G	G	G	G	G	A	G	G	G	A	A	G	G	G	G	G	G	G	G	G	G	G	A	G	G	G	A	G	G	A	G	G	A	A
SNP_1_8026968	G/C	1	8026968	+	NA	NA	NA	NA	NA	NA	C	G	C	G	G	G	G	G	G	G	C	G	G	N	C	C	G	G	G	G	G	G	G	G	G	G	G	C	G	G	G	C	G	G	C	G	G	C	C
SNP_1_8029135	A/G	1	8029135	+	NA	NA	NA	NA	NA	NA	A	A	G	A	A	A	A	A	A	A	G	A	A	A	N	G	A	A	A	A	A	A	A	A	A	A	A	G	A	A	A	G	A	A	G	A	A	G	G
SNP_1_8031469	T/C	1	8031469	+	NA	NA	NA	NA	NA	NA	T	T	C	T	T	T	T	T	T	T	C	T	T	T	C	C	T	T	T	T	T	T	T	T	T	T	T	C	T	T	T	C	T	T	C	T	T	C	C
SNP_1_8031975	G/A	1	8031975	+	NA	NA	NA	NA	NA	NA	G	G	A	G	G	G	G	G	G	G	A	G	G	G	A	A	G	G	G	G	G	G	G	G	G	G	G	A	G	G	G	A	G	G	A	G	G	A	A
SNP_1_8034372	A/G	1	8034372	+	NA	NA	NA	NA	NA	NA	A	A	G	A	A	A	A	A	A	A	G	A	A	A	G	G	A	A	A	A	A	A	A	A	A	A	A	G	A	A	A	G	A	A	G	A	A	G	G
SNP_1_8052079	T/C	1	8052079	+	NA	NA	NA	NA	NA	NA	T	T	T	T	C	T	T	C	T	T	T	T	T	T	T	T	T	T	T	T	T	T	T	T	T	C	C	T	T	T	C	T	T	T	T	T	T	T	T
SNP_1_8074919	A/C	1	8074919	+	NA	NA	NA	NA	NA	NA	A	A	A	A	A	A	A	A	A	A	A	A	A	A	C	A	A	A	A	A	A	A	A	A	A	A	A	A	A	A	A	A	A	A	A	A	A	C	A
SNP_1_8087258	A/G	1	8087258	+	NA	NA	NA	NA	NA	NA	A	A	A	A	A	A	A	A	A	A	A	A	A	A	G	A	A	A	A	A	A	A	A	A	A	A	A	A	A	A	A	A	A	A	A	A	A	G	A
SNP_1_8136725	T/C	1	8136725	+	NA	NA	NA	NA	NA	NA	T	T	C	T	C	T	T	T	T	T	C	T	T	T	C	C	T	T	T	T	T	T	T	T	T	T	T	C	T	T	T	C	T	T	C	T	T	C	C
SNP_1_8145352	C/T	1	8145352	+	NA	NA	NA	NA	NA	NA	C	C	T	C	T	C	C	C	C	C	T	C	C	C	T	T	C	C	C	C	C	C	C	C	C	C	C	T	C	C	C	T	C	C	T	C	C	T	T
SNP_1_8146805	A/C	1	8146805	+	NA	NA	NA	NA	NA	NA	A	A	C	A	C	A	A	A	A	A	C	A	A	A	C	C	A	A	A	A	A	A	A	A	A	A	A	C	A	A	A	C	A	A	C	A	A	C	C
SNP_1_8173333	T/C	1	8173333	+	NA	NA	NA	NA	NA	NA	C	T	C	T	C	T	C	C	C	T	C	T	T	T	C	C	T	T	T	T	T	T	T	T	T	C	C	C	T	T	C	C	C	N	C	C	T	C	C
SNP_1_8174441	T/C	1	8174441	+	NA	NA	NA	NA	NA	NA	T	T	C	T	C	T	T	N	T	T	C	T	T	T	C	C	T	T	T	T	T	T	T	T	T	T	T	C	T	T	T	C	T	T	C	T	T	C	C
SNP_1_8196500	G/T	1	8196500	+	NA	NA	NA	NA	NA	NA	G	G	T	G	T	G	G	G	G	G	T	G	G	G	T	T	G	G	G	G	G	G	G	G	G	G	G	T	G	G	G	T	G	G	T	G	G	T	T
SNP_1_8201752	T/C	1	8201752	+	NA	NA	NA	NA	NA	NA	T	T	C	T	C	T	T	T	T	T	C	T	T	T	C	C	T	T	T	T	T	T	T	T	T	T	T	C	T	T	T	C	T	T	C	T	T	C	C
SNP_1_8273837	C/A	1	8273837	+	NA	NA	NA	NA	NA	NA	C	C	N	C	C	C	C	C	C	C	C	A	C	C	C	N	C	C	C	C	C	C	C	C	C	C	C	C	C	C	C	C	C	C	N	C	C	C	C
SNP_1_8297643	A/G	1	8297643	+	NA	NA	NA	NA	NA	NA	A	A	G	A	G	A	A	N	A	A	G	A	A	A	G	G	A	A	A	A	A	A	A	A	A	A	A	G	A	A	A	G	A	A	G	A	A	G	G
SNP_1_8300011	G/A	1	8300011	+	NA	NA	NA	NA	NA	NA	G	G	G	G	G	A	A	G	G	G	G	A	G	G	G	G	A	A	A	A	A	A	A	G	G	G	G	G	G	G	G	G	G	G	G	G	A	G	G
SNP_1_8359936	G/A	1	8359936	+	NA	NA	NA	NA	NA	NA	G	G	A	G	A	G	G	G	G	G	A	G	G	G	A	A	G	G	G	G	G	G	G	G	G	G	G	A	G	G	G	A	G	G	A	G	G	A	A
SNP_1_8360311	/	1	8360311	+	NA	NA	NA	NA	NA	NA	G	N	G	G	G	G	G	G	G	G	G	G	G	G	G	G	G	G	G	G	N	G	G	G	G	G	G	G	G	G	G	G	G	G	G	G	G	G	G
SNP_1_8367351	A/T	1	8367351	+	NA	NA	NA	NA	NA	NA	A	A	T	A	T	A	A	A	A	A	T	A	A	A	T	T	A	A	A	A	A	A	A	A	A	A	A	T	A	A	A	T	A	A	T	A	A	T	T
SNP_1_8367670	A/G	1	8367670	+	NA	NA	NA	NA	NA	NA	A	A	G	A	G	A	A	A	A	A	G	A	A	A	G	G	A	A	A	A	A	A	A	A	A	A	A	G	A	A	A	G	A	A	G	A	A	G	G
SNP_1_8371351	G/A	1	8371351	+	NA	NA	NA	NA	NA	NA	G	G	A	G	A	G	G	G	G	G	A	G	G	G	A	A	G	G	G	G	G	G	G	G	G	G	G	A	G	G	G	A	G	G	A	G	G	A	A
SNP_1_8402522	G/T	1	8402522	+	NA	NA	NA	NA	NA	NA	G	G	T	G	T	G	G	G	G	G	T	G	G	G	T	T	G	G	G	G	G	G	G	G	G	G	G	T	G	G	G	T	G	G	T	G	G	T	T
SNP_1_8407715	G/T	1	8407715	+	NA	NA	NA	NA	NA	NA	G	G	T	G	T	G	T	G	G	G	T	T	G	G	T	T	T	T	T	T	T	T	T	G	G	G	G	T	G	G	G	T	G	G	T	G	T	T	T
SNP_1_8426470	T/G	1	8426470	+	NA	NA	NA	NA	NA	NA	T	T	G	T	G	T	T	T	T	T	G	T	T	T	G	G	T	T	T	T	T	T	T	T	T	T	T	G	T	T	T	G	T	T	G	T	T	G	G
SNP_1_8445811	C/G	1	8445811	+	NA	NA	NA	NA	NA	NA	C	C	G	C	G	C	C	C	C	C	G	C	C	C	G	G	C	C	C	C	C	C	C	C	C	C	C	G	C	C	C	G	C	C	G	C	C	G	C
SNP_1_8446052	C/G	1	8446052	+	NA	NA	NA	NA	NA	NA	C	C	G	C	G	C	C	C	C	C	G	C	C	C	G	G	C	C	C	C	C	C	C	C	C	C	C	G	C	C	C	G	C	C	G	C	C	G	C
SNP_1_8509834	C/T	1	8509834	+	NA	NA	NA	NA	NA	NA	C	C	T	C	T	C	C	C	C	C	T	C	C	C	T	T	C	C	C	C	C	C	C	C	C	C	C	T	C	C	C	T	C	C	T	C	C	T	C
SNP_1_8539379	C/T	1	8539379	+	NA	NA	NA	NA	NA	NA	C	T	N	T	C	T	C	C	C	T	C	C	T	T	N	N	C	C	C	C	C	C	C	T	T	C	C	N	T	T	C	N	N	T	N	T	C	N	T
SNP_1_8560651	T/G	1	8560651	+	NA	NA	NA	NA	NA	NA	T	T	G	T	G	T	T	T	T	T	G	T	T	T	G	G	T	T	T	T	T	T	T	T	T	T	T	G	T	T	T	G	T	T	G	T	T	G	T
SNP_1_8565657	G/A	1	8565657	+	NA	NA	NA	NA	NA	NA	G	G	A	G	A	G	G	G	G	G	A	G	G	G	A	A	G	G	G	G	G	G	G	G	G	G	G	A	G	G	G	A	G	G	A	G	G	A	G
SNP_1_8584951	G/A	1	8584951	+	NA	NA	NA	NA	NA	NA	G	G	A	G	A	G	G	G	G	G	A	G	G	G	G	A	G	G	G	G	G	G	G	G	G	G	G	A	G	G	G	A	G	G	A	G	G	G	A
SNP_1_8592322	C/T	1	8592322	+	NA	NA	NA	NA	NA	NA	C	C	T	C	T	C	C	C	C	C	T	C	C	C	T	T	C	C	C	C	C	C	C	C	C	C	C	T	C	C	C	T	C	N	T	C	C	T	T
SNP_1_8628373	G/A	1	8628373	+	NA	NA	NA	NA	NA	NA	G	G	A	G	A	G	G	G	G	G	A	G	A	G	G	A	G	G	G	G	G	G	G	G	G	G	G	A	G	G	G	A	G	G	A	G	G	G	A
SNP_1_8633965	C/T	1	8633965	+	NA	NA	NA	NA	NA	NA	C	C	T	C	T	C	C	C	C	C	T	C	T	C	C	T	C	C	C	C	C	C	C	C	C	C	C	T	C	C	C	T	C	C	T	C	C	C	T
SNP_1_8658944	T/G	1	8658944	+	NA	NA	NA	NA	NA	NA	T	T	G	T	G	T	T	T	T	T	G	T	G	T	G	G	T	T	T	T	T	T	T	T	T	T	T	G	T	T	T	G	T	T	G	T	T	G	G
SNP_1_8659127	T/A	1	8659127	+	NA	NA	NA	NA	NA	NA	T	T	A	T	A	T	T	T	T	T	A	T	A	T	A	A	T	T	T	T	T	T	T	T	T	T	T	A	T	T	T	A	T	T	A	T	T	A	A
SNP_1_8662256	A/T	1	8662256	+	NA	NA	NA	NA	NA	NA	A	A	T	A	T	A	A	N	N	N	N	N	T	A	T	T	N	A	A	N	A	A	A	A	N	N	A	N	N	A	N	T	A	A	T	A	A	T	T
SNP_1_8662999	C/T	1	8662999	+	NA	NA	NA	NA	NA	NA	C	C	T	C	T	C	C	C	C	C	T	C	T	C	T	T	C	C	C	C	C	C	C	C	C	C	C	T	C	C	C	T	C	C	T	C	C	T	T
SNP_1_8664680	G/A	1	8664680	+	NA	NA	NA	NA	NA	NA	G	G	A	G	A	G	G	G	G	G	A	G	A	G	A	A	G	G	G	G	G	G	G	G	G	G	G	A	G	G	G	A	G	G	A	G	G	A	A
SNP_1_8691672	G/A	1	8691672	+	NA	NA	NA	NA	NA	NA	G	G	A	G	A	G	G	G	G	G	A	G	A	G	A	A	G	G	G	G	G	G	G	G	G	G	G	A	G	G	G	A	G	N	A	G	G	A	A
SNP_1_8691965	A/G	1	8691965	+	NA	NA	NA	NA	NA	NA	A	A	G	A	G	A	A	A	A	A	G	A	G	A	G	G	A	A	A	A	A	A	A	A	A	A	A	G	A	A	A	G	A	A	G	A	A	G	G
SNP_1_8693942	C/T	1	8693942	+	NA	NA	NA	NA	NA	NA	C	C	T	C	T	C	C	C	C	C	T	C	T	C	T	T	C	C	C	C	C	C	C	C	C	C	C	T	C	C	C	T	C	C	T	C	C	T	T
SNP_1_8696031	A/G	1	8696031	+	NA	NA	NA	NA	NA	NA	A	A	G	A	G	A	A	A	A	A	G	A	G	A	G	G	A	A	A	A	A	A	A	A	A	A	A	G	A	A	A	G	A	A	G	A	A	G	G
SNP_1_8697122	G/A	1	8697122	+	NA	NA	NA	NA	NA	NA	G	G	A	G	A	G	G	G	G	G	A	G	A	G	A	A	G	G	G	G	G	G	G	G	G	G	G	A	G	G	G	A	G	G	A	G	G	A	A
SNP_1_8721578	A/G	1	8721578	+	NA	NA	NA	NA	NA	NA	A	A	G	A	G	A	A	A	A	A	G	A	G	A	G	G	A	A	A	A	A	A	A	A	A	A	A	G	A	A	A	G	A	A	G	A	A	G	G
SNP_1_8722149	C/T	1	8722149	+	NA	NA	NA	NA	NA	NA	C	C	T	C	T	C	C	C	C	C	T	C	T	C	T	T	C	C	C	C	C	C	C	C	C	C	C	T	C	C	C	T	C	C	T	C	C	T	T
SNP_1_8746485	C/A	1	8746485	+	NA	NA	NA	NA	NA	NA	C	C	C	C	C	C	C	C	C	C	C	C	C	A	C	C	C	C	C	C	C	C	C	A	A	C	C	C	C	C	C	C	C	C	C	C	C	C	C
SNP_1_8746747	C/T	1	8746747	+	NA	NA	NA	NA	NA	NA	C	C	T	C	T	C	C	C	C	C	T	C	T	T	T	T	C	C	C	C	C	C	C	T	T	C	C	T	T	T	C	T	C	C	T	C	C	T	T
SNP_1_8753882	G/A	1	8753882	+	NA	NA	NA	NA	NA	NA	G	G	A	G	A	G	G	G	G	G	A	G	A	A	A	A	G	G	G	G	G	G	G	A	A	G	G	A	A	A	G	A	G	G	A	G	G	A	A
SNP_1_8758880	T/C	1	8758880	+	NA	NA	NA	NA	NA	NA	T	T	T	T	T	T	T	T	T	T	T	T	T	C	T	T	T	T	T	T	T	T	T	N	N	T	T	T	T	T	T	T	T	T	T	T	T	T	T
SNP_1_8759193	C/T	1	8759193	+	NA	NA	NA	NA	NA	NA	C	C	T	C	T	C	C	C	C	C	T	C	T	C	T	T	C	C	C	C	C	C	C	C	C	C	C	T	T	T	C	T	C	C	T	C	C	T	T
SNP_1_8759562	A/G	1	8759562	+	NA	NA	NA	NA	NA	NA	A	A	G	A	G	A	A	A	A	A	G	A	G	G	G	G	A	A	A	A	A	A	A	G	G	A	A	G	G	G	A	G	A	A	G	A	A	G	G
SNP_1_8782817	A/G	1	8782817	+	NA	NA	NA	NA	NA	NA	A	A	G	A	G	A	A	A	A	A	G	A	G	G	G	G	A	A	A	A	A	A	A	G	G	A	A	G	G	G	A	G	A	A	G	A	A	G	G
SNP_1_8783754	T/C	1	8783754	+	NA	NA	NA	NA	NA	NA	T	T	T	T	T	T	T	T	T	T	T	T	T	N	T	T	T	T	T	T	T	T	T	N	N	T	T	T	N	T	T	T	T	T	T	T	T	T	T
SNP_1_8784174	A/G	1	8784174	+	NA	NA	NA	NA	NA	NA	A	A	G	A	G	A	A	A	A	A	G	A	G	G	G	G	A	A	A	A	A	A	A	G	G	A	A	G	G	G	A	G	A	A	G	A	A	G	G
SNP_1_8788900	C/T	1	8788900	+	NA	NA	NA	NA	NA	NA	C	C	C	C	C	C	C	C	T	C	N	C	C	C	C	C	C	C	C	C	C	C	C	C	C	T	C	C	C	C	N	C	C	N	C	C	C	C	C
SNP_1_8790620	A/T	1	8790620	+	NA	NA	NA	NA	NA	NA	A	A	T	A	T	A	A	A	A	A	T	A	T	A	T	T	A	A	A	A	A	A	A	A	A	A	A	T	T	T	A	T	A	A	T	A	A	T	T
SNP_1_8791356	A/G	1	8791356	+	NA	NA	NA	NA	NA	NA	A	A	G	A	G	A	A	A	A	A	G	A	G	G	G	G	A	A	A	A	A	A	A	G	G	A	A	G	G	G	A	G	A	A	G	A	A	G	G
SNP_1_8856035	A/G	1	8856035	+	NA	NA	NA	NA	NA	NA	A	A	N	A	A	N	A	A	A	A	N	A	N	A	N	N	A	A	A	A	A	A	A	A	A	A	A	N	A	A	A	A	A	A	N	A	N	A	N
SNP_1_8877885	T/C	1	8877885	+	NA	NA	NA	NA	NA	NA	T	C	C	N	C	T	T	T	T	T	C	T	C	C	C	C	T	T	T	T	T	T	T	C	C	T	T	C	C	C	T	C	T	T	C	T	T	N	C
SNP_1_8888266	A/T	1	8888266	+	NA	NA	NA	NA	NA	NA	A	A	T	A	T	A	A	A	A	A	T	A	T	A	T	T	A	A	A	A	A	A	A	A	A	A	A	T	A	A	A	T	A	A	T	A	A	T	T
SNP_1_8892855	A/G	1	8892855	+	NA	NA	NA	NA	NA	NA	A	G	G	A	G	A	A	A	A	A	G	A	G	G	G	G	A	A	A	A	A	A	A	G	G	A	A	G	G	G	A	G	A	A	G	A	A	G	G
SNP_1_8896430	G/A	1	8896430	+	NA	NA	NA	NA	NA	NA	G	A	G	G	G	G	G	G	G	G	G	G	G	A	G	G	G	G	G	G	G	G	G	A	A	G	G	G	A	A	G	G	G	G	G	G	G	G	G
SNP_1_8899583	T/C	1	8899583	+	NA	NA	NA	NA	NA	NA	T	C	C	T	C	T	T	T	T	T	C	T	C	C	C	C	T	T	T	T	T	T	T	C	C	T	T	C	C	C	T	C	T	N	C	T	T	C	C
SNP_1_8902355	T/C	1	8902355	+	NA	NA	NA	NA	NA	NA	T	T	C	T	C	T	T	T	T	T	C	T	C	T	C	C	T	T	T	T	T	T	T	T	T	T	T	C	T	T	T	C	T	T	C	T	T	C	C
SNP_1_8903823	C/G	1	8903823	+	NA	NA	NA	NA	NA	NA	C	G	G	C	G	C	C	C	C	C	G	C	G	G	G	G	C	C	C	C	C	C	C	G	G	C	C	G	G	G	C	G	C	C	G	C	C	G	G
SNP_1_8905700	A/G	1	8905700	+	NA	NA	NA	NA	NA	NA	A	G	G	A	G	A	A	A	A	A	G	A	G	G	G	G	A	A	A	A	A	A	A	N	G	A	A	G	G	G	A	G	A	A	G	A	A	G	G
SNP_1_8917024	G/A	1	8917024	+	NA	NA	NA	NA	NA	NA	G	G	N	G	A	G	G	G	G	G	A	G	A	G	A	A	G	G	G	G	G	G	G	G	G	G	G	A	G	G	G	A	G	G	N	G	G	N	A
SNP_1_8924909	C/T	1	8924909	+	NA	NA	NA	NA	NA	NA	C	C	T	C	T	C	C	C	C	C	T	C	T	C	T	T	C	C	C	C	C	C	C	C	C	C	C	T	C	C	C	T	C	C	T	C	C	T	T
SNP_1_8925706	A/G	1	8925706	+	NA	NA	NA	NA	NA	NA	A	G	G	A	G	A	A	A	A	A	G	A	G	N	G	G	A	A	A	A	A	A	A	N	N	A	A	G	N	N	A	G	A	A	G	A	A	G	G
SNP_1_8928750	G/T	1	8928750	+	NA	NA	NA	NA	NA	NA	G	T	G	G	G	G	G	G	G	G	G	G	G	T	G	G	G	G	G	G	G	G	G	T	T	G	G	G	T	T	G	G	G	G	G	G	G	G	G
SNP_1_8959552	C/T	1	8959552	+	NA	NA	NA	NA	NA	NA	C	N	C	C	C	C	C	C	C	C	C	C	C	T	C	C	C	C	C	C	C	C	C	T	T	C	C	C	T	T	C	C	C	C	C	C	C	C	C
SNP_1_8965468	G/A	1	8965468	+	NA	NA	NA	NA	NA	NA	G	A	A	G	A	G	G	G	G	G	A	G	A	A	A	A	G	G	G	G	G	G	G	A	A	G	G	A	A	A	G	A	G	G	A	G	G	A	A
SNP_1_8990948	G/A	1	8990948	+	NA	NA	NA	NA	NA	NA	G	A	G	G	G	G	G	G	G	G	G	G	G	A	G	G	G	G	G	G	G	G	G	A	A	G	G	G	A	A	G	G	G	G	G	G	G	G	G
SNP_1_8991528	T/C	1	8991528	+	NA	NA	NA	NA	NA	NA	T	C	C	T	C	T	T	T	T	T	C	T	C	C	C	C	T	T	T	T	T	T	T	C	C	T	T	C	C	C	T	C	T	T	C	T	T	C	C
SNP_1_8993608	C/T	1	8993608	+	NA	NA	NA	NA	NA	NA	C	T	C	C	C	C	C	C	C	C	C	C	C	T	C	C	C	C	C	C	C	C	C	T	T	C	C	C	T	T	C	C	C	C	C	C	C	C	C
SNP_1_8993626	G/A	1	8993626	+	NA	NA	NA	NA	NA	NA	G	G	A	G	A	G	G	G	G	G	A	G	A	G	A	A	G	G	G	G	G	G	G	G	G	G	G	A	G	G	G	A	G	G	A	G	G	A	A
SNP_1_8994867	G/A	1	8994867	+	NA	NA	NA	NA	NA	NA	G	A	G	G	G	G	G	G	G	G	G	G	G	A	N	G	G	G	N	G	N	G	G	N	N	G	G	G	N	N	G	G	G	G	G	N	G	N	G
SNP_1_9023946	T/C	1	9023946	+	NA	NA	NA	NA	NA	NA	T	C	C	T	C	T	T	T	T	T	C	T	C	C	C	C	T	T	T	T	T	T	T	C	C	T	T	C	C	C	T	C	T	T	C	T	T	C	C
SNP_1_9024594	G/A	1	9024594	+	NA	NA	NA	NA	NA	NA	G	N	G	G	G	G	G	G	G	G	G	G	G	A	G	G	G	G	G	G	G	G	G	A	N	G	G	G	A	N	G	G	G	G	G	G	G	G	G
SNP_1_9076819	C/T	1	9076819	+	NA	NA	NA	NA	NA	NA	C	C	T	C	T	C	C	C	C	C	T	C	T	C	T	T	C	C	C	C	C	C	C	C	C	C	C	T	C	C	C	T	C	C	T	C	C	T	T
SNP_1_9080654	T/C	1	9080654	+	NA	NA	NA	NA	NA	NA	T	C	C	T	C	T	T	T	T	T	C	T	C	C	C	C	T	T	T	T	T	T	T	C	C	T	T	C	C	C	T	C	T	T	C	T	T	C	C
SNP_1_9081020	A/G	1	9081020	+	NA	NA	NA	NA	NA	NA	A	G	A	A	A	A	A	A	A	A	A	A	A	G	A	A	A	A	A	A	A	A	A	G	G	A	A	A	G	G	A	A	A	A	A	A	A	A	A
SNP_1_9081759	A/G	1	9081759	+	NA	NA	NA	NA	NA	NA	A	A	A	A	A	G	G	A	A	A	A	G	A	A	A	A	G	G	G	G	G	G	G	A	A	A	A	A	A	A	A	A	G	G	A	A	G	A	A
SNP_1_9084124	A/G	1	9084124	+	NA	NA	NA	NA	NA	NA	A	A	G	A	G	A	A	A	A	A	G	A	G	A	G	G	A	A	A	A	A	A	A	A	A	A	A	G	A	A	A	G	A	A	G	A	A	G	G
SNP_1_9094612	T/A	1	9094612	+	NA	NA	NA	NA	NA	NA	T	A	N	T	N	T	T	T	T	T	N	T	T	A	N	N	T	T	T	T	T	T	T	A	T	T	T	N	T	T	T	N	T	T	N	T	T	N	N
SNP_1_9113796	C/T	1	9113796	+	NA	NA	NA	NA	NA	NA	C	C	C	C	C	C	C	C	C	C	C	C	C	C	C	C	C	C	C	C	C	C	C	C	C	C	C	C	C	C	C	C	C	T	C	C	C	C	C
SNP_1_9119444	T/C	1	9119444	+	NA	NA	NA	NA	NA	NA	T	C	C	T	C	T	T	T	T	T	C	T	C	C	C	C	T	T	T	T	T	T	T	C	T	T	T	C	T	T	T	C	T	T	C	T	T	C	C
SNP_1_9163508	A/G	1	9163508	+	NA	NA	NA	NA	NA	NA	A	G	A	A	A	A	A	A	A	A	A	A	A	G	A	A	A	A	A	A	A	A	A	G	A	A	A	A	A	A	A	A	A	A	A	A	A	A	A
SNP_1_9164563	T/A	1	9164563	+	NA	NA	NA	NA	NA	NA	T	A	A	T	A	T	T	T	T	N	A	T	A	A	A	A	T	T	T	T	T	T	T	A	T	T	T	A	T	T	T	A	T	N	A	T	T	A	T
SNP_1_9167657	A/G	1	9167657	+	NA	NA	NA	NA	NA	NA	A	G	A	A	A	A	A	A	A	A	A	A	A	G	A	A	A	A	A	A	A	A	A	G	A	A	A	A	G	G	A	A	A	A	A	A	A	A	G
SNP_1_9169918	A/G	1	9169918	+	NA	NA	NA	NA	NA	NA	A	G	G	A	G	A	A	A	A	A	G	A	G	G	G	G	A	A	A	A	A	A	A	N	A	A	A	G	N	G	A	G	A	A	G	A	A	G	G
SNP_1_9171890	C/T	1	9171890	+	NA	NA	NA	NA	NA	NA	C	T	C	C	C	C	C	C	C	C	C	C	C	T	C	C	C	C	C	C	C	C	C	T	C	C	C	C	T	T	C	C	C	C	T	C	C	C	T
SNP_1_9202861	A/G	1	9202861	+	NA	NA	NA	NA	NA	NA	A	G	G	A	G	A	A	A	A	A	G	A	G	G	G	G	A	A	A	A	A	A	A	G	A	A	A	G	G	G	A	G	A	A	G	A	A	G	G
SNP_1_9247283	T/C	1	9247283	+	NA	NA	NA	NA	NA	NA	T	C	T	T	T	T	T	T	T	T	T	T	T	C	T	T	T	T	T	T	T	T	T	C	T	T	T	T	C	C	T	T	T	T	C	T	T	T	C
SNP_1_9247477	T/G	1	9247477	+	NA	NA	NA	NA	NA	NA	T	G	G	T	G	T	T	T	T	T	G	T	G	G	G	G	T	T	T	T	T	T	T	G	T	T	T	G	G	G	T	G	T	T	G	T	T	G	G
SNP_1_9259075	G/A	1	9259075	+	NA	NA	NA	NA	NA	NA	G	G	G	G	G	G	G	G	A	G	G	G	G	G	G	G	G	G	G	G	G	G	G	G	G	G	G	G	G	G	G	G	A	A	G	G	G	G	G
SNP_1_9259120	G/C	1	9259120	+	NA	NA	NA	NA	NA	NA	G	G	C	G	C	G	G	G	G	G	C	G	C	G	C	C	G	G	G	G	G	G	G	G	G	G	G	C	G	G	G	C	G	G	G	G	G	C	C
SNP_1_9259433	A/G	1	9259433	+	NA	NA	NA	NA	NA	NA	A	G	A	A	A	A	A	A	A	A	A	A	A	G	A	A	A	A	A	A	A	A	A	G	G	A	A	A	G	G	A	A	A	A	G	A	A	A	A
SNP_1_9271759	A/G	1	9271759	+	NA	NA	NA	NA	NA	NA	A	G	A	A	A	A	A	A	A	A	A	A	A	G	A	A	A	A	A	A	A	A	A	G	G	A	A	A	G	G	A	A	A	A	G	A	A	A	A
SNP_1_9272061	A/T	1	9272061	+	NA	NA	NA	NA	NA	NA	A	A	A	A	A	A	A	A	A	A	A	N	A	T	A	A	A	A	A	A	A	A	A	A	A	A	A	A	A	A	A	A	A	A	A	A	N	N	A
SNP_1_9272276	T/C	1	9272276	+	NA	NA	NA	NA	NA	NA	T	C	T	T	T	T	T	T	T	T	T	T	T	C	T	T	T	T	T	T	T	T	T	C	C	T	T	T	C	C	T	T	T	T	C	T	T	T	T
SNP_1_9273671	C/T	1	9273671	+	NA	NA	NA	NA	NA	NA	C	T	C	C	C	C	C	C	C	C	C	C	C	T	C	C	C	C	C	C	C	C	C	T	T	C	C	C	T	T	C	C	C	C	T	C	C	C	C
SNP_1_9298222	G/A	1	9298222	+	NA	NA	NA	NA	NA	NA	G	G	A	G	A	G	G	G	A	G	A	G	A	A	A	A	G	G	G	G	G	G	G	A	A	G	G	A	A	A	G	A	G	G	A	G	G	A	A
SNP_1_9303419	T/C	1	9303419	+	NA	NA	NA	NA	NA	NA	T	T	C	T	C	T	T	T	T	T	C	T	C	C	C	C	T	T	T	T	T	T	T	C	C	T	T	C	C	C	T	C	T	T	N	T	T	C	C
SNP_1_9304852	T/C	1	9304852	+	NA	NA	NA	NA	NA	NA	T	T	C	T	C	T	T	T	C	T	C	T	C	C	C	C	T	T	T	T	T	T	T	C	C	T	T	C	C	C	T	C	T	N	C	T	T	C	C
SNP_1_9305151	T/G	1	9305151	+	NA	NA	NA	NA	NA	NA	T	T	T	T	T	T	T	T	T	T	T	T	T	G	T	T	T	T	T	T	T	T	T	G	G	T	T	T	G	G	T	T	T	T	T	T	T	T	T
SNP_1_9305915	G/A	1	9305915	+	NA	NA	NA	NA	NA	NA	G	G	G	G	N	G	G	G	G	G	G	G	G	A	G	G	G	G	G	G	G	G	G	A	A	G	G	G	A	A	G	G	G	G	A	G	G	G	A
SNP_1_9306522	C/T	1	9306522	+	NA	NA	NA	NA	NA	NA	C	C	C	C	C	C	C	C	C	C	C	C	C	T	C	C	C	C	C	C	C	C	C	T	T	C	C	C	T	T	C	C	C	C	C	C	C	C	C
SNP_1_9311398	G/A	1	9311398	+	NA	NA	NA	NA	NA	NA	G	G	G	G	G	G	G	G	G	G	G	G	G	A	G	G	G	G	G	G	G	G	G	A	A	G	G	A	A	A	G	G	G	G	A	G	G	G	A
SNP_1_9312241	G/A	1	9312241	+	NA	NA	NA	NA	NA	NA	G	G	G	G	G	G	G	G	G	G	G	G	G	A	G	G	G	G	G	G	G	G	G	A	A	G	G	G	A	A	G	G	G	G	A	G	G	G	A
SNP_1_9313454	T/C	1	9313454	+	NA	NA	NA	NA	NA	NA	T	T	C	T	C	T	T	T	T	T	C	T	C	T	C	C	T	T	T	T	T	T	T	T	T	T	T	C	T	T	T	C	T	T	T	T	T	C	T
SNP_1_9314746	T/A	1	9314746	+	NA	NA	NA	NA	NA	NA	T	T	A	T	A	T	T	N	T	T	A	T	A	T	A	A	T	T	T	T	T	T	T	T	T	T	T	A	T	T	T	A	T	N	T	T	T	A	T
SNP_1_9314847	C/G	1	9314847	+	NA	NA	NA	NA	NA	NA	C	C	C	C	C	C	C	N	C	C	C	C	C	N	C	C	C	C	C	C	C	C	C	N	G	C	C	C	N	N	C	C	C	C	C	C	C	C	C
SNP_1_9316257	A/G	1	9316257	+	NA	NA	NA	NA	NA	NA	A	A	G	A	G	A	A	A	A	A	G	A	G	G	G	G	A	A	A	A	A	A	A	G	G	A	A	G	G	G	A	G	A	A	G	A	A	G	G
SNP_1_9316769	G/T	1	9316769	+	NA	NA	NA	NA	NA	NA	G	G	G	G	G	G	G	G	G	G	G	G	G	T	G	G	G	G	G	G	G	G	G	T	T	G	G	G	T	T	G	G	G	G	G	G	G	G	G
SNP_1_9317695	A/C	1	9317695	+	NA	NA	NA	NA	NA	NA	A	A	A	A	A	A	A	A	A	A	A	A	A	C	A	A	A	A	A	A	A	A	A	C	C	A	A	A	C	C	A	A	A	A	A	A	A	A	A
SNP_1_9363790	G/A	1	9363790	+	NA	NA	NA	NA	NA	NA	G	A	G	G	G	G	G	G	G	G	G	G	G	A	G	G	G	G	G	G	G	G	G	A	A	G	G	G	A	A	G	G	G	A	A	G	G	G	A
SNP_1_9369697	A/G	1	9369697	+	NA	NA	NA	NA	NA	NA	N	G	G	A	N	A	A	A	A	A	G	A	G	N	G	G	A	A	A	A	A	A	A	N	G	A	A	N	N	G	A	N	A	G	G	N	A	N	G
SNP_1_9372748	T/C	1	9372748	+	NA	NA	NA	NA	NA	NA	T	C	C	T	C	T	T	T	T	T	C	T	C	C	C	C	T	T	T	T	T	T	T	C	C	T	T	C	C	C	T	C	T	C	C	T	T	C	C
SNP_1_9373851	G/A	1	9373851	+	NA	NA	NA	NA	NA	NA	G	A	G	G	G	G	G	N	G	G	G	G	G	A	G	G	G	G	G	G	G	G	G	A	A	G	G	G	A	A	G	G	G	A	G	G	G	G	G
SNP_1_9375110	C/T	1	9375110	+	NA	NA	NA	NA	NA	NA	C	T	C	C	C	C	C	C	C	C	C	C	C	T	C	C	C	C	C	C	C	C	C	T	T	C	C	C	T	T	C	C	C	T	T	C	C	C	T
SNP_1_9396688	G/A	1	9396688	+	NA	NA	NA	NA	NA	NA	G	G	A	G	A	G	G	G	G	G	A	G	A	G	A	A	G	G	G	G	G	G	G	G	G	G	G	A	G	G	G	A	G	G	G	G	G	A	G
SNP_1_9397390	G/T	1	9397390	+	NA	NA	NA	NA	NA	NA	N	G	G	G	G	T	T	N	G	G	G	T	G	G	G	G	T	T	T	T	T	T	T	G	G	G	G	G	G	G	G	G	T	G	G	G	T	G	G
SNP_1_9422580	C/T	1	9422580	+	NA	NA	NA	NA	NA	NA	T	C	C	C	C	C	C	T	T	C	C	C	C	C	C	C	C	C	C	C	C	C	T	C	C	T	T	C	C	C	T	C	C	C	C	C	C	C	C
SNP_1_9422917	G/T	1	9422917	+	NA	NA	NA	NA	NA	NA	T	G	G	G	G	G	G	T	T	G	G	G	G	G	N	N	G	G	G	G	G	G	T	G	G	T	T	N	G	G	T	G	G	G	G	G	G	G	G
SNP_1_9437212	C/T	1	9437212	+	NA	NA	NA	NA	NA	NA	C	T	C	T	C	C	C	C	C	T	C	C	C	T	C	C	C	C	C	C	C	C	C	T	T	C	C	C	T	T	C	C	C	T	T	T	C	C	T
SNP_1_9440480	T/C	1	9440480	+	NA	NA	NA	NA	NA	NA	T	C	T	C	T	T	T	T	T	C	T	T	T	C	T	T	T	T	T	T	T	T	T	C	C	T	T	T	C	C	T	T	T	C	C	C	T	T	C
SNP_1_9443037	G/A	1	9443037	+	NA	NA	NA	NA	NA	NA	G	A	G	A	N	N	G	G	G	A	G	G	G	A	G	G	G	G	G	G	G	G	G	N	A	G	G	G	N	A	G	G	G	N	A	A	G	G	N
SNP_1_9471819	C/G	1	9471819	+	NA	NA	NA	NA	NA	NA	C	G	C	G	C	C	C	C	C	G	C	C	C	G	C	C	C	C	C	C	C	C	C	N	G	C	C	C	G	G	C	C	C	G	G	G	C	C	G
SNP_1_9472541	A/G	1	9472541	+	NA	NA	NA	NA	NA	NA	A	G	G	G	G	A	A	A	A	G	G	A	G	G	G	G	A	A	A	A	A	A	A	G	G	A	A	G	G	G	A	G	A	G	G	G	A	G	G
SNP_1_9472639	C/G	1	9472639	+	NA	NA	NA	NA	NA	NA	C	G	C	G	C	C	C	C	C	G	N	C	C	G	C	C	C	C	C	C	C	C	C	G	G	C	C	C	G	G	C	C	C	N	G	G	C	C	G
SNP_1_9474406	T/C	1	9474406	+	NA	NA	NA	NA	NA	NA	T	T	C	T	C	T	T	T	T	T	C	T	C	T	N	C	T	T	T	T	T	T	T	T	T	T	T	C	T	T	T	C	T	T	T	T	T	N	T
SNP_1_9474659	C/A	1	9474659	+	NA	NA	NA	NA	NA	NA	C	C	C	C	C	A	A	C	C	C	C	A	C	C	C	C	A	A	A	A	A	A	C	C	C	C	C	C	C	C	C	C	A	C	C	C	A	C	C
SNP_1_9475881	T/A	1	9475881	+	NA	NA	NA	NA	NA	NA	T	A	A	A	A	T	T	T	T	A	A	T	A	A	A	A	T	T	T	T	T	T	T	A	A	T	T	A	A	A	T	A	T	A	A	A	T	A	A
SNP_1_9476282	G/C	1	9476282	+	NA	NA	NA	NA	NA	NA	G	C	N	C	N	G	G	G	G	C	N	G	N	C	N	N	G	G	G	G	G	G	G	N	C	G	G	N	N	C	G	N	G	C	G	C	G	N	C
SNP_1_9529843	C/T	1	9529843	+	NA	NA	NA	NA	NA	NA	C	C	T	C	T	C	C	C	C	C	T	C	T	C	N	T	C	C	C	C	C	C	C	C	C	C	C	T	C	C	C	T	C	C	C	C	C	T	C
SNP_1_9561104	A/G	1	9561104	+	NA	NA	NA	NA	NA	NA	A	G	G	G	G	A	A	A	A	G	G	A	G	G	G	G	A	A	A	A	A	A	A	G	G	A	A	G	G	G	A	G	A	N	G	G	A	G	G
SNP_1_9563267	A/G	1	9563267	+	NA	NA	NA	NA	NA	NA	A	G	G	G	G	A	A	A	A	G	G	A	G	G	G	G	A	A	A	A	A	A	A	G	G	A	A	G	G	G	A	G	A	N	G	G	A	G	G
SNP_1_9563658	A/G	1	9563658	+	NA	NA	NA	NA	NA	NA	A	G	G	G	G	A	A	A	A	G	G	A	G	G	G	G	A	A	A	A	A	A	A	G	G	A	A	G	G	G	A	G	A	G	G	G	A	G	G
SNP_1_9566000	G/A	1	9566000	+	NA	NA	NA	NA	NA	NA	G	A	G	A	G	G	G	G	G	A	G	G	G	A	G	G	G	G	G	G	G	G	G	A	A	G	G	G	A	N	G	G	G	A	A	A	G	G	A
SNP_1_9567743	A/G	1	9567743	+	NA	NA	NA	NA	NA	NA	A	G	G	N	G	A	A	A	A	N	G	A	G	G	G	G	A	A	A	A	N	A	A	G	G	A	A	G	G	G	A	G	A	G	G	G	A	N	G
SNP_1_9569197	C/T	1	9569197	+	NA	NA	NA	NA	NA	NA	C	C	T	C	T	C	C	C	C	C	T	C	T	C	T	T	C	C	C	C	C	C	C	C	C	C	C	T	C	C	C	T	C	C	C	C	C	T	C
SNP_1_9569728	A/T	1	9569728	+	NA	NA	NA	NA	NA	NA	A	T	A	T	A	A	A	A	A	T	A	A	A	T	A	A	A	A	A	A	A	A	A	T	T	A	A	A	T	T	A	A	A	T	A	T	A	A	T
SNP_1_9570061	T/C	1	9570061	+	NA	NA	NA	NA	NA	NA	T	T	T	T	T	T	T	T	T	T	T	T	T	T	T	T	T	T	T	T	T	T	T	T	T	T	T	T	T	T	T	T	T	T	C	T	T	T	T
SNP_1_9570734	A/G	1	9570734	+	NA	NA	NA	NA	NA	NA	N	G	N	N	A	A	A	A	N	G	A	A	A	N	A	A	A	A	A	A	A	A	A	G	G	A	A	N	N	N	A	A	A	N	N	N	N	A	G
SNP_1_9571762	G/T	1	9571762	+	NA	NA	NA	NA	NA	NA	G	T	G	T	G	G	G	N	G	T	G	G	G	T	G	G	G	G	G	G	G	G	G	T	T	G	G	G	T	T	G	G	G	T	G	T	G	G	T
SNP_1_9572334	A/G	1	9572334	+	NA	NA	NA	NA	NA	NA	A	G	G	G	G	A	A	A	A	G	G	A	G	G	G	G	A	A	A	A	A	A	A	G	G	A	A	G	G	G	A	G	A	G	G	G	A	G	G
SNP_1_9616149	C/T	1	9616149	+	NA	NA	NA	NA	NA	NA	C	T	C	T	C	C	C	C	C	T	C	C	C	T	C	C	C	C	C	C	C	C	C	T	T	C	C	C	T	T	C	C	C	T	C	T	C	C	C
SNP_1_9633974	G/T	1	9633974	+	NA	NA	NA	NA	NA	NA	G	G	T	G	T	G	G	G	G	G	G	G	T	G	T	T	G	G	G	G	G	G	G	G	G	G	G	T	G	G	G	G	G	G	G	G	G	T	T
SNP_1_9634128	A/T	1	9634128	+	NA	NA	NA	NA	NA	NA	A	A	T	A	T	A	A	N	A	A	A	A	T	A	T	T	A	A	A	A	A	A	A	A	A	A	A	T	A	A	A	A	A	A	A	A	A	T	T
SNP_1_9637048	T/C	1	9637048	+	NA	NA	NA	NA	NA	NA	T	C	C	C	N	T	N	N	T	C	C	T	C	C	C	C	T	T	T	T	T	T	T	C	C	T	T	C	C	C	T	C	T	C	C	C	T	C	C
SNP_1_9639970	C/T	1	9639970	+	NA	NA	NA	NA	NA	NA	C	T	T	T	T	C	C	C	C	T	C	C	T	T	T	T	C	C	C	C	C	C	C	T	T	C	C	T	N	T	C	C	C	N	C	T	C	T	T
SNP_1_9669398	T/G	1	9669398	+	NA	NA	NA	NA	NA	NA	T	G	G	G	G	T	T	T	T	G	T	T	G	G	G	G	T	T	T	T	T	T	T	G	G	T	T	G	G	G	T	T	T	G	T	G	T	G	G
SNP_1_9669899	G/C	1	9669899	+	NA	NA	NA	NA	NA	NA	G	C	C	C	C	G	G	G	G	C	C	G	C	C	C	C	G	G	G	G	G	G	G	C	C	G	G	C	C	C	G	C	G	C	C	C	G	C	C
SNP_1_9670523	A/G	1	9670523	+	NA	NA	NA	NA	NA	NA	A	G	G	G	G	A	A	A	A	G	G	A	G	G	G	G	A	A	A	A	A	A	A	G	G	A	A	G	G	G	A	G	A	G	G	G	A	G	G
SNP_1_9675836	G/A	1	9675836	+	NA	NA	NA	NA	NA	NA	G	N	G	N	G	G	G	G	G	A	G	G	G	A	G	G	G	G	G	G	G	G	G	A	A	G	G	G	A	A	G	G	G	N	G	A	G	G	G
SNP_1_9688097	T/C	1	9688097	+	NA	NA	NA	NA	NA	NA	T	C	C	C	C	T	T	T	T	C	C	T	C	C	C	C	T	T	T	T	T	T	T	C	C	T	T	C	C	C	T	C	T	N	C	C	T	C	C
SNP_1_9692361	T/C	1	9692361	+	NA	NA	NA	NA	NA	NA	T	C	C	C	C	T	T	T	T	C	C	T	C	C	C	C	T	T	T	T	T	T	T	C	C	T	T	C	C	C	T	C	T	C	C	C	T	C	C
SNP_1_9693816	G/A	1	9693816	+	NA	NA	NA	NA	NA	NA	G	G	A	G	A	G	G	G	G	G	G	G	A	G	A	A	G	G	G	G	G	G	G	G	G	G	G	A	G	G	G	G	G	G	G	G	G	A	A
SNP_1_9705575	G/A	1	9705575	+	NA	NA	NA	NA	NA	NA	G	G	A	G	A	G	G	G	G	G	G	G	A	G	A	A	G	G	G	G	G	G	G	G	G	G	G	A	G	G	G	G	G	G	G	G	G	A	A
SNP_1_9740325	A/C	1	9740325	+	NA	NA	NA	NA	NA	NA	A	C	C	C	C	A	A	A	A	C	A	A	C	C	C	C	A	A	A	A	A	A	A	C	C	A	A	C	C	C	A	A	A	C	C	C	A	C	C
SNP_1_9744263	A/T	1	9744263	+	NA	NA	NA	NA	NA	NA	A	T	T	T	T	A	A	A	A	T	T	A	T	T	T	T	A	A	A	A	A	A	A	T	T	A	A	T	T	T	A	T	A	T	T	T	A	T	T
SNP_1_9775121	A/G	1	9775121	+	NA	NA	NA	NA	NA	NA	A	G	A	G	A	A	A	A	A	G	A	A	A	G	A	A	A	A	A	A	A	A	A	G	G	A	A	A	G	G	A	A	A	G	A	G	A	A	A
SNP_1_9775582	C/T	1	9775582	+	NA	NA	NA	NA	NA	NA	C	T	C	T	C	C	C	C	C	T	C	C	C	T	C	C	C	C	C	C	C	C	C	T	T	C	C	C	T	T	C	C	C	N	C	T	C	C	C
SNP_1_9814896	A/T	1	9814896	+	NA	NA	NA	NA	NA	NA	A	T	T	T	T	A	A	A	A	T	A	A	T	T	T	T	A	A	A	A	A	A	A	T	T	A	A	T	T	N	A	A	A	T	T	T	A	T	T
SNP_1_9815262	C/A	1	9815262	+	NA	NA	NA	NA	NA	NA	C	C	C	C	C	C	C	C	C	C	C	C	C	C	C	C	C	C	C	C	C	C	C	C	C	C	N	C	C	C	C	C	C	C	C	C	C	C	C
SNP_1_9817701	G/T	1	9817701	+	NA	NA	NA	NA	NA	NA	G	G	T	G	N	G	G	G	G	G	G	N	N	G	T	N	G	G	G	G	G	G	G	N	G	G	G	T	G	G	G	G	G	G	N	G	G	N	N
SNP_1_9817717	A/G	1	9817717	+	NA	NA	NA	NA	NA	NA	A	G	A	G	A	A	A	A	A	G	A	A	A	G	A	A	A	A	A	A	A	A	A	G	G	A	A	A	G	G	A	A	A	G	A	G	A	A	A
SNP_1_9821045	A/T	1	9821045	+	NA	NA	NA	NA	NA	NA	A	T	T	T	T	A	A	A	A	T	T	A	T	T	T	T	A	A	A	A	A	A	A	T	T	A	A	T	T	T	A	T	A	T	T	T	A	T	T
SNP_1_9867015	G/T	1	9867015	+	NA	NA	NA	NA	NA	NA	G	G	G	G	G	G	G	G	G	G	T	G	G	G	T	G	G	G	G	G	G	G	G	G	G	G	G	G	G	G	G	T	G	G	G	G	G	T	N
SNP_1_9868204	T/G	1	9868204	+	NA	NA	NA	NA	NA	NA	T	G	T	G	T	T	T	T	T	G	T	T	T	G	T	T	T	T	T	T	T	T	T	G	G	T	T	T	G	G	T	T	T	G	T	G	T	T	T
SNP_1_9869818	G/T	1	9869818	+	NA	NA	NA	NA	NA	NA	G	T	T	T	T	G	G	N	G	T	G	G	T	T	G	T	G	G	G	G	G	G	G	N	T	G	G	T	T	T	G	G	G	N	T	T	G	G	G
SNP_1_9876216	C/T	1	9876216	+	NA	NA	NA	NA	NA	NA	C	C	T	C	T	C	C	N	C	C	C	C	T	C	C	C	C	C	C	C	C	C	C	C	C	C	C	T	C	C	C	C	C	N	T	C	C	C	C
SNP_1_9876762	C/T	1	9876762	+	NA	NA	NA	NA	NA	NA	C	C	C	C	C	C	C	C	C	C	T	C	C	C	T	T	C	C	C	C	C	C	C	C	C	C	C	C	C	C	C	T	C	C	C	C	C	T	T
SNP_1_9877803	G/A	1	9877803	+	NA	NA	NA	NA	NA	NA	G	A	A	A	A	G	G	G	G	A	A	G	A	A	A	A	G	G	G	G	G	G	G	A	A	G	G	A	A	A	G	A	G	A	A	A	G	A	A
SNP_1_9879715	C/T	1	9879715	+	NA	NA	NA	NA	NA	NA	C	T	T	T	T	C	C	C	C	T	C	C	T	T	C	C	C	C	C	C	C	C	C	T	T	C	C	T	N	T	C	C	C	T	T	T	C	C	C
SNP_1_9885413	C/T	1	9885413	+	NA	NA	NA	NA	NA	NA	C	T	T	T	T	C	C	C	C	T	C	C	T	T	C	C	C	C	C	C	C	C	C	T	T	C	C	T	T	T	C	C	C	T	T	T	C	C	C
SNP_1_9886535	G/T	1	9886535	+	NA	NA	NA	NA	NA	NA	G	T	T	T	T	G	G	G	G	T	T	G	T	T	T	T	G	G	G	G	G	G	G	T	T	G	G	T	T	T	G	T	G	T	T	T	G	T	T
SNP_1_9888687	G/A	1	9888687	+	NA	NA	NA	NA	NA	NA	G	A	A	A	A	G	G	G	G	A	A	G	A	A	A	A	G	G	G	G	G	G	G	A	A	G	G	A	A	A	G	A	G	A	A	A	G	A	A
SNP_1_9892029	A/G	1	9892029	+	NA	NA	NA	NA	NA	NA	A	G	A	G	A	A	A	A	A	G	A	A	A	G	A	A	A	A	A	A	A	A	A	G	G	A	A	A	G	G	A	A	A	G	A	G	A	A	A
SNP_1_9893100	T/A	1	9893100	+	NA	NA	NA	NA	NA	NA	T	A	A	A	A	T	T	T	T	A	T	T	A	A	T	T	T	T	T	T	T	T	T	A	A	T	T	A	A	A	T	T	T	A	A	A	T	T	T
SNP_1_9929718	G/T	1	9929718	+	NA	NA	NA	NA	NA	NA	G	T	G	T	G	G	G	N	G	T	G	G	G	T	G	G	G	G	G	G	G	G	G	T	T	G	G	G	T	T	G	G	G	T	G	T	G	G	G
SNP_1_9929894	A/G	1	9929894	+	NA	NA	NA	NA	NA	NA	A	A	G	A	G	A	A	N	A	A	A	A	G	A	A	A	A	A	A	A	A	A	A	A	A	A	A	G	A	A	A	A	A	A	G	A	A	A	A
SNP_1_9932855	T/G	1	9932855	+	NA	NA	NA	NA	NA	NA	T	G	T	G	T	T	T	T	T	G	T	T	T	G	T	T	T	T	T	T	T	T	T	G	G	T	T	T	G	G	T	T	T	G	T	G	T	T	T
SNP_1_9934324	A/G	1	9934324	+	NA	NA	NA	NA	NA	NA	A	G	G	G	G	A	A	A	A	G	G	A	G	G	G	G	A	A	A	A	A	A	A	G	G	A	A	G	G	G	A	G	A	G	G	G	A	G	G
SNP_1_9934877	A/T	1	9934877	+	NA	NA	NA	NA	NA	NA	A	A	A	A	A	A	A	A	A	A	T	A	A	A	T	T	A	A	A	A	A	A	A	A	A	A	A	A	A	A	A	T	A	A	A	A	A	T	T
SNP_1_9965203	G/A	1	9965203	+	NA	NA	NA	NA	NA	NA	G	G	G	G	G	G	G	G	G	G	A	G	G	G	A	A	G	G	G	G	G	G	G	G	G	G	G	G	G	G	G	A	G	G	G	G	G	A	A
SNP_1_9968907	G/A	1	9968907	+	NA	NA	NA	NA	NA	NA	G	A	G	A	G	G	G	G	G	A	G	G	G	A	G	G	G	G	G	G	G	G	G	A	A	G	G	G	A	A	G	G	G	A	G	A	G	G	G
SNP_1_9969834	G/T	1	9969834	+	NA	NA	NA	NA	NA	NA	G	G	T	G	T	G	G	G	G	G	G	G	T	G	G	G	G	G	G	G	G	G	G	G	G	G	G	T	G	G	G	G	G	G	T	G	G	G	G
SNP_1_9969880	C/T	1	9969880	+	NA	NA	NA	NA	NA	NA	C	T	C	T	C	C	C	C	C	T	C	C	C	T	C	C	C	C	C	C	C	C	C	T	T	C	C	C	T	T	C	C	C	T	C	T	C	C	C
SNP_1_9971458	C/A	1	9971458	+	NA	NA	NA	NA	NA	NA	C	A	A	A	A	C	C	C	C	A	C	C	A	A	C	C	C	C	C	C	C	C	C	A	A	C	C	A	A	A	C	C	C	A	A	A	C	C	C
SNP_1_9972247	T/G	1	9972247	+	NA	NA	NA	NA	NA	NA	T	T	T	T	T	T	T	T	T	T	G	T	T	T	G	G	T	T	T	T	T	T	T	T	T	T	T	T	T	T	T	G	T	T	T	T	T	G	G
SNP_1_9972520	C/A	1	9972520	+	NA	NA	NA	NA	NA	NA	C	A	A	A	A	C	C	C	C	A	C	C	A	A	C	C	C	C	C	C	C	C	C	A	A	C	C	A	A	A	C	C	C	A	A	A	C	C	C
SNP_1_10003441	G/A	1	10003441	+	NA	NA	NA	NA	NA	NA	G	G	G	G	G	G	G	G	G	G	N	G	G	G	N	N	G	G	G	G	G	G	G	G	G	G	G	G	G	G	G	G	G	G	G	G	G	N	N
SNP_1_10006366	T/C	1	10006366	+	NA	NA	NA	NA	NA	NA	T	T	T	T	T	T	T	T	T	T	C	T	T	T	C	C	T	T	T	T	T	T	T	T	T	T	T	T	T	T	T	T	T	T	T	T	T	C	C
SNP_1_10016930	G/A	1	10016930	+	NA	NA	NA	NA	NA	NA	G	G	G	G	G	G	G	G	G	G	A	G	G	G	A	A	G	G	G	G	G	G	G	G	G	G	G	G	G	G	G	G	G	G	G	G	G	A	A
SNP_1_10018567	A/C	1	10018567	+	NA	NA	NA	NA	NA	NA	A	C	C	C	C	A	N	A	A	C	C	A	C	C	C	C	A	A	A	A	A	A	A	C	C	A	A	C	C	C	A	C	A	C	C	C	A	C	C
SNP_1_10021461	A/G	1	10021461	+	NA	NA	NA	NA	NA	NA	A	G	A	G	A	A	A	A	A	G	A	A	A	G	A	A	A	A	A	A	A	A	A	G	G	A	A	A	G	G	A	A	A	G	A	G	A	A	A
SNP_1_10022502	A/G	1	10022502	+	NA	NA	NA	NA	NA	NA	A	G	A	G	A	A	A	A	A	G	G	A	A	G	G	G	A	A	A	A	A	A	A	G	G	A	A	A	G	G	A	A	A	G	A	G	A	G	G
SNP_1_10049925	G/T	1	10049925	+	NA	NA	NA	NA	NA	NA	G	G	T	G	T	G	G	G	G	G	G	G	T	G	G	G	G	G	G	G	G	G	G	G	G	G	G	T	G	G	G	T	G	G	T	G	G	G	G
SNP_1_10050649	A/G	1	10050649	+	NA	NA	NA	NA	NA	NA	A	A	A	A	A	A	A	A	A	A	G	A	A	A	G	G	A	A	A	A	A	A	A	A	A	A	A	A	A	A	A	A	A	A	A	A	A	G	G
SNP_1_10051543	G/A	1	10051543	+	NA	NA	NA	NA	NA	NA	G	G	G	G	G	G	G	G	G	G	A	G	G	G	A	A	G	G	G	G	G	G	G	G	G	G	G	G	G	G	G	G	G	G	G	G	G	A	A
SNP_1_10054887	G/A	1	10054887	+	NA	NA	NA	NA	NA	NA	G	A	N	A	N	G	G	G	G	A	G	G	N	A	G	G	G	G	G	G	G	G	G	A	A	G	G	N	A	A	G	N	G	A	N	A	G	G	G
SNP_1_10054926	C/A	1	10054926	+	NA	NA	NA	NA	NA	NA	C	A	C	A	C	C	C	C	C	A	C	C	C	A	C	C	C	C	C	C	C	C	C	A	A	C	C	C	A	A	C	C	C	A	C	A	C	C	C
SNP_1_10055338	T/G	1	10055338	+	NA	NA	NA	NA	NA	NA	T	T	G	T	G	T	T	T	T	T	T	T	G	T	T	T	T	T	T	T	T	T	T	T	T	T	T	G	T	T	T	G	T	T	G	T	T	T	T
SNP_1_10059256	G/A	1	10059256	+	NA	NA	NA	NA	NA	NA	G	A	G	A	G	G	G	G	G	A	G	G	G	A	G	G	G	G	G	G	G	G	G	A	A	G	G	G	A	A	G	G	G	A	G	A	N	G	G
SNP_1_10059997	T/G	1	10059997	+	NA	NA	NA	NA	NA	NA	T	G	G	G	G	T	T	T	T	G	T	T	G	G	T	T	T	T	T	T	T	T	T	G	G	T	T	G	G	G	T	G	T	G	G	G	T	T	T
SNP_1_10060933	A/T	1	10060933	+	NA	NA	NA	NA	NA	NA	A	T	T	T	T	A	A	A	A	T	T	A	T	T	T	T	A	A	A	A	A	A	A	T	T	A	A	T	T	T	A	T	A	T	T	T	A	T	T
SNP_1_10069416	T/C	1	10069416	+	NA	NA	NA	NA	NA	NA	T	C	C	C	C	T	T	T	T	C	C	T	C	C	C	C	T	T	T	T	T	T	T	C	C	T	T	C	C	C	T	C	T	C	C	C	T	C	C
SNP_1_10115184	C/G	1	10115184	+	NA	NA	NA	NA	NA	NA	C	C	C	C	C	C	C	C	C	C	G	C	C	C	N	G	C	C	C	C	C	C	C	C	C	C	C	C	C	C	C	C	C	C	C	C	C	N	G
SNP_1_10119321	A/T	1	10119321	+	NA	NA	NA	NA	NA	NA	N	A	T	A	T	A	A	A	A	A	A	A	T	A	A	A	A	A	A	A	A	A	A	A	A	A	A	T	A	A	A	T	A	A	T	A	A	A	A
SNP_1_10121271	G/A	1	10121271	+	NA	NA	NA	NA	NA	NA	G	A	A	A	A	G	G	G	G	A	G	G	A	A	G	G	G	G	G	G	G	G	G	A	A	G	G	A	A	A	G	A	G	A	A	A	G	G	G
SNP_1_10121772	T/C	1	10121772	+	NA	NA	NA	NA	NA	NA	T	C	C	C	C	T	N	N	T	C	C	T	C	C	C	C	T	T	T	T	T	T	T	C	C	T	T	C	C	C	T	C	T	C	C	C	T	C	C
SNP_1_10122653	G/T	1	10122653	+	NA	NA	NA	NA	NA	NA	G	G	G	G	G	G	G	G	G	G	T	G	G	G	T	T	G	G	G	G	G	G	G	G	G	G	G	G	G	G	G	G	G	G	G	G	G	T	T
SNP_1_10133202	C/T	1	10133202	+	NA	NA	NA	NA	NA	NA	C	T	C	T	C	C	C	C	C	T	C	C	C	T	C	C	C	C	C	C	C	C	C	T	T	C	C	C	T	T	C	C	C	T	C	T	C	C	C
SNP_1_10134564	C/G	1	10134564	+	NA	NA	NA	NA	NA	NA	C	C	C	C	C	C	C	C	C	C	G	C	C	C	G	G	C	C	C	C	C	C	C	C	C	C	C	C	C	C	C	C	C	C	C	C	C	G	G
SNP_1_10137694	T/C	1	10137694	+	NA	NA	NA	NA	NA	NA	T	C	C	C	C	T	T	T	T	C	C	T	C	C	C	C	T	T	T	T	T	T	T	C	C	T	T	C	C	C	T	C	T	C	C	C	T	C	C
SNP_1_10140933	T/A	1	10140933	+	NA	NA	NA	NA	NA	NA	T	A	A	A	A	N	T	T	T	A	T	T	A	A	T	T	T	T	N	T	N	T	T	N	A	T	T	A	A	A	T	A	T	A	A	A	T	T	T
SNP_1_10141686	G/A	1	10141686	+	NA	NA	NA	NA	NA	NA	G	A	A	A	A	G	G	G	G	A	G	G	A	A	G	G	G	G	G	G	G	G	G	N	N	G	G	N	N	N	G	A	G	A	N	A	G	G	G
SNP_1_10148313	T/C	1	10148313	+	NA	NA	NA	NA	NA	NA	N	C	C	C	C	T	T	T	T	C	C	T	C	C	C	C	T	T	T	T	T	T	T	C	C	T	T	C	C	C	T	C	T	C	C	C	T	C	C
SNP_1_10151041	A/G	1	10151041	+	NA	NA	NA	NA	NA	NA	N	G	A	G	A	A	A	N	A	G	G	A	A	G	G	G	A	A	A	A	A	A	A	G	G	A	A	A	G	G	A	A	A	G	A	G	A	G	G
SNP_1_10156624	A/G	1	10156624	+	NA	NA	NA	NA	NA	NA	A	G	A	G	A	A	A	A	A	G	G	A	A	G	G	G	A	A	A	A	A	A	A	G	G	A	A	A	G	G	A	A	A	G	A	G	A	G	G
SNP_1_10199638	T/C	1	10199638	+	NA	NA	NA	NA	NA	NA	T	C	C	C	C	T	T	T	T	C	C	T	C	C	C	C	T	T	T	T	T	T	T	C	C	T	T	C	C	C	T	C	T	C	C	C	T	C	C
SNP_1_10215291	T/G	1	10215291	+	NA	NA	NA	NA	NA	NA	T	G	G	G	G	T	T	T	T	G	G	T	G	G	G	G	T	T	T	T	T	T	T	G	G	T	T	G	G	G	T	G	T	G	G	G	T	G	G
SNP_1_10216859	G/C	1	10216859	+	NA	NA	NA	NA	NA	NA	G	C	C	C	C	G	G	G	G	C	C	G	C	C	C	C	G	G	G	G	G	G	G	C	C	G	G	C	C	C	G	C	G	C	C	C	G	C	C
SNP_1_10245479	C/T	1	10245479	+	NA	NA	NA	NA	NA	NA	C	C	C	C	C	C	C	C	C	C	T	C	C	C	T	T	C	C	C	C	C	C	C	C	C	C	C	C	C	C	C	C	C	C	C	C	C	T	T
SNP_1_10267277	T/C	1	10267277	+	NA	NA	NA	NA	NA	NA	T	C	C	C	C	T	T	T	T	C	T	T	C	C	T	T	T	T	T	T	T	T	T	C	C	T	T	C	C	C	T	C	T	C	C	C	T	T	T
SNP_1_10271952	G/C	1	10271952	+	NA	NA	NA	NA	NA	NA	G	C	C	C	C	G	G	G	G	C	G	G	C	C	G	G	G	G	G	G	G	G	G	C	C	G	G	C	C	C	G	C	G	C	C	C	G	G	G
SNP_1_10273445	A/G	1	10273445	+	NA	NA	NA	NA	NA	NA	A	G	G	G	G	A	A	A	A	G	A	A	G	G	A	A	A	A	A	A	A	A	A	G	G	A	A	G	G	G	A	G	A	G	G	G	A	A	A
SNP_1_10312877	T/C	1	10312877	+	NA	NA	NA	NA	NA	NA	T	C	C	C	C	T	T	T	T	C	C	T	C	C	C	C	T	T	T	T	T	T	T	C	C	T	T	C	C	C	T	C	T	C	C	C	T	C	C
SNP_1_10315103	C/A	1	10315103	+	NA	NA	NA	NA	NA	NA	C	C	C	C	C	C	C	C	C	C	A	C	C	C	A	A	C	C	C	C	C	C	C	C	C	C	C	C	C	C	C	C	C	C	C	C	C	A	A
SNP_1_10316496	C/T	1	10316496	+	NA	NA	NA	NA	NA	NA	C	T	T	T	T	C	C	C	C	T	C	C	T	T	C	C	C	C	C	C	C	C	C	T	T	C	C	T	T	T	C	T	C	T	T	T	C	C	C
SNP_1_10316966	G/A	1	10316966	+	NA	NA	NA	NA	NA	NA	G	A	A	A	A	G	G	G	G	A	A	G	A	A	A	A	G	G	G	G	G	G	G	A	A	G	G	A	A	A	G	A	G	A	A	A	G	A	A
SNP_1_10317395	C/T	1	10317395	+	NA	NA	NA	NA	NA	NA	C	N	C	N	C	C	C	C	C	T	C	C	C	N	C	C	C	C	C	C	C	C	C	T	N	C	C	C	T	T	C	C	C	T	C	T	C	C	C
SNP_1_10362657	C/G	1	10362657	+	NA	NA	NA	NA	NA	NA	C	G	N	G	N	C	C	C	C	G	G	C	G	G	C	C	C	C	C	C	C	C	C	G	G	C	C	N	G	G	C	N	C	G	N	G	C	C	C
SNP_1_10367099	T/C	1	10367099	+	NA	NA	NA	NA	NA	NA	T	C	C	C	C	T	T	T	T	C	C	T	C	C	C	C	T	T	T	T	T	T	T	C	C	T	T	C	C	C	T	C	T	C	C	C	T	C	C
SNP_1_10370566	T/A	1	10370566	+	NA	NA	NA	NA	NA	NA	T	A	T	A	T	T	T	T	T	A	A	T	A	A	T	T	T	T	T	T	T	T	T	A	A	T	T	T	A	A	T	T	T	A	T	A	T	T	T
SNP_1_10371475	T/C	1	10371475	+	NA	NA	NA	NA	NA	NA	T	C	T	C	T	T	T	T	T	C	C	T	C	C	T	T	T	T	T	T	T	T	T	C	C	T	T	T	C	C	T	T	T	C	T	C	T	T	T
SNP_1_10371832	C/T	1	10371832	+	NA	NA	NA	NA	NA	NA	C	T	T	T	T	C	C	C	C	T	T	C	T	T	T	T	C	C	C	C	C	C	C	T	T	C	C	T	T	T	C	T	C	T	T	T	C	T	T
SNP_1_10426355	G/A	1	10426355	+	NA	NA	NA	NA	NA	NA	G	A	N	A	N	G	G	G	G	N	A	G	A	N	A	A	G	G	G	G	G	G	G	A	N	G	G	N	A	N	G	N	G	A	N	A	G	N	N
SNP_1_10427043	G/C	1	10427043	+	NA	NA	NA	NA	NA	NA	G	C	C	N	C	G	G	G	G	C	C	G	C	C	N	C	G	G	G	G	G	G	G	C	C	G	G	C	C	C	G	C	G	C	C	C	G	N	C
SNP_1_10427253	C/T	1	10427253	+	NA	NA	NA	NA	NA	NA	C	C	C	C	C	C	C	C	C	C	C	C	C	C	T	T	C	C	C	C	C	C	C	C	C	C	C	C	C	C	C	C	C	C	C	C	C	T	T
SNP_1_10428224	G/C	1	10428224	+	NA	NA	NA	NA	NA	NA	G	C	G	C	G	G	G	G	G	C	C	G	C	C	G	G	G	G	G	G	G	G	G	C	C	G	G	G	C	C	G	G	G	C	G	C	G	G	G
SNP_1_10431151	T/C	1	10431151	+	NA	NA	NA	NA	NA	NA	T	C	C	C	C	T	T	T	T	C	C	T	C	C	C	C	T	T	T	T	T	T	T	C	C	T	T	C	C	C	T	C	T	C	C	C	T	C	C
SNP_1_10431292	G/A	1	10431292	+	NA	NA	NA	NA	NA	NA	G	A	G	A	G	G	G	G	G	A	A	G	A	A	G	G	G	G	G	G	G	G	G	A	A	G	G	G	A	A	G	G	G	A	G	A	G	G	G
SNP_1_10431373	G/A	1	10431373	+	NA	NA	NA	NA	NA	NA	G	A	A	N	A	G	G	G	G	A	A	G	A	A	A	A	G	G	G	G	G	G	G	A	A	G	G	A	A	A	G	A	G	A	A	A	G	A	A
SNP_1_10431534	A/G	1	10431534	+	NA	NA	NA	NA	NA	NA	A	A	G	A	G	A	A	A	A	A	A	A	A	A	G	G	A	A	A	A	A	A	A	A	A	A	A	G	A	A	A	G	A	A	G	A	A	G	G
SNP_1_10431960	T/G	1	10431960	+	NA	NA	NA	NA	NA	NA	T	G	G	G	G	T	T	N	T	G	G	T	G	G	G	G	T	T	T	T	T	T	T	G	G	T	T	G	G	G	T	G	T	N	G	G	T	G	G
SNP_1_10433018	C/T	1	10433018	+	NA	NA	NA	NA	NA	NA	C	T	T	N	T	C	C	C	C	T	T	C	T	T	C	C	C	C	C	C	C	C	C	N	T	C	C	T	N	T	C	T	C	T	T	T	C	C	C
SNP_1_10447445	G/A	1	10447445	+	NA	NA	NA	NA	NA	NA	G	G	G	G	G	G	G	G	G	G	G	G	G	G	G	G	G	G	G	G	G	G	G	G	G	G	G	G	G	G	G	G	G	G	G	G	G	G	G
SNP_1_10490081	C/T	1	10490081	+	NA	NA	NA	NA	NA	NA	C	T	T	T	T	C	C	C	C	T	T	C	T	T	T	T	C	C	C	C	C	C	C	T	T	C	C	T	T	T	C	T	C	T	T	T	C	T	T
SNP_1_10493521	C/T	1	10493521	+	NA	NA	NA	NA	NA	NA	C	C	T	C	T	C	C	C	C	C	C	C	T	C	C	C	C	C	C	C	C	C	C	C	C	C	C	T	C	C	C	T	C	C	T	C	C	C	C
SNP_1_10513608	T/C	1	10513608	+	NA	NA	NA	NA	NA	NA	T	C	T	C	T	T	T	T	T	C	C	T	T	C	T	T	T	T	T	T	T	T	T	C	C	T	T	T	C	C	T	T	T	C	T	C	T	T	T
SNP_1_10513718	A/G	1	10513718	+	NA	NA	NA	NA	NA	NA	A	G	G	G	G	A	A	A	A	G	G	A	G	G	G	G	A	A	A	A	A	A	A	G	G	A	A	G	G	G	A	G	A	G	G	G	A	G	G
SNP_1_10517016	T/A	1	10517016	+	NA	NA	NA	NA	NA	NA	T	A	T	A	T	T	T	T	T	A	A	T	T	A	A	N	T	T	T	T	T	T	T	A	A	T	T	T	N	A	T	T	T	A	T	A	T	A	A
SNP_1_10519809	T/C	1	10519809	+	NA	NA	NA	NA	NA	NA	T	C	T	C	T	T	T	T	T	C	C	T	T	C	T	T	T	T	T	T	T	T	T	C	C	T	T	T	C	C	T	T	T	C	T	C	T	T	T
SNP_1_10521236	T/C	1	10521236	+	NA	NA	NA	NA	NA	NA	T	T	C	T	C	T	T	T	T	T	T	T	C	T	C	C	T	T	T	T	T	T	T	T	T	T	T	C	T	T	T	C	T	T	C	T	T	C	C
SNP_1_10566791	G/C	1	10566791	+	NA	NA	NA	NA	NA	NA	G	C	C	C	C	G	G	G	G	C	C	G	C	C	C	C	G	G	G	G	G	G	G	C	C	G	G	C	C	C	G	C	G	C	C	C	G	C	C
SNP_1_10597036	G/A	1	10597036	+	NA	NA	NA	NA	NA	NA	G	G	A	G	A	G	G	G	G	G	G	G	G	G	A	A	G	G	G	G	G	G	G	G	G	G	G	A	G	G	G	A	G	G	A	G	G	A	A
SNP_1_10619882	A/G	1	10619882	+	NA	NA	NA	NA	NA	NA	A	G	G	G	G	A	A	A	A	G	G	A	G	N	G	G	A	A	A	A	A	A	A	G	G	A	A	G	G	G	A	G	A	G	G	G	A	G	G
SNP_1_10620284	A/C	1	10620284	+	NA	NA	NA	NA	NA	NA	A	C	C	C	C	A	A	A	A	C	C	A	C	C	C	C	A	A	A	A	A	A	A	C	C	A	A	C	C	C	A	C	A	C	C	C	A	C	C
SNP_1_10620740	G/C	1	10620740	+	NA	NA	NA	NA	NA	NA	G	C	G	C	G	G	G	G	G	C	C	G	C	C	G	C	G	G	G	G	G	G	G	C	C	G	G	G	C	C	G	G	G	C	G	C	G	G	G
SNP_1_10626322	T/A	1	10626322	+	NA	NA	NA	NA	NA	NA	T	A	A	A	A	T	T	T	T	A	A	T	A	A	A	A	T	T	T	T	T	T	T	A	A	T	T	A	A	A	T	A	T	A	A	A	T	A	A
SNP_1_10652983	C/T	1	10652983	+	NA	NA	NA	NA	NA	NA	C	T	T	T	T	C	C	C	C	T	T	C	T	T	T	T	C	C	C	C	C	C	C	T	T	C	C	T	T	T	C	T	C	T	T	T	C	T	T
SNP_1_10653562	G/A	1	10653562	+	NA	NA	NA	NA	NA	NA	G	G	A	G	A	G	G	G	G	G	G	G	G	G	A	G	G	G	G	G	G	G	G	G	G	G	G	A	G	G	G	A	G	G	G	G	G	A	A
SNP_1_10654292	T/C	1	10654292	+	NA	NA	NA	NA	NA	NA	T	C	T	C	T	T	T	T	T	C	C	T	C	C	T	C	T	T	T	T	T	T	T	C	C	T	T	T	C	C	T	T	T	C	C	C	T	T	T
SNP_1_10657673	C/A	1	10657673	+	NA	NA	NA	NA	NA	NA	C	C	C	C	C	C	C	C	C	C	C	C	C	A	C	C	C	C	C	C	C	C	C	C	C	C	C	C	C	C	C	C	C	C	C	C	C	C	C
SNP_1_10672080	C/T	1	10672080	+	NA	NA	NA	NA	NA	NA	C	T	C	T	C	C	C	C	C	T	T	C	T	T	C	T	C	C	C	C	C	C	C	T	T	C	C	C	T	T	C	C	C	T	T	T	C	C	C
SNP_1_10689775	C/T	1	10689775	+	NA	NA	NA	NA	NA	NA	C	T	T	T	T	C	C	C	C	T	T	C	T	T	T	T	C	C	C	C	C	C	C	T	T	C	C	T	T	T	C	T	C	T	T	T	C	T	T
SNP_1_10689906	G/T	1	10689906	+	NA	NA	NA	NA	NA	NA	G	T	T	T	T	G	G	G	G	T	T	G	T	T	T	T	G	G	G	G	G	G	G	T	T	G	G	T	T	T	G	T	G	T	T	T	G	T	T
SNP_1_10713826	A/C	1	10713826	+	NA	NA	NA	NA	NA	NA	A	C	C	C	C	A	A	A	A	C	C	A	C	C	C	C	A	A	A	A	A	A	A	C	C	A	A	C	C	C	A	C	A	C	C	C	A	C	C
SNP_1_10749845	G/A	1	10749845	+	NA	NA	NA	NA	NA	NA	G	G	A	G	A	G	G	G	G	G	G	G	G	G	A	G	G	G	G	G	G	G	G	G	G	G	G	A	G	G	G	A	G	G	G	G	G	A	A
SNP_1_10750194	C/T	1	10750194	+	NA	NA	NA	NA	NA	NA	C	T	C	T	C	C	C	C	C	T	T	C	T	T	C	T	C	C	C	C	C	C	C	T	T	C	C	C	T	T	C	C	C	T	T	T	C	C	C
SNP_1_10799933	G/T	1	10799933	+	NA	NA	NA	NA	NA	NA	G	T	G	T	G	G	G	G	G	T	T	G	T	T	G	T	G	G	G	G	G	G	G	T	T	G	G	G	T	T	G	G	G	T	T	T	G	G	G
SNP_1_10800438	T/C	1	10800438	+	NA	NA	NA	NA	NA	NA	T	C	T	C	T	T	T	T	T	C	C	T	C	C	T	C	T	T	T	T	T	T	T	C	C	T	T	T	C	C	T	T	T	N	C	C	T	T	T
SNP_1_10801817	C/T	1	10801817	+	NA	NA	NA	NA	NA	NA	C	T	T	T	T	C	C	C	C	T	T	C	T	T	T	T	C	C	C	C	C	C	C	T	T	C	C	T	T	T	C	T	C	N	T	T	C	T	T
SNP_1_10802175	C/T	1	10802175	+	NA	NA	NA	NA	NA	NA	C	C	T	C	T	C	C	C	C	C	C	C	C	C	T	C	C	C	C	C	C	C	C	C	C	C	C	T	C	C	C	T	C	C	C	C	C	T	T
SNP_1_10802587	G/A	1	10802587	+	NA	NA	NA	NA	NA	NA	G	G	G	G	G	G	G	G	G	G	G	G	G	G	G	G	G	G	G	G	G	G	G	G	G	G	G	G	G	G	G	G	G	G	G	G	G	G	G
SNP_1_10803010	T/C	1	10803010	+	NA	NA	NA	NA	NA	NA	T	C	C	C	C	T	T	T	T	C	C	T	C	C	C	C	T	T	T	T	T	T	T	C	C	T	T	C	C	C	T	C	T	C	C	C	T	C	C
SNP_1_10803990	C/T	1	10803990	+	NA	NA	NA	NA	NA	NA	C	T	C	T	C	C	C	C	C	T	T	C	T	T	C	T	C	C	C	C	C	C	C	T	T	C	C	C	T	T	C	C	C	T	T	T	C	C	C
SNP_1_10804266	C/A	1	10804266	+	NA	NA	NA	NA	NA	NA	C	A	C	A	C	C	C	C	C	A	A	C	A	A	C	A	C	C	C	C	C	C	C	A	A	C	C	C	A	A	C	C	C	A	A	A	C	C	C
SNP_1_10804563	C/T	1	10804563	+	NA	NA	NA	NA	NA	NA	C	T	N	T	C	C	C	C	C	T	T	N	T	T	C	T	C	C	C	C	C	C	C	T	T	C	C	C	T	T	C	C	C	N	T	T	C	C	C
SNP_1_10825342	G/T	1	10825342	+	NA	NA	NA	NA	NA	NA	G	T	G	T	G	G	G	G	G	T	T	G	T	T	G	T	G	G	G	G	G	G	G	T	T	G	G	G	T	T	G	G	G	T	T	T	G	G	G
SNP_1_10825444	C/G	1	10825444	+	NA	NA	NA	NA	NA	NA	C	G	G	G	G	C	C	C	C	G	G	C	G	G	G	G	C	C	C	C	C	C	C	G	G	C	C	G	G	G	C	G	C	G	G	G	C	G	G
SNP_1_10825611	G/T	1	10825611	+	NA	NA	NA	NA	NA	NA	G	G	G	T	G	G	G	G	G	T	T	G	T	G	G	T	G	G	G	G	G	G	G	G	G	G	G	G	G	G	G	G	G	G	T	T	G	G	G
SNP_1_10827464	G/A	1	10827464	+	NA	NA	NA	NA	NA	NA	G	A	A	A	A	G	G	G	G	A	A	G	A	A	A	A	G	G	G	G	G	G	G	A	A	G	G	A	A	A	G	A	G	A	A	A	G	A	A
SNP_1_10831181	G/A	1	10831181	+	NA	NA	NA	NA	NA	NA	G	A	A	A	A	G	G	G	G	A	A	G	A	A	A	A	G	G	G	G	G	G	G	A	A	G	G	A	A	A	G	A	G	A	A	A	G	A	A
SNP_1_10848420	T/G	1	10848420	+	NA	NA	NA	NA	NA	NA	T	T	T	T	T	T	N	T	T	T	T	T	T	T	T	T	T	T	T	T	T	T	T	T	T	T	T	T	T	T	T	T	T	N	T	T	T	T	T
SNP_1_10896858	G/A	1	10896858	+	NA	NA	NA	NA	NA	NA	G	G	A	G	A	G	G	G	G	G	G	G	G	G	A	G	G	G	G	G	G	G	G	N	N	G	G	A	G	G	G	A	G	N	G	G	G	A	A
SNP_1_10931378	T/A	1	10931378	+	NA	NA	NA	NA	NA	NA	T	A	A	A	A	T	T	T	T	A	A	T	A	A	A	A	T	T	T	T	T	T	T	A	A	T	T	A	A	A	T	A	T	A	A	A	T	A	A
SNP_1_10933608	A/T	1	10933608	+	NA	NA	NA	NA	NA	NA	A	A	A	T	A	A	A	A	A	T	T	A	T	T	A	T	A	A	A	A	A	A	A	A	A	A	A	A	A	A	A	A	A	A	T	T	A	A	A
SNP_1_10936185	C/T	1	10936185	+	NA	NA	NA	NA	NA	NA	C	C	C	C	C	T	T	C	T	C	C	T	C	C	C	C	T	T	T	T	T	T	T	C	C	T	T	C	C	C	C	C	T	C	C	C	T	C	C
SNP_1_10936625	A/C	1	10936625	+	NA	NA	NA	NA	NA	NA	A	A	C	A	C	A	A	A	A	A	A	A	A	A	A	A	A	A	A	A	A	A	A	A	A	A	A	C	A	A	A	C	A	A	A	A	A	A	C
SNP_1_10937456	A/G	1	10937456	+	NA	NA	NA	NA	NA	NA	A	G	A	G	A	A	A	A	A	G	G	A	G	G	G	G	A	A	A	A	A	A	A	G	G	A	A	A	G	G	A	A	A	G	G	G	A	G	A
SNP_1_10938319	C/A	1	10938319	+	NA	NA	NA	NA	NA	NA	C	C	C	C	C	A	A	C	A	C	C	A	C	C	C	C	A	A	A	A	A	A	A	C	C	A	A	C	C	C	C	C	A	C	C	C	A	C	C
SNP_1_10959444	A/G	1	10959444	+	NA	NA	NA	NA	NA	NA	A	G	G	G	N	A	A	A	A	G	G	A	G	G	G	G	A	A	A	A	A	A	A	G	G	A	A	G	G	G	A	G	A	G	G	G	A	G	G
SNP_1_10970413	G/A	1	10970413	+	NA	NA	NA	NA	NA	NA	G	A	A	A	A	G	G	G	G	A	A	G	A	G	A	A	G	G	G	G	G	G	G	G	G	G	G	A	A	A	G	A	G	A	A	A	G	A	A
SNP_1_10971576	C/G	1	10971576	+	NA	NA	NA	NA	NA	NA	N	C	C	C	C	C	C	C	C	C	C	C	C	G	C	C	C	C	C	C	C	C	C	N	G	C	C	C	C	C	C	C	C	C	C	C	C	C	C
SNP_1_10997885	G/A	1	10997885	+	NA	NA	NA	NA	NA	NA	G	A	A	A	A	G	G	G	G	A	N	G	A	A	A	A	G	G	G	G	G	G	G	N	A	G	G	A	A	N	G	A	G	N	A	A	G	A	A
SNP_1_11014755	T/C	1	11014755	+	NA	NA	NA	NA	NA	NA	T	C	C	C	C	T	T	T	T	C	C	T	C	C	C	C	T	T	T	T	T	T	T	C	C	T	T	C	C	C	T	C	T	C	C	C	T	C	C
SNP_1_11014995	T/G	1	11014995	+	NA	NA	NA	NA	NA	NA	T	G	G	G	G	T	T	N	T	G	G	T	G	G	G	G	T	T	T	T	T	T	T	G	G	T	T	G	G	G	T	G	T	G	G	G	T	G	G
SNP_1_11015557	G/A	1	11015557	+	NA	NA	NA	NA	NA	NA	G	A	G	A	G	G	G	G	G	A	A	G	A	A	A	A	G	G	G	G	G	G	G	A	A	G	G	A	A	A	G	G	G	A	A	A	G	A	A
SNP_1_11015729	C/T	1	11015729	+	NA	NA	NA	NA	NA	NA	C	T	C	T	C	C	C	C	C	T	T	C	T	T	T	T	C	C	C	C	C	C	C	T	T	C	C	T	T	T	C	C	C	T	T	T	C	T	T
SNP_1_11018394	C/T	1	11018394	+	NA	NA	NA	NA	NA	NA	C	T	C	T	C	C	C	C	C	T	T	C	T	C	T	T	C	C	C	C	C	C	C	T	T	C	C	T	T	T	C	C	C	T	T	T	C	T	T
SNP_1_11019051	A/G	1	11019051	+	NA	NA	NA	NA	NA	NA	A	G	G	G	G	A	A	A	A	G	G	A	G	G	G	G	A	A	A	A	A	A	A	G	G	A	A	G	G	G	A	G	A	G	G	G	A	G	G
SNP_1_11019464	C/A	1	11019464	+	NA	NA	NA	NA	NA	NA	C	A	C	A	C	C	C	C	C	A	A	C	A	A	A	A	C	C	C	C	C	C	C	A	A	C	C	A	A	A	C	C	C	A	A	A	C	A	A
SNP_1_11020446	G/T	1	11020446	+	NA	NA	NA	NA	NA	NA	G	G	G	G	G	G	T	G	G	G	G	G	G	G	G	G	T	G	G	T	T	T	T	G	G	G	G	G	G	G	G	G	G	G	G	G	T	G	G
SNP_1_11028229	A/C	1	11028229	+	NA	NA	NA	NA	NA	NA	A	C	C	C	C	A	A	A	A	C	C	A	C	C	C	C	A	A	A	A	A	A	A	C	C	A	A	C	C	C	A	C	A	C	C	C	A	C	C
SNP_1_11058533	G/A	1	11058533	+	NA	NA	NA	NA	NA	NA	G	A	G	A	G	G	G	G	G	A	A	G	A	G	A	A	G	G	G	G	G	G	G	A	A	G	G	A	A	A	G	G	G	A	A	A	G	A	A
SNP_1_11091226	G/A	1	11091226	+	NA	NA	NA	NA	NA	NA	A	G	G	G	G	G	G	A	G	G	G	A	G	G	G	G	G	N	G	G	G	G	G	G	G	A	A	G	G	G	A	G	G	G	G	G	G	G	G
SNP_1_11095394	T/C	1	11095394	+	NA	NA	NA	NA	NA	NA	T	C	C	C	C	T	T	T	T	C	C	T	C	T	C	C	T	T	T	T	T	T	T	C	C	T	T	C	C	C	T	C	T	C	C	C	T	C	C
SNP_1_11095535	C/T	1	11095535	+	NA	NA	NA	NA	NA	NA	C	T	C	T	C	C	C	C	C	T	T	C	T	C	T	T	C	C	C	C	C	C	C	T	T	C	C	T	T	T	C	C	C	T	T	T	C	T	T
SNP_1_11096568	A/G	1	11096568	+	NA	NA	NA	NA	NA	NA	A	G	G	G	G	A	A	A	A	G	G	A	G	A	G	G	A	A	A	A	A	A	A	G	G	A	A	G	G	G	A	G	A	G	G	G	A	G	G
SNP_1_11097010	G/A	1	11097010	+	NA	NA	NA	NA	NA	NA	A	G	G	G	G	G	G	A	G	G	G	A	G	G	G	G	G	N	G	G	G	G	G	G	G	A	A	G	G	G	A	G	G	G	G	G	G	G	G
SNP_1_11097278	C/T	1	11097278	+	NA	NA	NA	NA	NA	NA	C	C	T	C	T	C	C	C	C	C	C	C	C	C	C	C	C	C	C	C	C	C	C	C	C	C	C	C	C	C	C	T	C	C	C	C	C	C	C
SNP_1_11108483	G/T	1	11108483	+	NA	NA	NA	NA	NA	NA	G	G	G	G	G	T	T	G	T	G	G	G	G	T	G	G	T	N	T	T	T	T	T	G	G	G	G	G	G	G	G	G	T	G	G	G	T	G	G
SNP_1_11109250	A/G	1	11109250	+	NA	NA	NA	NA	NA	NA	A	G	G	G	G	A	A	A	A	G	G	G	G	A	G	G	A	N	A	A	A	A	A	G	G	A	A	G	G	G	A	G	A	G	G	G	A	G	G
SNP_1_11112775	G/A	1	11112775	+	NA	NA	NA	NA	NA	NA	G	A	G	A	G	G	G	G	G	A	A	G	A	G	A	A	G	G	G	G	G	G	G	A	A	G	G	A	A	A	G	G	G	A	A	A	G	A	A
SNP_1_11114178	T/C	1	11114178	+	NA	NA	NA	NA	NA	NA	T	C	C	C	C	T	T	T	T	C	C	C	C	T	C	C	T	N	T	T	T	T	T	C	C	T	T	C	C	C	T	C	T	C	C	C	T	C	C
SNP_1_11155174	T/G	1	11155174	+	NA	NA	NA	NA	NA	NA	T	G	G	G	G	T	T	T	T	G	G	T	G	T	G	G	T	T	T	T	T	T	T	G	G	T	T	G	G	G	T	G	T	G	G	G	T	G	G
SNP_1_11210244	G/A	1	11210244	+	NA	NA	NA	NA	NA	NA	A	G	N	G	G	G	G	A	A	G	G	G	G	G	G	G	G	G	G	G	G	G	G	G	G	A	A	G	G	G	A	G	G	G	G	G	G	G	G
SNP_1_11210679	G/T	1	11210679	+	NA	NA	NA	NA	NA	NA	G	T	T	T	N	G	G	G	G	T	T	G	T	G	T	T	G	G	G	G	G	G	G	T	T	G	G	T	T	T	G	T	G	T	T	T	G	T	T
SNP_1_11210755	G/A	1	11210755	+	NA	NA	NA	NA	NA	NA	G	A	G	A	G	G	G	G	G	A	A	G	A	G	A	A	G	G	G	G	G	G	G	A	A	G	G	A	A	A	G	G	G	A	A	A	G	A	A
SNP_1_11215603	G/A	1	11215603	+	NA	NA	NA	NA	NA	NA	G	A	A	A	A	G	G	G	G	A	A	G	A	G	A	A	G	G	G	G	G	G	G	A	A	G	G	A	A	A	G	A	G	A	A	A	G	A	A
SNP_1_11259187	C/A	1	11259187	+	NA	NA	NA	NA	NA	NA	C	A	A	A	A	N	C	N	C	A	A	A	A	C	A	A	C	C	C	C	C	C	C	A	A	C	C	A	A	A	C	A	C	A	A	A	C	A	A
SNP_1_11259217	C/T	1	11259217	+	NA	NA	NA	NA	NA	NA	C	C	C	C	C	T	T	C	C	C	C	C	C	C	C	C	T	N	T	N	T	N	T	C	C	C	C	C	C	C	C	C	C	C	C	C	T	C	C
SNP_1_11261199	T/C	1	11261199	+	NA	NA	NA	NA	NA	NA	T	C	C	C	C	T	T	T	T	C	C	T	C	T	C	C	T	T	T	T	T	T	T	N	C	T	T	C	C	C	T	C	T	N	C	C	T	C	C
SNP_1_11261764	T/C	1	11261764	+	NA	NA	NA	NA	NA	NA	T	C	C	C	C	T	T	N	T	C	C	T	C	T	C	C	T	T	T	T	T	T	T	C	C	T	T	C	C	C	T	C	T	C	C	C	T	C	C
SNP_1_11262363	T/C	1	11262363	+	NA	NA	NA	NA	NA	NA	T	C	T	C	T	T	T	N	T	C	C	T	C	T	T	C	T	T	T	T	T	T	T	C	C	T	T	C	C	C	T	T	T	C	C	C	T	T	C
SNP_1_11262991	C/A	1	11262991	+	NA	NA	NA	NA	NA	NA	C	A	C	A	C	C	C	C	C	A	A	C	A	C	C	A	C	C	C	C	C	C	C	A	A	C	C	A	A	A	C	C	C	A	A	A	C	C	A
SNP_1_11315531	C/T	1	11315531	+	NA	NA	NA	NA	NA	NA	C	T	C	T	N	C	C	C	C	T	T	C	T	C	C	T	C	C	C	C	N	C	C	T	T	C	C	T	C	C	C	C	N	T	T	T	C	C	T
SNP_1_11316135	G/T	1	11316135	+	NA	NA	NA	NA	NA	NA	G	T	T	T	T	G	G	G	G	T	T	G	T	G	T	T	G	G	G	G	G	G	G	T	T	G	G	T	T	T	G	T	G	T	T	T	G	T	T
SNP_1_11320652	T/A	1	11320652	+	NA	NA	NA	NA	NA	NA	T	T	T	T	T	A	A	T	T	T	T	T	T	A	T	T	A	N	A	A	A	A	A	T	T	T	T	T	T	T	T	T	A	T	T	T	A	T	T
SNP_1_11320821	T/G	1	11320821	+	NA	NA	NA	NA	NA	NA	T	G	G	G	G	T	T	T	T	G	G	T	G	T	G	G	T	T	T	T	T	T	T	G	G	T	T	G	G	G	T	G	T	G	G	G	T	G	G
SNP_1_11321000	C/T	1	11321000	+	NA	NA	NA	NA	NA	NA	C	C	C	C	C	C	C	C	C	C	C	C	C	N	C	C	C	C	C	C	C	C	C	C	C	C	C	C	C	C	C	C	C	C	C	C	C	C	C
SNP_1_11354639	C/T	1	11354639	+	NA	NA	NA	NA	NA	NA	N	T	C	N	C	C	C	C	N	N	T	C	N	C	C	N	C	C	C	C	C	C	C	T	T	C	C	N	C	C	C	C	C	N	N	N	N	C	N
SNP_1_11356470	T/C	1	11356470	+	NA	NA	NA	NA	NA	NA	T	T	C	N	C	T	T	T	T	N	T	T	C	T	C	T	T	T	T	T	T	T	T	T	T	T	T	T	C	C	T	C	T	T	T	N	T	C	T
SNP_1_11360616	A/G	1	11360616	+	NA	NA	NA	NA	NA	NA	G	A	A	N	A	A	A	N	G	N	A	A	N	A	A	A	A	A	A	A	A	A	A	A	A	G	G	A	A	A	G	A	A	A	A	N	A	A	A
SNP_1_11361441	G/A	1	11361441	+	NA	NA	NA	NA	NA	NA	G	N	G	N	G	A	A	G	G	N	N	G	N	A	G	N	A	N	A	A	A	A	A	N	N	G	G	N	G	G	G	G	A	N	N	N	A	G	N
SNP_1_11372974	T/C	1	11372974	+	NA	NA	NA	NA	NA	NA	T	T	T	N	T	C	C	T	T	N	T	T	N	C	T	T	C	N	C	C	C	C	C	T	T	T	T	T	T	T	T	T	C	T	T	N	C	T	T
SNP_1_11374182	A/G	1	11374182	+	NA	NA	NA	NA	NA	NA	A	G	A	N	A	A	A	N	A	N	G	A	N	A	A	N	A	A	A	A	A	A	A	G	G	A	A	G	N	A	A	A	A	G	G	N	A	A	G
SNP_1_11375983	C/T	1	11375983	+	NA	NA	NA	NA	NA	NA	C	C	C	N	C	T	T	T	C	N	C	T	N	T	C	C	T	T	T	T	T	T	T	C	C	C	C	C	C	C	C	C	T	C	C	N	T	C	C
SNP_1_11376832	C/T	1	11376832	+	NA	NA	NA	NA	NA	NA	C	C	C	N	C	T	T	N	C	N	C	T	N	T	C	C	T	T	T	T	T	T	T	C	C	C	C	C	C	C	C	C	T	C	C	N	T	C	C
SNP_1_11452144	A/C	1	11452144	+	NA	NA	NA	NA	NA	NA	A	A	A	A	A	C	C	A	A	A	A	A	A	C	A	A	C	N	C	C	C	C	C	A	A	A	A	A	A	A	A	A	C	A	A	A	C	A	A
SNP_1_11459438	T/C	1	11459438	+	NA	NA	NA	NA	NA	NA	T	C	C	C	C	T	T	T	T	C	C	T	C	T	C	C	T	T	T	T	T	T	T	C	C	T	T	C	C	C	T	C	T	C	C	C	T	C	C
SNP_1_11465292	T/C	1	11465292	+	NA	NA	NA	NA	NA	NA	T	C	N	C	N	T	T	T	T	C	C	C	C	C	C	C	T	N	T	T	T	T	T	C	C	T	T	C	N	N	T	N	T	C	C	C	T	N	C
SNP_1_11522358	C/T	1	11522358	+	NA	NA	NA	NA	NA	NA	C	T	C	T	C	C	C	C	C	T	T	C	T	T	T	T	C	C	C	C	C	C	C	T	T	C	C	T	C	C	C	C	C	T	T	T	C	T	T
SNP_1_11524477	C/G	1	11524477	+	NA	NA	NA	NA	NA	NA	C	G	N	G	N	C	C	N	C	G	G	C	G	G	G	G	C	C	C	C	C	C	C	G	G	C	C	G	N	N	C	N	C	G	G	G	C	G	G
SNP_1_11524693	G/A	1	11524693	+	NA	NA	NA	NA	NA	NA	G	G	A	G	A	G	G	G	G	G	G	G	G	G	G	G	G	G	G	G	G	G	G	G	G	G	G	G	A	A	G	A	G	G	G	G	G	G	G
SNP_1_11526724	G/A	1	11526724	+	NA	NA	NA	NA	NA	NA	G	A	A	A	A	G	G	G	G	A	A	G	A	A	A	A	G	G	G	G	G	G	G	A	A	G	G	A	A	A	G	A	G	A	A	A	G	A	A
SNP_1_11526811	C/A	1	11526811	+	NA	NA	NA	NA	NA	NA	C	A	C	A	C	C	C	C	C	A	A	C	A	A	A	A	C	C	C	C	C	C	C	A	A	C	C	A	C	C	C	C	C	A	A	A	C	A	A
SNP_1_11527038	T/A	1	11527038	+	NA	NA	NA	NA	NA	NA	T	T	A	T	A	T	T	T	T	T	N	T	T	T	T	T	T	T	T	T	T	T	T	T	T	T	T	T	A	A	T	A	T	N	T	T	T	T	T
SNP_1_11529186	C/A	1	11529186	+	NA	NA	NA	NA	NA	NA	C	A	C	A	C	C	C	C	C	A	A	C	A	A	A	A	C	C	C	C	C	C	C	A	A	C	C	A	C	C	C	C	C	A	A	A	C	A	A
SNP_1_11556133	A/G	1	11556133	+	NA	NA	NA	NA	NA	NA	A	G	G	G	G	A	A	A	A	G	G	A	G	G	G	G	A	A	A	A	A	A	A	G	G	A	A	G	G	G	A	G	A	G	G	G	A	G	G
SNP_1_11577424	T/G	1	11577424	+	NA	NA	NA	NA	NA	NA	T	G	N	N	N	T	T	N	T	G	G	T	G	G	G	G	T	T	T	T	T	T	T	G	G	T	T	G	N	N	T	N	T	G	G	G	T	G	G
SNP_1_11619305	C/T	1	11619305	+	NA	NA	NA	NA	NA	NA	C	C	T	C	T	C	C	C	C	C	C	C	C	C	C	C	C	C	C	C	C	C	C	C	C	C	C	C	T	T	C	T	C	C	C	C	C	C	C
SNP_1_11621539	A/T	1	11621539	+	NA	NA	NA	NA	NA	NA	A	T	T	T	T	A	A	A	A	T	N	A	T	T	T	T	A	A	A	A	A	A	A	T	T	A	A	T	T	T	A	T	A	T	T	T	A	T	T
SNP_1_11624439	A/T	1	11624439	+	NA	NA	NA	NA	NA	NA	A	A	T	A	T	A	A	A	A	A	A	A	A	A	A	A	A	A	A	A	A	A	A	A	A	A	A	A	T	T	A	T	A	A	A	A	A	A	A
SNP_1_11626136	T/C	1	11626136	+	NA	NA	NA	NA	NA	NA	T	C	C	C	C	T	T	T	T	C	C	T	C	C	C	C	T	T	T	T	T	T	T	C	C	T	T	C	C	C	T	C	T	C	C	C	T	C	C
SNP_1_11632178	C/G	1	11632178	+	NA	NA	NA	NA	NA	NA	C	G	G	G	G	C	C	N	C	G	G	C	G	G	G	G	C	C	C	C	C	C	C	G	G	C	C	G	G	N	C	G	C	G	G	G	C	G	G
SNP_1_11635401	T/A	1	11635401	+	NA	NA	NA	NA	NA	NA	T	T	A	T	A	T	T	T	T	T	T	T	T	T	T	T	T	T	T	T	T	T	T	T	T	T	T	T	A	A	T	A	T	T	T	T	T	T	T
SNP_1_11637135	G/C	1	11637135	+	NA	NA	NA	NA	NA	NA	G	C	G	C	N	G	G	G	G	C	G	G	C	C	C	C	G	G	G	G	G	G	G	C	C	G	G	C	G	G	G	G	G	C	C	C	G	C	C
SNP_1_11656844	A/G	1	11656844	+	NA	NA	NA	NA	NA	NA	A	G	G	G	G	A	A	A	A	G	N	A	G	G	G	G	A	A	A	A	A	A	A	G	G	A	A	G	G	G	A	G	A	G	G	G	A	G	G
SNP_1_11658449	T/C	1	11658449	+	NA	NA	NA	NA	NA	NA	T	C	T	C	T	T	T	T	N	C	N	T	C	C	C	C	T	T	T	T	T	T	T	C	C	T	T	C	C	C	T	T	T	N	C	C	T	C	C
SNP_1_11658614	G/A	1	11658614	+	NA	NA	NA	NA	NA	NA	G	N	G	A	G	G	G	G	G	N	A	G	N	A	A	A	G	G	G	G	G	G	G	N	A	G	G	A	N	A	G	G	G	N	A	A	G	A	A
SNP_1_11660519	G/A	1	11660519	+	NA	NA	NA	NA	NA	NA	G	A	G	A	G	G	G	G	G	A	N	G	A	A	A	A	G	G	G	G	G	G	G	A	A	G	G	A	N	A	G	G	G	A	A	A	G	A	A
SNP_1_11696585	T/A	1	11696585	+	NA	NA	NA	NA	NA	NA	T	A	A	A	A	T	T	T	T	A	A	T	A	A	A	A	T	T	T	T	T	T	T	A	A	T	T	A	A	A	T	A	T	A	A	A	T	A	A
SNP_1_11698222	C/T	1	11698222	+	NA	NA	NA	NA	NA	NA	C	C	C	C	C	C	C	C	C	N	C	N	C	C	C	C	C	C	C	C	C	C	C	N	N	C	C	C	C	C	C	C	C	N	C	C	C	N	C
SNP_1_11698411	G/T	1	11698411	+	NA	NA	NA	NA	NA	NA	G	T	G	T	G	G	G	G	G	T	G	G	T	T	T	T	G	G	G	G	G	G	G	T	T	G	G	T	N	T	G	G	G	T	T	T	G	T	T
SNP_1_11699486	T/C	1	11699486	+	NA	NA	NA	NA	NA	NA	T	C	C	C	C	T	T	N	T	C	C	N	C	C	C	C	T	T	T	T	T	T	T	C	C	T	T	C	C	C	T	C	T	C	C	C	N	C	C
SNP_1_11752720	C/A	1	11752720	+	NA	NA	NA	NA	NA	NA	C	A	A	A	A	C	C	C	C	A	A	C	C	A	A	A	C	C	C	C	C	C	C	A	A	C	C	A	A	A	C	A	C	A	A	C	C	A	A
SNP_1_11753005	C/A	1	11753005	+	NA	NA	NA	NA	NA	NA	C	A	C	A	C	C	C	C	C	A	C	C	C	A	A	A	C	C	C	C	C	C	C	A	A	C	C	A	N	N	C	C	C	A	A	C	C	A	A
SNP_1_11756836	A/G	1	11756836	+	NA	NA	NA	NA	NA	NA	A	G	G	G	G	A	A	A	A	G	G	A	A	G	G	G	A	A	A	A	A	A	A	G	A	A	A	G	G	G	A	G	A	G	G	A	A	G	G
SNP_1_11804210	T/G	1	11804210	+	NA	NA	NA	NA	NA	NA	G	T	T	T	T	G	T	T	G	T	T	T	T	T	T	T	T	G	T	T	T	T	G	T	T	G	G	T	T	T	G	T	G	T	T	T	T	T	T
SNP_1_11804962	A/C	1	11804962	+	NA	NA	NA	NA	NA	NA	C	A	C	A	C	C	A	A	C	A	C	A	A	A	A	A	A	C	A	A	A	A	C	A	A	C	C	A	A	A	C	C	C	A	A	A	A	A	A
SNP_1_11854082	G/A	1	11854082	+	NA	NA	NA	NA	NA	NA	G	A	A	A	A	G	G	G	G	A	A	G	G	A	A	A	G	G	G	G	G	G	G	A	A	G	G	A	A	A	G	A	G	A	A	G	G	A	A
SNP_1_11855092	C/A	1	11855092	+	NA	NA	NA	NA	NA	NA	C	A	A	A	A	C	C	C	C	A	A	C	C	A	A	A	C	C	C	C	C	C	C	A	A	C	C	A	A	A	C	A	C	A	A	C	C	A	A
SNP_1_11855781	T/C	1	11855781	+	NA	NA	NA	NA	NA	NA	T	C	C	C	C	N	T	N	T	C	N	T	T	C	C	C	T	N	N	T	T	T	T	C	C	T	T	C	N	N	T	C	T	C	C	T	N	C	C
SNP_1_11857298	G/A	1	11857298	+	NA	NA	NA	NA	NA	NA	G	G	G	G	G	G	A	A	G	G	G	A	A	G	G	G	A	G	A	A	A	A	G	G	G	G	G	G	G	G	G	G	G	G	G	A	A	G	G
SNP_1_11858193	T/A	1	11858193	+	NA	NA	NA	NA	NA	NA	T	A	T	A	T	T	T	T	T	A	A	T	T	A	A	A	T	T	T	T	T	T	T	A	A	T	T	A	A	A	T	T	T	A	A	T	T	A	A
SNP_1_11905083	T/C	1	11905083	+	NA	NA	NA	NA	NA	NA	T	C	C	C	C	T	T	T	T	C	C	T	T	C	C	C	T	T	T	T	T	T	T	C	C	T	T	C	C	C	T	C	T	C	C	T	T	C	C
SNP_1_11923967	T/G	1	11923967	+	NA	NA	NA	NA	NA	NA	T	G	G	G	G	T	N	T	T	G	T	T	T	G	G	G	T	T	T	T	T	T	T	G	G	T	T	G	G	G	T	G	T	G	G	T	T	T	G
SNP_1_11926046	G/A	1	11926046	+	NA	NA	NA	NA	NA	NA	G	A	A	A	A	G	G	G	G	A	A	G	G	A	A	A	G	G	G	G	G	G	G	A	A	G	G	A	A	A	G	A	G	A	A	G	G	A	A
SNP_1_11930129	A/T	1	11930129	+	NA	NA	NA	NA	NA	NA	A	T	T	T	T	T	A	A	A	T	T	A	A	T	T	T	A	N	A	A	A	A	A	T	T	A	A	T	T	T	A	T	A	N	T	A	A	T	T
SNP_1_11951156	A/G	1	11951156	+	NA	NA	NA	NA	NA	NA	A	G	G	G	G	G	N	A	A	G	G	A	A	G	G	G	A	N	A	N	A	A	A	G	G	A	A	G	G	G	A	G	A	G	G	A	A	G	G
SNP_1_11951433	G/A	1	11951433	+	NA	NA	NA	NA	NA	NA	G	G	G	G	G	G	G	G	G	G	G	G	G	G	G	G	G	G	G	G	G	G	G	G	G	G	G	G	G	G	G	G	G	G	G	G	G	A	G
SNP_1_11975951	C/A	1	11975951	+	NA	NA	NA	NA	NA	NA	C	A	C	A	C	C	C	C	C	A	C	C	C	A	A	A	C	C	C	C	C	C	C	A	A	C	C	A	A	A	C	C	C	A	A	C	C	C	A
SNP_1_11976866	G/A	1	11976866	+	NA	NA	NA	NA	NA	NA	G	G	G	G	G	G	G	A	G	G	G	A	G	G	G	G	G	G	A	G	G	G	G	G	G	G	G	G	G	G	G	G	G	G	G	G	A	G	G
SNP_1_11977547	G/A	1	11977547	+	NA	NA	NA	NA	NA	NA	A	G	G	G	G	G	A	G	A	G	G	G	A	G	G	G	A	N	G	A	A	A	A	G	G	A	A	G	G	G	A	G	A	G	G	A	G	G	G
SNP_1_11977820	G/T	1	11977820	+	NA	NA	NA	NA	NA	NA	G	T	T	T	T	G	G	G	G	T	T	G	G	T	T	T	G	G	G	G	G	G	G	T	T	G	G	T	T	T	G	T	G	T	T	G	G	T	T
SNP_1_11980395	T/G	1	11980395	+	NA	NA	NA	NA	NA	NA	T	G	G	G	G	G	T	T	T	G	G	T	T	G	G	G	T	N	T	T	T	T	T	G	G	T	T	G	G	G	T	G	T	G	G	T	T	G	G
SNP_1_11980846	C/A	1	11980846	+	NA	NA	NA	NA	NA	NA	C	A	C	A	C	C	C	C	C	A	C	C	C	A	A	A	C	C	C	C	C	C	C	A	A	C	C	A	A	A	C	C	C	A	A	C	C	C	A
SNP_1_11981747	C/G	1	11981747	+	NA	NA	NA	NA	NA	NA	C	G	G	G	G	C	C	C	C	G	G	C	C	G	G	G	C	C	C	C	C	C	C	G	G	C	C	G	G	G	C	G	C	G	G	C	C	C	G
SNP_1_11983015	T/G	1	11983015	+	NA	NA	NA	NA	NA	NA	T	G	G	G	G	G	T	T	T	G	G	T	T	G	G	G	T	N	T	T	T	T	T	G	G	T	T	G	G	G	T	G	T	G	G	T	T	G	G
SNP_1_11995467	C/T	1	11995467	+	NA	NA	NA	NA	NA	NA	C	T	C	T	C	C	C	C	C	T	C	C	C	T	T	T	C	C	C	C	C	C	C	T	T	C	C	T	T	T	C	C	C	T	T	C	C	C	T
SNP_1_12030717	T/A	1	12030717	+	NA	NA	NA	NA	NA	NA	T	A	T	A	T	T	T	T	T	A	T	T	T	A	A	A	T	T	T	T	T	T	T	A	A	T	T	A	A	A	T	T	T	A	A	T	T	T	A
SNP_1_12059067	C/G	1	12059067	+	NA	NA	NA	NA	NA	NA	C	C	G	N	G	N	C	C	C	N	G	C	C	N	N	N	C	C	N	C	C	C	C	C	N	C	C	N	G	N	C	G	C	C	N	C	C	C	N
SNP_1_12064443	T/G	1	12064443	+	NA	NA	NA	NA	NA	NA	T	G	G	G	G	G	T	T	T	G	G	T	T	G	G	G	T	N	T	T	T	T	T	G	G	T	T	G	N	G	T	G	T	G	N	T	T	G	G
SNP_1_12065142	T/C	1	12065142	+	NA	NA	NA	NA	NA	NA	T	C	C	C	C	C	T	T	T	C	C	T	T	C	C	C	T	N	T	T	T	T	T	C	C	T	T	C	C	C	T	C	T	C	C	T	T	T	C
SNP_1_12065898	C/T	1	12065898	+	NA	NA	NA	NA	NA	NA	C	T	N	T	N	T	C	C	C	T	N	C	C	T	T	T	C	N	C	C	C	C	C	T	T	C	C	T	T	T	C	N	C	T	T	C	C	C	T
SNP_1_12071791	T/C	1	12071791	+	NA	NA	NA	NA	NA	NA	T	C	C	C	C	C	T	T	T	C	C	T	T	C	C	C	T	N	T	T	T	T	T	C	C	T	T	C	C	C	T	C	T	C	C	T	T	C	C
SNP_1_12118366	C/A	1	12118366	+	NA	NA	NA	NA	NA	NA	C	A	A	A	A	A	C	C	C	A	A	C	C	A	A	A	C	N	C	C	C	C	C	A	A	C	C	A	A	A	C	A	C	A	A	C	C	A	A
SNP_1_12118608	G/A	1	12118608	+	NA	NA	NA	NA	NA	NA	N	A	A	A	N	A	G	N	G	N	A	G	G	N	N	A	G	G	G	G	G	G	G	N	N	G	G	A	N	N	G	N	G	N	A	G	G	N	N
SNP_1_12119794	C/T	1	12119794	+	NA	NA	NA	NA	NA	NA	C	T	T	T	T	T	C	C	C	T	T	C	C	T	T	T	C	N	C	C	C	C	C	T	T	C	C	T	T	T	C	T	C	T	T	C	C	T	T
SNP_1_12120176	A/G	1	12120176	+	NA	NA	NA	NA	NA	NA	A	G	G	G	G	G	A	A	A	G	G	A	A	G	G	G	A	N	A	A	A	A	A	G	G	A	A	G	G	G	A	G	A	G	G	A	A	G	G
SNP_1_12210731	G/A	1	12210731	+	NA	NA	NA	NA	NA	NA	G	A	A	G	A	A	G	N	G	A	A	N	G	A	A	A	G	A	N	G	G	G	G	A	A	G	G	A	A	A	G	A	G	A	A	G	N	A	A
SNP_1_12242392	T/C	1	12242392	+	NA	NA	NA	NA	NA	NA	T	C	T	T	T	T	T	T	T	C	T	T	T	C	C	C	T	T	T	T	T	T	T	T	T	T	T	C	T	T	T	C	T	C	C	T	T	C	C
SNP_1_12258154	C/T	1	12258154	+	NA	NA	NA	NA	NA	NA	C	T	T	C	T	T	C	C	C	T	T	C	C	T	T	T	C	T	C	C	C	C	C	T	T	C	C	T	T	T	C	T	C	T	T	C	C	T	T
SNP_1_12260796	T/A	1	12260796	+	NA	NA	NA	NA	NA	NA	T	A	A	T	A	A	T	T	T	A	A	T	T	A	A	A	T	N	T	T	T	T	T	A	A	T	T	A	A	A	T	A	A	A	A	T	T	A	A
SNP_1_12307303	A/G	1	12307303	+	NA	NA	NA	NA	NA	NA	A	G	G	A	G	G	A	A	A	A	G	A	A	G	G	G	A	N	A	A	A	A	A	G	G	A	A	G	G	G	A	G	A	G	G	A	A	G	G
SNP_1_12331818	T/A	1	12331818	+	NA	NA	NA	NA	NA	NA	N	T	A	T	A	T	T	T	T	T	A	T	T	T	T	T	T	T	T	T	T	T	T	T	T	T	T	T	T	T	T	T	T	T	T	T	T	T	T
SNP_1_12333620	T/C	1	12333620	+	NA	NA	NA	NA	NA	NA	T	C	C	T	C	C	T	T	T	T	C	T	T	C	C	C	T	N	T	T	T	T	T	C	C	T	T	C	T	T	T	C	T	C	C	T	T	C	C
SNP_1_12334164	C/T	1	12334164	+	NA	NA	NA	NA	NA	NA	C	T	C	C	C	T	C	C	C	C	C	C	C	T	T	T	C	N	C	C	C	C	C	T	C	C	C	T	C	C	C	T	C	T	T	C	C	T	T
SNP_1_12336880	C/T	1	12336880	+	NA	NA	NA	NA	NA	NA	T	C	C	C	C	C	C	C	C	C	C	C	C	C	C	C	C	C	C	C	C	C	C	N	C	C	C	C	C	C	C	C	C	C	C	C	C	C	C
SNP_1_12337809	A/C	1	12337809	+	NA	NA	NA	NA	NA	NA	A	C	C	A	C	C	A	C	A	A	C	A	A	C	C	C	A	N	A	A	A	A	A	C	C	A	A	C	C	C	A	C	C	C	C	A	A	C	C
SNP_1_12337955	G/T	1	12337955	+	NA	NA	NA	NA	NA	NA	T	G	G	G	G	G	T	G	G	G	G	T	G	N	G	G	T	G	G	T	T	T	T	G	G	G	G	G	G	G	T	G	G	G	G	G	G	N	G
SNP_1_12339201	C/T	1	12339201	+	NA	NA	NA	NA	NA	NA	C	T	T	C	T	T	C	C	C	C	T	C	C	T	T	T	C	N	C	C	C	C	C	T	N	C	C	T	T	T	C	T	C	T	T	C	C	T	T
SNP_1_12367437	T/A	1	12367437	+	NA	NA	NA	NA	NA	NA	T	T	A	T	A	T	T	T	T	T	A	T	T	T	A	A	T	T	T	T	T	T	T	T	T	T	T	T	T	T	T	A	T	T	A	T	T	T	T
SNP_1_12367778	A/G	1	12367778	+	NA	NA	NA	NA	NA	NA	A	G	G	A	G	G	A	G	A	A	G	A	A	G	G	G	A	A	A	A	A	A	A	G	G	A	A	G	G	G	A	G	G	G	G	A	A	G	G
SNP_1_12373688	C/T	1	12373688	+	NA	NA	NA	NA	NA	NA	C	N	N	C	C	N	C	N	C	C	N	C	C	C	N	C	C	N	C	C	C	C	C	N	N	C	C	N	C	N	C	N	N	C	C	C	C	C	C
SNP_1_12419847	/	1	12419847	+	NA	NA	NA	NA	NA	NA	C	C	N	C	C	C	C	C	N	C	C	C	C	C	C	N	C	C	C	C	C	C	C	C	C	C	C	C	C	C	C	C	C	C	C	C	C	C	C
SNP_1_12426034	G/C	1	12426034	+	NA	NA	NA	NA	NA	NA	G	G	C	G	C	N	G	G	G	G	C	G	G	G	C	C	G	G	G	G	G	G	G	G	G	G	G	G	G	G	G	C	G	G	C	G	G	G	G
SNP_1_12427136	G/A	1	12427136	+	NA	NA	NA	NA	NA	NA	G	G	A	G	A	N	G	A	G	G	A	G	G	G	A	A	G	G	G	G	G	G	G	G	G	G	G	G	G	G	G	A	A	G	A	G	G	G	G
SNP_1_12427169	G/A	1	12427169	+	NA	NA	NA	NA	NA	NA	G	A	A	G	A	N	G	A	G	G	A	G	G	A	A	A	G	G	G	G	G	G	G	A	A	G	G	A	A	A	G	A	A	N	A	G	G	A	A
SNP_1_12428176	A/T	1	12428176	+	NA	NA	NA	NA	NA	NA	A	T	A	A	A	N	A	A	A	A	A	A	A	T	A	A	A	A	A	A	A	A	A	T	T	A	A	T	T	T	A	A	A	T	A	A	A	T	T
SNP_1_12496883	G/A	1	12496883	+	NA	NA	NA	NA	NA	NA	G	G	A	G	A	G	G	G	G	G	A	G	G	G	A	A	G	G	G	G	G	G	G	G	G	G	G	G	G	G	G	A	G	G	A	G	G	G	G
SNP_1_12499642	A/C	1	12499642	+	NA	NA	NA	NA	NA	NA	A	C	A	A	A	N	N	N	A	A	A	N	A	N	A	A	A	A	A	A	A	A	A	N	A	A	A	C	C	C	A	A	A	N	A	A	A	C	A
SNP_1_12500285	A/T	1	12500285	+	NA	NA	NA	NA	NA	NA	A	T	T	A	T	T	A	A	A	A	T	A	A	T	T	T	A	N	A	A	A	A	A	T	T	A	A	T	T	T	A	T	A	T	T	A	A	T	T
SNP_1_12504067	T/C	1	12504067	+	NA	NA	NA	NA	NA	NA	T	C	T	T	T	T	T	T	T	T	T	T	T	C	T	T	T	T	T	T	T	T	T	C	T	T	T	C	C	C	T	T	T	C	T	T	T	C	T
SNP_1_12504121	C/A	1	12504121	+	NA	NA	NA	NA	NA	NA	C	A	A	C	A	A	C	C	C	C	A	C	C	N	A	A	C	N	C	C	C	C	C	A	C	C	C	A	A	A	C	A	C	A	N	C	C	N	A
SNP_1_12546938	T/A	1	12546938	+	NA	NA	NA	NA	NA	NA	A	T	T	A	T	T	T	A	A	A	T	A	A	T	T	T	T	T	A	T	T	T	T	T	T	A	A	T	T	T	T	T	A	N	T	A	A	T	T
SNP_1_12547325	G/T	1	12547325	+	NA	NA	NA	NA	NA	NA	G	T	T	G	T	T	N	G	G	G	T	G	G	T	T	T	N	N	G	N	N	N	N	T	T	G	G	T	T	T	N	T	G	T	T	G	G	T	T
[truncated: 34,902 more rows]
[truncated: 313 more columns]
