# Supplementary material for: Genomic prediction models for traits differing in heritability for soybean, rice, and maize
Source: BMC Plant Biol. 2022 Feb 26;22:87. doi: 10.1186/s12870-022-03479-y (PMC8881851; doi:10.1186/s12870-022-03479-y)
Supplement: Supplementary file 3 — Additional file 3. Zip file containing genotypic and phenotypic data files for three datasets: soybean, two traits (δ 13C and CW) and 42,509 SNPs for 346 accessions; maize, two traits (DT and EH) and 50,896 SNPs for 273 accessions; rice, two traits (PPP and SPP) and 44,100 markers from two projects: OryzaSNP project and OMAP project. [file 12870_2022_3479_MOESM3_ESM.zip › Rice_LD3.csv]

	Locus1	Position1	Site1	NumberOfStates1	States1	Frequency1	Locus2	Position2	Site2	NumberOfStates2	States2	Frequency2	Dist_bp	R2	DPrime	pDiseq	N	Fpo
1	1	73192	1	2	T:C	NotImplemented	1	13147	0	2	T:C	NotImplemented	60045	1	1	0	351	0.434968175603254
2	1	74969	2	2	C:T	NotImplemented	1	73192	1	2	T:C	NotImplemented	1777	0.40167153	1	1.37e-32	350	0.455984915956159
3	1	75852	3	2	G:A	NotImplemented	1	74969	2	2	C:T	NotImplemented	883	0.029565217	1	0.000193	351	0.456323552771656
4	1	75953	4	2	T:G	NotImplemented	1	75852	3	2	G:A	NotImplemented	101	0.3888889	1	2.11e-31	350	0.45662018665793
5	1	91016	5	2	A:G	NotImplemented	1	75953	4	2	T:G	NotImplemented	15063	0.5748659	1	4.88e-29	292	0.451012141310922
6	1	146625	6	2	C:T	NotImplemented	1	91016	5	2	A:G	NotImplemented	55609	0.006885446	1	0.23387	292	0.436498401565553
7	1	149005	7	2	T:G	NotImplemented	1	146625	6	2	C:T	NotImplemented	2380	0.40715882	1	6.98e-33	350	0.455756796214949
8	1	149754	8	2	A:T	NotImplemented	1	149005	7	2	T:G	NotImplemented	749	1	1	0	342	0.45637435467817
9	1	151492	9	2	A:G	NotImplemented	1	149754	8	2	A:T	NotImplemented	1738	0.4064973	1	2.3e-31	342	0.4559996779976
10	1	152899	10	2	G:A	NotImplemented	1	151492	9	2	A:G	NotImplemented	1407	0.018473173	1	0.0124	321	0.456125005394866
11	1	172923	11	2	C:T	NotImplemented	1	152899	10	2	G:A	NotImplemented	20024	0.034101248	1	0.000186	318	0.449183581545386
12	1	173692	12	2	A:T	NotImplemented	1	172923	11	2	C:T	NotImplemented	769	0.048218198	1	2.4e-06	335	0.456366771570817
13	1	195327	13	2	T:C	NotImplemented	1	173692	12	2	A:T	NotImplemented	21635	0.29162648	1	3.72e-24	331	0.448593040368846
14	1	199011	14	2	T:C	NotImplemented	1	195327	13	2	T:C	NotImplemented	3684	0.19354838	1	4.75e-17	340	0.455264278587898
15	1	202999	15	2	T:A	NotImplemented	1	199011	14	2	T:C	NotImplemented	3988	0.021317067	1	0.00274	347	0.455149614717217
16	1	203126	16	2	A:C	NotImplemented	1	202999	15	2	T:A	NotImplemented	127	0.2936644	1	1.79e-25	341	0.4566103178219
17	1	205867	17	2	A:G	NotImplemented	1	203126	16	2	A:C	NotImplemented	2741	1	1	0	343	0.455620338507602
18	1	212693	18	2	G:T	NotImplemented	1	205867	17	2	A:G	NotImplemented	6826	0.4433687	0.9587262	5.41e-38	348	0.454082005538316
19	1	212714	19	2	T:C	NotImplemented	1	212693	18	2	G:T	NotImplemented	21	1	1	0	348	0.456650555039414
20	1	257707	20	2	A:G	NotImplemented	1	212714	19	2	T:C	NotImplemented	44993	0.051410936	1	8.76e-07	347	0.440205508750665
21	1	260829	21	2	T:G	NotImplemented	1	257707	20	2	A:G	NotImplemented	3122	0.28383383	1	6.18e-26	349	0.455476411283046
22	1	263568	22	2	A:G	NotImplemented	1	260829	21	2	T:G	NotImplemented	2739	0.3237011	1	6.36e-29	346	0.455621094276141
23	1	263620	23	2	C:T	NotImplemented	1	263568	22	2	A:G	NotImplemented	52	0.034332484	1	6.12e-05	345	0.456638786802153
24	1	266818	24	2	T:A	NotImplemented	1	263620	23	2	C:T	NotImplemented	3198	0.051702708	1	4.87e-07	350	0.455447712497245
25	1	267840	25	2	T:G	NotImplemented	1	266818	24	2	T:A	NotImplemented	1022	0.4921875	1	1.1e-42	338	0.456270867472726
26	1	293504	26	2	A:G	NotImplemented	1	267840	25	2	T:G	NotImplemented	25664	0.2667882	0.9678095	7.42e-23	338	0.447123056386827
27	1	320576	27	2	T:C	NotImplemented	1	293504	26	2	A:G	NotImplemented	27072	0.27767852	1	7.63e-26	352	0.446611663620598
28	1	325596	28	2	T:G	NotImplemented	1	320576	27	2	T:C	NotImplemented	5020	0.9687014	0.9842263	0	300	0.454760800598547
29	1	327764	29	2	C:A	NotImplemented	1	325596	28	2	T:G	NotImplemented	2168	0.083601564	0.8899522	3.13e-06	299	0.455836970947744
30	1	330743	30	2	C:G	NotImplemented	1	327764	29	2	C:A	NotImplemented	2979	1	1	0	351	0.455530420326898
31	1	334191	31	2	A:G	NotImplemented	1	330743	30	2	C:G	NotImplemented	3448	0.20256	1	8.98e-18	336	0.455353334643395
32	1	337497	32	2	G:C	NotImplemented	1	334191	31	2	A:G	NotImplemented	3306	0.56417435	1	0	327	0.455406936363872
33	1	337759	33	2	C:T	NotImplemented	1	337497	32	2	G:C	NotImplemented	262	1	1	0	323	0.456559082790007
34	1	347351	34	2	G:A	NotImplemented	1	337759	33	2	C:T	NotImplemented	9592	0.6323743	1	2.71e-42	330	0.453046391048177
35	1	362376	35	2	G:A	NotImplemented	1	347351	34	2	G:A	NotImplemented	15025	0.6186037	1	1.4e-45	347	0.451026206292839
36	1	373610	36	2	C:T	NotImplemented	1	362376	35	2	G:A	NotImplemented	11234	0.47398624	1	2.41e-43	347	0.452433890387397
37	1	374285	37	2	T:C	NotImplemented	1	373610	36	2	C:T	NotImplemented	675	0.4462578	1	1.18e-31	303	0.45640241441282
38	1	382818	38	2	C:T	NotImplemented	1	374285	37	2	T:C	NotImplemented	8533	0.9539673	1	0	304	0.453442319520164
39	1	382993	39	2	C:T	NotImplemented	1	382818	38	2	C:T	NotImplemented	175	0.0375963	1	3.49e-05	347	0.456592099576571
40	1	400383	40	2	T:C	NotImplemented	1	382993	39	2	C:T	NotImplemented	17390	0.4602076	1	1.28e-34	312	0.450152549954705
41	1	400599	41	2	T:G	NotImplemented	1	400383	40	2	T:C	NotImplemented	216	0.9851852	1	0	308	0.456576539334084
42	1	421263	42	2	T:C	NotImplemented	1	400599	41	2	T:G	NotImplemented	20664	0.14178778	1	1.04e-12	337	0.44894878796858
43	1	422620	43	2	T:G	NotImplemented	1	421263	42	2	T:C	NotImplemented	1357	0.14649583	1	4.37e-13	342	0.456143943141409
44	1	424825	44	2	G:T	NotImplemented	1	422620	43	2	T:G	NotImplemented	2205	1	1	0	344	0.455822976113107
45	1	425527	45	2	T:G	NotImplemented	1	424825	44	2	G:T	NotImplemented	702	1	1	0	349	0.456392175993324
46	1	478157	46	2	T:G	NotImplemented	1	425527	45	2	T:G	NotImplemented	52630	0.1158657	1	3.36e-10	316	0.437532215339993
47	1	481214	47	2	C:T	NotImplemented	1	478157	46	2	T:G	NotImplemented	3057	0.46271187	1	4.73e-22	317	0.455500959227259
48	1	481261	48	2	G:A	NotImplemented	1	481214	47	2	C:T	NotImplemented	47	0.30103523	1	1.11e-25	349	0.456640684863048
49	1	481948	49	2	T:C	NotImplemented	1	481261	48	2	G:A	NotImplemented	687	0.35837245	1	3.02e-27	328	0.456397863946251
50	1	503289	50	2	T:A	NotImplemented	1	481948	49	2	T:C	NotImplemented	21341	0.028322605	1	0.000527	329	0.448700693065224
51	1	513225	51	2	A:G	NotImplemented	1	503289	50	2	T:A	NotImplemented	9936	0.3291504	0.94242805	4.04e-26	345	0.452917931597515
52	1	514673	52	2	G:A	NotImplemented	1	513225	51	2	A:G	NotImplemented	1448	0.288128	1	9.82e-24	345	0.456109477640742
53	1	522844	53	2	A:G	NotImplemented	1	514673	52	2	G:A	NotImplemented	8171	0.029310716	1	0.000333	348	0.453577822623086
54	1	524146	54	2	C:T	NotImplemented	1	522844	53	2	A:G	NotImplemented	1302	0.4043442	1	1.6e-28	310	0.456164776517217
55	1	524466	55	2	A:G	NotImplemented	1	524146	54	2	C:T	NotImplemented	320	0.96948725	1	0	313	0.456537074307402
56	1	535093	56	2	A:G	NotImplemented	1	524466	55	2	A:G	NotImplemented	10627	0.8951727	0.9721388	0	334	0.452660117068415
57	1	539150	57	2	A:T	NotImplemented	1	535093	56	2	A:G	NotImplemented	4057	0.3471015	1	1.24e-27	333	0.455123597247728
58	1	539282	58	2	C:T	NotImplemented	1	539150	57	2	A:T	NotImplemented	132	0.28132865	1	5.06e-25	347	0.456608420018752
59	1	550974	59	2	G:A	NotImplemented	1	539282	58	2	C:T	NotImplemented	11692	0.115722984	1	3.08e-13	343	0.452263348244349
60	1	551907	60	2	G:A	NotImplemented	1	550974	59	2	G:A	NotImplemented	933	0.11669081	1	1.75e-13	343	0.456304599794692
61	1	553803	61	2	A:T	NotImplemented	1	551907	60	2	G:A	NotImplemented	1896	0.6436152	1	0	347	0.455939878835331
62	1	556663	62	2	T:G	NotImplemented	1	553803	61	2	A:T	NotImplemented	2860	0.68397015	0.8813259	0	335	0.45557537488693
63	1	565800	63	2	C:T	NotImplemented	1	556663	62	2	T:G	NotImplemented	9137	0.12556118	0.433739	1.63e-09	335	0.453216415419999
64	1	585888	64	2	T:G	NotImplemented	1	565800	63	2	C:T	NotImplemented	20088	0.01255668	1	0.08651	298	0.449160090901919
65	1	587347	65	2	T:C	NotImplemented	1	585888	64	2	T:G	NotImplemented	1459	NA	NA	NA	0	0.456105311841584
66	1	588688	66	2	G:A	NotImplemented	1	587347	65	2	T:C	NotImplemented	1341	NA	NA	NA	0	0.456150003559421
67	1	589428	67	2	A:G	NotImplemented	1	588688	66	2	G:A	NotImplemented	740	0.03665832	0.7912088	0.00455	266	0.456377767160427
68	1	591188	68	2	T:C	NotImplemented	1	589428	67	2	A:G	NotImplemented	1760	0.47410256	1	2.36e-30	293	0.455991350572187
69	1	604886	69	2	T:A	NotImplemented	1	591188	68	2	T:C	NotImplemented	13698	0.025548458	1	0.00153	319	0.451517932764977
70	1	605246	70	2	G:T	NotImplemented	1	604886	69	2	T:A	NotImplemented	360	0.0144435	1	0.02047	348	0.456521897305772
71	1	608381	71	2	C:T	NotImplemented	1	605246	70	2	G:T	NotImplemented	3135	0.005701013	1	0.38563	323	0.455471502018396
72	1	621002	72	2	T:C	NotImplemented	1	608381	71	2	C:T	NotImplemented	12621	0.15966387	1	7.1e-12	325	0.451917826164732
73	1	624141	73	2	G:A	NotImplemented	1	621002	72	2	T:C	NotImplemented	3139	0.1918578	1	5.21e-16	348	0.455469991497165
74	1	626883	74	2	T:C	NotImplemented	1	624141	73	2	G:A	NotImplemented	2742	0.026401833	1	0.00212	302	0.455619960624293
75	1	634206	75	2	T:A	NotImplemented	1	626883	74	2	T:C	NotImplemented	7323	0.44136173	1	4.72e-33	286	0.453895568247367
76	1	635265	76	2	C:A	NotImplemented	1	634206	75	2	T:A	NotImplemented	1059	0.9741936	0.98701245	0	315	0.456256845421661
77	1	645772	77	2	T:A	NotImplemented	1	635265	76	2	C:A	NotImplemented	10507	0.86734694	1	0	312	0.452704867982962
78	1	646119	78	2	G:C	NotImplemented	1	645772	77	2	T:A	NotImplemented	347	1	1	0	326	0.456526829718289
79	1	652255	79	2	G:A	NotImplemented	1	646119	78	2	G:C	NotImplemented	6136	0.06688472	1	1.28e-06	310	0.454341101452141
80	1	652340	80	2	A:G	NotImplemented	1	652255	79	2	G:A	NotImplemented	85	0.7190533	0.9312827	1.95e-18	210	0.456626260004293
81	1	654362	81	2	A:T	NotImplemented	1	652340	80	2	A:G	NotImplemented	2022	0.06788825	0.82710624	3.33e-05	236	0.455892202372117
82	1	656330	82	2	G:A	NotImplemented	1	654362	81	2	A:T	NotImplemented	1968	0.746261	0.95899373	0	326	0.455912633895386
83	1	657891	83	2	A:G	NotImplemented	1	656330	82	2	G:A	NotImplemented	1561	1	1	0	327	0.456066687222368
84	1	677092	84	2	G:C	NotImplemented	1	657891	83	2	A:G	NotImplemented	19201	0.07076851	1	2.26e-07	331	0.449485880299794
85	1	716463	85	2	T:C	NotImplemented	1	677092	84	2	G:C	NotImplemented	39371	0.063248485	1	9.05e-07	325	0.442194887501523
86	1	721567	86	2	G:T	NotImplemented	1	716463	85	2	T:C	NotImplemented	5104	0.6641129	1	0	343	0.454729182787448
87	1	721981	87	2	C:T	NotImplemented	1	721567	86	2	G:T	NotImplemented	414	0.2829486	1	3.25e-30	351	0.456501409987828
88	1	722307	88	2	A:G	NotImplemented	1	721981	87	2	C:T	NotImplemented	326	0.068174586	1	1.31e-08	349	0.456534797691474
89	1	722787	89	2	G:C	NotImplemented	1	722307	88	2	A:G	NotImplemented	480	0.13851352	1	1.37e-14	340	0.456476372482116
90	1	723562	90	2	C:A	NotImplemented	1	722787	89	2	G:C	NotImplemented	775	0.029943345	0.27326545	0.00146	341	0.456364496688785
91	1	726631	91	2	C:G	NotImplemented	1	723562	90	2	C:A	NotImplemented	3069	0.19437009	1	1.35e-18	301	0.455496427095746
92	1	740171	92	2	T:C	NotImplemented	1	726631	91	2	C:G	NotImplemented	13540	0.4188264	1	1.05e-31	272	0.451576553408841
93	1	740575	93	2	T:G	NotImplemented	1	740171	92	2	T:C	NotImplemented	404	0.6095317	0.81361324	2.8e-45	293	0.456505203793944
94	1	740630	94	2	G:C	NotImplemented	1	740575	93	2	T:G	NotImplemented	55	0.116472185	1	1.24e-11	304	0.456637647973349
95	1	741009	95	2	C:T	NotImplemented	1	740630	94	2	G:C	NotImplemented	379	0.15723225	1	5.92e-15	317	0.456514688590923
96	1	741205	96	2	T:G	NotImplemented	1	741009	95	2	C:T	NotImplemented	196	0.5903974	1	0	349	0.456584129560993
97	1	742351	97	2	C:T	NotImplemented	1	741205	96	2	T:G	NotImplemented	1146	0.5934514	1	0	312	0.456223878119918
98	1	743793	98	2	C:T	NotImplemented	1	742351	97	2	C:T	NotImplemented	1442	0.29054055	1	7.76e-20	240	0.456111749927577
99	1	743887	99	2	C:T	NotImplemented	1	743793	98	2	C:T	NotImplemented	94	0.23577052	1	6.27e-18	258	0.456622843726666
100	1	789202	100	2	C:T	NotImplemented	1	743887	99	2	C:T	NotImplemented	45315	0.5506792	1	1.4e-45	300	0.440092120537963
101	1	793207	101	2	A:G	NotImplemented	1	789202	100	2	C:T	NotImplemented	4005	0.41967213	1	5.65e-36	295	0.455143204334065
102	1	841232	102	2	C:G	NotImplemented	1	793207	101	2	A:G	NotImplemented	48025	0.47016484	1	8.57e-42	326	0.439140187549049
103	1	841564	103	2	C:T	NotImplemented	1	841232	102	2	C:G	NotImplemented	332	0.015357379	0.51717174	0.07577	239	0.456532521098728
104	1	846800	104	2	C:G	NotImplemented	1	841564	103	2	C:T	NotImplemented	5236	0.1293398	0.82567626	1.1e-06	203	0.454679506724837
105	1	851786	105	2	A:T	NotImplemented	1	846800	104	2	C:G	NotImplemented	4986	0.18892251	0.8543809	1.67e-11	236	0.454773599560402
106	1	852979	106	2	G:A	NotImplemented	1	851786	105	2	A:T	NotImplemented	1193	0.24741845	1	1.06e-15	257	0.456206070222004
107	1	853111	107	2	T:C	NotImplemented	1	852979	106	2	G:A	NotImplemented	132	0.082851924	1	1.8e-08	297	0.456608420018752
108	1	853376	108	2	A:G	NotImplemented	1	853111	107	2	T:C	NotImplemented	265	0.09002345	1	2.38e-10	330	0.456557944367083
109	1	854846	109	2	G:T	NotImplemented	1	853376	108	2	A:G	NotImplemented	1470	0.14133877	1	2.68e-14	325	0.456101146120123
110	1	857144	110	2	T:C	NotImplemented	1	854846	109	2	G:T	NotImplemented	2298	0.16721304	1	7.18e-16	301	0.455787803781179
111	1	857563	111	2	C:G	NotImplemented	1	857144	110	2	T:C	NotImplemented	419	0.157754	1	2.01e-15	305	0.456499513108913
112	1	860731	112	2	G:A	NotImplemented	1	857563	111	2	C:G	NotImplemented	3168	0.5353426	1	2.31e-38	253	0.455459040524181
113	1	863174	113	2	T:C	NotImplemented	1	860731	112	2	G:A	NotImplemented	2443	0.07980124	1	1.21e-06	239	0.455732976254748
114	1	874021	114	2	G:A	NotImplemented	1	863174	113	2	T:C	NotImplemented	10847	0.9593985	1	0	324	0.452578097185521
115	1	922418	115	2	G:A	NotImplemented	1	874021	114	2	G:A	NotImplemented	48397	0.01862604	1	0.01172	321	0.439009844562985
116	1	923297	116	2	C:T	NotImplemented	1	922418	115	2	G:A	NotImplemented	879	0.04362621	1	1.36e-05	339	0.456325069079261
117	1	923560	117	2	G:A	NotImplemented	1	923297	116	2	C:T	NotImplemented	263	0.25641027	1	1.89e-27	348	0.456558703315055
118	1	923986	118	2	A:T	NotImplemented	1	923560	117	2	G:A	NotImplemented	426	0.10050812	1	3.63e-12	350	0.456496857505474
119	1	924152	119	2	T:A	NotImplemented	1	923986	118	2	A:T	NotImplemented	166	0.7093248	1	1.79e-43	351	0.456595515384503
120	1	924341	120	2	G:A	NotImplemented	1	924152	119	2	T:A	NotImplemented	189	0.695114	1	6.73e-43	351	0.456586786201286
121	1	924398	121	2	C:T	NotImplemented	1	924341	120	2	G:A	NotImplemented	57	0.09752954	1	1.72e-11	342	0.456636888757368
122	1	924532	122	2	A:C	NotImplemented	1	924398	121	2	C:T	NotImplemented	134	0.36682215	1	4.41e-28	265	0.456607660902002
123	1	924715	123	2	C:T	NotImplemented	1	924532	122	2	A:C	NotImplemented	183	0.1612606	0.95232975	1.16e-12	266	0.456589063346661
124	1	927608	124	2	G:A	NotImplemented	1	924715	123	2	C:T	NotImplemented	2893	0.081866086	1	5.63e-10	342	0.455562907588531
125	1	929007	125	2	C:G	NotImplemented	1	927608	124	2	G:A	NotImplemented	1399	0.2076167	1	5.94e-23	350	0.456128035326417
126	1	929166	126	2	A:C	NotImplemented	1	929007	125	2	C:G	NotImplemented	159	0.20588236	1	1.24e-22	351	0.456598172160083
127	1	961973	127	2	A:G	NotImplemented	1	929166	126	2	A:C	NotImplemented	32807	0.16329712	0.7633985	2.66e-12	292	0.44454096754934
128	1	1003600	128	2	T:G	NotImplemented	1	961973	127	2	A:G	NotImplemented	41627	0.8941489	1	0	289	0.441394385809876
129	1	1004726	129	2	A:C	NotImplemented	1	1003600	128	2	T:G	NotImplemented	1126	0.9881423	1	0	336	0.456231456379371
130	1	1008219	130	2	G:A	NotImplemented	1	1004726	129	2	A:C	NotImplemented	3493	0.9881356	1	0	336	0.455336350870961
131	1	1009815	131	2	A:G	NotImplemented	1	1008219	130	2	G:A	NotImplemented	1596	1	1	0	333	0.456053435215727
132	1	1010064	132	2	G:C	NotImplemented	1	1009815	131	2	A:G	NotImplemented	249	1	1	0	331	0.456564016022997
133	1	1012640	133	2	G:A	NotImplemented	1	1010064	132	2	G:C	NotImplemented	2576	0.8705948	1	0	347	0.455682698020021
134	1	1039577	134	2	G:A	NotImplemented	1	1012640	133	2	G:A	NotImplemented	26937	0.55641025	1	0	346	0.446660644518011
135	1	1039823	135	2	G:T	NotImplemented	1	1039577	134	2	G:A	NotImplemented	246	0.25862068	1	1.83e-27	344	0.456565154476837
136	1	1040322	136	2	C:T	NotImplemented	1	1039823	135	2	G:T	NotImplemented	499	0.11909771	0.95759803	2.34e-13	346	0.456469165235149
137	1	1042817	137	2	T:A	NotImplemented	1	1040322	136	2	C:T	NotImplemented	2495	0.32911634	1	3.84e-31	350	0.455713317250362
138	1	1042843	138	2	T:C	NotImplemented	1	1042817	137	2	T:A	NotImplemented	26	1	1	0	325	0.45664865689474
139	1	1043946	139	2	G:A	NotImplemented	1	1042843	138	2	T:C	NotImplemented	1103	1	1	0	324	0.456240171695541
140	1	1044028	140	2	A:T	NotImplemented	1	1043946	139	2	G:A	NotImplemented	82	0.110143416	1	3.55e-12	339	0.456627398775101
141	1	1045699	141	2	A:C	NotImplemented	1	1044028	140	2	A:T	NotImplemented	1671	0.09356725	1	1.08e-10	341	0.456025040706365
142	1	1052989	142	2	A:T	NotImplemented	1	1045699	141	2	A:C	NotImplemented	7290	0.45895	0.9661083	5.32e-44	348	0.453907942537938
143	1	1053413	143	2	C:T	NotImplemented	1	1052989	142	2	A:T	NotImplemented	424	0.7786976	1	0	325	0.456497616246095
144	1	1053585	144	2	C:A	NotImplemented	1	1053413	143	2	C:T	NotImplemented	172	0.34482166	1	2.18e-30	297	0.456593238173417
145	1	1058381	145	2	C:A	NotImplemented	1	1053585	144	2	C:A	NotImplemented	4796	0.04927536	1	4.78e-05	287	0.454845136714687
146	1	1072211	146	2	C:G	NotImplemented	1	1058381	145	2	C:A	NotImplemented	13830	0.13762562	1	9.78e-11	305	0.451468970470853
147	1	1087665	147	2	G:A	NotImplemented	1	1072211	146	2	C:G	NotImplemented	15454	0.37933937	0.6359618	9.5e-25	277	0.450867472062474
148	1	1090580	148	2	T:G	NotImplemented	1	1087665	147	2	G:A	NotImplemented	2915	0.69535637	1	0	278	0.455554596443333
149	1	1091901	149	2	G:A	NotImplemented	1	1090580	148	2	T:G	NotImplemented	1321	0.3172987	1	2.48e-31	349	0.456157579313168
150	1	1093786	150	2	A:G	NotImplemented	1	1091901	149	2	G:A	NotImplemented	1885	0.26808324	1	1.72e-18	349	0.455944041549498
151	1	1094263	151	2	G:A	NotImplemented	1	1093786	150	2	A:G	NotImplemented	477	0.42857143	1	7.04e-22	322	0.456477510489722
152	1	1094743	152	2	C:G	NotImplemented	1	1094263	151	2	G:A	NotImplemented	480	1	1	0	322	0.456476372482116
153	1	1095730	153	2	G:C	NotImplemented	1	1094743	152	2	C:G	NotImplemented	987	0.4864641	0.9801085	1.98e-42	352	0.456284132385057
154	1	1120560	154	2	A:G	NotImplemented	1	1095730	153	2	G:C	NotImplemented	24830	0.4482869	0.801513	5.33e-33	322	0.447426533906718
155	1	1120616	155	2	A:G	NotImplemented	1	1120560	154	2	A:G	NotImplemented	56	0.3882548	0.8721279	9.08e-22	256	0.456637268365036
156	1	1121865	156	2	T:G	NotImplemented	1	1120616	155	2	A:G	NotImplemented	1249	0.9481891	0.97375	1.4e-45	210	0.4561848541542
157	1	1122165	157	2	T:A	NotImplemented	1	1121865	156	2	T:G	NotImplemented	300	1	1	0	245	0.456544663194603
158	1	1123463	158	2	A:G	NotImplemented	1	1122165	157	2	T:A	NotImplemented	1298	1	1	0	301	0.456166291747618
159	1	1123615	159	2	A:G	NotImplemented	1	1123463	158	2	A:G	NotImplemented	152	0.5293218	1	3.83e-39	284	0.456600828967231
160	1	1124807	160	2	C:A	NotImplemented	1	1123615	159	2	A:G	NotImplemented	1192	0.5199794	0.97843343	1.07e-39	307	0.45620644909867
161	1	1149555	161	2	T:C	NotImplemented	1	1124807	160	2	C:A	NotImplemented	24748	0.24481453	0.87490195	5.05e-19	319	0.447456394943217
162	1	1164385	162	2	G:A	NotImplemented	1	1149555	161	2	T:C	NotImplemented	14830	1	1	0	314	0.451098395953901
163	1	1164771	163	2	A:C	NotImplemented	1	1164385	162	2	G:A	NotImplemented	386	0.5020325	1	1.49e-38	343	0.456512032807205
164	1	1166717	164	2	G:T	NotImplemented	1	1164771	163	2	A:C	NotImplemented	1946	0.31769305	1	6.88e-25	349	0.455920958385411
165	1	1167141	165	2	G:C	NotImplemented	1	1166717	164	2	G:T	NotImplemented	424	0.025801	1	0.000988	349	0.456497616246095
166	1	1167821	166	2	A:T	NotImplemented	1	1167141	165	2	G:C	NotImplemented	680	0.49046496	1	6.95e-37	340	0.456400518373824
167	1	1168079	167	2	G:A	NotImplemented	1	1167821	166	2	A:T	NotImplemented	258	0.18138298	1	6.32e-14	342	0.456560600696257
168	1	1168753	168	2	G:C	NotImplemented	1	1168079	167	2	G:A	NotImplemented	674	0.9570642	1	2.84e-36	351	0.45640279362255
169	1	1169433	169	2	G:A	NotImplemented	1	1168753	168	2	G:C	NotImplemented	680	0.5798294	1	8.94e-28	351	0.456400518373824
170	1	1169531	170	2	A:G	NotImplemented	1	1169433	169	2	G:A	NotImplemented	98	0.3231196	1	8.36e-26	352	0.456621325397808
171	1	1172634	171	2	T:A	NotImplemented	1	1169531	170	2	A:G	NotImplemented	3103	0.2517012	0.79189366	3.18e-15	261	0.45548358655653
172	1	1174585	172	2	A:G	NotImplemented	1	1172634	171	2	T:A	NotImplemented	1951	0.26293024	0.82177263	7.6e-16	259	0.455919066428605
173	1	1176001	173	2	T:C	NotImplemented	1	1174585	172	2	A:G	NotImplemented	1416	0.47921968	1	5.56e-32	307	0.456121596770999
174	1	1201724	174	2	C:T	NotImplemented	1	1176001	173	2	T:C	NotImplemented	25723	1	1	0	311	0.447101603276989
175	1	1227512	175	2	G:A	NotImplemented	1	1201724	174	2	C:T	NotImplemented	25788	0.5552724	0.95428425	4.36e-40	350	0.447077970928957
176	1	1248796	176	2	A:G	NotImplemented	1	1227512	175	2	G:A	NotImplemented	21284	0.93923163	0.96913964	0	349	0.448721570613613
177	1	1248892	177	2	T:A	NotImplemented	1	1248796	176	2	A:G	NotImplemented	96	0.2771439	1	3.58e-20	349	0.456622084560948
178	1	1287772	178	2	A:G	NotImplemented	1	1248892	177	2	T:A	NotImplemented	38880	0.06358066	1	0.000728	315	0.442369503326573
179	1	1290079	179	2	G:A	NotImplemented	1	1287772	178	2	A:G	NotImplemented	2307	0.97585297	1	0	310	0.455784400301246
180	1	1292515	180	2	C:T	NotImplemented	1	1290079	179	2	G:A	NotImplemented	2436	1	1	0	319	0.455735622791445
181	1	1326271	181	2	C:G	NotImplemented	1	1292515	180	2	C:T	NotImplemented	33756	0.764539	1	1.1e-19	249	0.444200208317572
182	1	1337430	182	2	C:T	NotImplemented	1	1326271	181	2	C:G	NotImplemented	11159	0.9297017	1	1.6e-22	271	0.452461830109855
183	1	1357451	183	2	G:A	NotImplemented	1	1337430	182	2	C:T	NotImplemented	20021	0.59137607	1	2.94e-44	350	0.449184682730867
184	1	1401052	184	2	G:A	NotImplemented	1	1357451	183	2	G:A	NotImplemented	43601	0.37772533	1	1.4e-36	347	0.440696371383207
185	1	1402093	185	2	C:T	NotImplemented	1	1401052	184	2	G:A	NotImplemented	1041	0.228738	1	1.03e-22	346	0.456263666850097
186	1	1406386	186	2	G:T	NotImplemented	1	1402093	185	2	C:T	NotImplemented	4293	0.042844478	1	6.11e-06	344	0.45503463291496
187	1	1408298	187	2	A:G	NotImplemented	1	1406386	186	2	G:T	NotImplemented	1912	0.3533266	1	5.42e-26	271	0.455933824116905
188	1	1415064	188	2	G:C	NotImplemented	1	1408298	187	2	A:G	NotImplemented	6766	0.14423077	1	2.15e-12	267	0.454104523638723
189	1	1416110	189	2	G:T	NotImplemented	1	1415064	188	2	G:C	NotImplemented	1046	0.034545682	1	9.81e-05	335	0.456261771987974
190	1	1429278	190	2	A:G	NotImplemented	1	1416110	189	2	G:T	NotImplemented	13168	0.2888943	0.96753126	7.24e-24	348	0.451714633034
191	1	1430255	191	2	T:A	NotImplemented	1	1429278	190	2	A:G	NotImplemented	977	0.98699206	1	0	347	0.456287922504656
192	1	1437674	192	2	A:C	NotImplemented	1	1430255	191	2	T:A	NotImplemented	7419	0.37131268	1	1.11e-30	341	0.453859574228084
193	1	1444302	193	2	G:T	NotImplemented	1	1437674	192	2	A:C	NotImplemented	6628	0.23308271	1	1.98e-22	340	0.4541563239252
194	1	1444562	194	2	C:T	NotImplemented	1	1444302	193	2	G:T	NotImplemented	260	0.9858481	1	0	281	0.456559841741844
195	1	1483675	195	2	A:C	NotImplemented	1	1444562	194	2	C:T	NotImplemented	39113	0.18853182	1	1.97e-15	274	0.442286623267939
196	1	1489688	196	2	T:C	NotImplemented	1	1483675	195	2	A:C	NotImplemented	6013	0.4855301	1	1.83e-24	341	0.454387319825554
197	1	1490141	197	2	G:C	NotImplemented	1	1489688	196	2	T:C	NotImplemented	453	0.2207861	1	9.6e-16	338	0.456486614759141
198	1	1490627	198	2	G:A	NotImplemented	1	1490141	197	2	G:C	NotImplemented	486	0.5595793	1	3.53e-39	301	0.456474096484285
199	1	1493483	199	2	T:A	NotImplemented	1	1490627	198	2	G:A	NotImplemented	2856	0.9791958	1	0	283	0.455576886121961
200	1	1497091	200	2	C:T	NotImplemented	1	1493483	199	2	T:A	NotImplemented	3608	0.4040635	1	2.4e-23	247	0.455292953773573
201	1	1500351	201	2	A:C	NotImplemented	1	1497091	200	2	C:T	NotImplemented	3260	0.12422395	1	4.39e-11	259	0.455424303064753
202	1	1501263	202	2	G:A	NotImplemented	1	1500351	201	2	A:C	NotImplemented	912	0.37516496	1	7.07e-30	313	0.456312559849217
203	1	1502529	203	2	G:C	NotImplemented	1	1501263	202	2	G:A	NotImplemented	1266	0.35339534	1	4.14e-30	335	0.45617841396085
204	1	1503278	204	2	A:T	NotImplemented	1	1502529	203	2	G:C	NotImplemented	749	0.23506619	1	2.54e-23	345	0.45637435467817
205	1	1504625	205	2	C:T	NotImplemented	1	1503278	204	2	A:T	NotImplemented	1347	0.59831625	1	0	347	0.456147730883397
206	1	1506081	206	2	G:T	NotImplemented	1	1504625	205	2	C:T	NotImplemented	1456	0.60041636	1	0	349	0.456106447960922
207	1	1509625	207	2	G:A	NotImplemented	1	1506081	206	2	G:T	NotImplemented	3544	0.60041636	1	0	349	0.45531710415931
208	1	1511711	208	2	T:G	NotImplemented	1	1509625	207	2	G:A	NotImplemented	2086	0.10920118	1	3.39e-12	336	0.455867989654572
209	1	1514218	209	2	G:C	NotImplemented	1	1511711	208	2	T:G	NotImplemented	2507	0.81049675	1	0	337	0.455708780802974
210	1	1533575	210	2	T:C	NotImplemented	1	1514218	209	2	G:C	NotImplemented	19357	7.63e-05	0.01970253	0.88944	350	0.449428547528628
211	1	1535455	211	2	C:T	NotImplemented	1	1533575	210	2	T:C	NotImplemented	1880	0.6791528	1	0	323	0.455945933717957
212	1	1539533	212	2	T:C	NotImplemented	1	1535455	211	2	C:T	NotImplemented	4078	0.074527256	1	4.19e-08	320	0.455115679490273
213	1	1539706	213	2	A:G	NotImplemented	1	1539533	212	2	T:C	NotImplemented	173	0.031981725	1	0.000213	339	0.456592858640491
214	1	1539860	214	2	G:T	NotImplemented	1	1539706	213	2	A:G	NotImplemented	154	0.23162623	1	8.23e-23	317	0.456600069876253
215	1	1540137	215	2	C:A	NotImplemented	1	1539860	214	2	G:T	NotImplemented	277	0.2793127	1	4.27e-27	321	0.456553390733354
216	1	1540484	216	2	G:C	NotImplemented	1	1540137	215	2	C:A	NotImplemented	347	0.62329423	1	0	336	0.456526829718289
217	1	1541209	217	2	T:C	NotImplemented	1	1540484	216	2	G:C	NotImplemented	725	0.97422516	1	0	326	0.456383454746649
218	1	1565728	218	2	T:C	NotImplemented	1	1541209	217	2	T:C	NotImplemented	24519	0.33931646	0.7558381	9.19e-28	329	0.447539808912263
219	1	1602005	219	2	T:C	NotImplemented	1	1565728	218	2	T:C	NotImplemented	36277	2.21e-05	0.014115647	1	341	0.443297574113671
220	1	1603331	220	2	C:A	NotImplemented	1	1602005	219	2	T:C	NotImplemented	1326	0.023766851	1	0.00155	348	0.456155685350644
221	1	1603855	221	2	G:A	NotImplemented	1	1603331	220	2	C:A	NotImplemented	524	1	1	0	349	0.456459682369486
222	1	1604769	222	2	G:A	NotImplemented	1	1603855	221	2	G:A	NotImplemented	914	0.14826746	1	2.29e-16	345	0.456311801736569
223	1	1605595	223	2	G:A	NotImplemented	1	1604769	222	2	G:A	NotImplemented	826	1	1	0	297	0.456345161126428
224	1	1607497	224	2	C:T	NotImplemented	1	1605595	223	2	G:A	NotImplemented	1902	0.23013002	1	1.55e-21	300	0.45593760829668
225	1	1607534	225	2	G:A	NotImplemented	1	1607497	224	2	C:T	NotImplemented	37	0.060733266	1	6.72e-07	310	0.45664448103317
226	1	1641592	226	2	T:A	NotImplemented	1	1607534	225	2	G:A	NotImplemented	34058	0.07804152	1	1.24e-08	310	0.444091880495312
227	1	1670145	227	2	T:A	NotImplemented	1	1641592	226	2	T:A	NotImplemented	28553	0.06990132	1	3.05e-07	290	0.446075044539878
228	1	1670890	228	2	G:C	NotImplemented	1	1670145	227	2	T:A	NotImplemented	745	0.009302326	1	0.25641	261	0.456375871330518
229	1	1672666	229	2	A:T	NotImplemented	1	1670890	228	2	G:C	NotImplemented	1776	0.7953204	0.93455565	0	257	0.455985294457851
230	1	1676404	230	2	A:T	NotImplemented	1	1672666	229	2	A:T	NotImplemented	3738	0.16297117	1	2.4e-15	302	0.455243906355005
231	1	1678641	231	2	T:A	NotImplemented	1	1676404	230	2	A:T	NotImplemented	2237	0.082554065	1	4.4e-10	345	0.455810873179896
232	1	1679472	232	2	T:C	NotImplemented	1	1678641	231	2	T:A	NotImplemented	831	0.083645165	1	4.09e-10	345	0.456343265573105
233	1	1700427	233	2	C:T	NotImplemented	1	1679472	232	2	T:C	NotImplemented	20955	0.07638889	1	1.22e-09	350	0.448842113145523
234	1	1704366	234	2	T:C	NotImplemented	1	1700427	233	2	C:T	NotImplemented	3939	0.4600613	1	2.1e-44	344	0.455168092735617
235	1	1706993	235	2	A:T	NotImplemented	1	1704366	234	2	T:C	NotImplemented	2627	0.06919448	1	1.18e-07	344	0.455663421400645
236	1	1766057	236	2	C:A	NotImplemented	1	1706993	235	2	A:T	NotImplemented	59064	0.042209916	1	1.82e-05	345	0.435305632998192
237	1	1775122	237	2	A:G	NotImplemented	1	1766057	236	2	C:A	NotImplemented	9065	0.85715324	1	0	327	0.453243332318511
238	1	1775737	238	2	G:A	NotImplemented	1	1775122	237	2	A:G	NotImplemented	615	0.2186684	0.970715	1.39e-21	333	0.45642516813548
239	1	1776012	239	2	A:G	NotImplemented	1	1775737	238	2	G:A	NotImplemented	275	0.28713217	1	1.06e-27	329	0.456554149665868
240	1	1777839	240	2	C:T	NotImplemented	1	1776012	239	2	A:G	NotImplemented	1827	0.28795266	1	1.61e-27	327	0.455965991689548
241	1	1778006	241	2	A:C	NotImplemented	1	1777839	240	2	C:T	NotImplemented	167	0.27553764	1	4.23e-27	330	0.456595135847711
242	1	1829683	242	2	C:A	NotImplemented	1	1778006	241	2	A:C	NotImplemented	51677	0.26458982	1	1.87e-25	320	0.437863995647446
243	1	1835924	243	2	G:A	NotImplemented	1	1829683	242	2	C:A	NotImplemented	6241	1	1	0	337	0.454301654338462
244	1	1836171	244	2	G:A	NotImplemented	1	1835924	243	2	G:A	NotImplemented	247	0.13059239	1	8.78e-15	337	0.45656477499158
245	1	1844850	245	2	C:T	NotImplemented	1	1836171	244	2	G:A	NotImplemented	8679	0.121465065	1	1.38e-14	350	0.4533876924896
246	1	1845277	246	2	C:T	NotImplemented	1	1844850	245	2	C:T	NotImplemented	427	0.10941476	1	2.87e-13	350	0.456496478136129
247	1	1848812	247	2	G:A	NotImplemented	1	1845277	246	2	C:T	NotImplemented	3535	0.27700952	0.9493572	3.02e-25	325	0.455320500517113
248	1	1850165	248	2	C:A	NotImplemented	1	1848812	247	2	G:A	NotImplemented	1353	0.9636134	1	0	326	0.456145458230497
249	1	1850924	249	2	C:G	NotImplemented	1	1850165	248	2	C:A	NotImplemented	759	0.25064018	1	3.34e-26	348	0.45637056309233
250	1	1854227	250	2	A:G	NotImplemented	1	1850924	249	2	C:G	NotImplemented	3303	1	1	0	347	0.455408068933575
251	1	1869350	251	2	T:A	NotImplemented	1	1854227	250	2	A:G	NotImplemented	15123	1	1	0	343	0.450989935268528
252	1	1869827	252	2	G:T	NotImplemented	1	1869350	251	2	T:A	NotImplemented	477	1	1	0	344	0.456477510489722
253	1	1871026	253	2	T:C	NotImplemented	1	1869827	252	2	G:T	NotImplemented	1199	0.3209243	1	1.55e-32	352	0.456203796975504
254	1	1892584	254	2	A:G	NotImplemented	1	1871026	253	2	T:C	NotImplemented	21558	0.966126	0.9885354	0	351	0.448621230023307
255	1	1893214	255	2	A:G	NotImplemented	1	1892584	254	2	A:G	NotImplemented	630	0.3345099	1	5.94e-33	342	0.456419479487647
256	1	1906037	256	2	G:A	NotImplemented	1	1893214	255	2	A:G	NotImplemented	12823	0.27073935	1	1.38e-27	339	0.45184276784304
257	1	1938001	257	2	C:G	NotImplemented	1	1906037	256	2	G:A	NotImplemented	31964	0.41272664	0.88548464	1.66e-37	346	0.444844113337061
258	1	1939907	258	2	G:A	NotImplemented	1	1938001	257	2	C:G	NotImplemented	1906	0.03512601	1	0.000154	349	0.455936094617073
259	1	1943340	259	2	C:A	NotImplemented	1	1939907	258	2	G:A	NotImplemented	3433	0.017084047	1	0.00935	348	0.455358996188359
260	1	1944794	260	2	A:G	NotImplemented	1	1943340	259	2	C:A	NotImplemented	1454	0.055275846	1	3.9e-07	341	0.456107205377024
261	1	1965548	261	2	G:C	NotImplemented	1	1944794	260	2	A:G	NotImplemented	20754	0.03999592	1	8.41e-05	291	0.448915790224466
262	1	1973376	262	2	T:G	NotImplemented	1	1965548	261	2	G:C	NotImplemented	7828	0.000237	0.03060241	0.87621	298	0.453706290006631
263	1	1973868	263	2	A:G	NotImplemented	1	1973376	262	2	T:G	NotImplemented	492	0.07392608	1	1.54e-07	309	0.456471820509628
264	1	1978258	264	2	C:T	NotImplemented	1	1973868	263	2	A:G	NotImplemented	4390	0.05048762	0.8975577	3.06e-05	302	0.454998077363492
265	1	1983125	265	2	G:A	NotImplemented	1	1978258	264	2	C:T	NotImplemented	4867	0.47739878	0.9829365	1.4e-45	344	0.454818401720581
266	1	1983445	266	2	G:A	NotImplemented	1	1983125	265	2	G:A	NotImplemented	320	0.30331177	1	4.59e-32	352	0.456537074307402
267	1	1990638	267	2	C:G	NotImplemented	1	1983445	266	2	G:A	NotImplemented	7193	0.5478921	1	0	311	0.453944319441814
268	1	1995450	268	2	C:G	NotImplemented	1	1990638	267	2	C:G	NotImplemented	4812	0.1427116	1	2.1e-13	310	0.454839111647162
269	1	2037657	269	2	A:C	NotImplemented	1	1995450	268	2	C:G	NotImplemented	42207	0.030216757	0.48185754	0.00149	347	0.441189061232563
270	1	2054855	270	2	A:G	NotImplemented	1	2037657	269	2	A:C	NotImplemented	17198	0.06679801	1	2.33e-07	343	0.450223347881947
271	1	2055094	271	2	G:A	NotImplemented	1	2054855	270	2	A:G	NotImplemented	239	1	1	6.64e-33	347	0.456567810891676
272	1	2057827	272	2	A:G	NotImplemented	1	2055094	271	2	G:A	NotImplemented	2733	0.045288753	1	1.83e-05	349	0.455623361597119
273	1	2069677	273	2	C:T	NotImplemented	1	2057827	272	2	A:G	NotImplemented	11850	0.24417843	1	2.05e-25	343	0.452204545382952
274	1	2073898	274	2	C:A	NotImplemented	1	2069677	273	2	C:T	NotImplemented	4221	0.11711605	1	4.16e-12	302	0.455061770811016
275	1	2078005	275	2	T:C	NotImplemented	1	2073898	274	2	C:A	NotImplemented	4107	0.71986365	0.9812477	0	309	0.455104745906701
276	1	2078730	276	2	A:G	NotImplemented	1	2078005	275	2	T:C	NotImplemented	725	0.24645825	0.9743092	3.06e-25	344	0.456383454746649
277	1	2080456	277	2	A:C	NotImplemented	1	2078730	276	2	A:G	NotImplemented	1726	0.97505337	1	0	339	0.456004220360541
278	1	2098423	278	2	C:A	NotImplemented	1	2080456	277	2	A:C	NotImplemented	17967	0.6754367	0.95449734	0	344	0.44993992421363
279	1	2098804	279	2	G:T	NotImplemented	1	2098423	278	2	C:A	NotImplemented	381	0.67688566	1	0	332	0.456513929792356
280	1	2099423	280	2	G:A	NotImplemented	1	2098804	279	2	G:T	NotImplemented	619	0.6754902	1	0	331	0.456423651148567
281	1	2099471	281	2	T:C	NotImplemented	1	2099423	280	2	G:A	NotImplemented	48	1	1	0	348	0.45664030524958
282	1	2101002	282	2	T:A	NotImplemented	1	2099471	281	2	T:C	NotImplemented	1531	0.09294146	1	2.34e-11	350	0.456078046711104
283	1	2102204	283	2	A:C	NotImplemented	1	2101002	282	2	T:A	NotImplemented	1202	0.001196449	0.03604119	0.57138	337	0.456202660360928
284	1	2112779	284	2	C:G	NotImplemented	1	2102204	283	2	A:C	NotImplemented	10575	0.039026663	0.3053613	0.00109	298	0.452679508022092
285	1	2115148	285	2	T:C	NotImplemented	1	2112779	284	2	C:G	NotImplemented	2369	0.0679298	1	2.29e-07	304	0.455760955516337
286	1	2116690	286	2	C:A	NotImplemented	1	2115148	285	2	T:C	NotImplemented	1542	0.009186084	1	0.09013	345	0.456073881498147
287	1	2118023	287	2	G:A	NotImplemented	1	2116690	286	2	C:A	NotImplemented	1333	0.00884901	1	0.15419	342	0.456153033830088
288	1	2118470	288	2	T:A	NotImplemented	1	2118023	287	2	G:A	NotImplemented	447	0.07695695	1	5.42e-09	331	0.456488890884434
289	1	2118765	289	2	T:C	NotImplemented	1	2118470	288	2	T:A	NotImplemented	295	0.26339287	1	5.06e-23	286	0.456546560456654
290	1	2118966	290	2	T:C	NotImplemented	1	2118765	289	2	T:C	NotImplemented	201	0.001084082	0.37916666	1	298	0.456582231980109
291	1	2119093	291	2	A:G	NotImplemented	1	2118966	290	2	T:C	NotImplemented	127	0.4526167	1	4.35e-34	351	0.4566103178219
292	1	2131985	292	2	C:T	NotImplemented	1	2119093	291	2	A:G	NotImplemented	12892	0.028	1	0.000642	351	0.451817134942865
293	1	2132023	293	2	C:G	NotImplemented	1	2131985	292	2	C:T	NotImplemented	38	0.09240445	1	8.9e-10	350	0.456644101413258
294	1	2134637	294	2	C:T	NotImplemented	1	2132023	293	2	C:G	NotImplemented	2614	1	1	0	350	0.45566833489058
295	1	2135874	295	2	G:C	NotImplemented	1	2134637	294	2	C:T	NotImplemented	1237	0.33608118	1	2.54e-34	349	0.456189400284823
296	1	2136478	296	2	G:A	NotImplemented	1	2135874	295	2	G:C	NotImplemented	604	0.10779747	1	8.24e-13	343	0.456429339902578
297	1	2213614	297	2	C:T	NotImplemented	1	2136478	296	2	G:A	NotImplemented	77136	0.019273927	1	0.01007	323	0.4291735957466
298	1	2237940	298	2	G:A	NotImplemented	1	2213614	297	2	C:T	NotImplemented	24326	0.016872782	1	0.02693	293	0.447610134437196
299	1	2249164	299	2	A:G	NotImplemented	1	2237940	298	2	G:A	NotImplemented	11224	0.9433379	1	0	298	0.452437615480138
300	1	2249789	300	2	T:C	NotImplemented	1	2249164	299	2	A:G	NotImplemented	625	0.26862025	1	1.26e-27	336	0.456421375687504
301	1	2252445	301	2	A:C	NotImplemented	1	2249789	300	2	T:C	NotImplemented	2656	0.025096286	1	0.00132	351	0.455652460928363
302	1	2253725	302	2	A:T	NotImplemented	1	2252445	301	2	A:C	NotImplemented	1280	0.012438044	1	0.03115	352	0.456173110411617
303	1	2258237	303	2	A:C	NotImplemented	1	2253725	302	2	A:T	NotImplemented	4512	0.23875433	1	3.18e-24	352	0.454952108792233
304	1	2259273	304	2	T:C	NotImplemented	1	2258237	303	2	A:C	NotImplemented	1036	0.6896166	1	0	333	0.456265561728291
305	1	2261208	305	2	C:T	NotImplemented	1	2259273	304	2	T:C	NotImplemented	1935	0.370436	1	1.54e-31	333	0.455925120746823
306	1	2261920	306	2	A:G	NotImplemented	1	2261208	305	2	C:T	NotImplemented	712	1	1	0	295	0.456388384105126
307	1	2266965	307	2	G:A	NotImplemented	1	2261920	306	2	A:G	NotImplemented	5045	0.1672371	1	5.46e-16	294	0.454751390066475
308	1	2267154	308	2	G:A	NotImplemented	1	2266965	307	2	G:A	NotImplemented	189	0.2772052	1	1.67e-29	350	0.456586786201286
309	1	2270427	309	2	A:T	NotImplemented	1	2267154	308	2	G:A	NotImplemented	3273	0.80908656	1	0	351	0.455419394946972
310	1	2270450	310	2	C:A	NotImplemented	1	2270427	309	2	A:T	NotImplemented	23	0.13081808	1	4.69e-15	346	0.456649795779611
311	1	2270985	311	2	C:T	NotImplemented	1	2270450	310	2	C:A	NotImplemented	535	0.014420509	1	0.03099	346	0.456455510036039
312	1	2276961	312	2	T:C	NotImplemented	1	2270985	311	2	C:T	NotImplemented	5976	0.023278814	1	0.00218	347	0.454401224792123
313	1	2277143	313	2	C:A	NotImplemented	1	2276961	312	2	T:C	NotImplemented	182	0.3911459	1	4.02e-39	347	0.456589442873145
314	1	2290936	314	2	C:G	NotImplemented	1	2277143	313	2	C:A	NotImplemented	13793	0.96355414	1	0	325	0.451482693656453
315	1	2292282	315	2	G:T	NotImplemented	1	2290936	314	2	C:G	NotImplemented	1346	0.23314467	0.6652893	3.79e-19	324	0.456148109661129
316	1	2292904	316	2	A:G	NotImplemented	1	2292282	315	2	G:T	NotImplemented	622	0.44649658	1	5.75e-44	342	0.45642251341514
317	1	2293711	317	2	C:A	NotImplemented	1	2292904	316	2	A:G	NotImplemented	807	0.98781097	1	0	343	0.456352364375696
318	1	2294836	318	2	T:C	NotImplemented	1	2293711	317	2	C:A	NotImplemented	1125	0.47143453	1	0	351	0.456231835299092
319	1	2296568	319	2	T:C	NotImplemented	1	2294836	318	2	T:C	NotImplemented	1732	0.47694212	1	0	341	0.45600194916752
320	1	2297298	320	2	G:A	NotImplemented	1	2296568	319	2	T:C	NotImplemented	730	0.17821462	1	2.04e-19	340	0.456381558868492
321	1	2327387	321	2	T:A	NotImplemented	1	2297298	320	2	G:A	NotImplemented	30089	0.07249635	0.28335398	2.31e-06	347	0.445519886524368
322	1	2328243	322	2	A:G	NotImplemented	1	2327387	321	2	T:A	NotImplemented	856	0.1608896	1	5.3e-18	349	0.456333788047667
323	1	2334213	323	2	C:A	NotImplemented	1	2328243	322	2	A:G	NotImplemented	5970	0.21764286	0.50639594	9.32e-18	343	0.454403479733451
324	1	2355260	324	2	G:A	NotImplemented	1	2334213	323	2	C:A	NotImplemented	21047	0.28475177	0.8848808	6.67e-24	307	0.448808398542249
325	1	2355895	325	2	A:G	NotImplemented	1	2355260	324	2	G:A	NotImplemented	635	0.14728966	0.462673	5.01e-11	296	0.456417583303876
326	1	2357978	326	2	T:C	NotImplemented	1	2355895	325	2	A:G	NotImplemented	2083	0.38051283	1	3.21e-32	302	0.455869124567043
327	1	2361426	327	2	G:A	NotImplemented	1	2357978	326	2	T:C	NotImplemented	3448	0.06573417	1	2.14e-08	347	0.455353334643395
328	1	2361701	328	2	C:T	NotImplemented	1	2361426	327	2	G:A	NotImplemented	275	0.26818657	1	4.3e-23	290	0.456554149665868
329	1	2362020	329	2	G:C	NotImplemented	1	2361701	328	2	C:T	NotImplemented	319	0.010139958	0.69083154	0.12804	290	0.456537453745644
330	1	2362495	330	2	A:T	NotImplemented	1	2362020	329	2	G:C	NotImplemented	475	0.03886208	1	3.9e-05	344	0.456478269164678
331	1	2370596	331	2	A:G	NotImplemented	1	2362495	330	2	A:T	NotImplemented	8101	0.02743807	0.8757879	0.00101	335	0.453604034422739
332	1	2373616	332	2	T:C	NotImplemented	1	2370596	331	2	A:G	NotImplemented	3020	0.04753813	1	3.36e-06	343	0.455514933879152
333	1	2379820	333	2	C:T	NotImplemented	1	2373616	332	2	T:C	NotImplemented	6204	0.08938642	0.82563025	3.08e-09	332	0.454315553951839
334	1	2380137	334	2	T:C	NotImplemented	1	2379820	333	2	C:T	NotImplemented	317	0.020369258	1	0.00637	322	0.45653821262406
335	1	2380475	335	2	A:G	NotImplemented	1	2380137	334	2	T:C	NotImplemented	338	0.031190049	1	0.000518	310	0.456530244529166
336	1	2383307	336	2	C:T	NotImplemented	1	2380475	335	2	A:G	NotImplemented	2832	0.06369366	1	1.39e-07	318	0.455585953747136
337	1	2383808	337	2	A:G	NotImplemented	1	2383307	336	2	C:T	NotImplemented	501	0.074048154	1	3.16e-09	350	0.456468406591092
338	1	2400362	338	2	C:A	NotImplemented	1	2383808	337	2	A:G	NotImplemented	16554	0.07611223	1	3.07e-09	338	0.450460982089714
339	1	2439647	339	2	C:T	NotImplemented	1	2400362	338	2	C:A	NotImplemented	39285	0.026026882	1	0.00646	255	0.442225461771058
340	1	2569781	340	2	G:A	NotImplemented	1	2439647	339	2	C:T	NotImplemented	130134	0.4114892	1	4e-22	267	0.412167144236735
341	1	2585620	341	2	C:T	NotImplemented	1	2569781	340	2	G:A	NotImplemented	15839	0.20447603	0.67045456	1.56e-14	348	0.450725115379269
342	1	2586042	342	2	C:G	NotImplemented	1	2585620	341	2	C:T	NotImplemented	422	0.013066896	1	0.03493	345	0.456498374989291
343	1	2586766	343	2	A:G	NotImplemented	1	2586042	342	2	C:G	NotImplemented	724	0.010482599	1	0.05677	349	0.456383833924211
344	1	2590115	344	2	T:A	NotImplemented	1	2586766	343	2	A:G	NotImplemented	3349	0.118936874	1	8.75e-13	351	0.455390703496847
345	1	2591017	345	2	C:T	NotImplemented	1	2590115	344	2	T:A	NotImplemented	902	0.4052988	1	9.4e-40	349	0.456316350451039
346	1	2605844	346	2	C:T	NotImplemented	1	2591017	345	2	C:T	NotImplemented	14827	0.22186632	0.85706323	8.38e-21	342	0.451099506748393
347	1	2606283	347	2	T:C	NotImplemented	1	2605844	346	2	C:T	NotImplemented	439	0.68729347	1	0	343	0.45649192575421
348	1	2609085	348	2	C:T	NotImplemented	1	2606283	347	2	T:C	NotImplemented	2802	0.109204546	1	1.33e-11	351	0.455597288796908
349	1	2610666	349	2	C:A	NotImplemented	1	2609085	348	2	C:T	NotImplemented	1581	0.028	1	0.000451	352	0.456059114550856
350	1	2611982	350	2	A:T	NotImplemented	1	2610666	349	2	C:A	NotImplemented	1316	0.047773723	1	1.61e-06	351	0.456159473291751
351	1	2634501	351	2	C:T	NotImplemented	1	2611982	350	2	A:T	NotImplemented	22519	0.06446686	1	2.58e-08	350	0.448269667499393
352	1	2674113	352	2	G:C	NotImplemented	1	2634501	351	2	C:T	NotImplemented	39612	0.1621051	1	5.88e-17	321	0.442109231446098
353	1	2688263	353	2	G:C	NotImplemented	1	2674113	352	2	G:C	NotImplemented	14150	0.001396461	0.048336923	0.54251	291	0.451350318996444
354	1	2689690	354	2	A:G	NotImplemented	1	2688263	353	2	G:C	NotImplemented	1427	0.46992266	1	3.7e-22	296	0.456117430745803
355	1	2701155	355	2	T:G	NotImplemented	1	2689690	354	2	A:G	NotImplemented	11465	0.04975826	1	6.6e-06	318	0.452347858177282
356	1	2701870	356	2	A:T	NotImplemented	1	2701155	355	2	T:G	NotImplemented	715	0.024139287	0.2509594	0.00608	347	0.456387246551212
357	1	2705338	357	2	C:A	NotImplemented	1	2701870	356	2	A:T	NotImplemented	3468	0.062277418	1	1.32e-07	326	0.455345786140382
358	1	2705614	358	2	T:G	NotImplemented	1	2705338	357	2	C:A	NotImplemented	276	0.611882	1	0	331	0.456553770199289
359	1	2706551	359	2	A:T	NotImplemented	1	2705614	358	2	T:G	NotImplemented	937	0.19164781	1	6.6e-18	350	0.45630308362598
360	1	2707131	360	2	A:G	NotImplemented	1	2706551	359	2	A:T	NotImplemented	580	1	1	0	351	0.456438442210166
361	1	2707476	361	2	G:A	NotImplemented	1	2707131	360	2	A:G	NotImplemented	345	NA	NA	NA	0	0.456527588560643
362	1	2725468	362	2	C:T	NotImplemented	1	2707476	361	2	G:A	NotImplemented	17992	0.24280249	0.58865833	1.47e-18	308	0.449930716296112
363	1	2726187	363	2	C:A	NotImplemented	1	2725468	362	2	C:T	NotImplemented	719	0.7054119	1	0	340	0.456385729821667
364	1	2727493	364	2	C:T	NotImplemented	1	2726187	363	2	C:A	NotImplemented	1306	0.09033309	0.6533904	5.25e-09	351	0.456163261297093
365	1	2728045	365	2	G:T	NotImplemented	1	2727493	364	2	C:T	NotImplemented	552	0.037917893	1	4.8e-05	349	0.456449062037532
366	1	2729120	366	2	G:A	NotImplemented	1	2728045	365	2	G:T	NotImplemented	1075	0.011971972	1	0.14484	248	0.456250782104552
367	1	2769040	367	2	G:A	NotImplemented	1	2729120	366	2	G:A	NotImplemented	39920	0.0902402	0.9175329	9.32e-07	238	0.441999811625283
368	1	2772360	368	2	C:T	NotImplemented	1	2769040	367	2	G:A	NotImplemented	3320	0.39981478	1	6.65e-39	337	0.455401651114644
369	1	2800954	369	2	C:T	NotImplemented	1	2772360	368	2	C:T	NotImplemented	28594	0.37082303	1	3.38e-37	343	0.446060207513001
370	1	2806522	370	2	C:T	NotImplemented	1	2800954	369	2	C:T	NotImplemented	5568	0.037428554	1	8.57e-05	328	0.454554612877644
371	1	2807609	371	2	G:A	NotImplemented	1	2806522	370	2	C:T	NotImplemented	1087	0.088581815	1	5.02e-07	241	0.456246234724702
372	1	2834562	372	2	T:G	NotImplemented	1	2807609	371	2	G:A	NotImplemented	26953	0.7074	1	2.38e-44	231	0.446654838801445
373	1	2844330	373	2	G:A	NotImplemented	1	2834562	372	2	T:G	NotImplemented	9768	0.6712018	1	0	319	0.452980658313494
374	1	2846327	374	2	G:A	NotImplemented	1	2844330	373	2	G:A	NotImplemented	1997	0.1351787	1	5.27e-16	351	0.455901661178217
375	1	2848262	375	2	G:A	NotImplemented	1	2846327	374	2	G:A	NotImplemented	1935	0.77	1	0	345	0.455925120746823
376	1	2848338	376	2	G:C	NotImplemented	1	2848262	375	2	G:A	NotImplemented	76	0.42962134	1	8.32e-35	281	0.456629676334115
377	1	2863621	377	2	A:C	NotImplemented	1	2848338	376	2	G:C	NotImplemented	15283	0.028462645	0.32344085	0.00447	286	0.450930730071033
378	1	2863898	378	2	C:T	NotImplemented	1	2863621	377	2	A:C	NotImplemented	277	0.49876326	1	8.36e-36	349	0.456553390733354
379	1	2894250	379	2	C:T	NotImplemented	1	2863898	378	2	C:T	NotImplemented	30352	0.07010711	1	8.18e-09	345	0.445424971654178
380	1	2897384	380	2	A:G	NotImplemented	1	2894250	379	2	C:T	NotImplemented	3134	0.017091582	1	0.03242	268	0.455471879650302
381	1	2897613	381	2	G:T	NotImplemented	1	2897384	380	2	A:G	NotImplemented	229	0.028857036	1	0.00215	271	0.456571605824767
382	1	2899077	382	2	C:T	NotImplemented	1	2897613	381	2	G:T	NotImplemented	1464	0.18149105	1	5.72e-20	347	0.456103418322197
383	1	2900116	383	2	A:G	NotImplemented	1	2899077	382	2	C:T	NotImplemented	1039	0.17263596	1	2.11e-19	347	0.456264424799446
384	1	2919431	384	2	A:C	NotImplemented	1	2900116	383	2	A:G	NotImplemented	19315	0.65090185	1	0	350	0.449443981805316
385	1	2924187	385	2	A:G	NotImplemented	1	2919431	384	2	A:C	NotImplemented	4756	0.6329114	1	0	348	0.454860200096602
386	1	2924549	386	2	T:C	NotImplemented	1	2924187	385	2	A:G	NotImplemented	362	0.6563397	1	0	338	0.456521138482737
387	1	2926858	387	2	G:C	NotImplemented	1	2924549	386	2	T:C	NotImplemented	2309	0.97616833	1	0	333	0.45578364397942
388	1	2963449	388	2	A:G	NotImplemented	1	2926858	387	2	G:C	NotImplemented	36591	0.032959603	0.21064311	0.00101	337	0.443185409976836
389	1	2974417	389	2	T:G	NotImplemented	1	2963449	388	2	A:G	NotImplemented	10968	0.13547832	1	9.55e-14	346	0.452532999186093
390	1	2975692	390	2	A:G	NotImplemented	1	2974417	389	2	T:G	NotImplemented	1275	0.059927944	1	1.45e-07	351	0.456175004521888
391	1	2977180	391	2	C:T	NotImplemented	1	2975692	390	2	A:G	NotImplemented	1488	1	1	0	348	0.456094329652592
392	1	2977860	392	2	C:A	NotImplemented	1	2977180	391	2	C:T	NotImplemented	680	0.13949433	1	4.68e-13	282	0.456400518373824
393	1	2978326	393	2	G:A	NotImplemented	1	2977860	392	2	C:A	NotImplemented	466	0.028033089	1	0.00198	282	0.456481683233845
394	1	2979582	394	2	C:T	NotImplemented	1	2978326	393	2	G:A	NotImplemented	1256	0.03834048	1	3.93e-05	348	0.456182202287393
395	1	3030868	395	2	A:G	NotImplemented	1	2979582	394	2	C:T	NotImplemented	51286	0.45154986	1	1.84e-39	325	0.438000268337296
396	1	3052220	396	2	G:T	NotImplemented	1	3030868	395	2	A:G	NotImplemented	21352	0.19444829	0.78125	1.03e-16	322	0.448696664293044
397	1	3058941	397	2	G:A	NotImplemented	1	3052220	396	2	G:T	NotImplemented	6721	0.972411	1	0	341	0.454121413710669
398	1	3086333	398	2	T:C	NotImplemented	1	3058941	397	2	G:A	NotImplemented	27392	0.52582324	1	2.44e-43	293	0.446495604567161
399	1	3086655	399	2	G:A	NotImplemented	1	3086333	398	2	T:C	NotImplemented	322	0.5143513	1	2.06e-42	297	0.45653631543285
400	1	3088221	400	2	C:A	NotImplemented	1	3086655	399	2	G:A	NotImplemented	1566	1	1	0	347	0.456064794030417
401	1	3090666	401	2	T:A	NotImplemented	1	3088221	400	2	C:A	NotImplemented	2445	0.31496063	1	3.41e-32	348	0.455732220107171
402	1	3092377	402	2	G:A	NotImplemented	1	3090666	401	2	T:A	NotImplemented	1711	0.14552817	1	5.52e-15	350	0.456009898444159
403	1	3093093	403	2	G:A	NotImplemented	1	3092377	402	2	G:A	NotImplemented	716	0.14830098	1	4.02e-15	348	0.456386867367861
404	1	3096543	404	2	A:T	NotImplemented	1	3093093	403	2	G:A	NotImplemented	3450	0.30913365	1	3.89e-31	344	0.455352579781594
405	1	3103801	405	2	C:A	NotImplemented	1	3096543	404	2	A:T	NotImplemented	7258	0.039845448	1	3.47e-05	336	0.453919942507977
406	1	3130690	406	2	C:T	NotImplemented	1	3103801	405	2	C:A	NotImplemented	26889	0.03425094	0.8933081	0.00018	338	0.446678062592623
407	1	3130836	407	2	G:A	NotImplemented	1	3130690	406	2	C:T	NotImplemented	146	0.077938385	1	9.26e-10	346	0.456603106255628
408	1	3130962	408	2	A:T	NotImplemented	1	3130836	407	2	G:A	NotImplemented	126	0.07143546	1	4.42e-09	344	0.456610697384462
409	1	3134826	409	2	G:A	NotImplemented	1	3130962	408	2	A:T	NotImplemented	3864	1	1	0	334	0.455196378383956
410	1	3149027	410	2	T:A	NotImplemented	1	3134826	409	2	G:A	NotImplemented	14201	0.109325394	1	3.22e-10	268	0.451331414801372
411	1	3180818	411	2	G:A	NotImplemented	1	3149027	410	2	T:A	NotImplemented	31791	0.39117956	0.9706554	2.97e-26	257	0.44490637698147
412	1	3183395	412	2	C:T	NotImplemented	1	3180818	411	2	G:A	NotImplemented	2577	0.95146066	1	0	324	0.455682320031085
413	1	3183885	413	2	C:T	NotImplemented	1	3183395	412	2	C:T	NotImplemented	490	1	1	0	350	0.456472579165272
414	1	3194253	414	2	G:A	NotImplemented	1	3183885	413	2	C:T	NotImplemented	10368	0.1563396	1	4.76e-14	297	0.452756715754979
415	1	3285074	415	2	T:C	NotImplemented	1	3194253	414	2	G:A	NotImplemented	90821	0.17292769	1	3.81e-12	226	0.424646273175391
416	1	3316630	416	2	C:T	NotImplemented	1	3285074	415	2	T:C	NotImplemented	31556	0.45120692	1	8.96e-34	266	0.444990983285607
417	1	3328456	417	2	A:G	NotImplemented	1	3316630	416	2	C:T	NotImplemented	11826	0.028529268	1	0.00039	350	0.452213476457366
418	1	3329369	418	2	G:A	NotImplemented	1	3328456	417	2	A:G	NotImplemented	913	0.0754447	1	8.79e-09	351	0.456312180792572
419	1	3332043	419	2	A:T	NotImplemented	1	3329369	418	2	G:A	NotImplemented	2674	0.98855835	1	0	350	0.455645658147394
420	1	3332734	420	2	T:C	NotImplemented	1	3332043	419	2	A:T	NotImplemented	691	0.30134946	1	6.86e-31	348	0.456396347144649
421	1	3335235	421	2	G:A	NotImplemented	1	3332734	420	2	T:C	NotImplemented	2501	0.11257279	1	2.39e-13	344	0.45571104901514
422	1	3340207	422	2	G:T	NotImplemented	1	3335235	421	2	G:A	NotImplemented	4972	0.19920488	1	3.24e-21	341	0.454778869934985
423	1	3346735	423	2	A:G	NotImplemented	1	3340207	422	2	G:T	NotImplemented	6528	0.80528843	1	0	342	0.454193867905806
424	1	3351659	424	2	C:T	NotImplemented	1	3346735	423	2	A:G	NotImplemented	4924	0.98844105	1	0	347	0.454796940737691
425	1	3352365	425	2	T:C	NotImplemented	1	3351659	424	2	C:T	NotImplemented	706	1	1	0	349	0.456390659230325
426	1	3353477	426	2	G:C	NotImplemented	1	3352365	425	2	T:C	NotImplemented	1112	0.98850805	1	0	349	0.456236761313942
427	1	3361471	427	2	C:T	NotImplemented	1	3353477	426	2	G:C	NotImplemented	7994	0.45060018	1	7.01e-45	350	0.453644107009674
428	1	3363353	428	2	C:T	NotImplemented	1	3361471	427	2	C:T	NotImplemented	1882	0.17047139	1	4.57e-19	347	0.455945176848649
429	1	3369209	429	2	G:A	NotImplemented	1	3363353	428	2	C:T	NotImplemented	5856	0.41131976	1	2.86e-34	296	0.454446327961036
430	1	3369228	430	2	G:T	NotImplemented	1	3369209	429	2	G:A	NotImplemented	19	0.64674395	1	0	297	0.456651314301795
431	1	3397754	431	2	T:A	NotImplemented	1	3369228	430	2	G:T	NotImplemented	28526	0.49714226	0.917476	1.5e-42	328	0.446084815815432
432	1	3398048	432	2	T:C	NotImplemented	1	3397754	431	2	T:A	NotImplemented	294	0.97597134	1	0	329	0.456546939910997
433	1	3398103	433	2	G:C	NotImplemented	1	3398048	432	2	T:C	NotImplemented	55	1	1	0	343	0.456637647973349
434	1	3398228	434	2	G:C	NotImplemented	1	3398103	433	2	G:C	NotImplemented	125	1	1	0	322	0.456611076947669
435	1	3400773	435	2	C:T	NotImplemented	1	3398228	434	2	G:C	NotImplemented	2545	0.39369	1	1.79e-35	325	0.455694415994617
436	1	3419119	436	2	G:T	NotImplemented	1	3400773	435	2	C:T	NotImplemented	18346	0.26127714	1	7.56e-27	341	0.449800373481704
437	1	3425056	437	2	C:T	NotImplemented	1	3419119	436	2	G:T	NotImplemented	5937	0.24636702	1	1.31e-25	342	0.454415882319252
438	1	3434148	438	2	T:A	NotImplemented	1	3425056	437	2	C:T	NotImplemented	9092	0.24652135	1	1.62e-25	341	0.453233238098983
439	1	3434442	439	2	A:C	NotImplemented	1	3434148	438	2	T:A	NotImplemented	294	0.64214164	1	0	336	0.456546939910997
440	1	3446298	440	2	T:A	NotImplemented	1	3434442	439	2	A:C	NotImplemented	11856	0.05127546	0.23901555	4.33e-05	336	0.452202312670635
441	1	3446754	441	2	G:A	NotImplemented	1	3446298	440	2	T:A	NotImplemented	456	0.50957334	1	0	347	0.456485476705186
442	1	3461494	442	2	G:A	NotImplemented	1	3446754	441	2	G:A	NotImplemented	14740	0.06941539	1	1.29e-08	345	0.451131722218942
443	1	3461948	443	2	C:T	NotImplemented	1	3461494	442	2	G:A	NotImplemented	454	0.11876828	1	2.26e-13	346	0.456486235407179
444	1	3463018	444	2	T:C	NotImplemented	1	3461948	443	2	C:T	NotImplemented	1070	0.105110034	1	2.46e-12	351	0.456252676873472
445	1	3467850	445	2	C:T	NotImplemented	1	3463018	444	2	T:C	NotImplemented	4832	0.07967937	1	1.63e-09	340	0.454831580541952
446	1	3478928	446	2	C:T	NotImplemented	1	3467850	445	2	C:T	NotImplemented	11078	0.06425234	1	2.17e-07	324	0.452492008968318
447	1	3479097	447	2	C:T	NotImplemented	1	3478928	446	2	C:T	NotImplemented	169	0.07416268	1	1.81e-08	333	0.456594376776061
448	1	3479541	448	2	C:T	NotImplemented	1	3479097	447	2	C:T	NotImplemented	444	0.3622094	0.9800961	3.54e-36	348	0.456490028955772
449	1	3481990	449	2	G:T	NotImplemented	1	3479541	448	2	C:T	NotImplemented	2449	0.3703753	1	4.15e-37	342	0.455730707819702
450	1	3482103	450	2	C:G	NotImplemented	1	3481990	449	2	G:T	NotImplemented	113	0.7447124	1	0	344	0.456615631756408
451	1	3502592	451	2	T:C	NotImplemented	1	3482103	450	2	C:G	NotImplemented	20489	0.15539342	0.8485832	6.21e-12	342	0.44901296443292
452	1	3503090	452	2	G:A	NotImplemented	1	3502592	451	2	T:C	NotImplemented	498	0.061289925	1	2.15e-07	346	0.456469544558144
453	1	3503292	453	2	T:C	NotImplemented	1	3503090	452	2	G:A	NotImplemented	202	0.18205759	1	5.25e-20	350	0.456581852465865
454	1	3506466	454	2	C:T	NotImplemented	1	3503292	453	2	T:C	NotImplemented	3174	0.021148104	1	0.00231	350	0.455456774872764
455	1	3506991	455	2	C:T	NotImplemented	1	3506466	454	2	C:T	NotImplemented	525	0.548895	1	7.1e-27	347	0.456459303063227
456	1	3508893	456	2	T:C	NotImplemented	1	3506991	455	2	C:T	NotImplemented	1902	0.08944244	1	2.11e-10	340	0.45593760829668
457	1	3509242	457	2	T:G	NotImplemented	1	3508893	456	2	T:C	NotImplemented	349	0.055852182	1	6.7e-07	344	0.456526070878511
458	1	3510603	458	2	A:G	NotImplemented	1	3509242	457	2	T:G	NotImplemented	1361	0.00540186	1	0.38903	346	0.456142428062598
459	1	3527049	459	2	T:C	NotImplemented	1	3510603	458	2	A:G	NotImplemented	16446	0.006702994	0.50240386	0.20719	345	0.45050085887451
460	1	3527241	460	2	A:G	NotImplemented	1	3527049	459	2	T:C	NotImplemented	192	0.06788761	1	1.83e-08	349	0.456585647637295
461	1	3528691	461	2	G:A	NotImplemented	1	3527241	460	2	A:G	NotImplemented	1450	0.06788761	1	1.83e-08	349	0.456108720216934
462	1	3529176	462	2	A:G	NotImplemented	1	3528691	461	2	G:A	NotImplemented	485	0.26820433	1	1.28e-28	349	0.456474475815648
463	1	3533720	463	2	C:G	NotImplemented	1	3529176	462	2	A:G	NotImplemented	4544	0.22641715	1	1.71e-24	349	0.454940053032113
464	1	3533877	464	2	A:G	NotImplemented	1	3533720	463	2	C:G	NotImplemented	157	1	1	0	347	0.456598931244618
465	1	3559767	465	2	C:A	NotImplemented	1	3533877	464	2	A:G	NotImplemented	25890	0.14930576	0.7824334	2.97e-14	344	0.447040891464306
466	1	3569135	466	2	T:C	NotImplemented	1	3559767	465	2	C:A	NotImplemented	9368	0.9569921	1	0	273	0.453130079071915
467	1	3569488	467	2	G:C	NotImplemented	1	3569135	466	2	T:C	NotImplemented	353	0.9534368	1	0	252	0.456524553206682
468	1	3572015	468	2	G:A	NotImplemented	1	3569488	467	2	G:C	NotImplemented	2527	0.46969697	1	2.56e-43	322	0.455701220262255
469	1	3573350	469	2	G:A	NotImplemented	1	3572015	468	2	G:A	NotImplemented	1335	0.9642752	0.98197514	0	261	0.456152276258567
470	1	3575408	470	2	C:G	NotImplemented	1	3573350	469	2	G:A	NotImplemented	2058	0.30814183	0.94934684	9.68e-15	190	0.455878582395361
471	1	3593481	471	2	T:C	NotImplemented	1	3575408	470	2	C:G	NotImplemented	18073	0.8481758	0.97557706	0	255	0.449900885286817
472	1	3596871	472	2	A:G	NotImplemented	1	3593481	471	2	T:C	NotImplemented	3390	0.034955256	1	6.03e-05	348	0.455375226747312
473	1	3597160	473	2	T:A	NotImplemented	1	3596871	472	2	A:G	NotImplemented	289	0.047997348	1	2.56e-06	337	0.456548837192369
474	1	3615627	474	2	T:C	NotImplemented	1	3597160	473	2	T:A	NotImplemented	18467	0.66853154	0.9189904	1.4e-45	337	0.449755838960749
475	1	3637152	475	2	A:G	NotImplemented	1	3615627	474	2	T:C	NotImplemented	21525	0.30761638	0.97333646	1.14e-27	343	0.448633312411445
476	1	3658950	476	2	T:C	NotImplemented	1	3637152	475	2	A:G	NotImplemented	21798	0.9554456	0.98484695	0	297	0.448533378099561
477	1	3663140	477	2	T:C	NotImplemented	1	3658950	476	2	T:C	NotImplemented	4190	0.79315555	1	0	301	0.455073456200851
478	1	3665220	478	2	G:C	NotImplemented	1	3663140	477	2	T:C	NotImplemented	2080	0.24955817	0.97449726	8.43e-26	350	0.455870259485284
479	1	3665839	479	2	G:A	NotImplemented	1	3665220	478	2	G:C	NotImplemented	619	0.11844763	1	2.41e-13	348	0.456423651148567
480	1	3679685	480	2	T:G	NotImplemented	1	3665839	479	2	G:A	NotImplemented	13846	0.11727508	1	7.38e-13	332	0.451463036384174
481	1	3681762	481	2	C:A	NotImplemented	1	3679685	480	2	T:G	NotImplemented	2077	0.052287582	1	5.41e-06	319	0.455871394409296
482	1	3692489	482	2	C:T	NotImplemented	1	3681762	481	2	C:A	NotImplemented	10727	0.18255368	1	8.87e-14	333	0.452622831540454
483	1	3695404	483	2	C:G	NotImplemented	1	3692489	482	2	C:T	NotImplemented	2915	0.49289542	0.96186745	3.88e-41	321	0.455554596443333
484	1	3695840	484	2	T:C	NotImplemented	1	3695404	483	2	C:G	NotImplemented	436	0.14301859	1	2.94e-14	315	0.456493063840998
485	1	3697470	485	2	T:A	NotImplemented	1	3695840	484	2	T:C	NotImplemented	1630	0.027131993	1	0.000867	317	0.45604056259079
486	1	3700291	486	2	C:T	NotImplemented	1	3697470	485	2	T:A	NotImplemented	2821	0.1014619	1	9.39e-11	325	0.455590109865183
487	1	3711264	487	2	T:C	NotImplemented	1	3700291	486	2	C:T	NotImplemented	10973	0.5697279	1	0	345	0.452531135829857
488	1	3713661	488	2	A:G	NotImplemented	1	3711264	487	2	T:C	NotImplemented	2397	0.109447256	1	7.87e-13	337	0.455750368356178
489	1	3726651	489	2	C:T	NotImplemented	1	3713661	488	2	A:G	NotImplemented	12990	0.32888696	1	4.91e-31	341	0.451780733898859
490	1	3728297	490	2	C:A	NotImplemented	1	3726651	489	2	C:T	NotImplemented	1646	0.7092628	1	0	351	0.456034505141677
491	1	3728341	491	2	G:A	NotImplemented	1	3728297	490	2	C:A	NotImplemented	44	0.19779831	1	1.69e-21	346	0.456641823707318
492	1	3731290	492	2	C:T	NotImplemented	1	3728341	491	2	G:A	NotImplemented	2949	0.1000306	1	4.95e-12	345	0.455541752555236
493	1	3733953	493	2	G:C	NotImplemented	1	3731290	492	2	C:T	NotImplemented	2663	0.26715052	1	2.01e-27	349	0.455649815377785
494	1	3735606	494	2	G:A	NotImplemented	1	3733953	493	2	G:C	NotImplemented	1653	0.15314469	1	6.76e-16	349	0.456031855059356
495	1	3735623	495	2	G:A	NotImplemented	1	3735606	494	2	G:A	NotImplemented	17	0.5129824	1	8.31e-35	347	0.456652073566754
496	1	3736131	496	2	T:A	NotImplemented	1	3735623	495	2	G:A	NotImplemented	508	0.3479127	1	2.6e-33	348	0.456465751357166
497	1	3736712	497	2	C:T	NotImplemented	1	3736131	496	2	T:A	NotImplemented	581	0.20712543	1	2.5e-20	325	0.456438062939949
498	1	3775914	498	2	G:A	NotImplemented	1	3736712	497	2	C:T	NotImplemented	39202	0.045022838	1	9.37e-06	325	0.442254973591896
499	1	3778147	499	2	G:C	NotImplemented	1	3775914	498	2	G:A	NotImplemented	2233	0.07210884	1	6.22e-09	341	0.455812386010659
500	1	3780918	500	2	G:C	NotImplemented	1	3778147	499	2	G:C	NotImplemented	2771	0.3629764	1	4.12e-34	324	0.455609002286722
501	1	3801746	501	2	A:G	NotImplemented	1	3780918	500	2	G:C	NotImplemented	20828	0.21078688	1	4.99e-18	271	0.448888662456801
502	1	3819261	502	2	T:A	NotImplemented	1	3801746	501	2	A:G	NotImplemented	17515	0.19005457	1	1.37e-17	289	0.450106469773668
503	1	3819526	503	2	T:C	NotImplemented	1	3819261	502	2	T:A	NotImplemented	265	1	1	0	346	0.456557944367083
504	1	3820627	504	2	G:A	NotImplemented	1	3819526	503	2	T:C	NotImplemented	1101	0.7077558	1	0	349	0.456240929565188
505	1	3821059	505	2	G:A	NotImplemented	1	3820627	504	2	G:A	NotImplemented	432	0.32467532	1	1.02e-28	351	0.456494581299063
506	1	3822585	506	2	C:T	NotImplemented	1	3821059	505	2	G:A	NotImplemented	1526	0.2319714	1	3.2e-22	342	0.456079940015401
507	1	3823861	507	2	C:T	NotImplemented	1	3822585	506	2	C:T	NotImplemented	1276	0.87550664	1	0	301	0.456174625698549
508	1	3824930	508	2	C:T	NotImplemented	1	3823861	507	2	C:T	NotImplemented	1069	0.3399123	1	4.2e-29	301	0.456253055829185
509	1	3828299	509	2	A:G	NotImplemented	1	3824930	508	2	C:T	NotImplemented	3369	0.31195173	1	1.07e-30	337	0.455383153728737
510	1	3829435	510	2	G:A	NotImplemented	1	3828299	509	2	A:G	NotImplemented	1136	0.8734125	1	0	307	0.456227667217512
511	1	3829513	511	2	G:A	NotImplemented	1	3829435	510	2	G:A	NotImplemented	78	0.24924925	1	2.77e-23	305	0.456628917145199
512	1	3830323	512	2	A:G	NotImplemented	1	3829513	511	2	G:A	NotImplemented	810	0.2756884	1	1.37e-27	338	0.456351227005112
513	1	3834596	513	2	C:T	NotImplemented	1	3830323	512	2	A:G	NotImplemented	4273	0.32181573	1	3.12e-32	341	0.455042170887894
514	1	3848043	514	2	C:G	NotImplemented	1	3834596	513	2	C:T	NotImplemented	13447	0.31660268	1	1.45e-30	328	0.451611065232904
515	1	3874081	515	2	T:C	NotImplemented	1	3848043	514	2	C:G	NotImplemented	26038	0.97466296	0.9872502	0	319	0.446987101056528
516	1	3878255	516	2	T:C	NotImplemented	1	3874081	515	2	T:C	NotImplemented	4174	0.875813	1	0	335	0.455079487609557
517	1	3881082	517	2	G:A	NotImplemented	1	3878255	516	2	T:C	NotImplemented	2827	1	1	0	343	0.455587842882105
518	1	3917517	518	2	A:G	NotImplemented	1	3881082	517	2	G:A	NotImplemented	36435	0.52913946	1	8.93e-35	247	0.443241127586985
519	1	3918654	519	2	T:C	NotImplemented	1	3917517	518	2	A:G	NotImplemented	1137	0.33118868	1	1.58e-18	251	0.456227288304861
520	1	3919581	520	2	A:G	NotImplemented	1	3918654	519	2	T:C	NotImplemented	927	0.20115729	1	2.83e-20	347	0.45630687406705
521	1	3919906	521	2	T:C	NotImplemented	1	3919581	520	2	A:G	NotImplemented	325	0.477567	1	1.4e-45	347	0.456535177125852
522	1	3921118	522	2	G:C	NotImplemented	1	3919906	521	2	T:C	NotImplemented	1212	0.23148629	0.6031386	2.2e-19	350	0.456198871687441
523	1	3923048	523	2	A:G	NotImplemented	1	3921118	522	2	G:C	NotImplemented	1930	0.9881342	1	0	348	0.455927012754936
524	1	3924288	524	2	A:C	NotImplemented	1	3923048	523	2	A:G	NotImplemented	1240	0.9298202	1	0	281	0.456188263743494
525	1	3926336	525	2	T:C	NotImplemented	1	3924288	524	2	A:C	NotImplemented	2048	0.50380653	1	2.97e-31	277	0.455882365638886
526	1	3926693	526	2	G:T	NotImplemented	1	3926336	525	2	T:C	NotImplemented	357	0.8231034	1	0	342	0.456523035545156
527	1	3940360	527	2	G:A	NotImplemented	1	3926693	526	2	G:T	NotImplemented	13667	0.28221288	1	6.24e-28	328	0.451529433058148
528	1	3942155	528	2	T:G	NotImplemented	1	3940360	527	2	G:A	NotImplemented	1795	0.34821987	1	3.02e-33	326	0.455978103035409
529	1	3957573	529	2	C:T	NotImplemented	1	3942155	528	2	T:G	NotImplemented	15418	0.43419367	0.92302424	1.06e-36	337	0.450880788031737
530	1	3966354	530	2	C:T	NotImplemented	1	3957573	529	2	C:T	NotImplemented	8781	0.17300048	0.936848	1.01e-17	339	0.453349536373855
531	1	3981585	531	2	C:T	NotImplemented	1	3966354	530	2	C:T	NotImplemented	15231	0.16932465	1	4.58e-19	347	0.450949970018937
532	1	3981816	532	2	T:G	NotImplemented	1	3981585	531	2	C:T	NotImplemented	231	0.026728263	1	0.000693	347	0.456570846832996
533	1	3984666	533	2	T:C	NotImplemented	1	3981816	532	2	T:G	NotImplemented	2850	0.039328884	1	2.29e-05	350	0.455579152993703
534	1	3990462	534	2	T:A	NotImplemented	1	3984666	533	2	T:C	NotImplemented	5796	0.2190471	1	7.18e-24	345	0.45446888297417
535	1	3994178	535	2	G:C	NotImplemented	1	3990462	534	2	T:A	NotImplemented	3716	0.19790086	1	4.55e-16	339	0.455252205928859
536	1	4004917	536	2	G:A	NotImplemented	1	3994178	535	2	G:C	NotImplemented	10739	0.038396623	1	4.52e-05	344	0.452618357698594
537	1	4005467	537	2	C:T	NotImplemented	1	4004917	536	2	G:A	NotImplemented	550	0.042328954	1	1.43e-05	344	0.456449820615937
538	1	4006006	538	2	T:C	NotImplemented	1	4005467	537	2	C:T	NotImplemented	539	0.15357396	1	2.23e-14	345	0.456453992843185
539	1	4008219	539	2	G:C	NotImplemented	1	4006006	538	2	T:C	NotImplemented	2213	1	1	0	350	0.45581995031828
540	1	4011484	540	2	G:A	NotImplemented	1	4008219	539	2	G:C	NotImplemented	3265	0.17944239	1	5.32e-17	350	0.455422415314361
541	1	4011648	541	2	A:T	NotImplemented	1	4011484	540	2	G:A	NotImplemented	164	0.6404964	1	1.19e-35	334	0.456596274460019
542	1	4031092	542	2	T:C	NotImplemented	1	4011648	541	2	A:T	NotImplemented	19444	0.2739603	1	1.26e-21	312	0.449396579970459
543	1	4032636	543	2	G:A	NotImplemented	1	4031092	542	2	T:C	NotImplemented	1544	0.5144189	0.97895193	2.85e-39	290	0.456073124195047
544	1	4037343	544	2	G:A	NotImplemented	1	4032636	543	2	G:A	NotImplemented	4707	NA	NA	NA	0	0.454878654127894
545	1	4059318	545	2	G:C	NotImplemented	1	4037343	544	2	G:A	NotImplemented	21975	0.011566772	1	0.05965	350	0.44846860981627
546	1	4060444	546	2	T:C	NotImplemented	1	4059318	545	2	G:C	NotImplemented	1126	0.18167938	1	2.26e-16	335	0.456231456379371
547	1	4089558	547	2	A:G	NotImplemented	1	4060444	546	2	T:C	NotImplemented	29114	0.98712534	1	0	323	0.445872118018297
548	1	4091359	548	2	G:A	NotImplemented	1	4089558	547	2	A:G	NotImplemented	1801	0.6474189	1	0	336	0.45597583210802
549	1	4091647	549	2	T:A	NotImplemented	1	4091359	548	2	G:A	NotImplemented	288	0.346875	1	6.29e-31	308	0.456549216650575
550	1	4095765	550	2	C:A	NotImplemented	1	4091647	549	2	T:A	NotImplemented	4118	0.6010471	1	1.92e-38	254	0.455100598825665
551	1	4096769	551	2	A:G	NotImplemented	1	4095765	550	2	C:A	NotImplemented	1004	0.5992467	1	2.79e-43	266	0.456277689329281
552	1	4098494	552	2	C:T	NotImplemented	1	4096769	551	2	A:G	NotImplemented	1725	0.12563781	1	1.72e-08	239	0.456004598894957
553	1	4114249	553	2	C:T	NotImplemented	1	4098494	552	2	C:T	NotImplemented	15755	0.012068436	1	0.14271	246	0.45075616718904
554	1	4116087	554	2	G:A	NotImplemented	1	4114249	553	2	C:T	NotImplemented	1838	0.05075188	1	1.37e-06	340	0.45596182856613
555	1	4125084	555	2	G:T	NotImplemented	1	4116087	554	2	G:A	NotImplemented	8997	0.17274082	1	2.09e-19	344	0.453268756831723
556	1	4136311	556	2	A:G	NotImplemented	1	4125084	555	2	G:T	NotImplemented	11227	0.038314667	1	2.89e-05	347	0.452436497945739
557	1	4140544	557	2	C:T	NotImplemented	1	4136311	556	2	A:G	NotImplemented	4233	0.15556467	1	4.8e-12	309	0.455057247598814
558	1	4143766	558	2	C:T	NotImplemented	1	4140544	557	2	C:T	NotImplemented	3222	0.2201374	1	6.48e-21	302	0.455438650489951
559	1	4147911	559	2	A:G	NotImplemented	1	4143766	558	2	C:T	NotImplemented	4145	0.25390157	1	3.14e-26	339	0.455090419953938
560	1	4148533	560	2	C:T	NotImplemented	1	4147911	559	2	A:G	NotImplemented	622	0.09310524	1	4.37e-09	343	0.45642251341514
561	1	4151213	561	2	G:A	NotImplemented	1	4148533	560	2	C:T	NotImplemented	2680	0.14081216	1	1.11e-11	346	0.455643390599828
562	1	4153991	562	2	G:A	NotImplemented	1	4151213	561	2	G:A	NotImplemented	2778	0.106010124	1	1.05e-10	291	0.455606357251394
563	1	4172403	563	2	A:G	NotImplemented	1	4153991	562	2	G:A	NotImplemented	18412	0.08421053	1	1.15e-08	290	0.44977608080833
564	1	4177640	564	2	T:A	NotImplemented	1	4172403	563	2	A:G	NotImplemented	5237	0.22699766	0.5177355	7.6e-18	345	0.454679130433326
565	1	4180711	565	2	T:C	NotImplemented	1	4177640	564	2	T:A	NotImplemented	3071	0.4900282	1	0	343	0.455495671749446
566	1	4206703	566	2	C:A	NotImplemented	1	4180711	565	2	T:C	NotImplemented	25992	0.21601862	1	6.86e-22	337	0.447003818280752
567	1	4208827	567	2	A:T	NotImplemented	1	4206703	566	2	C:A	NotImplemented	2124	0.16971917	1	2.65e-18	340	0.455853614595996
568	1	4229753	568	2	C:G	NotImplemented	1	4208827	567	2	A:T	NotImplemented	20926	0.14687009	0.5424088	1.19e-12	332	0.448852741647152
569	1	4233856	569	2	C:T	NotImplemented	1	4229753	568	2	C:G	NotImplemented	4103	0.42230132	0.76181626	1.2e-30	302	0.455106253955303
570	1	4239811	570	2	G:A	NotImplemented	1	4233856	569	2	C:T	NotImplemented	5955	0.5157164	1	1.4e-45	318	0.454409117186752
571	1	4241700	571	2	A:G	NotImplemented	1	4239811	570	2	G:A	NotImplemented	1889	0.090482645	1	4.03e-10	349	0.455942527826275
572	1	4257973	572	2	T:C	NotImplemented	1	4241700	571	2	A:G	NotImplemented	16273	0.10147047	0.886608	8.59e-10	348	0.450564750602941
573	1	4259452	573	2	T:C	NotImplemented	1	4257973	572	2	T:C	NotImplemented	1479	0.62784827	1	0	349	0.456097737860353
574	1	4260025	574	2	C:T	NotImplemented	1	4259452	573	2	T:C	NotImplemented	573	0.039136525	1	3.27e-05	343	0.456441097119704
575	1	4260192	575	2	T:A	NotImplemented	1	4260025	574	2	C:T	NotImplemented	167	0.022232203	1	0.01013	311	0.456595135847711
576	1	4260328	576	2	T:A	NotImplemented	1	4260192	575	2	T:A	NotImplemented	136	0.28197262	1	5.45e-25	312	0.456606901787831
577	1	4264985	577	2	C:A	NotImplemented	1	4260328	576	2	T:A	NotImplemented	4657	0.45181197	1	9.24e-37	334	0.454897486348224
578	1	4267262	578	2	A:G	NotImplemented	1	4264985	577	2	C:A	NotImplemented	2277	0.9617548	1	0	349	0.455795745436195
579	1	4268162	579	2	T:C	NotImplemented	1	4267262	578	2	A:G	NotImplemented	900	0.5350443	1	0	347	0.456317108579119
580	1	4268587	580	2	C:T	NotImplemented	1	4268162	579	2	T:C	NotImplemented	425	0.8288127	0.98740417	0	345	0.456497236875462
581	1	4300550	581	2	A:G	NotImplemented	1	4268587	580	2	C:T	NotImplemented	31963	0.078508094	1	9.91e-09	340	0.444844473191373
582	1	4315741	582	2	A:G	NotImplemented	1	4300550	581	2	A:G	NotImplemented	15191	0.44699603	1	3.56e-24	330	0.450964771119809
583	1	4316129	583	2	C:A	NotImplemented	1	4315741	582	2	A:G	NotImplemented	388	0.07718995	1	2.94e-09	335	0.456511274017652
584	1	4318247	584	2	T:C	NotImplemented	1	4316129	583	2	C:A	NotImplemented	2118	0.2676089	1	3.11e-28	348	0.455855884280545
585	1	4318289	585	2	G:C	NotImplemented	1	4318247	584	2	T:C	NotImplemented	42	0.23236609	0.97088915	5.71e-22	313	0.456642582940053
586	1	4319848	586	2	T:C	NotImplemented	1	4318289	585	2	G:C	NotImplemented	1559	0.037487093	0.87953424	0.000762	269	0.456067444503642
587	1	4321629	587	2	T:C	NotImplemented	1	4319848	586	2	T:C	NotImplemented	1781	0.07133798	1	4.51e-08	303	0.455983401955806
588	1	4329168	588	2	T:G	NotImplemented	1	4321629	587	2	T:C	NotImplemented	7539	0.054119024	1	3.91e-07	345	0.453814589900465
589	1	4329799	589	2	C:T	NotImplemented	1	4329168	588	2	T:G	NotImplemented	631	0.07486631	1	2.3e-09	346	0.456419100249605
590	1	4332541	590	2	G:T	NotImplemented	1	4329799	589	2	C:T	NotImplemented	2742	0.29662123	1	3.49e-31	349	0.455619960624293
591	1	4334704	591	2	G:T	NotImplemented	1	4332541	590	2	G:T	NotImplemented	2163	1	1	0	328	0.455838862208913
592	1	4380408	592	2	C:A	NotImplemented	1	4334704	591	2	G:T	NotImplemented	45704	0.22985046	0.946362	3.13e-22	331	0.439955218685618
593	1	4382021	593	2	A:G	NotImplemented	1	4380408	592	2	C:A	NotImplemented	1613	0.08894118	1	6.53e-11	352	0.456046998810509
594	1	4386570	594	2	C:A	NotImplemented	1	4382021	593	2	A:G	NotImplemented	4549	0.08894118	1	6.53e-11	352	0.454938169378527
595	1	4387788	595	2	T:C	NotImplemented	1	4386570	594	2	C:A	NotImplemented	1218	0.02873994	1	0.000485	347	0.45619659851419
596	1	4397344	596	2	G:T	NotImplemented	1	4387788	595	2	T:C	NotImplemented	9556	0.016830228	1	0.011	333	0.453059838780188
597	1	4398822	597	2	C:T	NotImplemented	1	4397344	596	2	G:T	NotImplemented	1478	1	1	0	338	0.456098116553314
598	1	4403404	598	2	C:T	NotImplemented	1	4398822	597	2	C:T	NotImplemented	4582	0.3802817	1	2.47e-35	352	0.454925737664302
599	1	4403617	599	2	G:A	NotImplemented	1	4403404	598	2	C:T	NotImplemented	213	0.35514733	1	1.7e-31	337	0.456577677851694
600	1	4405100	600	2	T:C	NotImplemented	1	4403617	599	2	G:A	NotImplemented	1483	0.68893105	1	2.3e-39	287	0.456096223094927
601	1	4407400	601	2	G:A	NotImplemented	1	4405100	600	2	T:C	NotImplemented	2300	0.022968037	0.8488844	0.00858	298	0.45578704744782
602	1	4422641	602	2	T:C	NotImplemented	1	4407400	601	2	G:A	NotImplemented	15241	0.11411805	0.94334894	4.84e-11	339	0.450946269898745
603	1	4422794	603	2	A:C	NotImplemented	1	4422641	602	2	T:C	NotImplemented	153	0.23586744	1	1.27e-22	340	0.45660044942142
604	1	4423202	604	2	C:A	NotImplemented	1	4422794	603	2	A:C	NotImplemented	408	0.045514494	1	3.26e-06	344	0.456503686263771
605	1	4426330	605	2	G:A	NotImplemented	1	4423202	604	2	C:A	NotImplemented	3128	0.108472615	1	3.49e-12	326	0.455474145455165
606	1	4426772	606	2	C:A	NotImplemented	1	4426330	605	2	G:A	NotImplemented	442	0.08378278	1	5.31e-10	334	0.456490787673216
607	1	4490727	607	2	G:T	NotImplemented	1	4426772	606	2	C:A	NotImplemented	63955	0.08588105	1	6.32e-09	299	0.433628456288722
608	1	4510363	608	2	G:T	NotImplemented	1	4490727	607	2	G:T	NotImplemented	19636	0.040505275	1	0.000157	295	0.44932604730836
609	1	4510445	609	2	A:C	NotImplemented	1	4510363	608	2	G:T	NotImplemented	82	0.1293545	1	1.08e-11	330	0.456627398775101
610	1	4510589	610	2	A:G	NotImplemented	1	4510445	609	2	A:C	NotImplemented	144	0.116052434	1	1.03e-10	334	0.456603865356914
611	1	4510971	611	2	G:A	NotImplemented	1	4510589	610	2	A:G	NotImplemented	382	0.011585496	1	0.05566	340	0.456513550394038
612	1	4514425	612	2	T:C	NotImplemented	1	4510971	611	2	G:A	NotImplemented	3454	0.257774	1	4.92e-20	312	0.455351070065659
613	1	4517310	613	2	G:A	NotImplemented	1	4514425	612	2	T:C	NotImplemented	2885	0.37661776	1	2.3e-26	289	0.45556592989992
614	1	4543494	614	2	A:T	NotImplemented	1	4517310	613	2	G:A	NotImplemented	26184	0.019863013	1	0.00668	318	0.44693405049841
615	1	4545468	615	2	C:T	NotImplemented	1	4543494	614	2	A:T	NotImplemented	1974	0.032539878	1	0.000159	352	0.455910363633793
616	1	4545763	616	2	C:T	NotImplemented	1	4545468	615	2	C:T	NotImplemented	295	0.108942024	1	7.57e-13	343	0.456546560456654
617	1	4581157	617	2	T:G	NotImplemented	1	4545763	616	2	C:T	NotImplemented	35394	0.87825054	0.9808935	0	343	0.443613302156518
618	1	4582766	618	2	T:A	NotImplemented	1	4581157	617	2	T:G	NotImplemented	1609	0.022634722	1	0.00243	347	0.456048513242106
619	1	4582879	619	2	A:C	NotImplemented	1	4582766	618	2	T:A	NotImplemented	113	0.08083266	1	5.64e-08	300	0.456615631756408
620	1	4590266	620	2	G:A	NotImplemented	1	4582879	619	2	A:C	NotImplemented	7387	0.69025195	1	0	303	0.453871571586805
621	1	4619884	621	2	A:G	NotImplemented	1	4590266	620	2	G:A	NotImplemented	29618	0.30094427	1	4.34e-22	306	0.445689970435282
622	1	4621986	622	2	A:T	NotImplemented	1	4619884	621	2	A:G	NotImplemented	2102	0.30061913	1	4.96e-22	305	0.455861936885502
623	1	4645923	623	2	C:T	NotImplemented	1	4621986	622	2	A:T	NotImplemented	23937	0.41085538	1	6.69e-41	343	0.447751947249306
624	1	4646140	624	2	C:T	NotImplemented	1	4645923	623	2	C:T	NotImplemented	217	0.3	1	2.85e-26	290	0.456576159829503
625	1	4646221	625	2	A:G	NotImplemented	1	4646140	624	2	C:T	NotImplemented	81	0.7044025	1	0	282	0.456627778366659
626	1	4647100	626	2	C:T	NotImplemented	1	4646221	625	2	A:G	NotImplemented	879	0.9744752	1	0	321	0.456325069079261
627	1	4647440	627	2	C:G	NotImplemented	1	4647100	626	2	C:T	NotImplemented	340	0.11612576	0.9394489	1.23e-10	334	0.456529485677796
628	1	4647790	628	2	G:C	NotImplemented	1	4647440	627	2	C:G	NotImplemented	350	0.005105849	1	0.38207	340	0.456525691459587
629	1	4648125	629	2	T:A	NotImplemented	1	4647790	628	2	G:C	NotImplemented	335	0.006322094	1	0.23579	341	0.456531382811049
630	1	4649725	630	2	A:G	NotImplemented	1	4648125	629	2	T:A	NotImplemented	1600	0.04769904	1	3.53e-06	339	0.456051920750751
631	1	4650543	631	2	G:A	NotImplemented	1	4649725	630	2	A:G	NotImplemented	818	0.003868364	0.122388765	0.26684	338	0.456348194045188
632	1	4650842	632	2	T:C	NotImplemented	1	4650543	631	2	G:A	NotImplemented	299	0.038350634	1	2.93e-05	348	0.456545042645725
633	1	4676444	633	2	C:T	NotImplemented	1	4650842	632	2	T:C	NotImplemented	25602	0.062515266	1	4.15e-08	349	0.447145602598594
634	1	4677218	634	2	A:G	NotImplemented	1	4676444	633	2	C:T	NotImplemented	774	0.06793918	1	1.04e-08	344	0.456364875834182
635	1	4677783	635	2	C:T	NotImplemented	1	4677218	634	2	A:G	NotImplemented	565	0.03706832	1	7.52e-05	331	0.456444131340648
636	1	4679517	636	2	C:T	NotImplemented	1	4677783	635	2	C:T	NotImplemented	1734	0.031596262	1	0.000276	339	0.456001192108313
637	1	4681133	637	2	C:T	NotImplemented	1	4679517	636	2	C:T	NotImplemented	1616	0.015427456	1	0.01685	330	0.45604586299355
638	1	4682262	638	2	T:C	NotImplemented	1	4681133	637	2	C:T	NotImplemented	1129	NA	NA	NA	0	0.456230319624065
639	1	4701723	639	2	T:C	NotImplemented	1	4682262	638	2	T:C	NotImplemented	19461	0.55574846	1	0	329	0.449390333978511
640	1	4703211	640	2	T:C	NotImplemented	1	4701723	639	2	T:C	NotImplemented	1488	0.055684723	1	4.57e-07	334	0.456094329652592
641	1	4707475	641	2	C:T	NotImplemented	1	4703211	640	2	T:C	NotImplemented	4264	0.017986856	1	0.00763	334	0.455045563058911
642	1	4736704	642	2	C:G	NotImplemented	1	4707475	641	2	C:T	NotImplemented	29229	0.42065218	1	4.93e-29	338	0.445830543177193
643	1	4738970	643	2	G:A	NotImplemented	1	4736704	642	2	C:G	NotImplemented	2266	0.24458884	0.66747683	2.56e-19	338	0.455799905463504
644	1	4739026	644	2	G:A	NotImplemented	1	4738970	643	2	G:A	NotImplemented	56	0.1766949	1	4.89e-16	350	0.456637268365036
645	1	4752891	645	2	G:A	NotImplemented	1	4739026	644	2	G:A	NotImplemented	13865	0.04371866	1	1.28e-05	333	0.451455989863143
646	1	4753347	646	2	T:C	NotImplemented	1	4752891	645	2	G:A	NotImplemented	456	0.50706714	0.97927386	2.37e-39	290	0.456485476705186
647	1	4754473	647	2	T:C	NotImplemented	1	4753347	646	2	T:C	NotImplemented	1126	0.5111656	0.981203	1.31e-42	300	0.456231456379371
648	1	4790369	648	2	G:A	NotImplemented	1	4754473	647	2	T:C	NotImplemented	35896	0.18280135	1	2.12e-17	347	0.443433749259028
649	1	4791522	649	2	A:G	NotImplemented	1	4790369	648	2	G:A	NotImplemented	1153	0.010758027	1	0.05597	344	0.456221225789839
650	1	4793566	650	2	C:T	NotImplemented	1	4791522	649	2	A:G	NotImplemented	2044	0.011370736	1	0.05641	344	0.455883878954249
651	1	4795262	651	2	T:C	NotImplemented	1	4793566	650	2	C:T	NotImplemented	1696	0.19672015	1	1.51e-18	339	0.45601557667216
652	1	4816430	652	2	A:C	NotImplemented	1	4795262	651	2	T:C	NotImplemented	21168	0.94029194	0.97558683	0	338	0.448764064384213
653	1	4820586	653	2	A:C	NotImplemented	1	4816430	652	2	A:C	NotImplemented	4156	0.26654285	1	2.37e-25	351	0.455086273139487
654	1	4824928	654	2	A:G	NotImplemented	1	4820586	653	2	A:C	NotImplemented	4342	2.28e-05	0.016727272	1	338	0.45501616595894
655	1	4846525	655	2	T:A	NotImplemented	1	4824928	654	2	A:G	NotImplemented	21597	0.16781476	1	3.67e-18	332	0.448606951694184
656	1	4850377	656	2	A:T	NotImplemented	1	4846525	655	2	T:A	NotImplemented	3852	0.06842387	1	1.27e-08	345	0.455200904420812
657	1	4852668	657	2	C:T	NotImplemented	1	4850377	656	2	A:T	NotImplemented	2291	0.009952855	1	0.08961	351	0.45579045096812
658	1	4853002	658	2	T:G	NotImplemented	1	4852668	657	2	C:T	NotImplemented	334	0.055774875	1	2.34e-06	352	0.456531762239631
659	1	4869563	659	2	T:C	NotImplemented	1	4853002	658	2	T:G	NotImplemented	16561	0.291177	0.9758464	7.26e-29	351	0.450458397732067
660	1	4870786	660	2	C:T	NotImplemented	1	4869563	659	2	T:C	NotImplemented	1223	0.9377584	1	0	350	0.456194704220816
661	1	4871587	661	2	C:T	NotImplemented	1	4870786	660	2	C:T	NotImplemented	801	0.005007372	0.17539948	0.25916	317	0.45635463913423
662	1	4890114	662	2	T:G	NotImplemented	1	4871587	661	2	C:T	NotImplemented	18527	0.6848788	1	0	315	0.449733759067136
663	1	4892118	663	2	T:A	NotImplemented	1	4890114	662	2	T:G	NotImplemented	2004	1	1	0	348	0.455899012672112
664	1	4894645	664	2	T:C	NotImplemented	1	4892118	663	2	T:A	NotImplemented	2527	0.06644068	1	8.39e-08	324	0.455701220262255
665	1	4923148	665	2	G:C	NotImplemented	1	4894645	664	2	T:C	NotImplemented	28503	0.9035714	1	0	324	0.446093139839469
666	1	4946482	666	2	G:C	NotImplemented	1	4923148	665	2	G:C	NotImplemented	23334	0.010119617	1	0.08653	322	0.447971956817454
667	1	4948173	667	2	A:T	NotImplemented	1	4946482	666	2	G:C	NotImplemented	1691	0.025487728	1	0.00238	326	0.456017469446914
668	1	4968392	668	2	C:T	NotImplemented	1	4948173	667	2	A:T	NotImplemented	20219	0.003136169	0.17210369	0.34539	313	0.449112016314499
669	1	4970993	669	2	T:C	NotImplemented	1	4968392	668	2	C:T	NotImplemented	2601	0.0623876	1	3.55e-07	310	0.455673248488715
670	1	4974150	670	2	T:C	NotImplemented	1	4970993	669	2	T:C	NotImplemented	3157	0.044258468	1	8.23e-06	333	0.455463194278224
671	1	4974371	671	2	A:G	NotImplemented	1	4974150	670	2	T:C	NotImplemented	221	0.7164179	1	9.28e-37	304	0.456574641817618
672	1	5018038	672	2	C:T	NotImplemented	1	4974371	671	2	A:G	NotImplemented	43667	0.31404814	1	1.42e-24	300	0.440673072471766
673	1	5018343	673	2	T:A	NotImplemented	1	5018038	672	2	C:T	NotImplemented	305	0.9026441	1	0	330	0.456542765948653
674	1	5024932	674	2	A:G	NotImplemented	1	5018343	673	2	T:A	NotImplemented	6589	0.5005	1	1.26e-42	333	0.454170965323727
675	1	5028045	675	2	T:C	NotImplemented	1	5024932	674	2	A:G	NotImplemented	3113	0.4535556	1	1.31e-38	329	0.455479810068028
676	1	5035455	676	2	C:A	NotImplemented	1	5028045	675	2	T:C	NotImplemented	7410	1	1	0	339	0.453862948419762
677	1	5035977	677	2	C:T	NotImplemented	1	5035455	676	2	C:A	NotImplemented	522	1	1	0	350	0.456460440983935
678	1	5063126	678	2	T:C	NotImplemented	1	5035977	677	2	C:T	NotImplemented	27149	0.9194751	0.98777175	0	351	0.446583731281272
679	1	5064371	679	2	G:T	NotImplemented	1	5063126	678	2	T:C	NotImplemented	1245	0.4230496	1	6.28e-38	346	0.456186369520795
680	1	5068572	680	2	C:T	NotImplemented	1	5064371	679	2	G:T	NotImplemented	4201	0.42824093	1	2.86e-38	346	0.455069309702059
681	1	5093807	681	2	A:G	NotImplemented	1	5068572	680	2	C:T	NotImplemented	25235	0.4511946	0.9655978	5.24e-43	346	0.447279109198308
682	1	5096113	682	2	C:T	NotImplemented	1	5093807	681	2	A:G	NotImplemented	2306	0.32468832	1	2.03e-25	278	0.45578477846312
683	1	5097346	683	2	C:T	NotImplemented	1	5096113	682	2	C:T	NotImplemented	1233	0.08859561	1	4.57e-09	283	0.456190915682257
684	1	5098047	684	2	C:T	NotImplemented	1	5097346	683	2	C:T	NotImplemented	701	0.4769205	1	0	345	0.456392555185682
685	1	5100767	685	2	T:C	NotImplemented	1	5098047	684	2	C:T	NotImplemented	2720	0.13748246	1	2.28e-14	332	0.455628274204949
686	1	5111154	686	2	C:T	NotImplemented	1	5100767	685	2	T:C	NotImplemented	10387	0.03299397	1	0.000172	322	0.452749627933914
687	1	5115299	687	2	G:C	NotImplemented	1	5111154	686	2	C:T	NotImplemented	4145	0.042541493	1	9.88e-06	334	0.455090419953938
688	1	5129109	688	2	C:T	NotImplemented	1	5115299	687	2	G:C	NotImplemented	13810	0.018897846	1	0.00703	348	0.451476388303223
689	1	5129286	689	2	C:T	NotImplemented	1	5129109	688	2	C:T	NotImplemented	177	0.024040261	1	0.00122	346	0.456591340515228
690	1	5129492	690	2	A:G	NotImplemented	1	5129286	689	2	C:T	NotImplemented	206	0.18839867	1	9.47e-21	348	0.45658033441533
691	1	5133796	691	2	A:T	NotImplemented	1	5129492	690	2	A:G	NotImplemented	4304	0.39309624	1	6.98e-40	349	0.455030487138541
692	1	5134346	692	2	A:G	NotImplemented	1	5133796	691	2	A:T	NotImplemented	550	0.30509868	1	1.07e-26	338	0.456449820615937
693	1	5135425	693	2	T:C	NotImplemented	1	5134346	692	2	A:G	NotImplemented	1079	0.30167508	1	1.53e-26	339	0.456249266300985
694	1	5162435	694	2	G:C	NotImplemented	1	5135425	693	2	T:C	NotImplemented	27010	0.08792072	1	1.99e-08	286	0.446634157188847
695	1	5216199	695	2	C:T	NotImplemented	1	5162435	694	2	G:C	NotImplemented	53764	0.08617574	1	1.35e-07	261	0.437138089771377
696	1	5216641	696	2	A:G	NotImplemented	1	5216199	695	2	C:T	NotImplemented	442	0.98666334	1	0	323	0.456490787673216
697	1	5216866	697	2	G:A	NotImplemented	1	5216641	696	2	A:G	NotImplemented	225	0.19902913	1	8.16e-19	350	0.456573123816039
698	1	5218850	698	2	G:T	NotImplemented	1	5216866	697	2	G:A	NotImplemented	1984	0.53019035	1	3.13e-25	351	0.455906579915774
699	1	5219589	699	2	G:A	NotImplemented	1	5218850	698	2	G:T	NotImplemented	739	0.023351649	1	0.00186	345	0.456378146328339
700	1	5239748	700	2	T:C	NotImplemented	1	5219589	699	2	G:A	NotImplemented	20159	0.059772585	1	1.15e-07	344	0.449134033904978
701	1	5256670	701	2	G:A	NotImplemented	1	5239748	700	2	T:C	NotImplemented	16922	0.26451567	1	1.48e-24	349	0.450325159754854
702	1	5257130	702	2	A:G	NotImplemented	1	5256670	701	2	G:A	NotImplemented	460	0.23235346	1	4.5e-21	343	0.456483959308924
703	1	5260864	703	2	A:G	NotImplemented	1	5257130	702	2	A:G	NotImplemented	3734	0.36701787	1	1.57e-26	305	0.45524541534545
704	1	5263642	704	2	C:T	NotImplemented	1	5260864	703	2	A:G	NotImplemented	2778	0.4367589	1	1.67e-31	304	0.455606357251394
705	1	5289075	705	2	C:G	NotImplemented	1	5263642	704	2	C:T	NotImplemented	25433	0.5549905	1	0	350	0.447207071001924
706	1	5316048	706	2	A:C	NotImplemented	1	5289075	705	2	C:G	NotImplemented	26973	0.28155056	1	3.41e-26	348	0.446647581872501
707	1	5316439	707	2	G:A	NotImplemented	1	5316048	706	2	A:C	NotImplemented	391	0.7616438	1	0	348	0.456510135838151
708	1	5316761	708	2	G:A	NotImplemented	1	5316439	707	2	G:A	NotImplemented	322	0.51581025	1	4.19e-20	294	0.45653631543285
709	1	5320235	709	2	T:G	NotImplemented	1	5316761	708	2	G:A	NotImplemented	3474	0.55247957	1	1.39e-20	286	0.455343521639308
710	1	5325062	710	2	A:G	NotImplemented	1	5320235	709	2	T:G	NotImplemented	4827	0.032894738	1	9.58e-05	343	0.45483346329438
711	1	5329545	711	2	A:G	NotImplemented	1	5325062	710	2	A:G	NotImplemented	4483	0.08695652	1	2.51e-10	351	0.454963034888395
712	1	5332883	712	2	G:A	NotImplemented	1	5329545	711	2	A:G	NotImplemented	3338	0.98811114	1	0	347	0.455394855978262
713	1	5367761	713	2	T:C	NotImplemented	1	5332883	712	2	G:A	NotImplemented	34878	0.32953158	1	8.13e-25	279	0.443798017364509
714	1	5417069	714	2	G:A	NotImplemented	1	5367761	713	2	T:C	NotImplemented	49308	0.0527848	1	7.18e-06	281	0.438690977954976
715	1	5427557	715	2	T:A	NotImplemented	1	5417069	714	2	G:A	NotImplemented	10488	0.05275381	1	5.34e-07	348	0.452711954373013
716	1	5431650	716	2	T:C	NotImplemented	1	5427557	715	2	T:A	NotImplemented	4093	0.00035	0.022037422	0.7496	343	0.455110024121454
717	1	5432024	717	2	A:G	NotImplemented	1	5431650	716	2	T:C	NotImplemented	374	0.056706652	1	2.21e-07	346	0.45651658559861
718	1	5434432	718	2	C:T	NotImplemented	1	5432024	717	2	A:G	NotImplemented	2408	0.26154757	1	5.09e-24	348	0.455746209252094
719	1	5435395	719	2	A:G	NotImplemented	1	5434432	718	2	C:T	NotImplemented	963	0.18593645	1	8.03e-20	336	0.456293228780105
720	1	5437204	720	2	G:A	NotImplemented	1	5435395	719	2	A:G	NotImplemented	1809	0.04870388	1	2.72e-06	337	0.455972804240761
721	1	5438964	721	2	G:A	NotImplemented	1	5437204	720	2	G:A	NotImplemented	1760	0.047508445	1	1.67e-06	347	0.455991350572187
722	1	5441863	722	2	A:C	NotImplemented	1	5438964	721	2	G:A	NotImplemented	2899	0.42379183	1	2.24e-38	345	0.455560640881859
723	1	5474646	723	2	G:A	NotImplemented	1	5441863	722	2	A:C	NotImplemented	32783	1	1	0	346	0.444549592198215
724	1	5474749	724	2	G:A	NotImplemented	1	5474646	723	2	G:A	NotImplemented	103	1	1	0	276	0.456619427501233
725	1	5476190	725	2	C:T	NotImplemented	1	5474749	724	2	G:A	NotImplemented	1441	0.17454235	1	1.11e-10	277	0.456112128644297
726	1	5476324	726	2	T:C	NotImplemented	1	5476190	725	2	C:T	NotImplemented	134	0.03165797	0.8873874	0.000415	325	0.456607660902002
727	1	5478606	727	2	G:A	NotImplemented	1	5476324	726	2	T:C	NotImplemented	2282	0.05267607	1	1.34e-06	321	0.455793854540322
728	1	5478645	728	2	T:C	NotImplemented	1	5478606	727	2	G:A	NotImplemented	39	0.019585254	1	0.00452	345	0.45664372179399
729	1	5481198	729	2	C:T	NotImplemented	1	5478645	728	2	T:C	NotImplemented	2553	0.25632563	1	1.72e-20	338	0.455691391942263
730	1	5512115	730	2	C:T	NotImplemented	1	5481198	729	2	C:T	NotImplemented	30917	0.10026707	0.6068796	3.54e-08	336	0.445221206703673
731	1	5515647	731	2	C:T	NotImplemented	1	5512115	730	2	C:T	NotImplemented	3532	0.24163112	1	1.29e-19	334	0.455321632647878
732	1	5552143	732	2	T:C	NotImplemented	1	5515647	731	2	C:T	NotImplemented	36496	0.8609021	0.9590147	0	335	0.443219338869073
733	1	5562443	733	2	C:T	NotImplemented	1	5552143	732	2	T:C	NotImplemented	10300	0.25858617	1	3.47e-23	348	0.452782084550488
734	1	5565206	734	2	G:T	NotImplemented	1	5562443	733	2	C:T	NotImplemented	2763	0.26275614	1	1.46e-23	351	0.455612025222637
735	1	5565375	735	2	A:G	NotImplemented	1	5565206	734	2	G:T	NotImplemented	169	0.19484428	1	1.42e-17	349	0.456594376776061
736	1	5566444	736	2	G:T	NotImplemented	1	5565375	735	2	A:G	NotImplemented	1069	0.3300849	1	5.54e-24	349	0.456253055829185
737	1	5568860	737	2	C:T	NotImplemented	1	5566444	736	2	G:T	NotImplemented	2416	0.04028956	1	1.32e-05	350	0.455743184497808
738	1	5589473	738	2	C:T	NotImplemented	1	5568860	737	2	C:T	NotImplemented	20613	0.060679145	1	2.97e-07	321	0.448967488889434
739	1	5591893	739	2	G:A	NotImplemented	1	5589473	738	2	C:T	NotImplemented	2420	0.20273037	1	1.48e-15	320	0.455741672136038
740	1	5594377	740	2	T:C	NotImplemented	1	5591893	739	2	G:A	NotImplemented	2484	0.021053772	1	0.00268	349	0.455717475741481
741	1	5596859	741	2	T:C	NotImplemented	1	5594377	740	2	T:C	NotImplemented	2482	0.31889763	1	4.12e-28	346	0.455718231839101
742	1	5631963	742	2	A:G	NotImplemented	1	5596859	741	2	T:C	NotImplemented	35104	0.2998222	1	2.96e-21	304	0.44371709563284
743	1	5633273	743	2	A:T	NotImplemented	1	5631963	742	2	A:G	NotImplemented	1310	0.35475814	1	4.53e-23	292	0.456161746087248
744	1	5635088	744	2	A:G	NotImplemented	1	5633273	743	2	A:T	NotImplemented	1815	0.73243433	0.97003126	0	326	0.455970533367261
745	1	5635231	745	2	G:A	NotImplemented	1	5635088	744	2	A:G	NotImplemented	143	0.7035982	0.9806892	0	260	0.456604244908524
746	1	5647220	746	2	C:T	NotImplemented	1	5635231	745	2	G:A	NotImplemented	11989	0.90179133	0.96575165	0	262	0.452152826661125
747	1	5693751	747	2	G:A	NotImplemented	1	5647220	746	2	C:T	NotImplemented	46531	0.30678123	0.56098455	5.92e-25	352	0.439664459187484
748	1	5698636	748	2	T:G	NotImplemented	1	5693751	747	2	G:A	NotImplemented	4885	0.6642823	1	0	352	0.454811624344667
749	1	5700835	749	2	G:T	NotImplemented	1	5698636	748	2	T:G	NotImplemented	2199	0.12851976	1	1.07e-12	346	0.455825245486145
750	1	5722378	750	2	C:T	NotImplemented	1	5700835	749	2	G:T	NotImplemented	21543	0.02709383	1	0.000765	344	0.448626721935522
751	1	5725789	751	2	G:T	NotImplemented	1	5722378	750	2	C:T	NotImplemented	3411	0.2569749	0.95065045	2.57e-17	349	0.455367300047672
752	1	5726642	752	2	A:T	NotImplemented	1	5725789	751	2	G:T	NotImplemented	853	0.11719344	0.93801963	1.87e-10	328	0.456334925329497
753	1	5726977	753	2	C:T	NotImplemented	1	5726642	752	2	A:T	NotImplemented	335	0.5149731	1	5.89e-44	326	0.456531382811049
754	1	5728668	754	2	C:T	NotImplemented	1	5726977	753	2	C:T	NotImplemented	1691	0.658783	0.9541623	0	348	0.456017469446914
755	1	5764181	755	2	G:A	NotImplemented	1	5728668	754	2	C:T	NotImplemented	35513	0.30229378	1	6.63e-27	349	0.443570725390839
756	1	5766779	756	2	C:T	NotImplemented	1	5764181	755	2	G:A	NotImplemented	2598	0.018151816	1	0.00747	336	0.455674382411343
757	1	5771346	757	2	C:G	NotImplemented	1	5766779	756	2	C:T	NotImplemented	4567	0.069493525	1	1.1e-07	316	0.454931388357492
758	1	5794352	758	2	G:A	NotImplemented	1	5771346	757	2	C:G	NotImplemented	23006	0.682	1	0	318	0.448091723095197
759	1	5811323	759	2	C:T	NotImplemented	1	5794352	758	2	G:A	NotImplemented	16971	1	1	0	327	0.450307081025566
760	1	5812437	760	2	G:T	NotImplemented	1	5811323	759	2	C:T	NotImplemented	1114	0.37794015	1	9.13e-30	339	0.456236003458434
761	1	5813572	761	2	G:C	NotImplemented	1	5812437	760	2	G:T	NotImplemented	1135	0.42079207	1	2.19e-33	351	0.456228046130806
762	1	5815301	762	2	G:T	NotImplemented	1	5813572	761	2	G:C	NotImplemented	1729	0.98615444	1	0	346	0.456003084761143
763	1	5835866	763	2	A:G	NotImplemented	1	5815301	762	2	G:T	NotImplemented	20565	1	1	0	337	0.448985091209632
764	1	5836074	764	2	C:A	NotImplemented	1	5835866	763	2	A:G	NotImplemented	208	0.09415233	0.9479065	2.94e-10	321	0.456579575393927
765	1	5839280	765	2	G:T	NotImplemented	1	5836074	764	2	C:A	NotImplemented	3206	0.016811198	1	0.01587	330	0.455444691787234
766	1	5894922	766	2	T:C	NotImplemented	1	5839280	765	2	G:T	NotImplemented	55642	0.38133332	1	1.14e-25	348	0.436486977398099
767	1	5897430	767	2	G:A	NotImplemented	1	5894922	766	2	T:C	NotImplemented	2508	0.7191051	1	0	339	0.455708402769854
768	1	5898200	768	2	G:C	NotImplemented	1	5897430	767	2	G:A	NotImplemented	770	1	1	0	323	0.456366392422203
769	1	5898486	769	2	G:A	NotImplemented	1	5898200	768	2	G:C	NotImplemented	286	0.29647058	1	9.24e-18	299	0.45654997556892
770	1	5911668	770	2	T:C	NotImplemented	1	5898486	769	2	G:A	NotImplemented	13182	0.33189383	1	6.48e-22	316	0.451709434927432
771	1	5944447	771	2	A:C	NotImplemented	1	5911668	770	2	T:C	NotImplemented	32779	0.3400193	1	5.36e-27	348	0.444551029672926
772	1	5944703	772	2	C:A	NotImplemented	1	5944447	771	2	A:C	NotImplemented	256	0.2654321	1	1.03e-22	340	0.456561359653246
773	1	5976727	773	2	A:G	NotImplemented	1	5944703	772	2	C:A	NotImplemented	32024	0.98702705	1	0	335	0.444822523166517
774	1	5976754	774	2	A:G	NotImplemented	1	5976727	773	2	A:G	NotImplemented	27	0.26992512	1	5.48e-24	343	0.456648277267739
775	1	5982372	775	2	C:A	NotImplemented	1	5976754	774	2	A:G	NotImplemented	5618	0.23580675	1	2.93e-21	335	0.454535809633185
776	1	6003489	776	2	G:A	NotImplemented	1	5982372	775	2	C:A	NotImplemented	21117	0.86087567	0.974321	0	338	0.448782749591619
777	1	6004190	777	2	G:T	NotImplemented	1	6003489	776	2	G:A	NotImplemented	701	0.6985646	1	0	336	0.456392555185682
778	1	6007069	778	2	C:T	NotImplemented	1	6004190	777	2	G:T	NotImplemented	2879	0.32130268	1	8.35e-31	332	0.455568196660334
779	1	6009782	779	2	T:C	NotImplemented	1	6007069	778	2	C:T	NotImplemented	2713	0.39506084	1	8.46e-38	346	0.455630919500123
780	1	6035816	780	2	T:C	NotImplemented	1	6009782	779	2	T:C	NotImplemented	26034	0.9219213	1	0	346	0.446988554677504
781	1	6036592	781	2	A:C	NotImplemented	1	6035816	780	2	T:C	NotImplemented	776	1	1	0	340	0.456364117544031
782	1	6078616	782	2	C:A	NotImplemented	1	6036592	781	2	A:C	NotImplemented	42024	1	1	0	344	0.441253823603356
783	1	6098054	783	2	C:T	NotImplemented	1	6078616	782	2	C:A	NotImplemented	19438	0.7406801	0.98019004	0	271	0.44939878448054
784	1	6099057	784	2	G:C	NotImplemented	1	6098054	783	2	C:T	NotImplemented	1003	0.09656197	1	3.16e-06	258	0.456278068327419
785	1	6102553	785	2	G:A	NotImplemented	1	6099057	784	2	G:C	NotImplemented	3496	0.46891466	1	1.56e-42	336	0.455335218665461
786	1	6113242	786	2	G:A	NotImplemented	1	6102553	785	2	G:A	NotImplemented	10689	0.296875	1	4.31e-29	350	0.452636999302176
787	1	6113636	787	2	C:G	NotImplemented	1	6113242	786	2	G:A	NotImplemented	394	0.08239378	1	3.5e-10	346	0.456508997664446
788	1	6118057	788	2	C:T	NotImplemented	1	6113636	787	2	C:G	NotImplemented	4421	1	1	0	345	0.454986395926037
789	1	6118830	789	2	C:T	NotImplemented	1	6118057	788	2	C:T	NotImplemented	773	0.35848886	1	2.79e-35	348	0.456365254980222
790	1	6131305	790	2	A:G	NotImplemented	1	6118830	789	2	C:T	NotImplemented	12475	0.46832618	1	5.63e-42	326	0.451972092094817
791	1	6131399	791	2	G:T	NotImplemented	1	6131305	790	2	A:G	NotImplemented	94	0.081476845	1	1.47e-09	328	0.456622843726666
792	1	6131507	792	2	A:G	NotImplemented	1	6131399	791	2	G:T	NotImplemented	108	0.7532355	1	0	352	0.456617529620766
793	1	6131896	793	2	A:G	NotImplemented	1	6131507	792	2	A:G	NotImplemented	389	0.17104635	1	1.33e-17	347	0.456510894623841
794	1	6135111	794	2	A:C	NotImplemented	1	6131896	793	2	A:G	NotImplemented	3215	0.6857848	1	0	346	0.455441293537376
795	1	6136479	795	2	T:C	NotImplemented	1	6135111	794	2	A:C	NotImplemented	1368	0.8764526	1	0	346	0.456139776699407
796	1	6187297	796	2	G:T	NotImplemented	1	6136479	795	2	T:C	NotImplemented	50818	0.17361462	0.8915625	8.89e-16	347	0.438163491310903
797	1	6195784	797	2	G:A	NotImplemented	1	6187297	796	2	G:T	NotImplemented	8487	0.07381258	1	6.96e-09	333	0.453459533561188
798	1	6216693	798	2	C:T	NotImplemented	1	6195784	797	2	G:A	NotImplemented	20909	0.7248668	1	0	300	0.448858972387111
799	1	6219761	799	2	C:A	NotImplemented	1	6216693	798	2	C:T	NotImplemented	3068	0.40447253	1	4.58e-37	315	0.455496804769855
800	1	6223858	800	2	T:G	NotImplemented	1	6219761	799	2	C:A	NotImplemented	4097	0.111299105	1	2.53e-11	295	0.45510851604734
801	1	6224212	801	2	C:T	NotImplemented	1	6223858	800	2	T:G	NotImplemented	354	0.05569153	1	3.76e-06	281	0.456524173790334
802	1	6244002	802	2	T:C	NotImplemented	1	6224212	801	2	C:T	NotImplemented	19790	0.08264218	1	6.31e-09	304	0.449269490574388
803	1	6245897	803	2	A:G	NotImplemented	1	6244002	802	2	T:C	NotImplemented	1895	0.10816543	1	5.29e-11	290	0.455940257260685
804	1	6246721	804	2	G:A	NotImplemented	1	6245897	803	2	A:G	NotImplemented	824	0.8732477	1	0	279	0.456345919352259
805	1	6248183	805	2	T:C	NotImplemented	1	6246721	804	2	G:A	NotImplemented	1462	0.07155723	1	1.3e-06	243	0.456104175728026
806	1	6248553	806	2	G:A	NotImplemented	1	6248183	805	2	T:C	NotImplemented	370	0.045738045	1	0.000103	255	0.45651810321635
807	1	6249141	807	2	T:C	NotImplemented	1	6248553	806	2	G:A	NotImplemented	588	0.19488917	1	2.35e-17	332	0.45643540806645
808	1	6249695	808	2	A:C	NotImplemented	1	6249141	807	2	T:C	NotImplemented	554	0.20061933	1	2.37e-21	336	0.456448303461701
809	1	6267947	809	2	A:G	NotImplemented	1	6249695	808	2	A:C	NotImplemented	18252	0.20556806	1	7.39e-22	339	0.44983497676445
810	1	6268180	810	2	G:A	NotImplemented	1	6267947	809	2	A:G	NotImplemented	233	0.4389462	1	1.11e-43	345	0.456570087843801
811	1	6277258	811	2	C:T	NotImplemented	1	6268180	810	2	G:A	NotImplemented	9078	0.4420011	1	2.94e-44	348	0.453238472081427
812	1	6301750	812	2	A:G	NotImplemented	1	6277258	811	2	C:T	NotImplemented	24492	0.34031817	0.97373396	5.6e-27	278	0.447549645840305
813	1	6324877	813	2	C:T	NotImplemented	1	6301750	812	2	A:G	NotImplemented	23127	0.3654737	1	3.51e-29	274	0.448047533410662
814	1	6330042	814	2	C:T	NotImplemented	1	6324877	813	2	C:T	NotImplemented	5165	1	1	0	321	0.454706225047742
815	1	6332190	815	2	G:C	NotImplemented	1	6330042	814	2	C:T	NotImplemented	2148	0.14769739	1	4.09e-15	312	0.455844536088565
816	1	6332303	816	2	C:T	NotImplemented	1	6332190	815	2	G:C	NotImplemented	113	0.064615384	1	6.55e-08	323	0.456615631756408
817	1	6332825	817	2	A:G	NotImplemented	1	6332303	816	2	C:T	NotImplemented	522	0.36989874	1	1.08e-32	334	0.456460440983935
818	1	6333093	818	2	T:C	NotImplemented	1	6332825	817	2	A:G	NotImplemented	268	0.3742686	1	2.63e-29	284	0.456556805949956
819	1	6352807	819	2	G:T	NotImplemented	1	6333093	818	2	T:C	NotImplemented	19714	0.8611111	1	4.98e-26	210	0.449297399872532
820	1	6353162	820	2	G:A	NotImplemented	1	6352807	819	2	G:T	NotImplemented	355	0.027517281	1	0.00616	251	0.456523794374631
821	1	6354064	821	2	A:G	NotImplemented	1	6353162	820	2	G:A	NotImplemented	902	0.1366814	1	3.88e-14	316	0.456316350451039
822	1	6358102	822	2	C:T	NotImplemented	1	6354064	821	2	A:G	NotImplemented	4038	0.8457958	1	0	316	0.455130761175439
823	1	6381052	823	2	G:A	NotImplemented	1	6358102	822	2	C:T	NotImplemented	22950	0.19711713	1	1.41e-19	325	0.448112177532976
824	1	6382884	824	2	C:T	NotImplemented	1	6381052	823	2	G:A	NotImplemented	1832	0.05207062	1	4.38e-06	305	0.455964099351099
825	1	6420369	825	2	T:C	NotImplemented	1	6382884	824	2	C:T	NotImplemented	37485	0.51213115	1	5.9e-32	288	0.442866380956797
826	1	6424232	826	2	C:A	NotImplemented	1	6420369	825	2	T:C	NotImplemented	3863	0.110291265	1	6.99e-09	316	0.455196755550184
827	1	6443474	827	2	C:T	NotImplemented	1	6424232	826	2	C:A	NotImplemented	19242	0.01182362	1	0.05028	333	0.449470810624394
828	1	6444367	828	2	C:T	NotImplemented	1	6443474	827	2	C:T	NotImplemented	893	0.048727274	1	1.69e-06	342	0.456319762047657
829	1	6447190	829	2	T:C	NotImplemented	1	6444367	828	2	C:T	NotImplemented	2823	1	1	0	343	0.455589354201598
830	1	6493392	830	2	C:T	NotImplemented	1	6447190	829	2	T:C	NotImplemented	46202	0.039829303	1	0.000584	250	0.439780083099786
831	1	6494174	831	2	C:T	NotImplemented	1	6493392	830	2	C:T	NotImplemented	782	0.040707376	1	0.000311	250	0.456361842689015
832	1	6494458	832	2	C:A	NotImplemented	1	6494174	831	2	C:T	NotImplemented	284	0.3893188	1	1.5e-31	313	0.456550734489842
833	1	6494861	833	2	A:T	NotImplemented	1	6494458	832	2	C:A	NotImplemented	403	1	1	0	271	0.456505583178097
834	1	6502036	834	2	G:A	NotImplemented	1	6494861	833	2	A:T	NotImplemented	7175	1	1	0	280	0.453951070450036
835	1	6506725	835	2	A:G	NotImplemented	1	6502036	834	2	G:A	NotImplemented	4689	1	1	0	352	0.454885433543795
836	1	6507269	836	2	A:C	NotImplemented	1	6506725	835	2	A:G	NotImplemented	544	0.29076597	1	6.08e-27	330	0.4564520963666
837	1	6508922	837	2	T:C	NotImplemented	1	6507269	836	2	A:C	NotImplemented	1653	0.32232225	1	3.52e-24	282	0.456031855059356
838	1	6520870	838	2	A:G	NotImplemented	1	6508922	837	2	T:C	NotImplemented	11948	0.29603752	0.9668087	2.28e-22	296	0.4521680805675
839	1	6521041	839	2	G:A	NotImplemented	1	6520870	838	2	A:G	NotImplemented	171	0.043593768	1	9.76e-06	330	0.456593617706987
840	1	6522024	840	2	A:G	NotImplemented	1	6521041	839	2	G:A	NotImplemented	983	0.017225165	1	0.02927	285	0.456285648425182
841	1	6524460	841	2	T:C	NotImplemented	1	6522024	840	2	A:G	NotImplemented	2436	0.46153846	1	4.64e-34	294	0.455735622791445
842	1	6525987	842	2	C:T	NotImplemented	1	6524460	841	2	T:C	NotImplemented	1527	0.41765627	1	2.66e-39	344	0.456079561353257
843	1	6528767	843	2	T:C	NotImplemented	1	6525987	842	2	C:T	NotImplemented	2780	0.62454784	1	0	346	0.455605601532775
844	1	6532939	844	2	T:A	NotImplemented	1	6528767	843	2	T:C	NotImplemented	4172	0.047564104	1	5e-06	323	0.455080241547124
845	1	6533933	845	2	C:G	NotImplemented	1	6532939	844	2	T:A	NotImplemented	994	0.24081196	1	1.15e-22	323	0.45628147933959
846	1	6540463	846	2	C:T	NotImplemented	1	6533933	845	2	C:G	NotImplemented	6530	0.8067422	0.9862815	0	322	0.454193116964078
847	1	6542217	847	2	T:C	NotImplemented	1	6540463	846	2	C:T	NotImplemented	1754	1	1	0	320	0.45599362165741
848	1	6620704	848	2	A:G	NotImplemented	1	6542217	847	2	T:C	NotImplemented	78487	0.24295774	1	7.69e-24	344	0.428722268285687
849	1	6621338	849	2	G:A	NotImplemented	1	6620704	848	2	A:G	NotImplemented	634	0.98017937	1	0	347	0.456417962539343
850	1	6625922	850	2	T:C	NotImplemented	1	6621338	849	2	G:A	NotImplemented	4584	0.782225	1	0	349	0.454924984249373
851	1	6628455	851	2	T:C	NotImplemented	1	6625922	850	2	T:C	NotImplemented	2533	0.48708606	1	9.42e-43	345	0.45569895214999
852	1	6630575	852	2	T:C	NotImplemented	1	6628455	851	2	T:C	NotImplemented	2120	0.96125174	0.9868566	0	335	0.455855127716465
853	1	6639911	853	2	T:C	NotImplemented	1	6630575	852	2	T:C	NotImplemented	9336	0.40083632	1	5.66e-34	340	0.453142037081238
854	1	6660627	854	2	A:G	NotImplemented	1	6639911	853	2	T:C	NotImplemented	20716	0.05506018	0.45337301	1.35e-05	348	0.448929722001056
855	1	6663058	855	2	A:G	NotImplemented	1	6660627	854	2	A:G	NotImplemented	2431	0.073162235	1	7.31e-08	347	0.455737513194016
856	1	6663413	856	2	G:T	NotImplemented	1	6663058	855	2	A:G	NotImplemented	355	0.019350655	1	0.00581	349	0.456523794374631
857	1	6666544	857	2	C:A	NotImplemented	1	6663413	856	2	G:T	NotImplemented	3131	0.13108614	1	1.99e-15	348	0.455473012549856
858	1	6667083	858	2	G:T	NotImplemented	1	6666544	857	2	C:A	NotImplemented	539	0.1892664	1	2.99e-21	348	0.456453992843185
859	1	6667898	859	2	A:T	NotImplemented	1	6667083	858	2	G:T	NotImplemented	815	0.07578222	1	2.5e-09	347	0.456349331400336
860	1	6684669	860	2	A:G	NotImplemented	1	6667898	859	2	A:T	NotImplemented	16771	0.2654675	1	1.43e-22	321	0.450380881081643
861	1	6690871	861	2	C:T	NotImplemented	1	6684669	860	2	A:G	NotImplemented	6202	0.27049035	1	7.93e-23	317	0.454316305307033
862	1	6691495	862	2	G:A	NotImplemented	1	6690871	861	2	C:T	NotImplemented	624	0.18571429	1	7.55e-19	342	0.456421754929406
863	1	6717533	863	2	T:C	NotImplemented	1	6691495	862	2	G:A	NotImplemented	26038	0.6693318	0.9858716	0	349	0.446987101056528
864	1	6717946	864	2	C:T	NotImplemented	1	6717533	863	2	T:C	NotImplemented	413	1	1	0	350	0.456501789365542
865	1	6718251	865	2	C:T	NotImplemented	1	6717946	864	2	C:T	NotImplemented	305	0.20965166	1	2.75e-16	306	0.456542765948653
866	1	6765662	866	2	T:C	NotImplemented	1	6718251	865	2	C:T	NotImplemented	47411	0.073067635	1	7.19e-08	307	0.439355496590323
867	1	6785796	867	2	A:G	NotImplemented	1	6765662	866	2	T:C	NotImplemented	20134	0.27867955	0.75365496	6.61e-24	337	0.449143208551716
868	1	6786032	868	2	T:C	NotImplemented	1	6785796	867	2	A:G	NotImplemented	236	0.2242042	1	9.78e-21	328	0.45656894936484
869	1	6791688	869	2	A:G	NotImplemented	1	6786032	868	2	T:C	NotImplemented	5656	0.25308403	1	1.44e-23	338	0.454521520229723
870	1	6793133	870	2	G:A	NotImplemented	1	6791688	869	2	A:G	NotImplemented	1445	0.22563118	1	1.67e-23	344	0.45611061378127
871	1	6793643	871	2	G:A	NotImplemented	1	6793133	870	2	G:A	NotImplemented	510	0.061183397	1	4.25e-08	348	0.456464992724695
872	1	6846173	872	2	A:G	NotImplemented	1	6793643	871	2	G:A	NotImplemented	52530	0.7459165	1	0	350	0.437567005519832
873	1	6849958	873	2	T:C	NotImplemented	1	6846173	872	2	A:G	NotImplemented	3785	0.06850534	1	6.25e-09	349	0.455226176482373
874	1	6881038	874	2	G:T	NotImplemented	1	6849958	873	2	T:C	NotImplemented	31080	0.10566958	1	5.42e-12	324	0.445162456802644
875	1	6881608	875	2	C:T	NotImplemented	1	6881038	874	2	G:T	NotImplemented	570	0.39306602	1	4.72e-36	323	0.456442234947732
876	1	6894356	876	2	C:A	NotImplemented	1	6881608	875	2	C:T	NotImplemented	12748	0.4131816	1	3.52e-41	347	0.45187063305994
877	1	6895165	877	2	A:T	NotImplemented	1	6894356	876	2	C:A	NotImplemented	809	0.94928235	1	0	341	0.456351606127997
878	1	6898813	878	2	A:G	NotImplemented	1	6895165	877	2	A:T	NotImplemented	3648	0.11823933	1	2.04e-13	337	0.45527786111083
879	1	6899271	879	2	C:T	NotImplemented	1	6898813	878	2	A:G	NotImplemented	458	1	1	0	348	0.456484718005767
880	1	6900427	880	2	T:C	NotImplemented	1	6899271	879	2	C:T	NotImplemented	1156	1	1	0	352	0.456220089086587
881	1	6901321	881	2	C:T	NotImplemented	1	6900427	880	2	T:C	NotImplemented	894	0.072498515	1	2.95e-09	346	0.456319382978794
882	1	6901826	882	2	G:A	NotImplemented	1	6901321	881	2	C:T	NotImplemented	505	0.15287714	1	6.36e-17	339	0.456466889310701
883	1	6902610	883	2	T:A	NotImplemented	1	6901826	882	2	G:A	NotImplemented	784	0.92352283	1	0	343	0.456361084409155
884	1	6905400	884	2	A:G	NotImplemented	1	6902610	883	2	T:A	NotImplemented	2790	0.12176724	1	2.69e-14	345	0.455601822978075
885	1	6908222	885	2	G:T	NotImplemented	1	6905400	884	2	A:G	NotImplemented	2822	0.12176724	1	2.69e-14	345	0.45558973203307
886	1	6909074	886	2	T:C	NotImplemented	1	6908222	885	2	G:T	NotImplemented	852	1	1	0	351	0.456335304424726
887	1	6915738	887	2	C:A	NotImplemented	1	6909074	886	2	T:C	NotImplemented	6664	0.9498671	1	0	349	0.454142809643634
888	1	6952822	888	2	T:A	NotImplemented	1	6915738	887	2	C:A	NotImplemented	37084	0.11459689	1	6.06e-12	305	0.443009422061579
889	1	6971446	889	2	G:A	NotImplemented	1	6952822	888	2	T:A	NotImplemented	18624	0.06539399	1	1.76e-07	307	0.449698067921612
890	1	6971525	890	2	G:A	NotImplemented	1	6971446	889	2	G:A	NotImplemented	79	1	1	0	350	0.456628537551708
891	1	6973428	891	2	T:C	NotImplemented	1	6971525	890	2	G:A	NotImplemented	1903	0.14461033	1	2.09e-16	343	0.455937229875816
892	1	6974898	892	2	A:T	NotImplemented	1	6973428	891	2	T:C	NotImplemented	1470	0.9113035	1	0	341	0.456101146120123
893	1	6974988	893	2	G:A	NotImplemented	1	6974898	892	2	A:T	NotImplemented	90	0.9871235	1	0	345	0.456624362065835
894	1	6977891	894	2	C:T	NotImplemented	1	6974988	893	2	G:A	NotImplemented	2903	0.92551154	1	0	344	0.455559129756873
895	1	6989751	895	2	T:C	NotImplemented	1	6977891	894	2	C:T	NotImplemented	11860	0.3154451	1	1.67e-26	279	0.452200824208265
896	1	6992254	896	2	C:G	NotImplemented	1	6989751	895	2	T:C	NotImplemented	2503	0.49411163	1	3.86e-24	247	0.455710292941856
897	1	6995910	897	2	A:C	NotImplemented	1	6992254	896	2	C:G	NotImplemented	3656	0.06367791	0.9192708	1.93e-06	310	0.455274842700886
898	1	7012862	898	2	A:T	NotImplemented	1	6995910	897	2	A:C	NotImplemented	16952	0.07230382	1	5.91e-09	350	0.450314090969125
899	1	7013248	899	2	A:G	NotImplemented	1	7012862	898	2	A:T	NotImplemented	386	0.1441798	1	1.39e-14	343	0.456512032807205
900	1	7014262	900	2	C:T	NotImplemented	1	7013248	899	2	A:G	NotImplemented	1014	0.28868407	0.97025055	1.04e-23	298	0.456273899383259
901	1	7014955	901	2	T:C	NotImplemented	1	7014262	900	2	C:T	NotImplemented	693	0.23823145	1	2.98e-17	239	0.456395588747709
902	1	7015126	902	2	G:A	NotImplemented	1	7014955	901	2	T:C	NotImplemented	171	0.4442215	1	3.67e-35	277	0.456593617706987
903	1	7015244	903	2	A:G	NotImplemented	1	7015126	902	2	G:A	NotImplemented	118	0.11827957	1	8.71e-14	345	0.456613733908158
904	1	7015465	904	2	C:T	NotImplemented	1	7015244	903	2	A:G	NotImplemented	221	0.086021505	1	1.48e-10	345	0.456574641817618
905	1	7015503	905	2	A:G	NotImplemented	1	7015465	904	2	C:T	NotImplemented	38	0.16865124	1	2.32e-19	351	0.456644101413258
906	1	7015736	906	2	C:T	NotImplemented	1	7015503	905	2	A:G	NotImplemented	233	0.4689798	1	8.94e-38	338	0.456570087843801
907	1	7015826	907	2	T:C	NotImplemented	1	7015736	906	2	C:T	NotImplemented	90	0.31300253	1	4.03e-28	333	0.456624362065835
908	1	7016241	908	2	C:A	NotImplemented	1	7015826	907	2	T:C	NotImplemented	415	0.36007598	0.97676563	9.73e-31	302	0.456501030610757
909	1	7016392	909	2	G:A	NotImplemented	1	7016241	908	2	C:A	NotImplemented	151	0.983012	1	0	282	0.456601208513687
910	1	7016643	910	2	T:A	NotImplemented	1	7016392	909	2	G:A	NotImplemented	251	0.11870155	1	6.06e-13	321	0.45656325705699
911	1	7016944	911	2	C:T	NotImplemented	1	7016643	910	2	T:A	NotImplemented	301	0.082258195	1	3.34e-10	349	0.456544283744125
912	1	7017159	912	2	A:C	NotImplemented	1	7016944	911	2	C:T	NotImplemented	215	0.2917732	1	3.75e-30	349	0.45657691883931
913	1	7017302	913	2	G:A	NotImplemented	1	7017159	912	2	A:C	NotImplemented	143	0.45920303	1	9.81e-45	342	0.456604244908524
914	1	7017406	914	2	A:G	NotImplemented	1	7017302	913	2	G:A	NotImplemented	104	1	1	0	333	0.45661904792385
915	1	7017781	915	2	G:T	NotImplemented	1	7017406	914	2	A:G	NotImplemented	375	0.25886983	1	3.36e-27	341	0.456516206195785
916	1	7017909	916	2	G:A	NotImplemented	1	7017781	915	2	G:T	NotImplemented	128	0.11122529	1	4.26e-13	348	0.456609938259982
917	1	7017962	917	2	C:T	NotImplemented	1	7017909	916	2	G:A	NotImplemented	53	0.2531915	1	1.02e-19	260	0.456638407191907
918	1	7018045	918	2	C:T	NotImplemented	1	7017962	917	2	C:T	NotImplemented	83	0.3858435	1	6.5e-27	242	0.456627019184187
919	1	7018368	919	2	C:T	NotImplemented	1	7018045	918	2	C:T	NotImplemented	323	0.1194561	1	9.66e-11	307	0.45653593599654
920	1	7018577	920	2	C:T	NotImplemented	1	7018368	919	2	C:T	NotImplemented	209	0.014291804	1	0.08784	249	0.456579195884192
921	1	7018635	921	2	G:A	NotImplemented	1	7018577	920	2	C:T	NotImplemented	58	0.93057334	1	3.11e-37	244	0.456636509150345
922	1	7018919	922	2	G:A	NotImplemented	1	7018635	921	2	G:A	NotImplemented	284	1	1	0	291	0.456550734489842
923	1	7019063	923	2	G:A	NotImplemented	1	7018919	922	2	G:A	NotImplemented	144	0.12382716	1	1.42e-13	329	0.456603865356914
924	1	7019095	924	2	C:T	NotImplemented	1	7019063	923	2	G:A	NotImplemented	32	0.11202248	1	6.98e-12	316	0.456646379142399
925	1	7019170	925	2	G:A	NotImplemented	1	7019095	924	2	C:T	NotImplemented	75	0.053487375	1	1.35e-06	316	0.456630055929539
926	1	7019261	926	2	C:T	NotImplemented	1	7019170	925	2	G:A	NotImplemented	91	0.3299091	1	3.31e-32	351	0.456623982480076
927	1	7019293	927	2	G:A	NotImplemented	1	7019261	926	2	C:T	NotImplemented	32	0.44482356	1	3.34e-43	340	0.456646379142399
928	1	7019571	928	2	C:T	NotImplemented	1	7019293	927	2	G:A	NotImplemented	278	0.12741312	1	1.53e-14	339	0.456553011268063
929	1	7019592	929	2	A:G	NotImplemented	1	7019571	928	2	C:T	NotImplemented	21	0.023041578	1	0.00145	347	0.456650555039414
930	1	7019687	930	2	C:A	NotImplemented	1	7019592	929	2	A:G	NotImplemented	95	0.03160137	1	0.000409	306	0.456622464143485
931	1	7019970	931	2	C:A	NotImplemented	1	7019687	930	2	C:A	NotImplemented	283	0.16490857	1	3.05e-16	304	0.456551113951268
932	1	7020278	932	2	G:T	NotImplemented	1	7019970	931	2	C:A	NotImplemented	308	0.24894744	1	3.14e-24	316	0.456541627608811
933	1	7020822	933	2	T:C	NotImplemented	1	7020278	932	2	G:T	NotImplemented	544	1	1	0	319	0.4564520963666
934	1	7038503	934	2	C:T	NotImplemented	1	7020822	933	2	T:C	NotImplemented	17681	0.062073737	1	9.22e-08	346	0.450045290183767
935	1	7039123	935	2	A:T	NotImplemented	1	7038503	934	2	C:T	NotImplemented	620	0.024771202	1	0.0015	333	0.456423271903448
936	1	7039168	936	2	G:A	NotImplemented	1	7039123	935	2	A:T	NotImplemented	45	0.11624257	1	4.18e-13	335	0.456641444091917
937	1	7039215	937	2	C:T	NotImplemented	1	7039168	936	2	G:A	NotImplemented	47	1	1	0	345	0.456640684863048
938	1	7039617	938	2	G:A	NotImplemented	1	7039215	937	2	C:T	NotImplemented	402	0.118	1	1.36e-13	343	0.456505962562894
939	1	7039671	939	2	C:A	NotImplemented	1	7039617	938	2	G:A	NotImplemented	54	0.11466073	1	3.53e-13	336	0.456638027582306
940	1	7040499	940	2	C:T	NotImplemented	1	7039671	939	2	C:A	NotImplemented	828	0.44248652	1	9.51e-43	340	0.456344402903169
941	1	7041008	941	2	T:C	NotImplemented	1	7040499	940	2	C:T	NotImplemented	509	0.4564069	1	1.16e-43	336	0.456465372040608
942	1	7041209	942	2	C:G	NotImplemented	1	7041008	941	2	T:C	NotImplemented	201	0.6509454	1	0	331	0.456582231980109
943	1	7041661	943	2	C:T	NotImplemented	1	7041209	942	2	C:G	NotImplemented	452	0.032050114	1	0.000129	346	0.456486994111747
944	1	7042098	944	2	G:T	NotImplemented	1	7041661	943	2	C:T	NotImplemented	437	0.18625915	1	2.17e-16	350	0.456492684478092
945	1	7042688	945	2	G:C	NotImplemented	1	7042098	944	2	G:T	NotImplemented	590	0.059156377	1	4.1e-06	295	0.456434649536956
946	1	7042704	946	2	G:A	NotImplemented	1	7042688	945	2	G:C	NotImplemented	16	0.007664381	1	0.23325	287	0.4566524532002
947	1	7043796	947	2	G:A	NotImplemented	1	7042704	946	2	G:A	NotImplemented	1092	0.035639413	1	0.00108	240	0.456244340010415
948	1	7044190	948	2	G:A	NotImplemented	1	7043796	947	2	G:A	NotImplemented	394	0.016990831	0.7898799	0.05394	245	0.456508997664446
949	1	7044641	949	2	C:T	NotImplemented	1	7044190	948	2	G:A	NotImplemented	451	0.027835649	1	0.00112	314	0.456487373464997
950	1	7044893	950	2	A:G	NotImplemented	1	7044641	949	2	C:T	NotImplemented	252	0.035928927	1	0.000611	282	0.456562877574953
951	1	7044913	951	2	C:T	NotImplemented	1	7044893	950	2	A:G	NotImplemented	20	0.13610359	1	1.37e-13	302	0.456650934670282
952	1	7045039	952	2	G:A	NotImplemented	1	7044913	951	2	C:T	NotImplemented	126	0.121044755	1	7.21e-14	343	0.456610697384462
953	1	7045445	953	2	C:G	NotImplemented	1	7045039	952	2	G:A	NotImplemented	406	1	1	0	348	0.45650444502757
954	1	7045983	954	2	A:G	NotImplemented	1	7045445	953	2	C:G	NotImplemented	538	0.07579179	1	2.41e-09	347	0.456454372140433
955	1	7046652	955	2	A:C	NotImplemented	1	7045983	954	2	A:G	NotImplemented	669	0.001268822	0.4059829	1	278	0.456404689680849
956	1	7046840	956	2	C:T	NotImplemented	1	7046652	955	2	A:C	NotImplemented	188	0.14728734	1	5.83e-12	248	0.456587165723905
957	1	7046962	957	2	T:C	NotImplemented	1	7046840	956	2	C:T	NotImplemented	122	0.12530865	1	3.13e-11	299	0.456612215641156
958	1	7047000	958	2	G:A	NotImplemented	1	7046962	957	2	T:C	NotImplemented	38	0.01764364	0.80833334	0.02082	322	0.456644101413258
959	1	7049980	959	2	A:G	NotImplemented	1	7047000	958	2	G:A	NotImplemented	2980	0.98664105	1	0	320	0.455530042595868
960	1	7050425	960	2	C:T	NotImplemented	1	7049980	959	2	A:G	NotImplemented	445	1	1	0	340	0.456489649598015
961	1	7051183	961	2	C:T	NotImplemented	1	7050425	960	2	C:T	NotImplemented	758	0.6654762	1	0	281	0.456370942248019
962	1	7051206	962	2	G:A	NotImplemented	1	7051183	961	2	C:T	NotImplemented	23	0.2715421	1	1.6e-21	258	0.456649795779611
963	1	7051725	963	2	C:G	NotImplemented	1	7051206	962	2	G:A	NotImplemented	519	0.15657055	0.9593485	1.15e-14	307	0.456461578910435
964	1	7051945	964	2	C:G	NotImplemented	1	7051725	963	2	C:G	NotImplemented	220	0.082453415	1	3.02e-09	311	0.456575021319623
965	1	7052010	965	2	G:A	NotImplemented	1	7051945	964	2	C:G	NotImplemented	65	0.65381736	1	0	314	0.456633851919223
966	1	7053303	966	2	A:C	NotImplemented	1	7052010	965	2	G:A	NotImplemented	1293	0.41603816	1	6.42e-42	351	0.456168185800073
967	1	7053339	967	2	C:T	NotImplemented	1	7053303	966	2	A:C	NotImplemented	36	1	1	0	340	0.456644860653727
968	1	7053425	968	2	G:A	NotImplemented	1	7053339	967	2	C:T	NotImplemented	86	0.35141778	0.97270346	1.51e-26	271	0.456625880415313
969	1	7053453	969	2	C:T	NotImplemented	1	7053425	968	2	G:A	NotImplemented	28	0.98163265	1	0	270	0.456647897641382
970	1	7069274	970	2	C:G	NotImplemented	1	7053453	969	2	C:T	NotImplemented	15821	0.044515323	0.8707165	0.000761	249	0.450731768970708
971	1	7072810	971	2	G:C	NotImplemented	1	7069274	970	2	C:G	NotImplemented	3536	0.009847656	0.5367647	0.24299	189	0.455320123141469
972	1	7086172	972	2	G:A	NotImplemented	1	7072810	971	2	G:C	NotImplemented	13362	0.17283237	1	5.21e-15	265	0.45164261300998
973	1	7087178	973	2	A:C	NotImplemented	1	7086172	972	2	G:A	NotImplemented	1006	0.08660714	1	2.4e-10	341	0.456276931334934
974	1	7087482	974	2	C:T	NotImplemented	1	7087178	973	2	A:C	NotImplemented	304	0.13099536	1	1.23e-14	337	0.456543145396555
975	1	7087660	975	2	G:A	NotImplemented	1	7087482	974	2	C:T	NotImplemented	178	0.13732034	1	2.5e-15	340	0.456590960985523
976	1	7087762	976	2	C:G	NotImplemented	1	7087660	975	2	G:A	NotImplemented	102	1	1	0	351	0.456619807079259
977	1	7087946	977	2	G:T	NotImplemented	1	7087762	976	2	C:G	NotImplemented	184	0.019477148	1	0.00658	329	0.456588683820822
978	1	7088520	978	2	C:A	NotImplemented	1	7087946	977	2	G:T	NotImplemented	574	0.064725265	1	2.97e-05	300	0.456440717844983
979	1	7088552	979	2	G:A	NotImplemented	1	7088520	978	2	C:A	NotImplemented	32	0.11837136	1	2e-12	307	0.456646379142399
980	1	7089419	980	2	G:A	NotImplemented	1	7088552	979	2	G:A	NotImplemented	867	0.09390496	1	2.58e-11	343	0.456329618063812
981	1	7089736	981	2	T:A	NotImplemented	1	7089419	980	2	G:A	NotImplemented	317	0.09107695	1	3.1e-11	347	0.45653821262406
982	1	7089760	982	2	T:G	NotImplemented	1	7089736	981	2	T:A	NotImplemented	24	0.16996202	1	1.85e-18	349	0.456649416150676
983	1	7089814	983	2	C:T	NotImplemented	1	7089760	982	2	T:G	NotImplemented	54	0.4835199	1	0	346	0.456638027582306
984	1	7090362	984	2	G:A	NotImplemented	1	7089814	983	2	C:T	NotImplemented	548	0.26590678	1	4.11e-27	336	0.456450579196917
985	1	7090457	985	2	A:G	NotImplemented	1	7090362	984	2	G:A	NotImplemented	95	0.0890249	1	1.98e-10	333	0.456622464143485
986	1	7091281	986	2	A:C	NotImplemented	1	7090457	985	2	A:G	NotImplemented	824	0.030181086	1	0.000329	344	0.456345919352259
987	1	7091470	987	2	G:C	NotImplemented	1	7091281	986	2	A:C	NotImplemented	189	0.031770952	1	0.000186	348	0.456586786201286
988	1	7091749	988	2	C:T	NotImplemented	1	7091470	987	2	G:C	NotImplemented	279	0.028635675	1	0.000301	347	0.456552631803416
989	1	7093641	989	2	G:A	NotImplemented	1	7091749	988	2	C:T	NotImplemented	1892	1	1	0	347	0.455941392540594
990	1	7094007	990	2	G:A	NotImplemented	1	7093641	989	2	G:A	NotImplemented	366	0.36839667	1	3.17e-26	348	0.456519620844392
991	1	7094464	991	2	T:C	NotImplemented	1	7094007	990	2	G:A	NotImplemented	457	0.25883365	1	2.69e-24	308	0.456485097355154
992	1	7094548	992	2	G:A	NotImplemented	1	7094464	991	2	T:C	NotImplemented	84	0.12319177	1	1.95e-12	308	0.456626639593918
993	1	7094643	993	2	A:G	NotImplemented	1	7094548	992	2	G:A	NotImplemented	95	0.034476437	1	5.91e-05	351	0.456622464143485
994	1	7094978	994	2	A:G	NotImplemented	1	7094643	993	2	A:G	NotImplemented	335	0.081323236	1	3.28e-10	352	0.456531382811049
995	1	7095314	995	2	G:A	NotImplemented	1	7094978	994	2	A:G	NotImplemented	336	0.3413253	1	1.03e-25	349	0.456531003383111
996	1	7095872	996	2	T:C	NotImplemented	1	7095314	995	2	G:A	NotImplemented	558	0.3413253	1	1.03e-25	349	0.456446786317763
997	1	7096349	997	2	G:A	NotImplemented	1	7095872	996	2	T:C	NotImplemented	477	0.088031694	1	1.28e-10	337	0.456477510489722
998	1	7096469	998	2	G:T	NotImplemented	1	7096349	997	2	G:A	NotImplemented	120	0.07614412	1	7.5e-09	316	0.456612974773368
999	1	7096758	999	2	A:G	NotImplemented	1	7096469	998	2	G:T	NotImplemented	289	1	1	0	327	0.456548837192369
1000	1	7096952	1000	2	T:C	NotImplemented	1	7096758	999	2	A:G	NotImplemented	194	0.8234908	1	5.68e-22	269	0.456584888597856
1001	1	7097211	1001	2	C:T	NotImplemented	1	7096952	1000	2	T:C	NotImplemented	259	0.81380266	1	8.49e-21	268	0.456560221218728
1002	1	7097252	1002	2	A:T	NotImplemented	1	7097211	1001	2	C:T	NotImplemented	41	1	1	0	348	0.456642962557388
1003	1	7097457	1003	2	A:T	NotImplemented	1	7097252	1002	2	A:T	NotImplemented	205	1	1	0	349	0.456580713926997
1004	1	7097620	1004	2	T:A	NotImplemented	1	7097457	1003	2	A:T	NotImplemented	163	1	1	0	265	0.456596653998743
1005	1	7097666	1005	2	T:A	NotImplemented	1	7097620	1004	2	T:A	NotImplemented	46	1	1	0	260	0.45664106447716
1006	1	7099206	1006	2	A:T	NotImplemented	1	7097666	1005	2	T:A	NotImplemented	1540	1	1	0	337	0.456074638803816
1007	1	7099748	1007	2	A:G	NotImplemented	1	7099206	1006	2	A:T	NotImplemented	542	1	1	0	347	0.456452854955304
1008	1	7099902	1008	2	T:A	NotImplemented	1	7099748	1007	2	A:G	NotImplemented	154	0.26818532	1	2.19e-28	351	0.456600069876253
1009	1	7099935	1009	2	G:C	NotImplemented	1	7099902	1008	2	T:A	NotImplemented	33	0.2625318	1	2.92e-23	303	0.456645999519264
1010	1	7100263	1010	2	A:G	NotImplemented	1	7099935	1009	2	G:C	NotImplemented	328	0.045860205	1	1.43e-05	302	0.456534038824649
1011	1	7102198	1011	2	A:C	NotImplemented	1	7100263	1010	2	A:G	NotImplemented	1935	1	1	0	350	0.455925120746823
1012	1	7102674	1012	2	C:T	NotImplemented	1	7102198	1011	2	A:C	NotImplemented	476	0.34644195	1	1.22e-25	349	0.456477889826878
1013	1	7102974	1013	2	T:C	NotImplemented	1	7102674	1012	2	C:T	NotImplemented	300	0.01845602	1	0.00473	349	0.456544663194603
1014	1	7104134	1014	2	T:C	NotImplemented	1	7102974	1013	2	T:C	NotImplemented	1160	0.44811147	1	1.68e-33	350	0.456218573491248
1015	1	7104332	1015	2	G:A	NotImplemented	1	7104134	1014	2	T:C	NotImplemented	198	1	1	0	351	0.456583370526707
1016	1	7104376	1016	2	T:G	NotImplemented	1	7104332	1015	2	G:A	NotImplemented	44	1	1	0	349	0.456641823707318
1017	1	7104434	1017	2	C:T	NotImplemented	1	7104376	1016	2	T:G	NotImplemented	58	1	1	0	349	0.456636509150345
1018	1	7104539	1018	2	G:A	NotImplemented	1	7104434	1017	2	C:T	NotImplemented	105	0.046619434	1	2.2e-06	350	0.456618668347113
1019	1	7104564	1019	2	G:A	NotImplemented	1	7104539	1018	2	G:A	NotImplemented	25	0.016746962	1	0.00792	349	0.456649036522386
1020	1	7104922	1020	2	C:T	NotImplemented	1	7104564	1019	2	G:A	NotImplemented	358	0.015714768	1	0.03508	300	0.456522656131384
1021	1	7105011	1021	2	G:A	NotImplemented	1	7104922	1020	2	C:T	NotImplemented	89	0.0227674	1	0.01885	239	0.456624741652238
1022	1	7105068	1022	2	A:G	NotImplemented	1	7105011	1021	2	G:A	NotImplemented	57	0.023793245	1	0.01077	242	0.456636888757368
1023	1	7107452	1023	2	T:C	NotImplemented	1	7105068	1022	2	A:G	NotImplemented	2384	0.14122137	1	5.79e-13	300	0.455755283760935
1024	1	7107551	1024	2	T:C	NotImplemented	1	7107452	1023	2	T:C	NotImplemented	99	0.4608727	1	5.99e-33	260	0.456620945817204
1025	1	7108378	1025	2	T:C	NotImplemented	1	7107551	1024	2	T:C	NotImplemented	827	0.066867776	1	1.78e-06	256	0.456344782014477
1026	1	7109351	1026	2	G:A	NotImplemented	1	7108378	1025	2	T:C	NotImplemented	973	0.09314202	1	3.18e-10	334	0.456289438570498
1027	1	7109841	1027	2	T:C	NotImplemented	1	7109351	1026	2	G:A	NotImplemented	490	1	1	0	284	0.456472579165272
1028	1	7110581	1028	2	G:A	NotImplemented	1	7109841	1027	2	T:C	NotImplemented	740	0.27076364	1	7.2e-21	271	0.456377767160427
1029	1	7111246	1029	2	G:T	NotImplemented	1	7110581	1028	2	G:A	NotImplemented	665	0.22605588	1	2.12e-18	277	0.456406206539069
1030	1	7112699	1030	2	T:A	NotImplemented	1	7111246	1029	2	G:T	NotImplemented	1453	0.15643609	1	4.96e-12	255	0.456107584086038
1031	1	7114218	1031	2	T:A	NotImplemented	1	7112699	1030	2	T:A	NotImplemented	1519	0.12569968	0.93271655	5.44e-09	240	0.45608259066838
1032	1	7115655	1032	2	G:A	NotImplemented	1	7114218	1031	2	T:A	NotImplemented	1437	0.9850189	1	0	265	0.456113643517598
1033	1	7116526	1033	2	C:T	NotImplemented	1	7115655	1032	2	G:A	NotImplemented	871	0.9713095	0.98555034	0	277	0.456328101725339
1034	1	7116772	1034	2	G:T	NotImplemented	1	7116526	1033	2	C:T	NotImplemented	246	0.4855183	1	8.6e-28	225	0.456565154476837
1035	1	7117239	1035	2	C:G	NotImplemented	1	7116772	1034	2	G:T	NotImplemented	467	0.05818852	1	1.4e-05	245	0.456481303890251
1036	1	7118016	1036	2	G:A	NotImplemented	1	7117239	1035	2	C:G	NotImplemented	777	0.3030303	1	2.84e-17	276	0.45636373839992
1037	1	7120430	1037	2	C:T	NotImplemented	1	7118016	1036	2	G:A	NotImplemented	2414	0.030930683	1	0.000175	348	0.455743940682536
1038	1	7120549	1038	2	T:C	NotImplemented	1	7120430	1037	2	C:T	NotImplemented	119	0.031343248	1	0.000183	350	0.456613354340441
1039	1	7121253	1039	2	A:G	NotImplemented	1	7120549	1038	2	T:C	NotImplemented	704	0.09664604	1	9.99e-10	291	0.456391417610537
1040	1	7121846	1040	2	G:A	NotImplemented	1	7121253	1039	2	A:G	NotImplemented	593	0.5385946	1	9.11e-44	291	0.456433511747543
1041	1	7122672	1041	2	T:A	NotImplemented	1	7121846	1040	2	G:A	NotImplemented	826	1	1	0	343	0.456345161126428
1042	1	7122887	1042	2	C:A	NotImplemented	1	7122672	1041	2	T:A	NotImplemented	215	0.25264823	1	5.29e-26	341	0.45657691883931
1043	1	7123287	1043	2	G:C	NotImplemented	1	7122887	1042	2	C:A	NotImplemented	400	1	1	0	346	0.456506721334418
1044	1	7123319	1044	2	C:A	NotImplemented	1	7123287	1043	2	G:C	NotImplemented	32	0.47418338	0.9655036	3.51e-26	261	0.456646379142399
1045	1	7124136	1045	2	T:C	NotImplemented	1	7123319	1044	2	C:A	NotImplemented	817	0.47991824	0.9662371	9.35e-27	262	0.456348573162928
1046	1	7124430	1046	2	G:A	NotImplemented	1	7124136	1045	2	T:C	NotImplemented	294	1	1	0	350	0.456546939910997
1047	1	7124455	1047	2	C:T	NotImplemented	1	7124430	1046	2	G:A	NotImplemented	25	1	1	0	343	0.456649036522386
1048	1	7124476	1048	2	A:G	NotImplemented	1	7124455	1047	2	C:T	NotImplemented	21	1	1	0	343	0.456650555039414
1049	1	7124591	1049	2	T:G	NotImplemented	1	7124476	1048	2	A:G	NotImplemented	115	1	1	0	340	0.456614872615175
1050	1	7124683	1050	2	G:C	NotImplemented	1	7124591	1049	2	T:G	NotImplemented	92	0.35014904	1	1.57e-25	342	0.456623602894962
1051	1	7124707	1051	2	C:T	NotImplemented	1	7124683	1050	2	G:C	NotImplemented	24	0.35737106	1	7.22e-27	352	0.456649416150676
1052	1	7124812	1052	2	A:G	NotImplemented	1	7124707	1051	2	C:T	NotImplemented	105	0.550288	1	2.53e-34	290	0.456618668347113
1053	1	7124884	1053	2	A:G	NotImplemented	1	7124812	1052	2	A:G	NotImplemented	72	0.540695	1	4.63e-33	287	0.456631194719678
1054	1	7125017	1054	2	C:A	NotImplemented	1	7124884	1053	2	A:G	NotImplemented	133	1	1	0	341	0.456608040460055
1055	1	7125142	1055	2	T:A	NotImplemented	1	7125017	1054	2	C:A	NotImplemented	125	0.984375	1	0	340	0.456611076947669
1056	1	7125284	1056	2	G:A	NotImplemented	1	7125142	1055	2	T:A	NotImplemented	142	0.98481923	1	0	346	0.456604624460778
1057	1	7125316	1057	2	C:T	NotImplemented	1	7125284	1056	2	G:A	NotImplemented	32	1	1	0	350	0.456646379142399
1058	1	7125429	1058	2	C:T	NotImplemented	1	7125316	1057	2	C:T	NotImplemented	113	1	1	0	341	0.456615631756408
1059	1	7125471	1059	2	A:G	NotImplemented	1	7125429	1058	2	C:T	NotImplemented	42	1	1	0	254	0.456642582940053
1060	1	7125819	1060	2	A:T	NotImplemented	1	7125471	1059	2	A:G	NotImplemented	348	1	1	0	245	0.456526450298078
1061	1	7125855	1061	2	C:T	NotImplemented	1	7125819	1060	2	A:T	NotImplemented	36	1	1	0	314	0.456644860653727
1062	1	7125925	1062	2	A:G	NotImplemented	1	7125855	1061	2	C:T	NotImplemented	70	1	1	0	338	0.456631953916326
1063	1	7125977	1063	2	A:G	NotImplemented	1	7125925	1062	2	A:G	NotImplemented	52	1	1	0	326	0.456638786802153
1064	1	7126087	1064	2	T:C	NotImplemented	1	7125977	1063	2	A:G	NotImplemented	110	1	1	0	313	0.45661677047309
1065	1	7126119	1065	2	G:A	NotImplemented	1	7126087	1064	2	T:C	NotImplemented	32	0.072164476	1	1.51e-08	327	0.456646379142399
1066	1	7126147	1066	2	C:T	NotImplemented	1	7126119	1065	2	G:A	NotImplemented	28	0.068045504	1	1.69e-08	334	0.456647897641382
1067	1	7126300	1067	2	A:G	NotImplemented	1	7126147	1066	2	C:T	NotImplemented	153	1	1	0	345	0.45660044942142
1068	1	7126342	1068	2	C:G	NotImplemented	1	7126300	1067	2	A:G	NotImplemented	42	0.23589528	1	8.88e-24	332	0.456642582940053
1069	1	7126451	1069	2	A:G	NotImplemented	1	7126342	1068	2	C:G	NotImplemented	109	0.23015615	1	5.94e-23	327	0.456617150046606
1070	1	7126571	1070	2	T:A	NotImplemented	1	7126451	1069	2	A:G	NotImplemented	120	1	1	0	333	0.456612974773368
1071	1	7126655	1071	2	T:A	NotImplemented	1	7126571	1070	2	T:A	NotImplemented	84	0.7204477	1	3.66e-43	256	0.456626639593918
1072	1	7126695	1072	2	G:A	NotImplemented	1	7126655	1071	2	T:A	NotImplemented	40	0.7183562	1	7.64e-43	257	0.456643342175367
1073	1	7126717	1073	2	G:A	NotImplemented	1	7126695	1072	2	G:A	NotImplemented	22	1	1	0	341	0.45665017540919
1074	1	7126857	1074	2	T:C	NotImplemented	1	7126717	1073	2	G:A	NotImplemented	140	1	1	0	341	0.456605383567218
1075	1	7128947	1075	2	G:C	NotImplemented	1	7126857	1074	2	T:C	NotImplemented	2090	0.049534097	1	1.18e-06	347	0.455866476446918
1076	1	7129176	1076	2	G:A	NotImplemented	1	7128947	1075	2	G:C	NotImplemented	229	0.012179578	1	0.03439	350	0.456571605824767
1077	1	7130134	1077	2	A:T	NotImplemented	1	7129176	1076	2	G:A	NotImplemented	958	0.013320464	1	0.03461	342	0.456295123909018
1078	1	7130397	1078	2	C:G	NotImplemented	1	7130134	1077	2	A:T	NotImplemented	263	0.03448276	1	9.99e-05	336	0.456558703315055
1079	1	7130656	1079	2	T:C	NotImplemented	1	7130397	1078	2	C:G	NotImplemented	259	0.028896485	1	0.000305	340	0.456560221218728
1080	1	7131219	1080	2	T:C	NotImplemented	1	7130656	1079	2	T:C	NotImplemented	563	0.030095885	1	0.00018	348	0.45644488990232
1081	1	7157323	1081	2	C:T	NotImplemented	1	7131219	1080	2	T:C	NotImplemented	26104	0.048511524	1	1.92e-06	349	0.44696311770443
1082	1	7158106	1082	2	T:C	NotImplemented	1	7157323	1081	2	C:T	NotImplemented	783	0.35164034	1	8.38e-32	351	0.456361463548764
1083	1	7158486	1083	2	G:T	NotImplemented	1	7158106	1082	2	T:C	NotImplemented	380	0.14014752	1	3.32e-16	352	0.456514309191318
1084	1	7158549	1084	2	G:A	NotImplemented	1	7158486	1083	2	G:T	NotImplemented	63	1	1	0	352	0.456634611124893
1085	1	7160257	1085	2	G:A	NotImplemented	1	7158549	1084	2	G:A	NotImplemented	1708	0.04689009	1	1.85e-06	348	0.456011034078208
1086	1	7160288	1086	2	A:T	NotImplemented	1	7160257	1085	2	G:A	NotImplemented	31	0.011789948	1	0.05317	348	0.456646758766178
1087	1	7160353	1087	2	T:C	NotImplemented	1	7160288	1086	2	A:T	NotImplemented	65	0.013167013	1	0.03069	352	0.456633851919223
1088	1	7160547	1088	2	G:T	NotImplemented	1	7160353	1087	2	T:C	NotImplemented	194	0.041932236	1	1.03e-05	336	0.456584888597856
1089	1	7160595	1089	2	G:T	NotImplemented	1	7160547	1088	2	G:T	NotImplemented	48	0.31432748	1	1.47e-26	335	0.45664030524958
1090	1	7161051	1090	2	G:A	NotImplemented	1	7160595	1089	2	G:T	NotImplemented	456	0.45967743	1	0	350	0.456485476705186
1091	1	7161309	1091	2	C:A	NotImplemented	1	7161051	1090	2	G:A	NotImplemented	258	0.18537246	1	9.05e-19	329	0.456560600696257
1092	1	7161463	1092	2	C:T	NotImplemented	1	7161309	1091	2	C:A	NotImplemented	154	0.05380191	1	8.39e-07	329	0.456600069876253
1093	1	7161705	1093	2	A:G	NotImplemented	1	7161463	1092	2	C:T	NotImplemented	242	0.03474643	1	5.79e-05	349	0.456566672424309
1094	1	7162088	1094	2	G:T	NotImplemented	1	7161705	1093	2	A:G	NotImplemented	383	0.32095554	1	9.97e-27	348	0.456513170996364
1095	1	7162140	1095	2	G:A	NotImplemented	1	7162088	1094	2	G:T	NotImplemented	52	1	1	0	350	0.456638786802153
1096	1	7162400	1096	2	G:A	NotImplemented	1	7162140	1095	2	G:A	NotImplemented	260	0.35983947	1	3.84e-37	352	0.456559841741844
1097	1	7162449	1097	2	G:T	NotImplemented	1	7162400	1096	2	G:A	NotImplemented	49	0.352834	1	6.09e-36	347	0.456639925636756
1098	1	7176403	1098	2	G:A	NotImplemented	1	7162449	1097	2	G:T	NotImplemented	13954	0.352834	1	6.09e-36	347	0.451422985465393
1099	1	7176932	1099	2	C:T	NotImplemented	1	7176403	1098	2	G:A	NotImplemented	529	0.16820765	1	6.09e-18	342	0.456457785844628
1100	1	7177022	1100	2	A:G	NotImplemented	1	7176932	1099	2	C:T	NotImplemented	90	0.1696947	1	5.5e-18	341	0.456624362065835
1101	1	7177628	1101	2	G:A	NotImplemented	1	7177022	1100	2	A:G	NotImplemented	606	0.15382347	1	1.85e-16	340	0.456428581393678
1102	1	7177869	1102	2	G:C	NotImplemented	1	7177628	1101	2	G:A	NotImplemented	241	0.104781955	1	4.44e-09	242	0.456567051912787
1103	1	7179380	1103	2	A:G	NotImplemented	1	7177869	1102	2	G:C	NotImplemented	1511	0.10582909	1	7.26e-09	237	0.456085620024593
1104	1	7179443	1104	2	G:A	NotImplemented	1	7179380	1103	2	A:G	NotImplemented	63	0.013738666	1	0.03117	321	0.456634611124893
1105	1	7179467	1105	2	C:T	NotImplemented	1	7179443	1104	2	G:A	NotImplemented	24	0.088904135	1	2.96e-07	263	0.456649416150676
1106	1	7179917	1106	2	G:A	NotImplemented	1	7179467	1105	2	C:T	NotImplemented	450	0.18129385	1	2.84e-14	261	0.456487752818891
1107	1	7179947	1107	2	G:A	NotImplemented	1	7179917	1106	2	G:A	NotImplemented	30	0.95620555	1	1.04e-33	277	0.456647138390601
1108	1	7180419	1108	2	G:A	NotImplemented	1	7179947	1107	2	G:A	NotImplemented	472	0.079214804	0.9194074	6.36e-07	272	0.45647940718194
1109	1	7228348	1109	2	T:C	NotImplemented	1	7180419	1108	2	G:A	NotImplemented	47929	0.32040372	1	1.14e-25	274	0.439173837284622
1110	1	7228483	1110	2	G:T	NotImplemented	1	7228348	1109	2	T:C	NotImplemented	135	1	1	0	297	0.456607281344594
1111	1	7229041	1111	2	T:C	NotImplemented	1	7228483	1110	2	G:T	NotImplemented	558	0.23627076	1	1.04e-21	299	0.456446786317763
1112	1	7230435	1112	2	C:T	NotImplemented	1	7229041	1111	2	T:C	NotImplemented	1394	0.23817775	1	6.01e-22	299	0.456129929054509
1113	1	7231591	1113	2	A:G	NotImplemented	1	7230435	1112	2	C:T	NotImplemented	1156	0.28803718	0.9721794	1.51e-25	325	0.456220089086587
1114	1	7231793	1114	2	G:A	NotImplemented	1	7231591	1113	2	A:G	NotImplemented	202	0.24870282	1	3.53e-18	277	0.456581852465865
1115	1	7232260	1115	2	G:A	NotImplemented	1	7231793	1114	2	G:A	NotImplemented	467	0.86290854	0.9699272	1.55e-41	285	0.456481303890251
1116	1	7232957	1116	2	A:G	NotImplemented	1	7232260	1115	2	G:A	NotImplemented	697	0.2099359	1	2e-14	340	0.456394071961549
1117	1	7233444	1117	2	A:C	NotImplemented	1	7232957	1116	2	A:G	NotImplemented	487	0.013215276	1	0.03123	342	0.456473717153566
1118	1	7234255	1118	2	C:T	NotImplemented	1	7233444	1117	2	A:C	NotImplemented	811	0.57308215	1	2.3e-41	326	0.456350847882871
1119	1	7236833	1119	2	A:T	NotImplemented	1	7234255	1118	2	C:T	NotImplemented	2578	0.047617525	0.41348314	0.000749	261	0.45568194204279
1120	1	7246956	1120	2	A:G	NotImplemented	1	7236833	1119	2	A:T	NotImplemented	10123	0.18182893	1	2.52e-13	266	0.452848131647674
1121	1	7247315	1121	2	T:C	NotImplemented	1	7246956	1120	2	A:G	NotImplemented	359	1	1	0	328	0.456522276718256
1122	1	7247935	1122	2	C:A	NotImplemented	1	7247315	1121	2	T:C	NotImplemented	620	0.13953939	0.8765432	2.37e-09	250	0.456423271903448
1123	1	7248068	1123	2	A:C	NotImplemented	1	7247935	1122	2	C:A	NotImplemented	133	0.038960427	1	0.000568	250	0.456608040460055
1124	1	7250313	1124	2	A:G	NotImplemented	1	7248068	1123	2	A:C	NotImplemented	2245	0.06936973	1	5.87e-09	346	0.455807847549131
1125	1	7250676	1125	2	G:A	NotImplemented	1	7250313	1124	2	A:G	NotImplemented	363	0.06248613	1	1.21e-07	325	0.456520759072185
1126	1	7250886	1126	2	A:T	NotImplemented	1	7250676	1125	2	G:A	NotImplemented	210	0.28477257	1	3.02e-25	310	0.456578816375102
1127	1	7251285	1127	2	T:G	NotImplemented	1	7250886	1126	2	A:T	NotImplemented	399	0.23703703	1	5.86e-23	334	0.456507100721147
1128	1	7252367	1128	2	T:C	NotImplemented	1	7251285	1127	2	T:G	NotImplemented	1082	0.26954094	1	1.26e-24	314	0.456248129455058
1129	1	7253306	1129	2	A:T	NotImplemented	1	7252367	1128	2	T:C	NotImplemented	939	0.35014436	1	1.01e-29	298	0.456302325545481
1130	1	7253402	1130	2	C:A	NotImplemented	1	7253306	1129	2	A:T	NotImplemented	96	0.7813936	1	0	330	0.456622084560948
1131	1	7253736	1131	2	G:A	NotImplemented	1	7253402	1130	2	C:A	NotImplemented	334	0.13745892	1	4.04e-11	350	0.456531762239631
1132	1	7267770	1132	2	C:T	NotImplemented	1	7253736	1131	2	G:A	NotImplemented	14034	0.008702859	1	0.13963	299	0.451393322796341
1133	1	7267854	1133	2	T:C	NotImplemented	1	7267770	1132	2	C:T	NotImplemented	84	0.22066034	1	1.22e-18	298	0.456626639593918
1134	1	7268016	1134	2	T:G	NotImplemented	1	7267854	1133	2	T:C	NotImplemented	162	1	1	0	346	0.456597033538112
1135	1	7268466	1135	2	G:A	NotImplemented	1	7268016	1134	2	T:G	NotImplemented	450	0.103133865	1	2.9e-11	347	0.456487752818891
1136	1	7268945	1136	2	C:T	NotImplemented	1	7268466	1135	2	G:A	NotImplemented	479	0.025956057	1	0.00092	352	0.456476751817341
1137	1	7269230	1137	2	G:A	NotImplemented	1	7268945	1136	2	C:T	NotImplemented	285	0.036511723	1	0.000146	313	0.456550355029059
1138	1	7269310	1138	2	G:A	NotImplemented	1	7269230	1137	2	G:A	NotImplemented	80	0.6148983	1	3.19e-34	311	0.456628157958861
1139	1	7269507	1139	2	T:C	NotImplemented	1	7269310	1138	2	G:A	NotImplemented	197	1	1	0	346	0.456583750043528
1140	1	7269770	1140	2	C:T	NotImplemented	1	7269507	1139	2	T:C	NotImplemented	263	0.3354792	1	6.93e-33	349	0.456558703315055
1141	1	7269797	1141	2	T:C	NotImplemented	1	7269770	1140	2	C:T	NotImplemented	27	0.9664229	1	0	352	0.456648277267739
1142	1	7269917	1142	2	A:G	NotImplemented	1	7269797	1141	2	T:C	NotImplemented	120	0.32307693	1	3.53e-32	351	0.456612974773368
1143	1	7269984	1143	2	A:G	NotImplemented	1	7269917	1142	2	A:G	NotImplemented	67	0.071288764	1	3.07e-09	350	0.456633092716131
1144	1	7270463	1144	2	A:G	NotImplemented	1	7269984	1143	2	A:G	NotImplemented	479	0.16598178	0.82361114	4.03e-11	254	0.456476751817341
1145	1	7270977	1145	2	A:T	NotImplemented	1	7270463	1144	2	A:G	NotImplemented	514	0.92476636	0.96164775	0	216	0.456463475467476
1146	1	7271790	1146	2	A:G	NotImplemented	1	7270977	1145	2	A:T	NotImplemented	813	0.5258064	1	1.17e-40	287	0.456350089640317
1147	1	7272255	1147	2	C:T	NotImplemented	1	7271790	1146	2	A:G	NotImplemented	465	0.09484155	1	1.21e-11	344	0.456482062578082
1148	1	7272628	1148	2	T:A	NotImplemented	1	7272255	1147	2	C:T	NotImplemented	373	0.09484155	1	1.21e-11	344	0.456516965002079
1149	1	7273384	1149	2	A:G	NotImplemented	1	7272628	1148	2	T:A	NotImplemented	756	0.31847543	1	4.95e-31	342	0.456371700561328
1150	1	7273624	1150	2	C:A	NotImplemented	1	7273384	1149	2	A:G	NotImplemented	240	0.3112648	1	2.02e-28	323	0.456567431401909
1151	1	7273857	1151	2	A:T	NotImplemented	1	7273624	1150	2	C:A	NotImplemented	233	0.089302324	1	1.44e-10	330	0.456570087843801
1152	1	7274167	1152	2	G:T	NotImplemented	1	7273857	1151	2	A:T	NotImplemented	310	1	1	0	341	0.456540868718803
1153	1	7274330	1153	2	C:G	NotImplemented	1	7274167	1152	2	G:T	NotImplemented	163	0.9592593	1	0	319	0.456596653998743
1154	1	7274346	1154	2	A:G	NotImplemented	1	7274330	1153	2	C:G	NotImplemented	16	1	1	0	319	0.4566524532002
1155	1	7274895	1155	2	C:T	NotImplemented	1	7274346	1154	2	A:G	NotImplemented	549	0.050179116	1	1.61e-06	333	0.456450199906106
1156	1	7275048	1156	2	G:T	NotImplemented	1	7274895	1155	2	C:T	NotImplemented	153	0.75425553	0.9621212	1.27e-32	300	0.45660044942142
1157	1	7275350	1157	2	A:T	NotImplemented	1	7275048	1156	2	G:T	NotImplemented	302	0.74320734	0.96416825	7.39e-34	305	0.456543904294291
1158	1	7286280	1158	2	T:A	NotImplemented	1	7275350	1157	2	A:T	NotImplemented	10930	0.2287739	1	2.47e-22	336	0.452547161205587
1159	1	7287901	1159	2	A:G	NotImplemented	1	7286280	1158	2	T:A	NotImplemented	1621	0.98829204	1	0	340	0.456043969978122
1160	1	7287994	1160	2	G:A	NotImplemented	1	7287901	1159	2	A:G	NotImplemented	93	0.43119848	1	2.16e-42	351	0.456623223310492
1161	1	7288562	1161	2	C:T	NotImplemented	1	7287994	1160	2	G:A	NotImplemented	568	0.16323976	1	2.65e-13	351	0.456442993502968
1162	1	7289097	1162	2	C:G	NotImplemented	1	7288562	1161	2	C:T	NotImplemented	535	0.046517774	1	6.31e-06	351	0.456455510036039
1163	1	7289369	1163	2	A:G	NotImplemented	1	7289097	1162	2	C:G	NotImplemented	272	0.6483978	1	0	344	0.45655528806947
1164	1	7289656	1164	2	T:C	NotImplemented	1	7289369	1163	2	A:G	NotImplemented	287	1	1	0	341	0.456549596109426
1165	1	7290302	1165	2	C:T	NotImplemented	1	7289656	1164	2	T:C	NotImplemented	646	0.066022605	1	2.65e-07	343	0.456413411756207
1166	1	7290643	1166	2	C:T	NotImplemented	1	7290302	1165	2	C:T	NotImplemented	341	0.06585348	1	2.82e-07	342	0.456529106253078
1167	1	7290985	1167	2	A:G	NotImplemented	1	7290643	1166	2	C:T	NotImplemented	342	1	1	0	331	0.456528726829003
1168	1	7291438	1168	2	A:G	NotImplemented	1	7290985	1167	2	A:G	NotImplemented	453	1	1	0	333	0.456486614759141
1169	1	7292592	1169	2	T:C	NotImplemented	1	7291438	1168	2	A:G	NotImplemented	1154	1	1	0	347	0.456220846888112
1170	1	7292959	1170	2	C:T	NotImplemented	1	7292592	1169	2	T:C	NotImplemented	367	0.06696595	1	2.2e-07	344	0.456519241436415
1171	1	7293512	1171	2	C:T	NotImplemented	1	7292959	1170	2	C:T	NotImplemented	553	1	1	6.25e-33	348	0.456448682749295
1172	1	7293613	1172	2	G:A	NotImplemented	1	7293512	1171	2	C:T	NotImplemented	101	0.07101865	1	5.98e-08	350	0.45662018665793
1173	1	7303818	1173	2	C:T	NotImplemented	1	7293613	1172	2	G:A	NotImplemented	10205	0.06936156	1	1.28e-07	342	0.452817531111389
1174	1	7303938	1174	2	G:A	NotImplemented	1	7303818	1173	2	C:T	NotImplemented	120	0.0754717	1	4.57e-08	343	0.456612974773368
1175	1	7303965	1175	2	A:G	NotImplemented	1	7303938	1174	2	G:A	NotImplemented	27	0.23573059	1	1.47e-23	351	0.456648277267739
1176	1	7304981	1176	2	G:A	NotImplemented	1	7303965	1175	2	A:G	NotImplemented	1016	0.025453527	0.757764	0.00583	273	0.456273141401769
1177	1	7305740	1177	2	C:G	NotImplemented	1	7304981	1176	2	G:A	NotImplemented	759	0.9103578	0.9688658	8.71e-41	252	0.45637056309233
1178	1	7306061	1178	2	A:G	NotImplemented	1	7305740	1177	2	C:G	NotImplemented	321	1	1	0	319	0.456536694869804
1179	1	7306169	1179	2	C:T	NotImplemented	1	7306061	1178	2	A:G	NotImplemented	108	1	1	0	348	0.456617529620766
1180	1	7306602	1180	2	G:A	NotImplemented	1	7306169	1179	2	C:T	NotImplemented	433	0.049148936	1	2.47e-06	327	0.456494201933581
1181	1	7306652	1181	2	A:T	NotImplemented	1	7306602	1180	2	G:A	NotImplemented	50	0.2083743	1	9.14e-19	322	0.456639546024577
1182	1	7306673	1182	2	G:A	NotImplemented	1	7306652	1181	2	A:T	NotImplemented	21	0.7201281	1	0	284	0.456650555039414
1183	1	7309679	1183	2	A:G	NotImplemented	1	7306673	1182	2	G:A	NotImplemented	3006	0.720398	1	0	281	0.455520221813595
1184	1	7310440	1184	2	T:C	NotImplemented	1	7309679	1183	2	A:G	NotImplemented	761	1	1	0	325	0.456369804782881
1185	1	7310780	1185	2	T:C	NotImplemented	1	7310440	1184	2	T:C	NotImplemented	340	0.22435835	1	6.67e-21	329	0.456529485677796
1186	1	7330382	1186	2	T:C	NotImplemented	1	7310780	1185	2	T:C	NotImplemented	19602	1	1	0	325	0.44933853581977
1187	1	7330755	1187	2	T:G	NotImplemented	1	7330382	1186	2	T:C	NotImplemented	373	0.3135619	1	1.35e-27	328	0.456516965002079
1188	1	7331200	1188	2	C:T	NotImplemented	1	7330755	1187	2	T:G	NotImplemented	445	0.07789973	1	2.26e-08	352	0.456489649598015
1189	1	7331411	1189	2	A:G	NotImplemented	1	7331200	1188	2	C:T	NotImplemented	211	0.011355051	1	0.05062	342	0.456578436866655
1190	1	7331683	1190	2	G:A	NotImplemented	1	7331411	1189	2	A:G	NotImplemented	272	1	1	0	325	0.45655528806947
1191	1	7331746	1191	2	T:C	NotImplemented	1	7331683	1190	2	G:A	NotImplemented	63	0.049737424	1	3.04e-06	329	0.456634611124893
1192	1	7331852	1192	2	T:C	NotImplemented	1	7331746	1191	2	T:C	NotImplemented	106	0.049471743	1	2.87e-06	327	0.45661828877102
1193	1	7332115	1193	2	C:T	NotImplemented	1	7331852	1192	2	T:C	NotImplemented	263	0.007374293	0.5547826	0.26825	256	0.456558703315055
1194	1	7333811	1194	2	G:T	NotImplemented	1	7332115	1193	2	C:T	NotImplemented	1696	0.019069977	0.4985646	0.0579	262	0.45601557667216
1195	1	7334172	1195	2	C:T	NotImplemented	1	7333811	1194	2	G:T	NotImplemented	361	0.017586777	1	0.01079	351	0.456521517893932
1196	1	7334263	1196	2	G:A	NotImplemented	1	7334172	1195	2	C:T	NotImplemented	91	0.04843799	1	4.74e-06	325	0.456623982480076
1197	1	7334307	1197	2	T:G	NotImplemented	1	7334263	1196	2	G:A	NotImplemented	44	0.010569924	1	0.0879	324	0.456641823707318
1198	1	7334402	1198	2	G:A	NotImplemented	1	7334307	1197	2	T:G	NotImplemented	95	1	1	9.73e-32	349	0.456622464143485
1199	1	7334495	1199	2	A:G	NotImplemented	1	7334402	1198	2	G:A	NotImplemented	93	1	1	9.2e-32	350	0.456623223310492
1200	1	7334953	1200	2	T:C	NotImplemented	1	7334495	1199	2	A:G	NotImplemented	458	0.000171	0.14136125	1	328	0.456484718005767
1201	1	7334991	1201	2	G:A	NotImplemented	1	7334953	1200	2	T:C	NotImplemented	38	0.000188	0.14659686	1	326	0.456644101413258
1202	1	7335070	1202	2	C:A	NotImplemented	1	7334991	1201	2	G:A	NotImplemented	79	0.016933987	1	0.0105	349	0.456628537551708
1203	1	7335325	1203	2	T:G	NotImplemented	1	7335070	1202	2	C:A	NotImplemented	255	0.33761406	1	5.22e-32	343	0.456561739132706
1204	1	7335348	1204	2	T:G	NotImplemented	1	7335325	1203	2	T:G	NotImplemented	23	0.36639118	1	1.11e-28	299	0.456649795779611
1205	1	7335641	1205	2	T:C	NotImplemented	1	7335348	1204	2	T:G	NotImplemented	293	0.00319067	1	1	302	0.456547319365983
1206	1	7335760	1206	2	T:C	NotImplemented	1	7335641	1205	2	T:C	NotImplemented	119	0.012274743	1	0.03225	347	0.456613354340441
1207	1	7335849	1207	2	A:T	NotImplemented	1	7335760	1206	2	T:C	NotImplemented	89	0.012844036	1	0.03192	348	0.456624741652238
1208	1	7336237	1208	2	G:C	NotImplemented	1	7335849	1207	2	A:T	NotImplemented	388	0.000188	0.14659686	1	326	0.456511274017652
1209	1	7336438	1209	2	C:T	NotImplemented	1	7336237	1208	2	G:C	NotImplemented	201	0.29356304	0.9701848	2.43e-24	313	0.456582231980109
1210	1	7337618	1210	2	T:A	NotImplemented	1	7336438	1209	2	C:T	NotImplemented	1180	0.06217352	1	7.22e-08	332	0.456210995668777
1211	1	7337704	1211	2	G:T	NotImplemented	1	7337618	1210	2	T:A	NotImplemented	86	0.052450135	1	8.45e-07	333	0.456625880415313
1212	1	7337803	1212	2	G:C	NotImplemented	1	7337704	1211	2	G:T	NotImplemented	99	0.97781074	1	0	299	0.456620945817204
1213	1	7338097	1213	2	A:G	NotImplemented	1	7337803	1212	2	G:C	NotImplemented	294	0.2726945	1	2.94e-21	262	0.456546939910997
1214	1	7338560	1214	2	C:T	NotImplemented	1	7338097	1213	2	A:G	NotImplemented	463	0.33923042	1	5.02e-24	249	0.456482821268487
1215	1	7338910	1215	2	A:G	NotImplemented	1	7338560	1214	2	C:T	NotImplemented	350	0.979235	1	0	285	0.456525691459587
1216	1	7338996	1216	2	G:A	NotImplemented	1	7338910	1215	2	A:G	NotImplemented	86	0.71482795	1	0	322	0.456625880415313
1217	1	7339170	1217	2	C:T	NotImplemented	1	7338996	1216	2	G:A	NotImplemented	174	0.640063	1	2.59e-33	269	0.456592479108209
1218	1	7339193	1218	2	T:C	NotImplemented	1	7339170	1217	2	C:T	NotImplemented	23	0.33715695	1	3.43e-14	229	0.456649795779611
1219	1	7339695	1219	2	A:G	NotImplemented	1	7339193	1218	2	T:C	NotImplemented	502	0.97163033	1	1.4e-45	233	0.456468027270028
1220	1	7340335	1220	2	C:T	NotImplemented	1	7339695	1219	2	A:G	NotImplemented	640	0.01965602	1	0.07663	266	0.456415687136193
1221	1	7341013	1221	2	A:G	NotImplemented	1	7340335	1220	2	C:T	NotImplemented	678	1	1	6.62e-34	340	0.456401276787492
1222	1	7341978	1222	2	A:G	NotImplemented	1	7341013	1221	2	A:G	NotImplemented	965	1	1	4.54e-34	346	0.45629247073304
1223	1	7342139	1223	2	A:G	NotImplemented	1	7341978	1222	2	A:G	NotImplemented	161	1	1	2.15e-33	322	0.456597413078125
1224	1	7342412	1224	2	A:G	NotImplemented	1	7342139	1223	2	A:G	NotImplemented	273	0.09300963	1	5.79e-09	328	0.456554908600958
1225	1	7343309	1225	2	C:T	NotImplemented	1	7342412	1224	2	A:G	NotImplemented	897	0.0684921	1	1.96e-07	347	0.456318245776063
1226	1	7343698	1226	2	G:A	NotImplemented	1	7343309	1225	2	C:T	NotImplemented	389	1	1	1.09e-31	347	0.456510894623841
1227	1	7344290	1227	2	C:T	NotImplemented	1	7343698	1226	2	G:A	NotImplemented	592	0.012023252	1	0.05347	345	0.456433891010037
1228	1	7345834	1228	2	C:A	NotImplemented	1	7344290	1227	2	C:T	NotImplemented	1544	0.26698434	1	1.98e-20	286	0.456073124195047
1229	1	7346178	1229	2	G:A	NotImplemented	1	7345834	1228	2	C:A	NotImplemented	344	0.24927536	1	3e-19	287	0.456527967982785
1230	1	7346266	1230	2	G:A	NotImplemented	1	7346178	1229	2	G:A	NotImplemented	88	1	1	0	340	0.456625121239285
1231	1	7346405	1231	2	A:G	NotImplemented	1	7346266	1230	2	G:A	NotImplemented	139	0.23543814	1	2.44e-23	349	0.456605763121405
1232	1	7346422	1232	2	T:C	NotImplemented	1	7346405	1231	2	A:G	NotImplemented	17	1	1	0	345	0.456652073566754
1233	1	7346446	1233	2	T:G	NotImplemented	1	7346422	1232	2	T:C	NotImplemented	24	1	1	0	323	0.456649416150676
1234	1	7346480	1234	2	G:T	NotImplemented	1	7346446	1233	2	T:G	NotImplemented	34	1	1	0	328	0.456645619896774
1235	1	7348298	1235	2	C:T	NotImplemented	1	7346480	1234	2	G:T	NotImplemented	1818	0.9438979	1	0	349	0.455969397939172
1236	1	7348780	1236	2	T:G	NotImplemented	1	7348298	1235	2	C:T	NotImplemented	482	0.46462962	1	4.13e-43	343	0.456475613813598
1237	1	7349397	1237	2	G:A	NotImplemented	1	7348780	1236	2	T:G	NotImplemented	617	0.07305634	1	3.95e-09	341	0.456424409640737
1238	1	7349643	1238	2	A:T	NotImplemented	1	7349397	1237	2	G:A	NotImplemented	246	0.25213677	1	1.1e-24	350	0.456565154476837
1239	1	7350055	1239	2	C:T	NotImplemented	1	7349643	1238	2	A:T	NotImplemented	412	0.25477707	1	4.93e-25	351	0.4565021687439
1240	1	7351578	1240	2	C:T	NotImplemented	1	7350055	1239	2	C:T	NotImplemented	1523	0.0402495	1	1.1e-05	350	0.456081076005683
1241	1	7351636	1241	2	T:C	NotImplemented	1	7351578	1240	2	C:T	NotImplemented	58	0.04052709	1	1.09e-05	349	0.456636509150345
1242	1	7351698	1242	2	A:C	NotImplemented	1	7351636	1241	2	T:C	NotImplemented	62	0.07654531	1	1.13e-09	347	0.456634990728695
1243	1	7352648	1243	2	A:G	NotImplemented	1	7351698	1242	2	A:C	NotImplemented	950	0.07653165	1	1.11e-09	349	0.456298156148713
1244	1	7352717	1244	2	A:G	NotImplemented	1	7352648	1243	2	A:G	NotImplemented	69	0.25477707	1	4.93e-25	351	0.456632333515617
1245	1	7353129	1245	2	C:A	NotImplemented	1	7352717	1244	2	A:G	NotImplemented	412	0.98793256	1	0	332	0.4565021687439
1246	1	7353620	1246	2	G:T	NotImplemented	1	7353129	1245	2	C:A	NotImplemented	491	1	1	0	329	0.456472199837128
1247	1	7353994	1247	2	T:G	NotImplemented	1	7353620	1246	2	G:T	NotImplemented	374	0.9873649	1	0	318	0.45651658559861
1248	1	7354765	1248	2	A:C	NotImplemented	1	7353994	1247	2	T:G	NotImplemented	771	0.9869139	1	0	307	0.456366013274233
1249	1	7354797	1249	2	G:A	NotImplemented	1	7354765	1248	2	A:C	NotImplemented	32	0.2551724	1	1.94e-23	330	0.456646379142399
1250	1	7354869	1250	2	G:T	NotImplemented	1	7354797	1249	2	G:A	NotImplemented	72	0.24946237	1	2.47e-24	349	0.456631194719678
1251	1	7355027	1251	2	A:C	NotImplemented	1	7354869	1250	2	G:T	NotImplemented	158	0.98846817	1	0	349	0.456598551702029
1252	1	7355142	1252	2	G:C	NotImplemented	1	7355027	1251	2	A:C	NotImplemented	115	1	1	0	349	0.456614872615175
1253	1	7355326	1253	2	T:C	NotImplemented	1	7355142	1252	2	G:C	NotImplemented	184	0.98810524	1	0	339	0.456588683820822
1254	1	7365190	1254	2	C:T	NotImplemented	1	7355326	1253	2	T:C	NotImplemented	9864	0.25233003	1	8.26e-24	339	0.452944812303478
1255	1	7365280	1255	2	C:T	NotImplemented	1	7365190	1254	2	C:T	NotImplemented	90	0.24657534	1	1.7e-24	352	0.456624362065835
1256	1	7365463	1256	2	G:A	NotImplemented	1	7365280	1255	2	C:T	NotImplemented	183	0.38408285	1	4.04e-35	333	0.456589063346661
1257	1	7365821	1257	2	T:C	NotImplemented	1	7365463	1256	2	G:A	NotImplemented	358	0.59354836	1	8.41e-45	294	0.456522656131384
1258	1	7365930	1258	2	C:T	NotImplemented	1	7365821	1257	2	T:C	NotImplemented	109	0.75021064	1	0	279	0.456617150046606
1259	1	7366342	1259	2	A:G	NotImplemented	1	7365930	1258	2	C:T	NotImplemented	412	0.4209987	0.97438425	5.65e-32	312	0.4565021687439
1260	1	7366532	1260	2	A:C	NotImplemented	1	7366342	1259	2	A:G	NotImplemented	190	0.98367137	1	0	347	0.456586406679312
1261	1	7366608	1261	2	T:C	NotImplemented	1	7366532	1260	2	A:C	NotImplemented	76	0.89899534	0.9732169	0	276	0.456629676334115
1262	1	7366924	1262	2	A:T	NotImplemented	1	7366608	1261	2	T:C	NotImplemented	316	0.8928154	0.9714715	1.81e-43	266	0.456538592064234
1263	1	7366944	1263	2	T:A	NotImplemented	1	7366924	1262	2	A:T	NotImplemented	20	1	1	0	332	0.456650934670282
1264	1	7367178	1264	2	A:G	NotImplemented	1	7366944	1263	2	T:A	NotImplemented	234	1	1	0	314	0.45656970835017
1265	1	7367238	1265	2	T:C	NotImplemented	1	7367178	1264	2	A:G	NotImplemented	60	0.30692706	1	2.22e-23	285	0.456635749938231
1266	1	7367469	1266	2	T:A	NotImplemented	1	7367238	1265	2	T:C	NotImplemented	231	0.31881532	1	6.07e-26	306	0.456570846832996
1267	1	7367998	1267	2	A:G	NotImplemented	1	7367469	1266	2	T:A	NotImplemented	529	0.9273066	1	0	273	0.456457785844628
1268	1	7368081	1268	2	G:T	NotImplemented	1	7367998	1267	2	A:G	NotImplemented	83	0.9310945	1	0	277	0.456627019184187
1269	1	7368233	1269	2	A:C	NotImplemented	1	7368081	1268	2	G:T	NotImplemented	152	1	1	0	343	0.456600828967231
1270	1	7368274	1270	2	A:C	NotImplemented	1	7368233	1269	2	A:C	NotImplemented	41	1	1	0	286	0.456642962557388
1271	1	7368311	1271	2	C:T	NotImplemented	1	7368274	1270	2	A:C	NotImplemented	37	1	1	0	288	0.45664448103317
1272	1	7368329	1272	2	T:A	NotImplemented	1	7368311	1271	2	C:T	NotImplemented	18	1	1	0	352	0.456651693933952
1273	1	7368346	1273	2	A:C	NotImplemented	1	7368329	1272	2	T:A	NotImplemented	17	0.85272944	1	0	301	0.456652073566754
1274	1	7368452	1274	2	T:C	NotImplemented	1	7368346	1273	2	A:C	NotImplemented	106	0.36304072	1	1.37e-27	295	0.45661828877102
1275	1	7368513	1275	2	C:T	NotImplemented	1	7368452	1274	2	T:C	NotImplemented	61	0.36374652	1	3.32e-34	343	0.456635370333141
1276	1	7368565	1276	2	C:A	NotImplemented	1	7368513	1275	2	C:T	NotImplemented	52	0.9839132	1	0	344	0.456638786802153
1277	1	7368756	1277	2	T:G	NotImplemented	1	7368565	1276	2	C:A	NotImplemented	191	0.37492466	1	4.42e-35	341	0.456586027157981
1278	1	7369172	1278	2	G:T	NotImplemented	1	7368756	1277	2	T:G	NotImplemented	416	0.3609118	1	1.62e-34	347	0.45650065123433
1279	1	7369228	1279	2	G:C	NotImplemented	1	7369172	1278	2	G:T	NotImplemented	56	1	1	0	339	0.456637268365036
1280	1	7369246	1280	2	G:C	NotImplemented	1	7369228	1279	2	G:C	NotImplemented	18	0.08625943	1	5.69e-06	267	0.456651693933952
1281	1	7369429	1281	2	G:A	NotImplemented	1	7369246	1280	2	G:C	NotImplemented	183	0.085423484	1	5.34e-06	272	0.456589063346661
1282	1	7370991	1282	2	A:G	NotImplemented	1	7369429	1281	2	G:A	NotImplemented	1562	1	1	0	347	0.456066308582694
1283	1	7371125	1283	2	C:T	NotImplemented	1	7370991	1282	2	A:G	NotImplemented	134	1	1	0	351	0.456607660902002
1284	1	7371764	1284	2	C:G	NotImplemented	1	7371125	1283	2	C:T	NotImplemented	639	1	1	0	351	0.456416066368443
1285	1	7371869	1285	2	T:G	NotImplemented	1	7371764	1284	2	C:G	NotImplemented	105	0.0914316	1	1.83e-06	274	0.456618668347113
1286	1	7386926	1286	2	G:A	NotImplemented	1	7371869	1285	2	T:G	NotImplemented	15057	0.028390689	1	0.02345	263	0.451014362037985
1287	1	7388909	1287	2	G:A	NotImplemented	1	7386926	1286	2	G:A	NotImplemented	1983	1	1	0	301	0.45590695828469
1288	1	7391747	1288	2	C:G	NotImplemented	1	7388909	1287	2	G:A	NotImplemented	2838	1	1	0	313	0.45558368680629
1289	1	7391926	1289	2	G:A	NotImplemented	1	7391747	1288	2	C:G	NotImplemented	179	1	1	0	291	0.456590581456462
1290	1	7392085	1290	2	C:T	NotImplemented	1	7391926	1289	2	G:A	NotImplemented	159	0.018324608	1	0.05016	225	0.456598172160083
1291	1	7392773	1291	2	G:C	NotImplemented	1	7392085	1290	2	C:T	NotImplemented	688	0.009671003	1	0.21131	238	0.456397484744885
1292	1	7393423	1292	2	A:G	NotImplemented	1	7392773	1291	2	G:C	NotImplemented	650	0.9574117	1	6.87e-34	258	0.456411894849085
1293	1	7393441	1293	2	T:G	NotImplemented	1	7393423	1292	2	A:G	NotImplemented	18	0.5059605	1	4.77e-37	281	0.456651693933952
1294	1	7393993	1294	2	G:A	NotImplemented	1	7393441	1293	2	T:G	NotImplemented	552	0.45280954	1	4.58e-35	290	0.456449062037532
1295	1	7394087	1295	2	A:C	NotImplemented	1	7393993	1294	2	G:A	NotImplemented	94	0.8667389	1	0	246	0.456622843726666
1296	1	7394143	1296	2	T:A	NotImplemented	1	7394087	1295	2	A:C	NotImplemented	56	0.05402668	1	3.14e-05	257	0.456637268365036
1297	1	7403768	1297	2	C:T	NotImplemented	1	7394143	1296	2	T:A	NotImplemented	9625	0.019582575	1	0.00724	322	0.453034064676599
1298	1	7403960	1298	2	G:A	NotImplemented	1	7403768	1297	2	C:T	NotImplemented	192	0.22396283	1	5.56e-21	334	0.456585647637295
1299	1	7405843	1299	2	C:G	NotImplemented	1	7403960	1298	2	G:A	NotImplemented	1883	1	1	0	347	0.455944798414957
1300	1	7405969	1300	2	G:A	NotImplemented	1	7405843	1299	2	C:G	NotImplemented	126	0.36102846	1	1.54e-33	335	0.456610697384462
1301	1	7406108	1301	2	T:A	NotImplemented	1	7405969	1300	2	G:A	NotImplemented	139	0.060063843	1	1.22e-07	334	0.456605763121405
1302	1	7407390	1302	2	G:A	NotImplemented	1	7406108	1301	2	T:A	NotImplemented	1282	0.053724054	1	2.79e-07	350	0.456172352772005
1303	1	7408351	1303	2	T:C	NotImplemented	1	7407390	1302	2	G:A	NotImplemented	961	0.29575953	1	2.48e-26	328	0.456293986829741
1304	1	7409412	1304	2	G:A	NotImplemented	1	7408351	1303	2	T:C	NotImplemented	1061	1	1	0	301	0.456256087498023
1305	1	7409650	1305	2	T:A	NotImplemented	1	7409412	1304	2	G:A	NotImplemented	238	0.24686073	1	2.39e-22	319	0.456568190382086
1306	1	7410048	1306	2	G:C	NotImplemented	1	7409650	1305	2	T:A	NotImplemented	398	1	1	0	347	0.456507480108519
1307	1	7410069	1307	2	G:A	NotImplemented	1	7410048	1306	2	G:C	NotImplemented	21	1	1	0	351	0.456650555039414
1308	1	7411375	1308	2	G:A	NotImplemented	1	7410069	1307	2	G:A	NotImplemented	1306	0.22928765	1	1.57e-19	289	0.456163261297093
1309	1	7411395	1309	2	C:T	NotImplemented	1	7411375	1308	2	G:A	NotImplemented	20	0.23320565	1	2.17e-19	283	0.456650934670282
1310	1	7420797	1310	2	A:C	NotImplemented	1	7411395	1309	2	C:T	NotImplemented	9402	0.24098383	1	5.96e-23	335	0.453117374393128
1311	1	7422127	1311	2	T:G	NotImplemented	1	7420797	1310	2	A:C	NotImplemented	1330	1	1	0	349	0.456154170192186
1312	1	7422457	1312	2	C:T	NotImplemented	1	7422127	1311	2	T:G	NotImplemented	330	0.25109914	1	7.02e-25	351	0.456533279960401
1313	1	7422503	1313	2	C:T	NotImplemented	1	7422457	1312	2	C:T	NotImplemented	46	0.07530931	1	1.98e-09	342	0.45664106447716
1314	1	7422775	1314	2	C:A	NotImplemented	1	7422503	1313	2	C:T	NotImplemented	272	0.461192	1	1.34e-40	329	0.45655528806947
1315	1	7422796	1315	2	A:T	NotImplemented	1	7422775	1314	2	C:A	NotImplemented	21	0.29482093	1	5.46e-27	334	0.456650555039414
1316	1	7424197	1316	2	C:A	NotImplemented	1	7422796	1315	2	A:T	NotImplemented	1401	1	1	0	321	0.456127277839676
1317	1	7424230	1317	2	C:T	NotImplemented	1	7424197	1316	2	C:A	NotImplemented	33	0.24919935	1	7.92e-24	337	0.456645999519264
1318	1	7424623	1318	2	G:A	NotImplemented	1	7424230	1317	2	C:T	NotImplemented	393	1	1	0	351	0.456509377055037
1319	1	7424751	1319	2	A:C	NotImplemented	1	7424623	1318	2	G:A	NotImplemented	128	0.3712606	1	9.53e-36	349	0.456609938259982
1320	1	7424935	1320	2	T:C	NotImplemented	1	7424751	1319	2	A:C	NotImplemented	184	1	1	0	330	0.456588683820822
1321	1	7425061	1321	2	A:C	NotImplemented	1	7424935	1320	2	T:C	NotImplemented	126	0.07383026	1	4.57e-09	332	0.456610697384462
1322	1	7425196	1322	2	A:G	NotImplemented	1	7425061	1321	2	A:C	NotImplemented	135	0.25594842	1	3.02e-24	334	0.456607281344594
1323	1	7426472	1323	2	G:A	NotImplemented	1	7425196	1322	2	A:G	NotImplemented	1276	0.106183514	1	2.57e-11	329	0.456174625698549
1324	1	7428285	1324	2	T:C	NotImplemented	1	7426472	1323	2	G:A	NotImplemented	1813	0.09408773	1	3.34e-10	323	0.455971290322528
1325	1	7438029	1325	2	T:C	NotImplemented	1	7428285	1324	2	T:C	NotImplemented	9744	0.4589372	1	3.17e-40	328	0.452989620721275
1326	1	7439083	1326	2	C:T	NotImplemented	1	7438029	1325	2	T:C	NotImplemented	1054	0.3564087	1	2.46e-28	305	0.456258740242002
1327	1	7439349	1327	2	A:G	NotImplemented	1	7439083	1326	2	C:T	NotImplemented	266	0.25738	0.6995497	8.52e-19	305	0.456557564894063
1328	1	7439511	1328	2	T:A	NotImplemented	1	7439349	1327	2	A:G	NotImplemented	162	0.73864484	1	0	351	0.456597033538112
1329	1	7439725	1329	2	A:G	NotImplemented	1	7439511	1328	2	T:A	NotImplemented	214	1	1	0	352	0.45657729834518
1330	1	7439921	1330	2	C:T	NotImplemented	1	7439725	1329	2	A:G	NotImplemented	196	1	1	0	349	0.456584129560993
1331	1	7440043	1331	2	A:G	NotImplemented	1	7439921	1330	2	C:T	NotImplemented	122	0.73177	1	0	334	0.456612215641156
1332	1	7441359	1332	2	A:G	NotImplemented	1	7440043	1331	2	A:G	NotImplemented	1316	0.07972441	1	1.21e-09	335	0.456159473291751
1333	1	7441440	1333	2	G:A	NotImplemented	1	7441359	1332	2	A:G	NotImplemented	81	0.065048896	1	1.98e-08	349	0.456627778366659
1334	1	7441485	1334	2	T:C	NotImplemented	1	7441440	1333	2	G:A	NotImplemented	45	0.06123682	1	7.06e-08	341	0.456641444091917
1335	1	7441819	1335	2	C:G	NotImplemented	1	7441485	1334	2	T:C	NotImplemented	334	1	1	0	344	0.456531762239631
1336	1	7442815	1336	2	G:A	NotImplemented	1	7441819	1335	2	C:G	NotImplemented	996	0.06539664	1	2.14e-08	351	0.456280721332385
1337	1	7442930	1337	2	A:G	NotImplemented	1	7442815	1336	2	G:A	NotImplemented	115	0.25609863	1	2.4e-25	351	0.456614872615175
1338	1	7442996	1338	2	G:C	NotImplemented	1	7442930	1337	2	A:G	NotImplemented	66	0.98658323	1	0	311	0.456633472317355
1339	1	7443168	1339	2	C:T	NotImplemented	1	7442996	1338	2	G:C	NotImplemented	172	0.55300033	1	1.12e-44	311	0.456593238173417
1340	1	7443192	1340	2	C:G	NotImplemented	1	7443168	1339	2	C:T	NotImplemented	24	0.061556604	1	7.1e-08	346	0.456649416150676
1341	1	7443835	1341	2	G:A	NotImplemented	1	7443192	1340	2	C:G	NotImplemented	643	0.062100932	1	3.81e-08	347	0.456414549443304
1342	1	7443892	1342	2	T:C	NotImplemented	1	7443835	1341	2	G:A	NotImplemented	57	0.36389405	1	2.37e-35	351	0.456636888757368
1343	1	7444031	1343	2	A:G	NotImplemented	1	7443892	1342	2	T:C	NotImplemented	139	1	1	0	318	0.456605763121405
1344	1	7444450	1344	2	G:A	NotImplemented	1	7444031	1343	2	A:G	NotImplemented	419	0.47629312	1	4.82e-36	297	0.456499513108913
1345	1	7444578	1345	2	G:A	NotImplemented	1	7444450	1344	2	G:A	NotImplemented	128	0.053491868	1	8.43e-07	327	0.456609938259982
1346	1	7444654	1346	2	T:C	NotImplemented	1	7444578	1345	2	G:A	NotImplemented	76	0.25030264	1	1.22e-23	336	0.456629676334115
1347	1	7444726	1347	2	G:A	NotImplemented	1	7444654	1346	2	T:C	NotImplemented	72	0.3519011	1	2.67e-32	327	0.456631194719678
1348	1	7444781	1348	2	T:C	NotImplemented	1	7444726	1347	2	G:A	NotImplemented	55	0.3528922	1	6.54e-33	333	0.456637647973349
1349	1	7444942	1349	2	C:T	NotImplemented	1	7444781	1348	2	T:C	NotImplemented	161	0.9883326	1	0	344	0.456597413078125
1350	1	7444964	1350	2	T:C	NotImplemented	1	7444942	1349	2	C:T	NotImplemented	22	0.9885857	1	0	351	0.45665017540919
1351	1	7444991	1351	2	G:A	NotImplemented	1	7444964	1350	2	T:C	NotImplemented	27	0.36699408	1	1.97e-35	349	0.456648277267739
1352	1	7445064	1352	2	A:T	NotImplemented	1	7444991	1351	2	G:A	NotImplemented	73	0.37181184	1	7.3e-36	350	0.456630815122321
1353	1	7445238	1353	2	G:C	NotImplemented	1	7445064	1352	2	A:T	NotImplemented	174	0.98837364	1	0	346	0.456592479108209
1354	1	7445257	1354	2	T:C	NotImplemented	1	7445238	1353	2	G:C	NotImplemented	19	1	1	0	336	0.456651314301795
1355	1	7445574	1355	2	T:C	NotImplemented	1	7445257	1354	2	T:C	NotImplemented	317	0.29546368	1	2.12e-26	325	0.45653821262406
1356	1	7446193	1356	2	C:A	NotImplemented	1	7445574	1355	2	T:C	NotImplemented	619	1	1	0	332	0.456423651148567
1357	1	7446287	1357	2	T:G	NotImplemented	1	7446193	1356	2	C:A	NotImplemented	94	0.2851948	1	1.85e-26	336	0.456622843726666
1358	1	7446351	1358	2	C:G	NotImplemented	1	7446287	1357	2	T:G	NotImplemented	64	0.12531328	1	9.78e-14	349	0.456634231521736
1359	1	7456491	1359	2	T:A	NotImplemented	1	7446351	1358	2	C:G	NotImplemented	10140	0.017508602	1	0.01909	292	0.452841787287036
1360	1	7457030	1360	2	A:T	NotImplemented	1	7456491	1359	2	T:A	NotImplemented	539	0.8257627	1	3.69e-27	257	0.456453992843185
1361	1	7457383	1361	2	C:G	NotImplemented	1	7457030	1360	2	A:T	NotImplemented	353	0.9399895	1	8.98e-25	229	0.456524553206682
1362	1	7458426	1362	2	A:T	NotImplemented	1	7457383	1361	2	C:G	NotImplemented	1043	0.19690636	1	9.35e-11	226	0.45626290890332
1363	1	7459315	1363	2	G:C	NotImplemented	1	7458426	1362	2	A:T	NotImplemented	889	0.42398778	1	1.61e-35	312	0.45632127832954
1364	1	7459734	1364	2	G:A	NotImplemented	1	7459315	1363	2	G:C	NotImplemented	419	1	1	0	334	0.456499513108913
1365	1	7460045	1365	2	C:G	NotImplemented	1	7459734	1364	2	G:A	NotImplemented	311	1	1	0	331	0.456540489274765
1366	1	7460215	1366	2	G:A	NotImplemented	1	7460045	1365	2	C:G	NotImplemented	170	0.4030668	1	7.62e-36	327	0.456593997241202
1367	1	7460310	1367	2	A:G	NotImplemented	1	7460215	1366	2	G:A	NotImplemented	95	1	1	0	329	0.456622464143485
1368	1	7461485	1368	2	T:C	NotImplemented	1	7460310	1367	2	A:G	NotImplemented	1175	0.3390121	1	1.48e-31	332	0.456212890100297
1369	1	7462149	1369	2	A:G	NotImplemented	1	7461485	1368	2	T:C	NotImplemented	664	0.35091043	1	1.11e-33	347	0.456406585755233
1370	1	7462201	1370	2	C:T	NotImplemented	1	7462149	1369	2	A:G	NotImplemented	52	0.098889425	1	4.12e-08	301	0.456638786802153
1371	1	7464173	1371	2	G:A	NotImplemented	1	7462201	1370	2	C:T	NotImplemented	1972	0.006540223	1	0.38615	294	0.455911120385092
1372	1	7465166	1372	2	C:A	NotImplemented	1	7464173	1371	2	G:A	NotImplemented	993	0.037249852	1	5.5e-05	339	0.456281858344156
1373	1	7465244	1373	2	G:C	NotImplemented	1	7465166	1372	2	C:A	NotImplemented	78	0.033362813	1	0.000375	309	0.456628917145199
1374	1	7465280	1374	2	G:A	NotImplemented	1	7465244	1373	2	G:C	NotImplemented	36	0.010364372	1	0.18275	291	0.456644860653727
1375	1	7465499	1375	2	A:G	NotImplemented	1	7465280	1374	2	G:A	NotImplemented	219	0.84732383	1	0	263	0.456575400822272
1376	1	7475221	1376	2	G:A	NotImplemented	1	7465499	1375	2	A:G	NotImplemented	9722	0.3714097	1	6.66e-32	308	0.452997836579884
1377	1	7475770	1377	2	G:A	NotImplemented	1	7475221	1376	2	G:A	NotImplemented	549	0.049773756	1	3.8e-06	315	0.456450199906106
1378	1	7476101	1378	2	T:C	NotImplemented	1	7475770	1377	2	G:A	NotImplemented	331	0.10362653	0.9053468	4.59e-07	262	0.456532900529242
1379	1	7476826	1379	2	T:C	NotImplemented	1	7476101	1378	2	T:C	NotImplemented	725	1	1	0	269	0.456383454746649
1380	1	7477004	1380	2	A:T	NotImplemented	1	7476826	1379	2	T:C	NotImplemented	178	0.40867853	1	5.36e-36	329	0.456590960985523
1381	1	7477282	1381	2	A:G	NotImplemented	1	7477004	1380	2	A:T	NotImplemented	278	1	1	0	345	0.456553011268063
1382	1	7477299	1382	2	A:G	NotImplemented	1	7477282	1381	2	A:G	NotImplemented	17	0.062293794	1	3.93e-08	346	0.456652073566754
1383	1	7477527	1383	2	A:G	NotImplemented	1	7477299	1382	2	A:G	NotImplemented	228	1	1	0	349	0.456571985321619
1384	1	7477693	1384	2	A:C	NotImplemented	1	7477527	1383	2	A:G	NotImplemented	166	0.25905856	1	1.47e-25	351	0.456595515384503
1385	1	7478130	1385	2	G:A	NotImplemented	1	7477693	1384	2	A:C	NotImplemented	437	1	1	0	351	0.456492684478092
1386	1	7478585	1386	2	T:C	NotImplemented	1	7478130	1385	2	G:A	NotImplemented	455	0.9883393	1	0	343	0.45648585605586
1387	1	7479046	1387	2	A:G	NotImplemented	1	7478585	1386	2	T:C	NotImplemented	461	0.9726115	0.9862107	0	302	0.456483579961468
1388	1	7479325	1388	2	T:C	NotImplemented	1	7479046	1387	2	A:G	NotImplemented	279	0.2365577	0.9626022	4.71e-19	311	0.456552631803416
1389	1	7480450	1389	2	C:T	NotImplemented	1	7479325	1388	2	T:C	NotImplemented	1125	1	1	0	350	0.456231835299092
1390	1	7490222	1390	2	C:T	NotImplemented	1	7480450	1389	2	C:T	NotImplemented	9772	0.06262344	1	7.23e-08	342	0.452979164614072
1391	1	7490466	1391	2	C:T	NotImplemented	1	7490222	1390	2	C:T	NotImplemented	244	1	1	0	331	0.456565913449285
1392	1	7491237	1392	2	T:C	NotImplemented	1	7490466	1391	2	C:T	NotImplemented	771	1	1	0	300	0.456366013274233
1393	1	7494564	1393	2	G:A	NotImplemented	1	7491237	1392	2	T:C	NotImplemented	3327	0.04109016	1	3.68e-05	311	0.455399008537002
1394	1	7496023	1394	2	T:C	NotImplemented	1	7494564	1393	2	G:A	NotImplemented	1459	0.09137482	1	2.15e-10	349	0.456105311841584
1395	1	7496080	1395	2	C:T	NotImplemented	1	7496023	1394	2	T:C	NotImplemented	57	0.05865822	1	6.62e-07	347	0.456636888757368
1396	1	7496172	1396	2	C:A	NotImplemented	1	7496080	1395	2	C:T	NotImplemented	92	0.014840624	1	0.01936	347	0.456623602894962
1397	1	7496509	1397	2	G:A	NotImplemented	1	7496172	1396	2	C:A	NotImplemented	337	0.06159523	1	4.12e-08	348	0.456530623955816
1398	1	7496599	1398	2	T:C	NotImplemented	1	7496509	1397	2	G:A	NotImplemented	90	1	1	0	346	0.456624362065835
1399	1	7497563	1399	2	A:G	NotImplemented	1	7496599	1398	2	T:C	NotImplemented	964	1	1	0	345	0.456292849756251
1400	1	7497596	1400	2	C:T	NotImplemented	1	7497563	1399	2	A:G	NotImplemented	33	1	1	0	332	0.456645999519264
1401	1	7497929	1401	2	T:C	NotImplemented	1	7497596	1400	2	C:T	NotImplemented	333	0.379314	1	1.62e-34	334	0.456532141668858
1402	1	7498153	1402	2	A:G	NotImplemented	1	7497929	1401	2	T:C	NotImplemented	224	1	1	0	347	0.456573503315468
1403	1	7498515	1403	2	T:C	NotImplemented	1	7498153	1402	2	A:G	NotImplemented	362	0.358125	1	8.09e-35	351	0.456521138482737
1404	1	7499190	1404	2	A:G	NotImplemented	1	7498515	1403	2	T:C	NotImplemented	675	0.037652995	1	0.00011	309	0.45640241441282
1405	1	7499237	1405	2	A:G	NotImplemented	1	7499190	1404	2	A:G	NotImplemented	47	0.015137263	1	0.03859	287	0.456640684863048
1406	1	7499255	1406	2	A:G	NotImplemented	1	7499237	1405	2	A:G	NotImplemented	18	1	1	0	286	0.456651693933952
1407	1	7511549	1407	2	A:C	NotImplemented	1	7499255	1406	2	A:G	NotImplemented	12294	0.68434465	1	0	280	0.452039385459857
1408	1	7518079	1408	2	A:T	NotImplemented	1	7511549	1407	2	A:C	NotImplemented	6530	0.6922349	1	7.01e-45	260	0.454193116964078
1409	1	7539086	1409	2	T:C	NotImplemented	1	7518079	1408	2	A:T	NotImplemented	21007	0.51403606	0.94006735	5.4e-29	267	0.448823056429815
1410	1	7541245	1410	2	A:G	NotImplemented	1	7539086	1409	2	T:C	NotImplemented	2159	0.9828334	1	0	297	0.455840375229385
1411	1	7542837	1411	2	A:C	NotImplemented	1	7541245	1410	2	A:G	NotImplemented	1592	0.8442714	1	0	294	0.456054949690973
1412	1	7545139	1412	2	G:A	NotImplemented	1	7542837	1411	2	A:C	NotImplemented	2302	1	1	0	348	0.455786291117024
1413	1	7545416	1413	2	C:T	NotImplemented	1	7545139	1412	2	G:A	NotImplemented	277	0.20563112	1	6.48e-17	270	0.456553390733354
1414	1	7572554	1414	2	C:T	NotImplemented	1	7545416	1413	2	C:T	NotImplemented	27138	0.17072476	0.8806014	6.43e-13	270	0.446587721396983
1415	1	7573387	1415	2	C:T	NotImplemented	1	7572554	1414	2	C:T	NotImplemented	833	0.2038168	1	1.55e-16	298	0.456342507356278
1416	1	7573734	1416	2	T:C	NotImplemented	1	7573387	1415	2	C:T	NotImplemented	347	0.21586345	1	1.65e-16	284	0.456526829718289
1417	1	7574125	1417	2	A:G	NotImplemented	1	7573734	1416	2	T:C	NotImplemented	391	0.24578202	1	2.94e-22	331	0.456510135838151
1418	1	7575012	1418	2	T:G	NotImplemented	1	7574125	1417	2	A:G	NotImplemented	887	0.26524866	1	1.07e-24	351	0.456322036474339
1419	1	7576832	1419	2	G:T	NotImplemented	1	7575012	1418	2	T:G	NotImplemented	1820	0.29703793	1	3.51e-31	349	0.455968640990321
1420	1	7577372	1420	2	C:T	NotImplemented	1	7576832	1419	2	G:T	NotImplemented	540	0.18203108	1	5.63e-20	339	0.456453613546581
1421	1	7579406	1421	2	A:C	NotImplemented	1	7577372	1420	2	C:T	NotImplemented	2034	0.07478089	1	2.67e-08	308	0.455887662287536
1422	1	7663499	1422	2	C:T	NotImplemented	1	7579406	1421	2	A:C	NotImplemented	84093	1	1	0	298	0.42685979367072
1423	1	7666553	1423	2	C:T	NotImplemented	1	7663499	1422	2	C:T	NotImplemented	3054	0.043494422	1	9.63e-06	332	0.455502092274526
1424	1	7672188	1424	2	C:T	NotImplemented	1	7666553	1423	2	C:T	NotImplemented	5635	0.30917406	1	3.21e-27	347	0.454529416891914
1425	1	7679118	1425	2	T:C	NotImplemented	1	7672188	1424	2	C:T	NotImplemented	6930	0.8529104	1	0	346	0.454042979565798
1426	1	7683066	1426	2	A:G	NotImplemented	1	7679118	1425	2	T:C	NotImplemented	3948	0.25560072	1	5.01e-24	350	0.455164698699022
1427	1	7684559	1427	2	A:G	NotImplemented	1	7683066	1426	2	A:G	NotImplemented	1493	0.0733076	1	2.9e-09	349	0.456092436226308
1428	1	7686212	1428	2	T:C	NotImplemented	1	7684559	1427	2	A:G	NotImplemented	1653	0.28147283	1	3.49e-29	343	0.456031855059356
1429	1	7690251	1429	2	T:C	NotImplemented	1	7686212	1428	2	T:C	NotImplemented	4039	0.23644751	1	1.59e-20	331	0.455130384120871
1430	1	7707575	1430	2	T:C	NotImplemented	1	7690251	1429	2	T:C	NotImplemented	17324	0.70016164	0.9710944	1.88e-36	262	0.450176884177305
1431	1	7708360	1431	2	T:C	NotImplemented	1	7707575	1430	2	T:C	NotImplemented	785	1	1	0	250	0.456360705270191
1432	1	7724835	1432	2	C:T	NotImplemented	1	7708360	1431	2	T:C	NotImplemented	16475	0.33974442	1	1.1e-27	310	0.450490150511278
1433	1	7726152	1433	2	T:G	NotImplemented	1	7724835	1432	2	C:T	NotImplemented	1317	0.05868503	1	7.73e-08	351	0.45615909449475
1434	1	7726368	1434	2	T:C	NotImplemented	1	7726152	1433	2	T:G	NotImplemented	216	0.44493106	1	2.38e-40	348	0.456576539334084
1435	1	7739829	1435	2	A:G	NotImplemented	1	7726368	1434	2	T:C	NotImplemented	13461	0.25413474	1	4.52e-23	344	0.451605869560128
1436	1	7740681	1436	2	G:A	NotImplemented	1	7739829	1435	2	A:G	NotImplemented	852	0.07106585	1	5.41e-09	347	0.456335304424726
1437	1	7741155	1437	2	C:T	NotImplemented	1	7740681	1436	2	G:A	NotImplemented	474	0.06689038	1	1.81e-08	344	0.456478648503122
1438	1	7743665	1438	2	C:G	NotImplemented	1	7741155	1437	2	C:T	NotImplemented	2510	0.2546728	0.9654545	1.67e-21	342	0.455707646705536
1439	1	7745435	1439	2	T:C	NotImplemented	1	7743665	1438	2	C:G	NotImplemented	1770	0.9877972	1	0	349	0.455987565481479
1440	1	7773236	1440	2	G:A	NotImplemented	1	7745435	1439	2	T:C	NotImplemented	27801	0.28992543	1	8.46e-31	351	0.446347356248777
1441	1	7779381	1441	2	G:A	NotImplemented	1	7773236	1440	2	G:A	NotImplemented	6145	0.29150888	1	8.06e-31	349	0.454337719996882
1442	1	7802446	1442	2	G:A	NotImplemented	1	7779381	1441	2	G:A	NotImplemented	23065	0.29171577	1	2.61e-26	350	0.448070174946906
1443	1	7802505	1443	2	G:T	NotImplemented	1	7802446	1442	2	G:A	NotImplemented	59	0.051339645	1	9.02e-07	351	0.456636129543966
1444	1	7804821	1444	2	C:T	NotImplemented	1	7802505	1443	2	G:T	NotImplemented	2316	0.114802845	1	3.39e-13	334	0.455780996873212
1445	1	7805928	1445	2	T:C	NotImplemented	1	7804821	1444	2	C:T	NotImplemented	1107	0.07101432	1	1.06e-08	334	0.456238655963959
1446	1	7806191	1446	2	A:G	NotImplemented	1	7805928	1445	2	T:C	NotImplemented	263	0.28409326	1	1.57e-25	347	0.456558703315055
1447	1	7807177	1447	2	G:A	NotImplemented	1	7806191	1446	2	A:G	NotImplemented	986	0.48100448	1	4.93e-43	349	0.456284511394124
1448	1	7853101	1448	2	A:G	NotImplemented	1	7807177	1447	2	G:A	NotImplemented	45924	0.31163043	0.73562235	6.21e-25	352	0.439877831984395
1449	1	7855231	1449	2	G:A	NotImplemented	1	7853101	1448	2	A:G	NotImplemented	2130	1	1	0	347	0.455851344934523
1450	1	7856552	1450	2	T:C	NotImplemented	1	7855231	1449	2	G:A	NotImplemented	1321	0.342782	1	6.4e-29	346	0.456157579313168
1451	1	7861079	1451	2	G:C	NotImplemented	1	7856552	1450	2	T:C	NotImplemented	4527	0.038003895	1	3.47e-05	345	0.454946457573444
1452	1	7861410	1452	2	C:T	NotImplemented	1	7861079	1451	2	G:C	NotImplemented	331	0.032989692	1	0.000179	335	0.456532900529242
1453	1	7895059	1453	2	G:A	NotImplemented	1	7861410	1452	2	C:T	NotImplemented	33649	0.32279673	1	7.1e-26	337	0.444238602319149
1454	1	7896886	1454	2	C:T	NotImplemented	1	7895059	1453	2	G:A	NotImplemented	1827	0.45070422	1	4.44e-38	348	0.455965991689548
1455	1	7897895	1455	2	C:T	NotImplemented	1	7896886	1454	2	C:T	NotImplemented	1009	1	1	0	344	0.456275794348234
1456	1	8026022	1456	2	G:A	NotImplemented	1	7897895	1455	2	C:T	NotImplemented	128127	0.037002675	1	3.36e-05	346	0.412786044835354
1457	1	8026968	1457	2	G:C	NotImplemented	1	8026022	1456	2	G:A	NotImplemented	946	0.62089115	1	2.45e-42	346	0.456299672283991
1458	1	8029135	1458	2	A:G	NotImplemented	1	8026968	1457	2	G:C	NotImplemented	2167	0.6082984	1	2.59e-40	343	0.455837349198696
1459	1	8031469	1459	2	T:C	NotImplemented	1	8029135	1458	2	A:G	NotImplemented	2334	0.9763265	1	0	348	0.455774190172836
1460	1	8031975	1460	2	G:A	NotImplemented	1	8031469	1459	2	T:C	NotImplemented	506	1	1	0	351	0.456466509992212
1461	1	8034372	1461	2	A:G	NotImplemented	1	8031975	1460	2	G:A	NotImplemented	2397	1	1	0	347	0.455750368356178
1462	1	8052079	1462	2	T:C	NotImplemented	1	8034372	1461	2	A:G	NotImplemented	17707	0.046887398	1	2.93e-06	344	0.450035709376756
1463	1	8074919	1463	2	A:C	NotImplemented	1	8052079	1462	2	T:C	NotImplemented	22840	0.015493113	1	0.0175	349	0.448152361445791
1464	1	8087258	1464	2	A:G	NotImplemented	1	8074919	1463	2	A:C	NotImplemented	12339	0.94153845	1	8.01e-28	342	0.452022653154019
1465	1	8136725	1465	2	T:C	NotImplemented	1	8087258	1464	2	A:G	NotImplemented	49467	0.28978327	1	3.75e-16	341	0.438635373550591
1466	1	8145352	1466	2	C:T	NotImplemented	1	8136725	1465	2	T:C	NotImplemented	8627	0.98022646	1	0	351	0.453407147151213
1467	1	8146805	1467	2	A:C	NotImplemented	1	8145352	1466	2	C:T	NotImplemented	1453	1	1	0	337	0.456107584086038
1468	1	8173333	1468	2	T:C	NotImplemented	1	8146805	1467	2	A:C	NotImplemented	26528	0.20260583	1	6.7e-19	326	0.446809105498587
1469	1	8174441	1469	2	T:C	NotImplemented	1	8173333	1468	2	T:C	NotImplemented	1108	0.24010791	1	2.45e-23	338	0.45623827703267
1470	1	8196500	1470	2	G:T	NotImplemented	1	8174441	1469	2	T:C	NotImplemented	22059	0.94254404	0.98034275	0	351	0.448437879009538
1471	1	8201752	1471	2	T:C	NotImplemented	1	8196500	1470	2	G:T	NotImplemented	5252	0.9425788	0.98035496	0	352	0.454673486136981
1472	1	8297643	1472	2	A:G	NotImplemented	1	8201752	1471	2	T:C	NotImplemented	95891	1	1	0	349	0.422993674906796
1473	1	8300011	1473	2	G:A	NotImplemented	1	8297643	1472	2	A:G	NotImplemented	2368	0.08343782	1	2.55e-10	344	0.455761333638489
1474	1	8359936	1474	2	G:A	NotImplemented	1	8300011	1473	2	G:A	NotImplemented	59925	0.081166774	1	4.94e-10	345	0.435009426098176
1475	1	8367351	1475	2	A:T	NotImplemented	1	8359936	1474	2	G:A	NotImplemented	7415	0.96157634	1	0	351	0.453861073862505
1476	1	8367670	1476	2	A:G	NotImplemented	1	8367351	1475	2	A:T	NotImplemented	319	0.96204585	1	0	351	0.456537453745644
1477	1	8371351	1477	2	G:A	NotImplemented	1	8367670	1476	2	A:G	NotImplemented	3681	0.9246134	1	0	351	0.455265410433203
1478	1	8402522	1478	2	G:T	NotImplemented	1	8371351	1477	2	G:A	NotImplemented	31171	1	1	0	352	0.445129664666052
1479	1	8407715	1479	2	G:T	NotImplemented	1	8402522	1478	2	G:T	NotImplemented	5193	0.26818183	1	1.52e-25	345	0.454695687861449
1480	1	8426470	1480	2	T:G	NotImplemented	1	8407715	1479	2	G:T	NotImplemented	18755	0.2736842	1	4.83e-26	345	0.449649875659
1481	1	8445811	1481	2	C:G	NotImplemented	1	8426470	1480	2	T:G	NotImplemented	19341	0.94186944	1	0	352	0.449434427125429
1482	1	8446052	1482	2	C:G	NotImplemented	1	8445811	1481	2	C:G	NotImplemented	241	0.97997725	1	0	352	0.456567051912787
1483	1	8509834	1483	2	C:T	NotImplemented	1	8446052	1482	2	C:G	NotImplemented	63782	0.9784209	1	0	343	0.433687554572318
1484	1	8539379	1484	2	C:T	NotImplemented	1	8509834	1483	2	C:T	NotImplemented	29545	0.013808182	1	0.05811	281	0.445716343508489
1485	1	8560651	1485	2	T:G	NotImplemented	1	8539379	1484	2	C:T	NotImplemented	21272	0.014012375	1	0.05693	283	0.448725966139786
1486	1	8565657	1486	2	G:A	NotImplemented	1	8560651	1485	2	T:G	NotImplemented	5006	1	1	0	346	0.454766070670222
1487	1	8584951	1487	2	G:A	NotImplemented	1	8565657	1486	2	G:A	NotImplemented	19294	0.8020756	0.95461327	0	350	0.449451699349645
1488	1	8592322	1488	2	C:T	NotImplemented	1	8584951	1487	2	G:A	NotImplemented	7371	0.8286702	1	0	347	0.453877570509045
1489	1	8628373	1489	2	G:A	NotImplemented	1	8592322	1488	2	C:T	NotImplemented	36051	0.8207545	0.9552686	0	343	0.443378339612073
1490	1	8633965	1490	2	C:T	NotImplemented	1	8628373	1489	2	G:A	NotImplemented	5592	1	1	0	345	0.45454558712206
1491	1	8658944	1491	2	T:G	NotImplemented	1	8633965	1490	2	C:T	NotImplemented	24979	0.888977	1	0	350	0.447372284635136
1492	1	8659127	1492	2	T:A	NotImplemented	1	8658944	1491	2	T:G	NotImplemented	183	0.9804428	1	0	348	0.456589063346661
1493	1	8662256	1493	2	A:T	NotImplemented	1	8659127	1492	2	T:A	NotImplemented	3129	0.92808473	0.9752299	0	237	0.455473767819422
1494	1	8662999	1494	2	C:T	NotImplemented	1	8662256	1493	2	A:T	NotImplemented	743	0.97645307	1	0	237	0.456376629660552
1495	1	8664680	1495	2	G:A	NotImplemented	1	8662999	1494	2	C:T	NotImplemented	1681	0.9813807	1	0	349	0.456021255044552
1496	1	8691672	1496	2	G:A	NotImplemented	1	8664680	1495	2	G:A	NotImplemented	26992	0.98135614	1	0	347	0.446640688013078
1497	1	8691965	1497	2	A:G	NotImplemented	1	8691672	1496	2	G:A	NotImplemented	293	1	1	0	348	0.456547319365983
1498	1	8693942	1498	2	C:T	NotImplemented	1	8691965	1497	2	A:G	NotImplemented	1977	1	1	0	341	0.455909228511654
1499	1	8696031	1499	2	A:G	NotImplemented	1	8693942	1498	2	C:T	NotImplemented	2089	1	1	0	340	0.45586685474787
1500	1	8697122	1500	2	G:A	NotImplemented	1	8696031	1499	2	A:G	NotImplemented	1091	1	1	0	351	0.456244718951987
1501	1	8721578	1501	2	A:G	NotImplemented	1	8697122	1500	2	G:A	NotImplemented	24456	0.9816303	1	0	352	0.447562762431382
1502	1	8722149	1502	2	C:T	NotImplemented	1	8721578	1501	2	A:G	NotImplemented	571	0.9816182	1	0	351	0.456441855671079
1503	1	8746485	1503	2	C:A	NotImplemented	1	8722149	1502	2	C:T	NotImplemented	24336	0.017545009	1	0.00677	349	0.44760649007314
1504	1	8746747	1504	2	C:T	NotImplemented	1	8746485	1503	2	C:A	NotImplemented	262	0.20327543	1	1.42e-15	349	0.456559082790007
1505	1	8753882	1505	2	G:A	NotImplemented	1	8746747	1504	2	C:T	NotImplemented	7135	0.985413	1	0	350	0.453966073424648
1506	1	8759193	1506	2	C:T	NotImplemented	1	8753882	1505	2	G:A	NotImplemented	5311	0.67796266	1	0	345	0.454651286626248
1507	1	8759562	1507	2	A:G	NotImplemented	1	8759193	1506	2	C:T	NotImplemented	369	0.6138587	1	0	343	0.456518482622394
1508	1	8782817	1508	2	A:G	NotImplemented	1	8759562	1507	2	A:G	NotImplemented	23255	0.74826777	0.9095305	0	343	0.448000796985627
1509	1	8784174	1509	2	A:G	NotImplemented	1	8782817	1508	2	A:G	NotImplemented	1357	1	1	0	345	0.456143943141409
1510	1	8788900	1510	2	C:T	NotImplemented	1	8784174	1509	2	A:G	NotImplemented	4726	0.036347877	1	7.91e-05	333	0.454871498301621
1511	1	8790620	1511	2	A:T	NotImplemented	1	8788900	1510	2	C:T	NotImplemented	1720	0.019511014	1	0.0068	332	0.456006491576662
1512	1	8791356	1512	2	A:G	NotImplemented	1	8790620	1511	2	A:T	NotImplemented	736	0.5308099	1	9.81e-44	351	0.456379283835933
1513	1	8877885	1513	2	T:C	NotImplemented	1	8791356	1512	2	A:G	NotImplemented	86529	0.7805531	1	0	328	0.4260556281143
1514	1	8888266	1514	2	A:T	NotImplemented	1	8877885	1513	2	T:C	NotImplemented	10381	0.39823008	1	5.69e-32	323	0.452751866168716
1515	1	8892855	1515	2	A:G	NotImplemented	1	8888266	1514	2	A:T	NotImplemented	4589	0.45204094	1	1.14e-36	343	0.454923100723198
1516	1	8896430	1516	2	G:A	NotImplemented	1	8892855	1515	2	A:G	NotImplemented	3575	0.34178147	1	5.59e-28	346	0.455305405989541
1517	1	8899583	1517	2	T:C	NotImplemented	1	8896430	1516	2	G:A	NotImplemented	3153	0.30528495	0.93907565	2.44e-24	348	0.45546470475342
1518	1	8902355	1518	2	T:C	NotImplemented	1	8899583	1517	2	T:C	NotImplemented	2772	0.46904004	1	1.1e-38	348	0.455608624422612
1519	1	8903823	1519	2	C:G	NotImplemented	1	8902355	1518	2	T:C	NotImplemented	1468	0.46019572	1	5.32e-38	349	0.456101903518246
1520	1	8905700	1520	2	A:G	NotImplemented	1	8903823	1519	2	C:G	NotImplemented	1877	1	1	0	333	0.45594706902673
1521	1	8917024	1521	2	G:A	NotImplemented	1	8905700	1520	2	A:G	NotImplemented	11324	0.46985447	1	1.4e-29	300	0.452400367371222
1522	1	8924909	1522	2	C:T	NotImplemented	1	8917024	1521	2	G:A	NotImplemented	7885	0.9721004	1	0	318	0.453684936051378
1523	1	8925706	1523	2	A:G	NotImplemented	1	8924909	1522	2	C:T	NotImplemented	797	0.95957536	1	0	297	0.456356155652783
1524	1	8928750	1524	2	G:T	NotImplemented	1	8925706	1523	2	A:G	NotImplemented	3044	0.000131	0.050429184	1	295	0.455505869140318
1525	1	8959552	1525	2	C:T	NotImplemented	1	8928750	1524	2	G:T	NotImplemented	30802	1	1	0	341	0.445262665550239
1526	1	8965468	1526	2	G:A	NotImplemented	1	8959552	1525	2	C:T	NotImplemented	5916	0.3550497	1	3.79e-28	340	0.454423775233803
1527	1	8990948	1527	2	G:A	NotImplemented	1	8965468	1526	2	G:A	NotImplemented	25480	0.2531488	1	7.9e-20	330	0.447189974506338
1528	1	8991528	1528	2	T:C	NotImplemented	1	8990948	1527	2	G:A	NotImplemented	580	0.288631	1	1.6e-21	331	0.456438442210166
1529	1	8993608	1529	2	C:T	NotImplemented	1	8991528	1528	2	T:C	NotImplemented	2080	0.289466	1	9.76e-23	342	0.455870259485284
1530	1	8993626	1530	2	G:A	NotImplemented	1	8993608	1529	2	C:T	NotImplemented	18	0.025632888	1	0.000878	334	0.456651693933952
1531	1	9023946	1531	2	T:C	NotImplemented	1	8993626	1530	2	G:A	NotImplemented	30320	0.53710973	1	1.89e-41	341	0.445436518024341
1532	1	9024594	1532	2	G:A	NotImplemented	1	9023946	1531	2	T:C	NotImplemented	648	0.16945338	1	9.35e-12	328	0.456412653301359
1533	1	9076819	1533	2	C:T	NotImplemented	1	9024594	1532	2	G:A	NotImplemented	52225	0.011742289	1	0.0506	328	0.437673150486057
1534	1	9080654	1534	2	T:C	NotImplemented	1	9076819	1533	2	C:T	NotImplemented	3835	0.5202304	1	1.38e-40	346	0.455207316463678
1535	1	9081020	1535	2	A:G	NotImplemented	1	9080654	1534	2	T:C	NotImplemented	366	0.3122184	1	3.06e-24	346	0.456519620844392
1536	1	9081759	1536	2	A:G	NotImplemented	1	9081020	1535	2	A:G	NotImplemented	739	0.09831154	1	4.27e-11	344	0.456378146328339
1537	1	9084124	1537	2	A:G	NotImplemented	1	9081759	1536	2	A:G	NotImplemented	2365	0.16388889	1	1.4e-17	344	0.455762468008788
1538	1	9094612	1538	2	T:A	NotImplemented	1	9084124	1537	2	A:G	NotImplemented	10488	0.00151607	1	1	296	0.452711954373013
1539	1	9113796	1539	2	C:T	NotImplemented	1	9094612	1538	2	T:A	NotImplemented	19184	0.010490275	1	0.15142	289	0.449492129004446
1540	1	9119444	1540	2	T:C	NotImplemented	1	9113796	1539	2	C:T	NotImplemented	5648	0.028691566	1	0.000397	340	0.45452452844895
1541	1	9163508	1541	2	A:G	NotImplemented	1	9119444	1540	2	T:C	NotImplemented	44064	0.31016427	0.9582828	7.09e-21	344	0.440532979067128
1542	1	9164563	1542	2	T:A	NotImplemented	1	9163508	1541	2	A:G	NotImplemented	1055	0.30523628	1	1.07e-20	320	0.456258361276648
1543	1	9167657	1543	2	A:G	NotImplemented	1	9164563	1542	2	T:A	NotImplemented	3094	0.030848984	0.23502013	0.00317	323	0.455486985450854
1544	1	9169918	1544	2	A:G	NotImplemented	1	9167657	1543	2	A:G	NotImplemented	2261	0.3823178	1	5.96e-30	329	0.455801796410639
1545	1	9171890	1545	2	C:T	NotImplemented	1	9169918	1544	2	A:G	NotImplemented	1972	0.48072308	1	1.3e-36	322	0.455911120385092
1546	1	9202861	1546	2	A:G	NotImplemented	1	9171890	1545	2	C:T	NotImplemented	30971	0.45903358	1	2.24e-37	337	0.445201741791974
1547	1	9247283	1547	2	T:C	NotImplemented	1	9202861	1546	2	A:G	NotImplemented	44422	0.45447394	0.9568309	2.76e-37	346	0.440406725984077
1548	1	9247477	1548	2	T:G	NotImplemented	1	9247283	1547	2	T:C	NotImplemented	194	0.49990994	1	3.67e-43	347	0.456584888597856
1549	1	9259075	1549	2	G:A	NotImplemented	1	9247477	1548	2	T:G	NotImplemented	11598	0.03681301	0.57213116	0.000297	348	0.452298339634977
1550	1	9259120	1550	2	G:C	NotImplemented	1	9259075	1549	2	G:A	NotImplemented	45	0.03231055	1	0.000105	349	0.456641444091917
1551	1	9259433	1551	2	A:G	NotImplemented	1	9259120	1550	2	G:C	NotImplemented	313	0.036544852	1	3.28e-05	348	0.45653973038862
1552	1	9271759	1552	2	A:G	NotImplemented	1	9259433	1551	2	A:G	NotImplemented	12326	0.9198966	0.97902405	0	337	0.452027486801332
1553	1	9272276	1553	2	T:C	NotImplemented	1	9271759	1552	2	A:G	NotImplemented	517	0.7959308	1	0	335	0.456462337531321
1554	1	9273671	1554	2	C:T	NotImplemented	1	9272276	1553	2	T:C	NotImplemented	1395	0.78641975	1	0	346	0.456129550307606
1555	1	9298222	1555	2	G:A	NotImplemented	1	9273671	1554	2	C:T	NotImplemented	24551	0.259886	0.84551644	1.07e-21	348	0.447528150902744
1556	1	9303419	1556	2	T:C	NotImplemented	1	9298222	1555	2	G:A	NotImplemented	5197	0.6972459	1	0	342	0.45469418258983
1557	1	9304852	1557	2	T:C	NotImplemented	1	9303419	1556	2	T:C	NotImplemented	1433	0.6914496	1	0	336	0.456115158401174
1558	1	9305151	1558	2	T:G	NotImplemented	1	9304852	1557	2	T:C	NotImplemented	299	0.24075522	1	2.05e-21	343	0.456545042645725
1559	1	9305915	1559	2	G:A	NotImplemented	1	9305151	1558	2	T:G	NotImplemented	764	0.8597025	1	0	338	0.456368667323532
1560	1	9306522	1560	2	C:T	NotImplemented	1	9305915	1559	2	G:A	NotImplemented	607	0.8597025	1	0	338	0.456428202140193
1561	1	9311398	1561	2	G:A	NotImplemented	1	9306522	1560	2	C:T	NotImplemented	4876	0.7462354	0.948563	1.36e-43	349	0.454815013006844
1562	1	9312241	1562	2	G:A	NotImplemented	1	9311398	1561	2	G:A	NotImplemented	843	0.9785012	1	0	350	0.456338716310731
1563	1	9313454	1563	2	T:C	NotImplemented	1	9312241	1562	2	G:A	NotImplemented	1213	0.027278239	1	0.000569	348	0.456198492823626
1564	1	9314746	1564	2	T:A	NotImplemented	1	9313454	1563	2	T:C	NotImplemented	1292	1	1	0	336	0.456168564612491
1565	1	9316257	1565	2	A:G	NotImplemented	1	9314746	1564	2	T:A	NotImplemented	1511	0.3671698	1	7.82e-28	337	0.456085620024593
1566	1	9316769	1566	2	G:T	NotImplemented	1	9316257	1565	2	A:G	NotImplemented	512	0.3125563	0.9100231	6.07e-24	351	0.456464234094798
1567	1	9317695	1567	2	A:C	NotImplemented	1	9316769	1566	2	G:T	NotImplemented	926	0.9750534	1	0	350	0.456307253114694
1568	1	9363790	1568	2	G:A	NotImplemented	1	9317695	1567	2	A:C	NotImplemented	46095	0.4189332	1	2.7e-31	346	0.439817700618175
1569	1	9369697	1569	2	A:G	NotImplemented	1	9363790	1568	2	G:A	NotImplemented	5907	0.68009704	0.97637004	1.01e-39	235	0.454427157997176
1570	1	9372748	1570	2	T:C	NotImplemented	1	9369697	1569	2	A:G	NotImplemented	3051	0.9459129	1	0	236	0.455503225327548
1571	1	9373851	1571	2	G:A	NotImplemented	1	9372748	1570	2	T:C	NotImplemented	1103	0.4638001	1	3.05e-40	333	0.456240171695541
1572	1	9375110	1572	2	C:T	NotImplemented	1	9373851	1571	2	G:A	NotImplemented	1259	0.8289374	1	0	329	0.456181065782685
1573	1	9396688	1573	2	G:A	NotImplemented	1	9375110	1572	2	C:T	NotImplemented	21578	0.048007153	1	2.32e-06	340	0.448613907687293
1574	1	9397390	1574	2	G:T	NotImplemented	1	9396688	1573	2	G:A	NotImplemented	702	0.07361111	1	1.83e-08	322	0.456392175993324
1575	1	9422580	1575	2	C:T	NotImplemented	1	9397390	1574	2	G:T	NotImplemented	25190	0.041824777	0.4799358	0.000183	324	0.44729548482149
1576	1	9422917	1576	2	G:T	NotImplemented	1	9422580	1575	2	C:T	NotImplemented	337	1	1	0	337	0.456530623955816
1577	1	9437212	1577	2	C:T	NotImplemented	1	9422917	1576	2	G:T	NotImplemented	14295	0.19115442	1	1.87e-20	332	0.45129657601188
1578	1	9440480	1578	2	T:C	NotImplemented	1	9437212	1577	2	C:T	NotImplemented	3268	0.9583705	0.98586065	0	345	0.455421282671797
1579	1	9443037	1579	2	G:A	NotImplemented	1	9440480	1578	2	T:C	NotImplemented	2557	0.95495677	0.98467726	0	320	0.455689879931454
1580	1	9471819	1580	2	C:G	NotImplemented	1	9443037	1579	2	G:A	NotImplemented	28782	0.9843499	1	0	312	0.445992187223284
1581	1	9472541	1581	2	A:G	NotImplemented	1	9471819	1580	2	C:G	NotImplemented	722	0.5650664	1	0	335	0.456384592281263
1582	1	9472639	1582	2	C:G	NotImplemented	1	9472541	1581	2	A:G	NotImplemented	98	0.550573	1	8.41e-45	308	0.456621325397808
1583	1	9474406	1583	2	T:C	NotImplemented	1	9472639	1582	2	C:G	NotImplemented	1767	0.046703104	1	2.65e-05	299	0.455988701001954
1584	1	9474659	1584	2	C:A	NotImplemented	1	9474406	1583	2	T:C	NotImplemented	253	0.04661017	1	1.05e-05	324	0.45656249809356
1585	1	9475881	1585	2	T:A	NotImplemented	1	9474659	1584	2	C:A	NotImplemented	1222	0.2819719	1	2.97e-28	335	0.456195083078206
1586	1	9476282	1586	2	G:C	NotImplemented	1	9475881	1585	2	T:A	NotImplemented	401	0.83603686	1	0	281	0.456506341948334
1587	1	9529843	1587	2	C:T	NotImplemented	1	9476282	1586	2	G:C	NotImplemented	53561	NA	NA	NA	0	0.437208589801561
1588	1	9561104	1588	2	A:G	NotImplemented	1	9529843	1587	2	C:T	NotImplemented	31261	0.18197522	1	1.92e-16	332	0.445097237735601
1589	1	9563267	1589	2	A:G	NotImplemented	1	9561104	1588	2	A:G	NotImplemented	2163	1	1	0	333	0.455838862208913
1590	1	9563658	1590	2	A:G	NotImplemented	1	9563267	1589	2	A:G	NotImplemented	391	1	1	0	340	0.456510135838151
1591	1	9566000	1591	2	G:A	NotImplemented	1	9563658	1590	2	A:G	NotImplemented	2342	0.58692384	1	0	324	0.455771165039302
1592	1	9567743	1592	2	A:G	NotImplemented	1	9566000	1591	2	G:A	NotImplemented	1743	0.59058565	1	9.81e-45	286	0.455997785373645
1593	1	9569197	1593	2	C:T	NotImplemented	1	9567743	1592	2	A:G	NotImplemented	1454	0.18369721	0.9549509	5.6e-15	303	0.456107205377024
1594	1	9569728	1594	2	A:T	NotImplemented	1	9569197	1593	2	C:T	NotImplemented	531	0.04977287	1	1.97e-06	345	0.456457027239191
1595	1	9570734	1595	2	A:G	NotImplemented	1	9569728	1594	2	A:T	NotImplemented	1006	0.90280306	1	0	267	0.456276931334934
1596	1	9571762	1596	2	G:T	NotImplemented	1	9570734	1595	2	A:G	NotImplemented	1028	0.8991687	1	0	262	0.456268593566826
1597	1	9572334	1597	2	A:G	NotImplemented	1	9571762	1596	2	G:T	NotImplemented	572	0.48928848	1	5.63e-43	331	0.45644147639507
1598	1	9616149	1598	2	C:T	NotImplemented	1	9572334	1597	2	A:G	NotImplemented	43815	0.46644658	0.9803613	3.61e-41	337	0.4406208355755
1599	1	9633974	1599	2	G:T	NotImplemented	1	9616149	1598	2	C:T	NotImplemented	17825	0.035645545	1	6.13e-05	346	0.449992232487725
1600	1	9634128	1600	2	A:T	NotImplemented	1	9633974	1599	2	G:T	NotImplemented	154	1	1	7.15e-44	345	0.456600069876253
1601	1	9637048	1601	2	T:C	NotImplemented	1	9634128	1600	2	A:T	NotImplemented	2920	0.13790317	1	1.29e-12	319	0.45555270758988
1602	1	9639970	1602	2	C:T	NotImplemented	1	9637048	1601	2	T:C	NotImplemented	2922	0.78350514	1	0	308	0.455551952052977
1603	1	9669398	1603	2	T:G	NotImplemented	1	9639970	1602	2	C:T	NotImplemented	29428	0.98676825	1	0	330	0.4457586193303
1604	1	9669899	1604	2	G:C	NotImplemented	1	9669398	1603	2	T:G	NotImplemented	501	0.7613247	1	0	342	0.456468406591092
1605	1	9670523	1605	2	A:G	NotImplemented	1	9669899	1604	2	G:C	NotImplemented	624	1	1	0	350	0.456421754929406
1606	1	9675836	1606	2	G:A	NotImplemented	1	9670523	1605	2	A:G	NotImplemented	5313	0.4686839	1	3.23e-40	327	0.454650534139249
1607	1	9688097	1607	2	T:C	NotImplemented	1	9675836	1606	2	G:A	NotImplemented	12261	0.48007774	1	3.96e-40	321	0.45205165662145
1608	1	9692361	1608	2	T:C	NotImplemented	1	9688097	1607	2	T:C	NotImplemented	4264	1	1	0	316	0.455045563058911
1609	1	9693816	1609	2	G:A	NotImplemented	1	9692361	1608	2	T:C	NotImplemented	1455	0.09595056	1	1.25e-08	306	0.456106826668652
1610	1	9705575	1610	2	G:A	NotImplemented	1	9693816	1609	2	G:A	NotImplemented	11759	1	1	1.44e-33	328	0.452238410946824
1611	1	9740325	1611	2	A:C	NotImplemented	1	9705575	1610	2	G:A	NotImplemented	34750	0.1654149	1	1.04e-14	344	0.443843862515944
1612	1	9744263	1612	2	A:T	NotImplemented	1	9740325	1611	2	A:C	NotImplemented	3938	0.75957066	1	0	336	0.455168469853984
1613	1	9775121	1613	2	A:G	NotImplemented	1	9744263	1612	2	A:T	NotImplemented	30858	0.45430985	1	1.07e-40	334	0.445242475909454
1614	1	9775582	1614	2	C:T	NotImplemented	1	9775121	1613	2	A:G	NotImplemented	461	1	1	0	335	0.456483579961468
1615	1	9814896	1615	2	A:T	NotImplemented	1	9775582	1614	2	C:T	NotImplemented	39314	0.60532784	1	0	321	0.442215151360362
1616	1	9815262	1616	2	C:A	NotImplemented	1	9814896	1615	2	A:T	NotImplemented	366	0.07195888	1	3.54e-08	325	0.456519620844392
1617	1	9817717	1617	2	A:G	NotImplemented	1	9815262	1616	2	C:A	NotImplemented	2455	0.042322513	1	1.12e-05	341	0.455728439407714
1618	1	9821045	1618	2	A:T	NotImplemented	1	9817717	1617	2	A:G	NotImplemented	3328	0.47383007	1	2.8e-44	347	0.455398631028467
1619	1	9867015	1619	2	G:T	NotImplemented	1	9821045	1618	2	A:T	NotImplemented	45970	0.1742692	1	2.11e-15	318	0.439861654643885
1620	1	9868204	1620	2	T:G	NotImplemented	1	9867015	1619	2	G:T	NotImplemented	1189	0.04217189	1	3.7e-05	314	0.456207585732522
1621	1	9869818	1621	2	G:T	NotImplemented	1	9868204	1620	2	T:G	NotImplemented	1614	0.80685467	0.98221105	0	326	0.456046620204214
1622	1	9876762	1622	2	C:T	NotImplemented	1	9869818	1621	2	G:T	NotImplemented	6944	0.050558567	0.9183317	6.28e-06	327	0.454037726592597
1623	1	9877803	1623	2	G:A	NotImplemented	1	9876762	1622	2	C:T	NotImplemented	1041	0.1986077	1	4.97e-19	342	0.456263666850097
1624	1	9879715	1624	2	C:T	NotImplemented	1	9877803	1623	2	G:A	NotImplemented	1912	0.545651	1	0	327	0.455933824116905
1625	1	9885413	1625	2	C:T	NotImplemented	1	9879715	1624	2	C:T	NotImplemented	5698	1	1	0	333	0.454505727745821
1626	1	9886535	1626	2	G:T	NotImplemented	1	9885413	1625	2	C:T	NotImplemented	1122	0.5560054	1	0	350	0.456232972062109
1627	1	9888687	1627	2	G:A	NotImplemented	1	9886535	1626	2	G:T	NotImplemented	2152	1	1	0	349	0.45584302303989
1628	1	9892029	1628	2	A:G	NotImplemented	1	9888687	1627	2	G:A	NotImplemented	3342	0.43674853	1	8.78e-41	348	0.455393345976074
1629	1	9893100	1629	2	T:A	NotImplemented	1	9892029	1628	2	A:G	NotImplemented	1071	0.81439394	1	0	350	0.456252297918403
1630	1	9929718	1630	2	G:T	NotImplemented	1	9893100	1629	2	T:A	NotImplemented	36618	0.7853892	0.9823981	0	335	0.443175767996782
1631	1	9932855	1631	2	T:G	NotImplemented	1	9929718	1630	2	G:T	NotImplemented	3137	1	1	0	335	0.455470746756502
1632	1	9934324	1632	2	A:G	NotImplemented	1	9932855	1631	2	T:G	NotImplemented	1469	0.43301275	1	3.86e-41	351	0.456101524818863
1633	1	9934877	1633	2	A:T	NotImplemented	1	9934324	1632	2	A:G	NotImplemented	553	0.20407	1	6.6e-20	349	0.456448682749295
1634	1	9965203	1634	2	G:A	NotImplemented	1	9934877	1633	2	A:T	NotImplemented	30326	0.9759244	1	0	349	0.445434353033364
1635	1	9968907	1635	2	G:A	NotImplemented	1	9965203	1634	2	G:A	NotImplemented	3704	0.052953262	1	4.04e-07	349	0.455256733099383
1636	1	9969880	1636	2	C:T	NotImplemented	1	9968907	1635	2	G:A	NotImplemented	973	1	1	0	348	0.456289438570498
1637	1	9971458	1637	2	C:A	NotImplemented	1	9969880	1636	2	C:T	NotImplemented	1578	0.82666665	1	0	348	0.456060250435214
1638	1	9972247	1638	2	T:G	NotImplemented	1	9971458	1637	2	C:A	NotImplemented	789	0.05628769	1	4.79e-07	338	0.456359188720763
1639	1	9972520	1639	2	C:A	NotImplemented	1	9972247	1638	2	T:G	NotImplemented	273	0.054806598	1	9.16e-07	334	0.456554908600958
1640	1	10006366	1640	2	T:C	NotImplemented	1	9972520	1639	2	C:A	NotImplemented	33846	0.047578365	1	2.77e-06	343	0.444167919545793
1641	1	10016930	1641	2	G:A	NotImplemented	1	10006366	1640	2	T:C	NotImplemented	10564	1	1	0	345	0.452683610171994
1642	1	10018567	1642	2	A:C	NotImplemented	1	10016930	1641	2	G:A	NotImplemented	1637	0.17303626	1	2.19e-16	339	0.456037912436585
1643	1	10021461	1643	2	A:G	NotImplemented	1	10018567	1642	2	A:C	NotImplemented	2894	0.45641163	1	8.37e-42	342	0.455562529802486
1644	1	10022502	1644	2	A:G	NotImplemented	1	10021461	1643	2	A:G	NotImplemented	1041	0.59594285	1	0	347	0.456263666850097
1645	1	10049925	1645	2	G:T	NotImplemented	1	10022502	1644	2	A:G	NotImplemented	27423	0.03690481	1	7.33e-05	348	0.446484364619388
1646	1	10050649	1646	2	A:G	NotImplemented	1	10049925	1645	2	G:T	NotImplemented	724	0.007822916	1	0.14676	349	0.456383833924211
1647	1	10051543	1647	2	G:A	NotImplemented	1	10050649	1646	2	A:G	NotImplemented	894	1	1	0	349	0.456319382978794
1648	1	10054887	1648	2	G:A	NotImplemented	1	10051543	1647	2	G:A	NotImplemented	3344	0.04795676	1	3.59e-06	328	0.455392590978814
1649	1	10054926	1649	2	C:A	NotImplemented	1	10054887	1648	2	G:A	NotImplemented	39	1	1	0	330	0.45664372179399
1650	1	10055338	1650	2	T:G	NotImplemented	1	10054926	1649	2	C:A	NotImplemented	412	0.018757492	1	0.00555	345	0.4565021687439
1651	1	10059256	1651	2	G:A	NotImplemented	1	10055338	1650	2	T:G	NotImplemented	3918	0.018794037	1	0.00953	319	0.455176012355334
1652	1	10059997	1652	2	T:G	NotImplemented	1	10059256	1651	2	G:A	NotImplemented	741	0.7194951	1	0	320	0.456377387993159
1653	1	10060933	1653	2	A:T	NotImplemented	1	10059997	1652	2	T:G	NotImplemented	936	0.58320516	1	0	342	0.456303462667193
1654	1	10069416	1654	2	T:C	NotImplemented	1	10060933	1653	2	A:T	NotImplemented	8483	1	1	0	343	0.453461030497393
1655	1	10115184	1655	2	C:G	NotImplemented	1	10069416	1654	2	T:C	NotImplemented	45768	0.08886853	1	8.94e-08	312	0.439932703322004
1656	1	10121271	1656	2	G:A	NotImplemented	1	10115184	1655	2	C:G	NotImplemented	6087	0.02472296	1	0.00385	314	0.454359512499125
1657	1	10121772	1657	2	T:C	NotImplemented	1	10121271	1656	2	G:A	NotImplemented	501	0.59765095	1	0	334	0.456468406591092
1658	1	10122653	1658	2	G:T	NotImplemented	1	10121772	1657	2	T:C	NotImplemented	881	0.16363178	1	1.18e-15	335	0.456324310924172
1659	1	10133202	1659	2	C:T	NotImplemented	1	10122653	1658	2	G:T	NotImplemented	10549	0.042329606	1	7.57e-06	349	0.45268920413512
1660	1	10134564	1660	2	C:G	NotImplemented	1	10133202	1659	2	C:T	NotImplemented	1362	0.04840404	1	1.36e-06	349	0.456142049294501
1661	1	10137694	1661	2	T:C	NotImplemented	1	10134564	1660	2	C:G	NotImplemented	3130	0.19869304	1	2.68e-19	349	0.45547339018432
1662	1	10140933	1662	2	T:A	NotImplemented	1	10137694	1661	2	T:C	NotImplemented	3239	0.5815536	1	0	324	0.455432231790895
1663	1	10141686	1663	2	G:A	NotImplemented	1	10140933	1662	2	T:A	NotImplemented	753	1	1	0	287	0.456372838036115
1664	1	10148313	1664	2	T:C	NotImplemented	1	10141686	1663	2	G:A	NotImplemented	6627	0.51358837	1	1.78e-37	281	0.454156699333634
1665	1	10151041	1665	2	A:G	NotImplemented	1	10148313	1664	2	T:C	NotImplemented	2728	0.83308494	1	0	312	0.455625251048868
1666	1	10156624	1666	2	A:G	NotImplemented	1	10151041	1665	2	A:G	NotImplemented	5583	1	1	0	337	0.454548971737513
1667	1	10199638	1667	2	T:C	NotImplemented	1	10156624	1666	2	A:G	NotImplemented	43014	0.8353109	1	0	347	0.44090370127096
1668	1	10215291	1668	2	T:G	NotImplemented	1	10199638	1667	2	T:C	NotImplemented	15653	1	1	0	349	0.450793878832503
1669	1	10216859	1669	2	G:C	NotImplemented	1	10215291	1668	2	T:G	NotImplemented	1568	1	1	0	349	0.456064036758131
1670	1	10245479	1670	2	C:T	NotImplemented	1	10216859	1669	2	G:C	NotImplemented	28620	0.1905184	1	1.83e-18	348	0.446050799188999
1671	1	10267277	1671	2	T:C	NotImplemented	1	10245479	1670	2	C:T	NotImplemented	21798	0.059324786	1	1.25e-07	346	0.448533378099561
1672	1	10271952	1672	2	G:C	NotImplemented	1	10267277	1671	2	T:C	NotImplemented	4675	1	1	0	344	0.454890706565485
1673	1	10273445	1673	2	A:G	NotImplemented	1	10271952	1672	2	G:C	NotImplemented	1493	1	1	0	346	0.456092436226308
1674	1	10312877	1674	2	T:C	NotImplemented	1	10273445	1673	2	A:G	NotImplemented	39432	0.5631439	1	0	343	0.442173203718719
1675	1	10315103	1675	2	C:A	NotImplemented	1	10312877	1674	2	T:C	NotImplemented	2226	0.1902069	1	4.18e-18	342	0.455815033489167
1676	1	10316496	1676	2	C:T	NotImplemented	1	10315103	1675	2	C:A	NotImplemented	1393	0.05905626	1	2.37e-07	343	0.456130307802054
1677	1	10316966	1677	2	G:A	NotImplemented	1	10316496	1676	2	C:T	NotImplemented	470	0.57908106	1	0	343	0.456480165863333
1678	1	10317395	1678	2	C:T	NotImplemented	1	10316966	1677	2	G:A	NotImplemented	429	0.41904762	1	7.56e-37	333	0.456495719399371
1679	1	10362657	1679	2	C:G	NotImplemented	1	10317395	1678	2	C:T	NotImplemented	45262	0.8036123	1	0	317	0.440110779712598
1680	1	10367099	1680	2	T:C	NotImplemented	1	10362657	1679	2	C:G	NotImplemented	4442	0.64667636	1	0	331	0.454978483042178
1681	1	10370566	1681	2	T:A	NotImplemented	1	10367099	1680	2	T:C	NotImplemented	3467	0.56367326	1	0	344	0.455346163559463
1682	1	10371475	1682	2	T:C	NotImplemented	1	10370566	1681	2	T:A	NotImplemented	909	1	1	0	340	0.456313697023012
1683	1	10371832	1683	2	C:T	NotImplemented	1	10371475	1682	2	T:C	NotImplemented	357	0.5451576	1	0	336	0.456523035545156
1684	1	10426355	1684	2	G:A	NotImplemented	1	10371832	1683	2	C:T	NotImplemented	54523	0.9795405	1	0	244	0.436874701712965
1685	1	10427043	1685	2	G:C	NotImplemented	1	10426355	1684	2	G:A	NotImplemented	688	0.9772375	1	0	235	0.456397484744885
1686	1	10427253	1686	2	C:T	NotImplemented	1	10427043	1685	2	G:C	NotImplemented	210	0.046349306	1	0.000152	320	0.456578816375102
1687	1	10428224	1687	2	G:C	NotImplemented	1	10427253	1686	2	C:T	NotImplemented	971	0.0393761	1	2.72e-05	349	0.456290196607276
1688	1	10431151	1688	2	T:C	NotImplemented	1	10428224	1687	2	G:C	NotImplemented	2927	0.5554743	1	0	349	0.455550063221915
1689	1	10431292	1689	2	G:A	NotImplemented	1	10431151	1688	2	T:C	NotImplemented	141	0.5554743	1	0	349	0.456605004013676
1690	1	10431373	1690	2	G:A	NotImplemented	1	10431292	1689	2	G:A	NotImplemented	81	0.54664063	1	3.18e-43	289	0.456627778366659
1691	1	10431534	1691	2	A:G	NotImplemented	1	10431373	1690	2	G:A	NotImplemented	161	0.18648413	1	2.19e-15	286	0.456597413078125
1692	1	10431960	1692	2	T:G	NotImplemented	1	10431534	1691	2	A:G	NotImplemented	426	0.2034039	1	2.4e-19	342	0.456496857505474
1693	1	10433018	1693	2	C:T	NotImplemented	1	10431960	1692	2	T:G	NotImplemented	1058	0.69467455	0.9842218	0	317	0.456257224384443
1694	1	10447445	1694	2	G:A	NotImplemented	1	10433018	1693	2	C:T	NotImplemented	14427	0.046585955	1	1.43e-05	321	0.451247662727176
1695	1	10490081	1695	2	C:T	NotImplemented	1	10447445	1694	2	G:A	NotImplemented	42636	0.061891098	1	2.56e-07	348	0.441037317341147
1696	1	10493521	1696	2	C:T	NotImplemented	1	10490081	1695	2	C:T	NotImplemented	3440	0.08460122	1	9.58e-09	347	0.455356354116154
1697	1	10513608	1697	2	T:C	NotImplemented	1	10493521	1696	2	C:T	NotImplemented	20087	0.025161754	1	0.00161	342	0.449160457923927
1698	1	10513718	1698	2	A:G	NotImplemented	1	10513608	1697	2	T:C	NotImplemented	110	0.53575456	1	0	343	0.45661677047309
1699	1	10517016	1699	2	T:A	NotImplemented	1	10513718	1698	2	A:G	NotImplemented	3298	0.7461205	1	0	322	0.455409956562529
1700	1	10519809	1700	2	T:C	NotImplemented	1	10517016	1699	2	T:A	NotImplemented	2793	0.73488593	1	0	322	0.455600689424144
1701	1	10521236	1701	2	T:C	NotImplemented	1	10519809	1700	2	T:C	NotImplemented	1427	0.06499398	1	2.27e-08	347	0.456117430745803
1702	1	10566791	1702	2	G:C	NotImplemented	1	10521236	1701	2	T:C	NotImplemented	45555	0.21850367	1	4.79e-21	347	0.440007646388313
1703	1	10597036	1703	2	G:A	NotImplemented	1	10566791	1702	2	G:C	NotImplemented	30245	0.2289495	1	1.52e-21	334	0.445463582225309
1704	1	10619882	1704	2	A:G	NotImplemented	1	10597036	1703	2	G:A	NotImplemented	22846	0.21276596	1	2.21e-18	296	0.448150169406216
1705	1	10620284	1705	2	A:C	NotImplemented	1	10619882	1704	2	A:G	NotImplemented	402	0.9868902	1	0	305	0.456505962562894
1706	1	10620740	1706	2	G:C	NotImplemented	1	10620284	1705	2	A:C	NotImplemented	456	0.5260628	1	0	348	0.456485476705186
1707	1	10626322	1707	2	T:A	NotImplemented	1	10620740	1706	2	G:C	NotImplemented	5582	0.51856387	0.98242426	0	348	0.454549347809074
1708	1	10652983	1708	2	C:T	NotImplemented	1	10626322	1707	2	T:A	NotImplemented	26661	0.97675043	1	0	347	0.446760817397968
1709	1	10653562	1709	2	G:A	NotImplemented	1	10652983	1708	2	C:T	NotImplemented	579	0.2037139	1	7.63e-20	348	0.456438821481026
1710	1	10654292	1710	2	T:C	NotImplemented	1	10653562	1709	2	G:A	NotImplemented	730	0.06389863	1	3.9e-08	346	0.456381558868492
1711	1	10672080	1711	2	C:T	NotImplemented	1	10654292	1710	2	T:C	NotImplemented	17788	0.81151193	0.9268303	0	347	0.450005864148305
1712	1	10689775	1712	2	C:T	NotImplemented	1	10672080	1711	2	C:T	NotImplemented	17695	0.515999	1	0	339	0.450040131235919
1713	1	10689906	1713	2	G:T	NotImplemented	1	10689775	1712	2	C:T	NotImplemented	131	0.9880512	1	0	339	0.456608799578093
1714	1	10713826	1714	2	A:C	NotImplemented	1	10689906	1713	2	G:T	NotImplemented	23920	0.98836666	1	0	349	0.447758146817369
1715	1	10749845	1715	2	G:A	NotImplemented	1	10713826	1714	2	A:C	NotImplemented	36019	0.17812741	1	4.23e-17	343	0.443389777864415
1716	1	10750194	1716	2	C:T	NotImplemented	1	10749845	1715	2	G:A	NotImplemented	349	0.049836308	1	1.78e-06	343	0.456526070878511
1717	1	10799933	1717	2	G:T	NotImplemented	1	10750194	1716	2	C:T	NotImplemented	49739	0.98570263	1	0	350	0.438540284930115
1718	1	10800438	1718	2	T:C	NotImplemented	1	10799933	1717	2	G:T	NotImplemented	505	1	1	0	335	0.456466889310701
1719	1	10801817	1719	2	C:T	NotImplemented	1	10800438	1718	2	T:C	NotImplemented	1379	0.5559133	1	0	333	0.456135610335118
1720	1	10802175	1720	2	C:T	NotImplemented	1	10801817	1719	2	C:T	NotImplemented	358	0.21528411	1	1.12e-19	346	0.456522656131384
1721	1	10803010	1721	2	T:C	NotImplemented	1	10802175	1720	2	C:T	NotImplemented	835	0.17111835	1	9.09e-17	347	0.456341749142023
1722	1	10803990	1722	2	C:T	NotImplemented	1	10803010	1721	2	T:C	NotImplemented	980	0.5242742	1	0	347	0.456286785462026
1723	1	10804266	1723	2	C:A	NotImplemented	1	10803990	1722	2	C:T	NotImplemented	276	1	1	0	350	0.456553770199289
1724	1	10804563	1724	2	C:T	NotImplemented	1	10804266	1723	2	C:A	NotImplemented	297	0.88694155	1	0	329	0.456545801549902
1725	1	10825342	1725	2	G:T	NotImplemented	1	10804563	1724	2	C:T	NotImplemented	20779	1	1	0	325	0.44890662506356
1726	1	10825444	1726	2	C:G	NotImplemented	1	10825342	1725	2	G:T	NotImplemented	102	0.59522104	1	0	345	0.456619807079259
1727	1	10825611	1727	2	G:T	NotImplemented	1	10825444	1726	2	C:G	NotImplemented	167	0.17844269	1	3.74e-17	344	0.456595135847711
1728	1	10827464	1728	2	G:A	NotImplemented	1	10825611	1727	2	G:T	NotImplemented	1853	0.17361733	1	9.03e-17	342	0.455956151704743
1729	1	10831181	1729	2	G:A	NotImplemented	1	10827464	1728	2	G:A	NotImplemented	3717	1	1	0	345	0.455251828668799
1730	1	10896858	1730	2	G:A	NotImplemented	1	10831181	1729	2	G:A	NotImplemented	65677	0.2241956	1	2.61e-17	304	0.433041102198291
1731	1	10931378	1731	2	T:A	NotImplemented	1	10896858	1730	2	G:A	NotImplemented	34520	0.22776775	1	1.61e-17	305	0.443926264837482
1732	1	10933608	1732	2	A:T	NotImplemented	1	10931378	1731	2	T:A	NotImplemented	2230	0.24778157	1	8.21e-24	348	0.45581352064046
1733	1	10936185	1733	2	C:T	NotImplemented	1	10933608	1732	2	A:T	NotImplemented	2577	0.16493891	1	1.9e-17	347	0.455682320031085
1734	1	10936625	1734	2	A:C	NotImplemented	1	10936185	1733	2	C:T	NotImplemented	440	0.09124424	1	3.22e-10	348	0.456491546393235
1735	1	10937456	1735	2	A:G	NotImplemented	1	10936625	1734	2	A:C	NotImplemented	831	0.051605597	1	9.21e-07	350	0.456343265573105
1736	1	10938319	1736	2	C:A	NotImplemented	1	10937456	1735	2	A:G	NotImplemented	863	0.433802	1	2.31e-42	342	0.456331134412574
1737	1	10959444	1737	2	A:G	NotImplemented	1	10938319	1736	2	C:A	NotImplemented	21125	0.6443291	1	0	323	0.44877981847361
1738	1	10970413	1738	2	G:A	NotImplemented	1	10959444	1737	2	A:G	NotImplemented	10969	0.6955099	1	0	324	0.452532626513592
1739	1	10971576	1739	2	C:G	NotImplemented	1	10970413	1738	2	G:A	NotImplemented	1163	0.04575961	1	1.35e-05	323	0.456217436801491
1740	1	10997885	1740	2	G:A	NotImplemented	1	10971576	1739	2	C:G	NotImplemented	26309	0.089364156	0.9076534	4.95e-07	292	0.446888640718192
1741	1	11014755	1741	2	T:C	NotImplemented	1	10997885	1740	2	G:A	NotImplemented	16870	0.944916	1	0	305	0.450344346966546
1742	1	11014995	1742	2	T:G	NotImplemented	1	11014755	1741	2	T:C	NotImplemented	240	1	1	0	344	0.456567431401909
1743	1	11015557	1743	2	G:A	NotImplemented	1	11014995	1742	2	T:G	NotImplemented	562	0.6229461	1	0	343	0.456445269184122
1744	1	11015729	1744	2	C:T	NotImplemented	1	11015557	1743	2	G:A	NotImplemented	172	0.98690724	1	0	349	0.456593238173417
1745	1	11018394	1745	2	C:T	NotImplemented	1	11015729	1744	2	C:T	NotImplemented	2665	0.8340711	1	0	346	0.455649059511953
1746	1	11019051	1746	2	A:G	NotImplemented	1	11018394	1745	2	C:T	NotImplemented	657	0.50938	1	0	343	0.456409240286395
1747	1	11019464	1747	2	C:A	NotImplemented	1	11019051	1746	2	A:G	NotImplemented	413	0.6050403	1	0	344	0.456501789365542
1748	1	11020446	1748	2	G:T	NotImplemented	1	11019464	1747	2	C:A	NotImplemented	982	0.07408037	1	3.95e-09	346	0.45628602743682
1749	1	11028229	1749	2	A:C	NotImplemented	1	11020446	1748	2	G:T	NotImplemented	7783	0.12182741	1	1.5e-13	346	0.453723149842328
1750	1	11058533	1750	2	G:A	NotImplemented	1	11028229	1749	2	A:C	NotImplemented	30304	0.6004886	1	0	347	0.445442291438701
1751	1	11091226	1751	2	G:A	NotImplemented	1	11058533	1750	2	G:A	NotImplemented	32693	0.1360799	1	7.6e-16	346	0.444581937676015
1752	1	11095394	1752	2	T:C	NotImplemented	1	11091226	1751	2	G:A	NotImplemented	4168	0.20637408	1	5.88e-22	343	0.45508174942991
1753	1	11095535	1753	2	C:T	NotImplemented	1	11095394	1752	2	T:C	NotImplemented	141	0.62802577	1	0	335	0.456605004013676
1754	1	11096568	1754	2	A:G	NotImplemented	1	11095535	1753	2	C:T	NotImplemented	1033	0.62802577	1	0	335	0.45626669866292
1755	1	11097010	1755	2	G:A	NotImplemented	1	11096568	1754	2	A:G	NotImplemented	442	0.20822716	1	1.38e-22	348	0.456490787673216
1756	1	11097278	1756	2	C:T	NotImplemented	1	11097010	1755	2	G:A	NotImplemented	268	0.027513579	1	0.000754	346	0.456556805949956
1757	1	11108483	1757	2	G:T	NotImplemented	1	11097278	1756	2	C:T	NotImplemented	11205	0.050984234	1	2.06e-06	343	0.452444693328919
1758	1	11109250	1758	2	A:G	NotImplemented	1	11108483	1757	2	G:T	NotImplemented	767	0.3906925	0.9807628	4.81e-38	345	0.456367529869973
1759	1	11112775	1759	2	G:A	NotImplemented	1	11109250	1758	2	A:G	NotImplemented	3525	0.65381086	1	0	344	0.455324274308685
1760	1	11114178	1760	2	T:C	NotImplemented	1	11112775	1759	2	G:A	NotImplemented	1403	0.6776884	1	0	344	0.456126520355504
1761	1	11155174	1761	2	T:G	NotImplemented	1	11114178	1760	2	T:C	NotImplemented	40996	0.95234144	0.98775613	0	343	0.441617986626733
1762	1	11210244	1762	2	G:A	NotImplemented	1	11155174	1761	2	T:G	NotImplemented	55070	0.21735103	1	3.03e-22	325	0.436685082820923
1763	1	11210679	1763	2	G:T	NotImplemented	1	11210244	1762	2	G:A	NotImplemented	435	0.2050014	1	8.76e-20	303	0.456493443204549
1764	1	11210755	1764	2	G:A	NotImplemented	1	11210679	1763	2	G:T	NotImplemented	76	0.68972206	1	0	320	0.456629676334115
1765	1	11215603	1765	2	G:A	NotImplemented	1	11210755	1764	2	G:A	NotImplemented	4848	0.6807707	1	0	349	0.454825555841134
1766	1	11259187	1766	2	C:A	NotImplemented	1	11215603	1765	2	G:A	NotImplemented	43584	0.9168276	0.971201	0	282	0.440702373025578
1767	1	11259217	1767	2	C:T	NotImplemented	1	11259187	1766	2	C:A	NotImplemented	30	0.17882937	0.9136876	2.64e-13	268	0.456647138390601
1768	1	11261199	1768	2	T:C	NotImplemented	1	11259217	1767	2	C:T	NotImplemented	1982	0.17854875	1	2.66e-17	307	0.455907336654248
1769	1	11261764	1769	2	T:C	NotImplemented	1	11261199	1768	2	T:C	NotImplemented	565	1	1	0	325	0.456444131340648
1770	1	11262363	1770	2	T:C	NotImplemented	1	11261764	1769	2	T:C	NotImplemented	599	0.6138626	1	0	341	0.456431236186091
1771	1	11262991	1771	2	C:A	NotImplemented	1	11262363	1770	2	T:C	NotImplemented	628	0.98611283	1	0	339	0.456420237965659
1772	1	11315531	1772	2	C:T	NotImplemented	1	11262991	1771	2	C:A	NotImplemented	52540	0.7734375	1	0	261	0.437563526247504
1773	1	11316135	1773	2	G:T	NotImplemented	1	11315531	1772	2	C:T	NotImplemented	604	0.47480315	1	1.1e-34	261	0.456429339902578
1774	1	11320652	1774	2	T:A	NotImplemented	1	11316135	1773	2	G:T	NotImplemented	4517	0.31255853	1	4.05e-32	344	0.454950225036708
1775	1	11320821	1775	2	T:G	NotImplemented	1	11320652	1774	2	T:A	NotImplemented	169	0.31024176	1	5.07e-32	345	0.456594376776061
1776	1	11354639	1776	2	C:T	NotImplemented	1	11320821	1775	2	T:G	NotImplemented	33818	0.36955687	0.9614978	2.18e-21	255	0.444177964427658
1777	1	11356470	1777	2	T:C	NotImplemented	1	11354639	1776	2	C:T	NotImplemented	1831	0.004382301	0.44179896	0.5431	211	0.455964477817506
1778	1	11360616	1778	2	A:G	NotImplemented	1	11356470	1777	2	T:C	NotImplemented	4146	0.046910554	1	5.47e-05	264	0.455090042967618
1779	1	11361441	1779	2	G:A	NotImplemented	1	11360616	1778	2	A:G	NotImplemented	825	0.28669858	0.864058	7.3e-20	255	0.456345540239022
1780	1	11372974	1780	2	T:C	NotImplemented	1	11361441	1779	2	G:A	NotImplemented	11533	0.8962083	1	0	262	0.452322539043084
1781	1	11374182	1781	2	A:G	NotImplemented	1	11372974	1780	2	T:C	NotImplemented	1208	0.15534835	1	7.95e-17	327	0.456200387149126
1782	1	11375983	1782	2	C:T	NotImplemented	1	11374182	1781	2	A:G	NotImplemented	1801	0.1910429	1	5.76e-20	328	0.45597583210802
1783	1	11376832	1783	2	C:T	NotImplemented	1	11375983	1782	2	C:T	NotImplemented	849	0.98714674	1	0	332	0.456336441714273
1784	1	11452144	1784	2	A:C	NotImplemented	1	11376832	1783	2	C:T	NotImplemented	75312	0.758277	0.9560074	0	331	0.429784480675982
1785	1	11459438	1785	2	T:C	NotImplemented	1	11452144	1784	2	A:C	NotImplemented	7294	0.3248748	1	1.64e-33	347	0.453906442587236
1786	1	11465292	1786	2	T:C	NotImplemented	1	11459438	1785	2	T:C	NotImplemented	5854	0.77454466	1	0	314	0.454447079757977
1787	1	11522358	1787	2	C:T	NotImplemented	1	11465292	1786	2	T:C	NotImplemented	57066	0.7200358	1	0	313	0.435994588560803
1788	1	11524477	1788	2	C:G	NotImplemented	1	11522358	1787	2	C:T	NotImplemented	2119	0.9311105	1	0	300	0.455855505998184
1789	1	11524693	1789	2	G:A	NotImplemented	1	11524477	1788	2	C:G	NotImplemented	216	0.02173913	1	0.0209	300	0.456576539334084
1790	1	11526724	1790	2	G:A	NotImplemented	1	11524693	1789	2	G:A	NotImplemented	2031	0.14736132	1	3.1e-14	339	0.455888797300025
1791	1	11526811	1791	2	C:A	NotImplemented	1	11526724	1790	2	G:A	NotImplemented	87	0.5694716	1	0	340	0.456625500826977
1792	1	11527038	1792	2	T:A	NotImplemented	1	11526811	1791	2	C:A	NotImplemented	227	0.038690478	1	7.26e-05	323	0.456572364819115
1793	1	11529186	1793	2	C:A	NotImplemented	1	11527038	1792	2	T:A	NotImplemented	2148	0.045467436	1	1.49e-05	324	0.455844536088565
1794	1	11556133	1794	2	A:G	NotImplemented	1	11529186	1793	2	C:A	NotImplemented	26947	0.6499588	0.9850625	0	349	0.446657015927093
1795	1	11577424	1795	2	T:G	NotImplemented	1	11556133	1794	2	A:G	NotImplemented	21291	0.9704734	1	0	295	0.448719006597291
1796	1	11619305	1796	2	C:T	NotImplemented	1	11577424	1795	2	T:G	NotImplemented	41881	0.001570565	0.24226804	0.60715	294	0.44130444378406
1797	1	11621539	1797	2	A:T	NotImplemented	1	11619305	1796	2	C:T	NotImplemented	2234	0.117359646	1	4.91e-11	332	0.455812007802007
1798	1	11624439	1798	2	A:T	NotImplemented	1	11621539	1797	2	A:T	NotImplemented	2900	0.11714245	1	5.31e-11	331	0.455560263099653
1799	1	11626136	1799	2	T:C	NotImplemented	1	11624439	1798	2	A:T	NotImplemented	1697	0.101177335	1	2.36e-10	349	0.456015198119135
1800	1	11632178	1800	2	C:G	NotImplemented	1	11626136	1799	2	T:C	NotImplemented	6042	1	1	0	335	0.454376421945673
1801	1	11635401	1801	2	T:A	NotImplemented	1	11632178	1800	2	C:G	NotImplemented	3223	0.0945674	1	3.23e-09	330	0.455438272914304
1802	1	11637135	1802	2	G:C	NotImplemented	1	11635401	1801	2	T:A	NotImplemented	1734	0.02634252	1	0.0013	333	0.456001192108313
1803	1	11656844	1803	2	A:G	NotImplemented	1	11637135	1802	2	G:C	NotImplemented	19709	0.617859	1	0	330	0.449299236134719
1804	1	11658449	1804	2	T:C	NotImplemented	1	11656844	1803	2	A:G	NotImplemented	1605	0.61573565	1	0	296	0.456050027683974
1805	1	11658614	1805	2	G:A	NotImplemented	1	11658449	1804	2	T:C	NotImplemented	165	0.9351562	1	0	249	0.456595894921939
1806	1	11660519	1806	2	G:A	NotImplemented	1	11658614	1805	2	G:A	NotImplemented	1905	0.9222361	1	0	281	0.455936473036013
1807	1	11696585	1807	2	T:A	NotImplemented	1	11660519	1806	2	G:A	NotImplemented	36066	0.5920226	1	0	336	0.44337297813879
1808	1	11698411	1808	2	G:T	NotImplemented	1	11696585	1807	2	T:A	NotImplemented	1826	0.73650795	1	0	332	0.455966370159163
1809	1	11699486	1809	2	T:C	NotImplemented	1	11698411	1808	2	G:T	NotImplemented	1075	0.6928337	0.98285717	0	288	0.456250782104552
1810	1	11752720	1810	2	C:A	NotImplemented	1	11699486	1809	2	T:C	NotImplemented	53234	0.81254494	0.9708916	0	302	0.437322202753936
1811	1	11753005	1811	2	C:A	NotImplemented	1	11752720	1810	2	C:A	NotImplemented	285	0.66788566	1	0	333	0.456550355029059
1812	1	11756836	1812	2	A:G	NotImplemented	1	11753005	1811	2	C:A	NotImplemented	3831	0.3709803	0.68905646	1.15e-28	334	0.455208825206452
1813	1	11804210	1813	2	T:G	NotImplemented	1	11756836	1812	2	A:G	NotImplemented	47374	0.283971	0.87965715	5.72e-27	351	0.439368478129731
1814	1	11804962	1814	2	A:C	NotImplemented	1	11804210	1813	2	T:G	NotImplemented	752	0.7310498	1	0	351	0.456373217195664
1815	1	11854082	1815	2	G:A	NotImplemented	1	11804962	1814	2	A:C	NotImplemented	49120	0.21635893	0.6038938	8.41e-19	349	0.438756742627226
1816	1	11855092	1816	2	C:A	NotImplemented	1	11854082	1815	2	G:A	NotImplemented	1010	1	1	0	339	0.456275415353953
1817	1	11855781	1817	2	T:C	NotImplemented	1	11855092	1816	2	C:A	NotImplemented	689	0.91765153	1	0	288	0.456397105544163
1818	1	11857298	1818	2	G:A	NotImplemented	1	11855781	1817	2	T:C	NotImplemented	1517	0.19035114	1	1.9e-17	297	0.456083348003581
1819	1	11858193	1819	2	T:A	NotImplemented	1	11857298	1818	2	G:A	NotImplemented	895	0.13006465	1	2.39e-15	351	0.456319003910574
1820	1	11905083	1820	2	T:C	NotImplemented	1	11858193	1819	2	T:A	NotImplemented	46890	0.79077524	1	0	350	0.439538362900458
1821	1	11923967	1821	2	T:G	NotImplemented	1	11905083	1820	2	T:C	NotImplemented	18884	0.8465675	1	0	338	0.449602429463146
1822	1	11926046	1822	2	G:A	NotImplemented	1	11923967	1821	2	T:G	NotImplemented	2079	0.7753036	1	0	334	0.455870637792647
1823	1	11930129	1823	2	A:T	NotImplemented	1	11926046	1822	2	G:A	NotImplemented	4083	0.9389245	1	0	328	0.455113794351387
1824	1	11951156	1824	2	A:G	NotImplemented	1	11930129	1823	2	A:T	NotImplemented	21027	1	1	0	313	0.448815727363809
1825	1	11975951	1825	2	C:A	NotImplemented	1	11951156	1824	2	A:G	NotImplemented	24795	0.56161106	1	0	324	0.447439278973152
1826	1	11976866	1826	2	G:A	NotImplemented	1	11975951	1825	2	C:A	NotImplemented	915	0.033254817	1	0.000158	347	0.45631142268121
1827	1	11977547	1827	2	G:A	NotImplemented	1	11976866	1826	2	G:A	NotImplemented	681	0.07912327	1	1.12e-08	349	0.456400139167954
1828	1	11977820	1828	2	G:T	NotImplemented	1	11977547	1827	2	G:A	NotImplemented	273	0.6817073	1	0	348	0.456554908600958
1829	1	11980395	1829	2	T:G	NotImplemented	1	11977820	1828	2	G:T	NotImplemented	2575	0.94229996	1	0	345	0.455683076009596
1830	1	11980846	1830	2	C:A	NotImplemented	1	11980395	1829	2	T:G	NotImplemented	451	0.55754435	1	0	345	0.456487373464997
1831	1	11981747	1831	2	C:G	NotImplemented	1	11980846	1830	2	C:A	NotImplemented	901	0.7480004	1	0	348	0.456316729514757
1832	1	11983015	1832	2	T:G	NotImplemented	1	11981747	1831	2	C:G	NotImplemented	1268	0.7413312	1	0	336	0.45617765630325
1833	1	11995467	1833	2	C:T	NotImplemented	1	11983015	1832	2	T:G	NotImplemented	12452	0.54114366	1	0	336	0.451980642050649
1834	1	12030717	1834	2	T:A	NotImplemented	1	11995467	1833	2	C:T	NotImplemented	35250	1	1	0	351	0.443664834785943
1835	1	12059067	1835	2	C:G	NotImplemented	1	12030717	1834	2	T:A	NotImplemented	28350	0.004290656	0.06676449	0.34569	265	0.446148520771539
1836	1	12064443	1836	2	T:G	NotImplemented	1	12059067	1835	2	C:G	NotImplemented	5376	0.374129	1	2.71e-20	252	0.454626832100624
1837	1	12065142	1837	2	T:C	NotImplemented	1	12064443	1836	2	T:G	NotImplemented	699	0.8536192	1	0	318	0.456393313572328
1838	1	12065898	1838	2	C:T	NotImplemented	1	12065142	1837	2	T:C	NotImplemented	756	0.8459507	0.96875	0	309	0.456371700561328
1839	1	12071791	1839	2	T:C	NotImplemented	1	12065898	1838	2	C:T	NotImplemented	5893	0.7670958	1	0	318	0.454432420175751
1840	1	12118366	1840	2	C:A	NotImplemented	1	12071791	1839	2	T:C	NotImplemented	46575	1	1	0	341	0.439649000515414
1841	1	12118608	1841	2	G:A	NotImplemented	1	12118366	1840	2	C:A	NotImplemented	242	0.8232438	0.9771629	0	241	0.456566672424309
1842	1	12119794	1842	2	C:T	NotImplemented	1	12118608	1841	2	G:A	NotImplemented	1186	0.93491465	0.9776536	0	240	0.456208722372157
1843	1	12120176	1843	2	A:G	NotImplemented	1	12119794	1842	2	C:T	NotImplemented	382	0.89776105	1	0	344	0.456513550394038
1844	1	12210731	1844	2	G:A	NotImplemented	1	12120176	1843	2	A:G	NotImplemented	90555	0.8862631	0.97284544	0	305	0.42473334200466
1845	1	12242392	1845	2	T:C	NotImplemented	1	12210731	1844	2	G:A	NotImplemented	31661	0.44285014	1	2.76e-38	308	0.444953176407401
1846	1	12258154	1846	2	C:T	NotImplemented	1	12242392	1845	2	T:C	NotImplemented	15762	0.52156067	1	0	352	0.450753579371346
1847	1	12260796	1847	2	T:A	NotImplemented	1	12258154	1846	2	C:T	NotImplemented	2642	0.90005714	1	0	350	0.455657752123624
1848	1	12307303	1848	2	A:G	NotImplemented	1	12260796	1847	2	T:A	NotImplemented	46507	0.8894888	1	0	350	0.439672891658504
1849	1	12331818	1849	2	T:A	NotImplemented	1	12307303	1848	2	A:G	NotImplemented	24515	0.11197218	1	2.33e-10	328	0.447541266207068
1850	1	12333620	1850	2	T:C	NotImplemented	1	12331818	1849	2	T:A	NotImplemented	1802	0.13224237	1	1.82e-11	327	0.455975453622367
1851	1	12334164	1851	2	C:T	NotImplemented	1	12333620	1850	2	T:C	NotImplemented	544	0.6717579	1	0	346	0.4564520963666
1852	1	12336880	1852	2	C:T	NotImplemented	1	12334164	1851	2	C:T	NotImplemented	2716	0.028545838	1	0.000495	342	0.455629785798351
1853	1	12337809	1853	2	A:C	NotImplemented	1	12336880	1852	2	C:T	NotImplemented	929	0.051981423	1	2.46e-06	346	0.456306115973692
1854	1	12337955	1854	2	G:T	NotImplemented	1	12337809	1853	2	A:C	NotImplemented	146	0.19512008	1	1.49e-20	337	0.456603106255628
1855	1	12339201	1855	2	C:T	NotImplemented	1	12337955	1854	2	G:T	NotImplemented	1246	0.17786561	1	2.19e-18	325	0.456185990678182
1856	1	12367437	1856	2	T:A	NotImplemented	1	12339201	1855	2	C:T	NotImplemented	28236	0.21729049	0.9608566	3.24e-18	329	0.446189794126909
1857	1	12367778	1857	2	A:G	NotImplemented	1	12367437	1856	2	T:A	NotImplemented	341	0.2225545	1	8.72e-20	333	0.456529106253078
1858	1	12426034	1858	2	G:C	NotImplemented	1	12367778	1857	2	A:G	NotImplemented	58256	0.20071736	1	1.44e-18	340	0.435583981592078
1859	1	12427136	1859	2	G:A	NotImplemented	1	12426034	1858	2	G:C	NotImplemented	1102	0.8552357	1	0	347	0.456240550630043
1860	1	12427169	1860	2	G:A	NotImplemented	1	12427136	1859	2	G:A	NotImplemented	33	0.22194338	1	3.37e-20	337	0.456645999519264
1861	1	12428176	1861	2	A:T	NotImplemented	1	12427169	1860	2	G:A	NotImplemented	1007	0.534413	1	0	335	0.456276552338724
1862	1	12496883	1862	2	G:A	NotImplemented	1	12428176	1861	2	A:T	NotImplemented	68707	0.000203	0.017094018	0.85447	322	0.432011541913781
1863	1	12499642	1863	2	A:C	NotImplemented	1	12496883	1862	2	G:A	NotImplemented	2759	0.036190476	1	7e-04	253	0.455613536705954
1864	1	12500285	1864	2	A:T	NotImplemented	1	12499642	1863	2	A:C	NotImplemented	643	0.37299925	0.9424476	2.94e-25	269	0.456414549443304
1865	1	12504067	1865	2	T:C	NotImplemented	1	12500285	1864	2	A:T	NotImplemented	3782	0.38885555	1	6.62e-34	334	0.455227308134239
1866	1	12504121	1866	2	C:A	NotImplemented	1	12504067	1865	2	T:C	NotImplemented	54	0.42440447	1	4.77e-31	296	0.456638027582306
1867	1	12546938	1867	2	T:A	NotImplemented	1	12504121	1866	2	C:A	NotImplemented	42817	0.46225473	1	1.26e-38	294	0.440973326838726
1868	1	12547325	1868	2	G:T	NotImplemented	1	12546938	1867	2	T:A	NotImplemented	387	0.8483559	1	0	294	0.456511653412107
1869	1	12548292	1869	2	T:A	NotImplemented	1	12547325	1868	2	G:T	NotImplemented	967	0.4480326	1	3.83e-37	303	0.456291712688547
1870	1	12548763	1870	2	C:A	NotImplemented	1	12548292	1869	2	T:A	NotImplemented	471	0.2475749	1	5.31e-26	348	0.456479786522315
1871	1	12551706	1871	2	G:C	NotImplemented	1	12548763	1870	2	C:A	NotImplemented	2943	0.9864182	1	0	293	0.455544019069988
1872	1	12588134	1872	2	C:A	NotImplemented	1	12551706	1871	2	G:C	NotImplemented	36428	0.97294295	1	0	292	0.443243628071623
1873	1	12589887	1873	2	A:T	NotImplemented	1	12588134	1872	2	C:A	NotImplemented	1753	1	1	0	346	0.455994000173859
1874	1	12590368	1874	2	A:C	NotImplemented	1	12589887	1873	2	A:T	NotImplemented	481	1	1	0	344	0.456475993147535
1875	1	12590710	1875	2	C:A	NotImplemented	1	12590368	1874	2	A:C	NotImplemented	342	1	1	0	346	0.456528726829003
1876	1	12591000	1876	2	A:G	NotImplemented	1	12590710	1875	2	C:A	NotImplemented	290	1	1	0	351	0.456548457734806
1877	1	12591542	1877	2	G:A	NotImplemented	1	12591000	1876	2	A:G	NotImplemented	542	1	1	0	341	0.456452854955304
1878	1	12591782	1878	2	C:T	NotImplemented	1	12591542	1877	2	G:A	NotImplemented	240	1	1	0	317	0.456567431401909
1879	1	12591878	1879	2	C:T	NotImplemented	1	12591782	1878	2	C:T	NotImplemented	96	1	1	0	325	0.456622084560948
1880	1	12592883	1880	2	C:T	NotImplemented	1	12591878	1879	2	C:T	NotImplemented	1005	1	1	0	346	0.456277310331786
1881	1	12594417	1881	2	C:G	NotImplemented	1	12592883	1880	2	C:T	NotImplemented	1534	0.47802106	1	0	347	0.45607691073623
1882	1	12594487	1882	2	T:C	NotImplemented	1	12594417	1881	2	C:G	NotImplemented	70	1	1	0	351	0.456631953916326
1883	1	12595485	1883	2	C:T	NotImplemented	1	12594487	1882	2	T:C	NotImplemented	998	0.35592952	1	4.48e-32	351	0.456279963327752
1884	1	12651927	1884	2	A:C	NotImplemented	1	12595485	1883	2	C:T	NotImplemented	56442	0.962069	1	0	352	0.436210214687151
1885	1	12652969	1885	2	C:T	NotImplemented	1	12651927	1884	2	A:C	NotImplemented	1042	0.052608334	1	5.62e-07	351	0.456263287876387
1886	1	12654986	1886	2	A:G	NotImplemented	1	12652969	1885	2	C:T	NotImplemented	2017	0.048705287	1	1.75e-06	345	0.455894094101276
1887	1	12655429	1887	2	G:T	NotImplemented	1	12654986	1886	2	A:G	NotImplemented	443	0.42042062	1	8.83e-35	345	0.456490408314172
1888	1	12655507	1888	2	A:G	NotImplemented	1	12655429	1887	2	G:T	NotImplemented	78	0.45615447	1	1.67e-37	338	0.456628917145199
1889	1	12659122	1889	2	C:A	NotImplemented	1	12655507	1888	2	A:G	NotImplemented	3615	0.37413514	1	2.45e-32	334	0.455290312483836
1890	1	12659811	1890	2	T:C	NotImplemented	1	12659122	1889	2	C:A	NotImplemented	689	0.915585	0.9850524	0	311	0.456397105544163
1891	1	12661350	1891	2	G:C	NotImplemented	1	12659811	1890	2	T:C	NotImplemented	1539	0.49405116	1	6.03e-44	315	0.456075017457614
1892	1	12668376	1892	2	C:G	NotImplemented	1	12661350	1891	2	G:C	NotImplemented	7026	0.97707546	1	0	350	0.454006961670341
1893	1	12671948	1893	2	T:G	NotImplemented	1	12668376	1892	2	C:G	NotImplemented	3572	0.50258327	0.98165244	2.14e-43	310	0.455306538043662
1894	1	12672996	1894	2	C:T	NotImplemented	1	12671948	1893	2	T:G	NotImplemented	1048	0.1917902	1	2.51e-18	303	0.456261014047624
1895	1	12673263	1895	2	C:T	NotImplemented	1	12672996	1894	2	C:T	NotImplemented	267	0.07604295	1	7.95e-09	319	0.456557185421688
1896	1	12673471	1896	2	T:A	NotImplemented	1	12673263	1895	2	C:T	NotImplemented	208	0.059301194	1	2.38e-07	329	0.456579575393927
1897	1	12704921	1897	2	G:A	NotImplemented	1	12673471	1896	2	T:A	NotImplemented	31450	0.30471206	0.97199285	8.42e-27	346	0.445029156886049
1898	1	12707875	1898	2	C:G	NotImplemented	1	12704921	1897	2	G:A	NotImplemented	2954	0.81589985	1	0	346	0.455539863810534
1899	1	12709487	1899	2	G:A	NotImplemented	1	12707875	1898	2	C:G	NotImplemented	1612	0.26324895	1	2.33e-25	348	0.456047377417445
1900	1	12709552	1900	2	G:A	NotImplemented	1	12709487	1899	2	G:A	NotImplemented	65	0.26634434	1	1.43e-25	348	0.456633851919223
1901	1	12726233	1901	2	A:T	NotImplemented	1	12709552	1900	2	G:A	NotImplemented	16681	0.32080013	1	3.91e-30	345	0.450414099166917
1902	1	12732147	1902	2	G:A	NotImplemented	1	12726233	1901	2	A:T	NotImplemented	5914	0.39130318	1	5.75e-35	345	0.454424526954553
1903	1	12746531	1903	2	C:T	NotImplemented	1	12732147	1902	2	G:A	NotImplemented	14384	0.40883875	1	3.94e-37	348	0.451263595411107
1904	1	12747002	1904	2	A:T	NotImplemented	1	12746531	1903	2	C:T	NotImplemented	471	0.0678434	1	1.12e-08	346	0.456479786522315
1905	1	12747311	1905	2	G:C	NotImplemented	1	12747002	1904	2	A:T	NotImplemented	309	0.050903607	1	9.97e-07	349	0.456541248163485
1906	1	12748624	1906	2	T:C	NotImplemented	1	12747311	1905	2	G:C	NotImplemented	1313	0.0642411	1	1.92e-08	351	0.456160609686609
1907	1	12749465	1907	2	T:C	NotImplemented	1	12748624	1906	2	T:C	NotImplemented	841	0.035756573	1	0.000166	311	0.456339474514695
1908	1	12749854	1908	2	T:A	NotImplemented	1	12749465	1907	2	T:C	NotImplemented	389	0.17516382	1	6.94e-14	307	0.456510894623841
1909	1	12749875	1909	2	G:A	NotImplemented	1	12749854	1908	2	T:A	NotImplemented	21	0.30997983	1	6.76e-27	333	0.456650555039414
1910	1	12759117	1910	2	A:G	NotImplemented	1	12749875	1909	2	G:A	NotImplemented	9242	0.2826198	1	3.62e-19	253	0.453177167461074
1911	1	12806767	1911	2	G:T	NotImplemented	1	12759117	1910	2	A:G	NotImplemented	47650	0.2205847	1	4.5e-16	263	0.439271661738284
1912	1	12808630	1912	2	C:G	NotImplemented	1	12806767	1911	2	G:T	NotImplemented	1863	0.15777224	1	4.25e-17	351	0.455952367210669
1913	1	12853898	1913	2	C:T	NotImplemented	1	12808630	1912	2	C:G	NotImplemented	45268	0.4520791	1	7.89e-42	329	0.440108667272075
1914	1	12855070	1914	2	A:G	NotImplemented	1	12853898	1913	2	C:T	NotImplemented	1172	0.25675675	1	5.29e-20	330	0.456214026766921
1915	1	12871458	1915	2	G:C	NotImplemented	1	12855070	1914	2	A:G	NotImplemented	16388	0.01578589	1	0.01252	352	0.450522277160706
1916	1	12872057	1916	2	T:A	NotImplemented	1	12871458	1915	2	G:C	NotImplemented	599	0.016248537	1	0.01244	344	0.456431236186091
1917	1	12872687	1917	2	G:A	NotImplemented	1	12872057	1916	2	T:A	NotImplemented	630	0.039621584	1	1.82e-05	344	0.456419479487647
1918	1	12873867	1918	2	C:T	NotImplemented	1	12872687	1917	2	G:A	NotImplemented	1180	0.1965393	1	4.84e-21	349	0.456210995668777
1919	1	12876327	1919	2	T:C	NotImplemented	1	12873867	1918	2	C:T	NotImplemented	2460	0.92210996	1	0	347	0.455726549082004
1920	1	12877750	1920	2	A:G	NotImplemented	1	12876327	1919	2	T:C	NotImplemented	1423	0.64236754	1	0	346	0.456118945655066
1921	1	12921098	1921	2	C:A	NotImplemented	1	12877750	1920	2	A:G	NotImplemented	43348	0.32493597	1	2.84e-30	347	0.440785707195956
1922	1	12924411	1922	2	G:A	NotImplemented	1	12921098	1921	2	C:A	NotImplemented	3313	0.20563246	1	2.21e-20	326	0.4554042937236
1923	1	12933551	1923	2	C:T	NotImplemented	1	12924411	1922	2	G:A	NotImplemented	9140	0.21292493	1	2.18e-20	317	0.453215293953407
1924	1	12989149	1924	2	G:C	NotImplemented	1	12933551	1923	2	C:T	NotImplemented	55598	0.3841977	1	3.84e-29	299	0.436502209757137
1925	1	13133926	1925	2	T:C	NotImplemented	1	12989149	1924	2	G:C	NotImplemented	144777	0.4017065	1	1.91e-30	299	0.407708451447417
1926	1	13144414	1926	2	T:A	NotImplemented	1	13133926	1925	2	T:C	NotImplemented	10488	0.027038446	1	0.000788	329	0.452711954373013
1927	1	13148042	1927	2	G:A	NotImplemented	1	13144414	1926	2	T:A	NotImplemented	3628	0.09436765	1	2.58e-09	298	0.455285407314486
1928	1	13211277	1928	2	T:C	NotImplemented	1	13148042	1927	2	G:A	NotImplemented	63235	0.5799983	1	1.12e-44	274	0.433874522801382
1929	1	13211324	1929	2	C:T	NotImplemented	1	13211277	1928	2	T:C	NotImplemented	47	0.28738317	1	1.22e-19	255	0.456640684863048
1930	1	13212184	1930	2	G:A	NotImplemented	1	13211324	1929	2	C:T	NotImplemented	860	0.031296574	1	8e-04	286	0.456332271680898
1931	1	13216850	1931	2	C:T	NotImplemented	1	13212184	1930	2	G:A	NotImplemented	4666	0.91051805	1	0	342	0.45489409643106
1932	1	13217522	1932	2	T:G	NotImplemented	1	13216850	1931	2	C:T	NotImplemented	672	0.18918476	1	5.58e-18	323	0.456403552043939
1933	1	13244899	1933	2	G:C	NotImplemented	1	13217522	1932	2	T:G	NotImplemented	27377	0.4165305	1	5.88e-37	318	0.446501043459068
1934	1	13245311	1934	2	A:T	NotImplemented	1	13244899	1933	2	G:C	NotImplemented	412	0.90892124	0.9837923	0	339	0.4565021687439
1935	1	13266467	1935	2	A:G	NotImplemented	1	13245311	1934	2	A:T	NotImplemented	21156	0.00172277	0.15156828	0.51509	335	0.448768460760645
1936	1	13266976	1936	2	A:T	NotImplemented	1	13266467	1935	2	A:G	NotImplemented	509	0.03280633	1	0.00028	311	0.456465372040608
1937	1	13268443	1937	2	T:C	NotImplemented	1	13266976	1936	2	A:T	NotImplemented	1467	0.54964393	1	1.34e-30	258	0.456102282218271
1938	1	13270381	1938	2	A:G	NotImplemented	1	13268443	1937	2	T:C	NotImplemented	1938	0.7111501	1	0	282	0.455923985549651
1939	1	13270630	1939	2	A:G	NotImplemented	1	13270381	1938	2	A:G	NotImplemented	249	0.15382576	1	1.14e-11	251	0.456564016022997
1940	1	13272193	1940	2	G:A	NotImplemented	1	13270630	1939	2	A:G	NotImplemented	1563	0.034130424	1	0.00193	230	0.456065929943662
1941	1	13273279	1941	2	T:G	NotImplemented	1	13272193	1940	2	G:A	NotImplemented	1086	0.03250189	1	0.000475	288	0.456246613669488
1942	1	13295655	1942	2	G:A	NotImplemented	1	13273279	1941	2	T:G	NotImplemented	22376	0.27787668	1	1.28e-22	307	0.448321945531976
1943	1	13296547	1943	2	C:T	NotImplemented	1	13295655	1942	2	G:A	NotImplemented	892	0.47485322	1	0	348	0.456320141117163
1944	1	13296899	1944	2	C:T	NotImplemented	1	13296547	1943	2	C:T	NotImplemented	352	0.10941098	1	1.44e-12	343	0.456524932623673
1945	1	13301985	1945	2	T:A	NotImplemented	1	13296899	1944	2	C:T	NotImplemented	5086	0.2362056	1	3.21e-22	344	0.454735957654755
1946	1	13338092	1946	2	G:A	NotImplemented	1	13301985	1945	2	T:A	NotImplemented	36107	0.42560607	0.96363634	7.64e-40	338	0.443358324120881
1947	1	13338365	1947	2	C:T	NotImplemented	1	13338092	1946	2	G:A	NotImplemented	273	0.92403847	1	0	316	0.456554908600958
1948	1	13338414	1948	2	C:T	NotImplemented	1	13338365	1947	2	C:T	NotImplemented	49	0.3988508	1	6.64e-38	328	0.456639925636756
1949	1	13338695	1949	2	G:A	NotImplemented	1	13338414	1948	2	C:T	NotImplemented	281	1	1	0	343	0.456551872876054
1950	1	13339007	1950	2	G:C	NotImplemented	1	13338695	1949	2	G:A	NotImplemented	312	0.79435486	1	0	321	0.456540109831371
1951	1	13343652	1951	2	C:T	NotImplemented	1	13339007	1950	2	G:C	NotImplemented	4645	0.33090872	1	3e-31	316	0.454902006318026
1952	1	13388850	1952	2	C:T	NotImplemented	1	13343652	1951	2	C:T	NotImplemented	45198	0.6358353	1	0	337	0.440133313700512
1953	1	13390071	1953	2	A:C	NotImplemented	1	13388850	1952	2	C:T	NotImplemented	1221	0.022765812	0.34210527	0.01158	300	0.456195461936238
1954	1	13392805	1954	2	A:C	NotImplemented	1	13390071	1953	2	A:C	NotImplemented	2734	0.004033671	0.11134454	0.28813	282	0.455622983708689
1955	1	13429671	1955	2	A:T	NotImplemented	1	13392805	1954	2	A:C	NotImplemented	36866	0.058518313	0.87333024	7.85e-05	275	0.443087224665583
1956	1	13440624	1956	2	G:A	NotImplemented	1	13429671	1955	2	A:T	NotImplemented	10953	0.16759495	0.56969696	3.06e-11	284	0.452538589348818
1957	1	13469440	1957	2	A:C	NotImplemented	1	13440624	1956	2	G:A	NotImplemented	28816	0.9852921	1	0	321	0.445979887943871
1958	1	13513642	1958	2	T:C	NotImplemented	1	13469440	1957	2	A:C	NotImplemented	44202	0.33548388	1	1.78e-21	309	0.440484302920474
1959	1	13514870	1959	2	C:T	NotImplemented	1	13513642	1958	2	T:C	NotImplemented	1228	0.001075023	0.043090995	0.60251	318	0.456192809943506
1960	1	13516107	1960	2	G:T	NotImplemented	1	13514870	1959	2	C:T	NotImplemented	1237	0.16768925	1	3.04e-17	343	0.456189400284823
1961	1	13516995	1961	2	C:T	NotImplemented	1	13516107	1960	2	G:T	NotImplemented	888	0.2945356	1	2.03e-26	317	0.456321657401618
1962	1	13518981	1962	2	G:A	NotImplemented	1	13516995	1961	2	C:T	NotImplemented	1986	0.009039616	0.09789414	0.11753	317	0.455905823179865
1963	1	13522239	1963	2	G:A	NotImplemented	1	13518981	1962	2	G:A	NotImplemented	3258	0.038626835	1	2.99e-05	332	0.455425058169384
1964	1	13523737	1964	2	C:T	NotImplemented	1	13522239	1963	2	G:A	NotImplemented	1498	0.008202834	1	0.14455	342	0.456090542816076
1965	1	13524347	1965	2	T:C	NotImplemented	1	13523737	1964	2	C:T	NotImplemented	610	0.013196334	1	0.0299	343	0.456427064383599
1966	1	13527384	1966	2	T:G	NotImplemented	1	13524347	1965	2	T:C	NotImplemented	3037	0.6311545	1	0	343	0.455508512984425
1967	1	13530416	1967	2	A:G	NotImplemented	1	13527384	1966	2	T:G	NotImplemented	3032	0.69197124	0.9805291	0	276	0.455510401463687
1968	1	13551259	1968	2	A:G	NotImplemented	1	13530416	1967	2	A:G	NotImplemented	20843	0.6119729	1	1.05e-41	251	0.448883163993119
1969	1	13555485	1969	2	G:A	NotImplemented	1	13551259	1968	2	A:G	NotImplemented	4226	0.23201115	1	8.13e-20	304	0.455059886128107
1970	1	13562414	1970	2	C:T	NotImplemented	1	13555485	1969	2	G:A	NotImplemented	6929	0.017614305	1	0.01193	311	0.454043354782919
1971	1	13563845	1971	2	C:T	NotImplemented	1	13562414	1970	2	C:T	NotImplemented	1431	0.09574575	1	5.63e-10	333	0.456115915846815
1972	1	13564910	1972	2	G:A	NotImplemented	1	13563845	1971	2	C:T	NotImplemented	1065	0.1799447	1	8.15e-18	333	0.456254571658462
1973	1	13565259	1973	2	C:T	NotImplemented	1	13564910	1972	2	G:A	NotImplemented	349	0.16	1	1.12e-16	343	0.456526070878511
1974	1	13705404	1974	2	A:G	NotImplemented	1	13565259	1973	2	C:T	NotImplemented	140145	0.41334668	1	6.37e-34	298	0.40910816221088
1975	1	13712312	1975	2	A:C	NotImplemented	1	13705404	1974	2	A:G	NotImplemented	6908	0.5774766	1	3.03e-41	274	0.454051234488739
1976	1	13774808	1976	2	T:C	NotImplemented	1	13712312	1975	2	A:C	NotImplemented	62496	0.6668448	1	0	301	0.434127379637415
1977	1	13775499	1977	2	T:C	NotImplemented	1	13774808	1976	2	T:C	NotImplemented	691	0.8549183	1	0	310	0.456396347144649
1978	1	13776585	1978	2	A:C	NotImplemented	1	13775499	1977	2	T:C	NotImplemented	1086	0.9593771	1	0	320	0.456246613669488
1979	1	13777464	1979	2	G:C	NotImplemented	1	13776585	1978	2	A:C	NotImplemented	879	0.86460924	1	0	340	0.456325069079261
1980	1	13779567	1980	2	C:A	NotImplemented	1	13777464	1979	2	G:C	NotImplemented	2103	0.9377494	1	0	273	0.455861558592884
1981	1	13781269	1981	2	T:C	NotImplemented	1	13779567	1980	2	C:A	NotImplemented	1702	0.18702477	0.94383395	1.01e-12	276	0.456013305363633
1982	1	13781454	1982	2	T:C	NotImplemented	1	13781269	1981	2	T:C	NotImplemented	185	0.33542976	1	3.56e-27	317	0.456588304295626
1983	1	13781525	1983	2	C:T	NotImplemented	1	13781454	1982	2	T:C	NotImplemented	71	0.934555	1	0	310	0.45663157431768
1984	1	13783110	1984	2	T:C	NotImplemented	1	13781525	1983	2	C:T	NotImplemented	1585	0.10543131	1	5.74e-10	335	0.456057600047366
1985	1	13792960	1985	2	A:T	NotImplemented	1	13783110	1984	2	T:C	NotImplemented	9850	0.19289003	1	4.46e-14	327	0.452950039485784
1986	1	13796239	1986	2	C:A	NotImplemented	1	13792960	1985	2	A:T	NotImplemented	3279	0.47980076	1	4.16e-35	329	0.455417129698275
1987	1	13796523	1987	2	A:G	NotImplemented	1	13796239	1986	2	C:A	NotImplemented	284	0.2119023	1	1.58e-16	290	0.456550734489842
1988	1	13797071	1988	2	A:T	NotImplemented	1	13796523	1987	2	A:G	NotImplemented	548	0.44892418	1	4.58e-33	285	0.456450579196917
1989	1	13797356	1989	2	G:T	NotImplemented	1	13797071	1988	2	A:T	NotImplemented	285	0.0368	1	3.2e-05	344	0.456550355029059
1990	1	13798234	1990	2	G:A	NotImplemented	1	13797356	1989	2	G:T	NotImplemented	878	0.038075864	1	3e-05	348	0.45632544815777
1991	1	13798347	1991	2	T:C	NotImplemented	1	13798234	1990	2	G:A	NotImplemented	113	0.3607015	1	5.57e-34	348	0.456615631756408
1992	1	13801064	1992	2	T:C	NotImplemented	1	13798347	1991	2	T:C	NotImplemented	2717	0.30394095	1	1.08e-25	323	0.455629407899041
1993	1	13884688	1993	2	G:A	NotImplemented	1	13801064	1992	2	T:C	NotImplemented	83624	0.030192435	1	0.000503	316	0.427014974922677
1994	1	13885061	1994	2	A:T	NotImplemented	1	13884688	1993	2	G:A	NotImplemented	373	0.7043665	1	1.47e-38	295	0.456516965002079
1995	1	13887930	1995	2	G:A	NotImplemented	1	13885061	1994	2	A:T	NotImplemented	2869	0.39450613	1	1.56e-30	296	0.45557197464554
1996	1	13891313	1996	2	T:C	NotImplemented	1	13887930	1995	2	G:A	NotImplemented	3383	1	1	0	337	0.455377869043144
1997	1	13926463	1997	2	T:C	NotImplemented	1	13891313	1996	2	T:C	NotImplemented	35150	1	1	0	340	0.443700628529696
1998	1	13928458	1998	2	T:A	NotImplemented	1	13926463	1997	2	T:C	NotImplemented	1995	0.09196442	1	1.38e-08	317	0.455902417900019
1999	1	13978170	1999	2	T:C	NotImplemented	1	13928458	1998	2	T:A	NotImplemented	49712	0.0953713	1	9.42e-08	289	0.438549721991191
[truncated: 32,420 more rows]
