# Supplementary material for: Genomic prediction models for traits differing in heritability for soybean, rice, and maize
Source: BMC Plant Biol. 2022 Feb 26;22:87. doi: 10.1186/s12870-022-03479-y (PMC8881851; doi:10.1186/s12870-022-03479-y)
Supplement: Supplementary file 3 — Additional file 3. Zip file containing genotypic and phenotypic data files for three datasets: soybean, two traits (δ 13C and CW) and 42,509 SNPs for 346 accessions; maize, two traits (DT and EH) and 50,896 SNPs for 273 accessions; rice, two traits (PPP and SPP) and 44,100 markers from two projects: OryzaSNP project and OMAP project. [file 12870_2022_3479_MOESM3_ESM.zip › Seed_PP.txt]

taxa	Seed_NM_PN
081215-A05	4.785975442
081215-A06	4.439705746
081215-A07	5.07970897
081215-A08	4.523960131
090414-A09	5.538645743
090414-A10	5.338018733
090105-A02	5.54691205
090105-A03	4.620058798
090325-A05	4.110873864
090818-A02	4.925935293
090226-A10	4.907494535
081215-A10	4.578569504
081215-A12	4.738145869
090414-B01	5.036952602
081216-D01	4.774529304
090818-A03	4.58156032
090414-B02	5.443597652
081216-D03	5.497168225
081216-D04	4.652901589
090414-B04	4.856989537
081216-D05	5.04065631
081216-D06	5.078293943
081216-D07	4.899703733
090414-B05	4.672828834
090818-A04	4.765018887
081216-D08	5.0604831
090325-A06	5.372703078
090325-A07	4.888676887
090414-B06	4.16752618
090414-B07	NaN
090818-A05	5.295586368
090414-B08	4.472273513
090325-A08	4.944236458
090209-A04	5.0286538
090414-C02	5.329639838
090325-A09	4.548599834
090325-A10	4.703506087
090414-B11	4.68981766
090325-A11	4.637373326
090105-A06	4.932673753
090818-A06	NaN
090325-A12	4.766911035
090818-A07	5.240423388
090325-B01	4.021375542
090325-B02	4.760952188
090226-A11	4.748089195
090226-A12	5.133180635
090414-B12	5.010635294
090226-B01	5.110343502
090226-B02	4.593281614
090226-B03	4.886582645
090226-B04	5.356193116
090325-B04	4.870947423
090226-B05	5.129898715
090226-B06	4.759061092
090226-B07	4.906755164
090226-B08	5.261538115
090325-B08	4.793722293
090209-A05	5.230662885
090209-A06	5.05677645
090209-A07	5.19648597
090209-A08	5.210396485
090209-A09	5.056824677
090209-A10	5.039899849
090209-A11	4.410776048
090209-A12	4.926045226
090209-B01	4.870947423
090325-B05	5.231108617
090325-B06	5.04234927
090414-C03	5.041990396
090325-B07	5.357014999
090414-C04	5.520794029
090209-B03	5.034243308
090209-B04	4.639132342
090209-B05	4.680446307
090209-B07	4.840681386
090325-B09	4.951415934
090226-B09	4.893352133
090209-B08	4.752806185
090209-B09	5.032614201
090324-A02	4.894101478
090414-C05	4.600157644
081216-D09	4.881538499
090818-A11	4.892227063
081216-D10	5.042251408
090209-B10	4.892852258
081215-B02	4.521788577
090209-B12	5.11131822
090209-C01	4.807657412
090414-C08	4.475061501
090209-C03	5.165737902
090209-C04	4.465908119
090324-A03	5.148022878
090325-B10	4.794286786
090324-A04	4.716264233
090325-B11	5.030437921
090414-C09	4.931198463
090226-B10	4.72812501
090324-A05	4.68981766
090324-A06	4.937086606
090325-B12	4.987404575
090324-A07	4.771625801
090324-A08	5.15224007
090324-A09	4.864324175
090324-A10	4.830493179
090324-A11	5.134490392
090324-A12	5.635114226
090324-B01	5.184333921
090414-C11	NaN
090324-B03	4.675374445
090415-D01	3.751183337
090324-B04	5.521860838
090324-B05	4.841822087
090324-B06	4.727387819
090324-B07	4.906919516
090324-B08	5.085742767
090226-B12	3.843030134
090324-B09	4.50313746
090414-C12	NaN
090324-B10	5.575949103
090324-B11	4.477336814
090324-B12	5.371154691
090324-C01	4.71939133
090226-B11	4.856706812
090415-D02	4.941047007
090324-C02	4.774912961
090324-C03	4.591747166
090324-C04	4.564348191
090324-C05	4.984747523
090324-C06	4.951907021
090324-C07	4.805386233
090818-A12	NaN
090324-C08	4.698964065
090325-C01	5.562816104
090415-D04	4.622295436
090415-D05	5.065754593
090324-C09	5.367532436
090415-D03	5.173792908
090415-D07	4.952620899
090325-C02	4.838923916
090820-B01	3.853182505
090820-B02	4.917544871
090105-B05	5.008410599
090820-B03	4.716060837
090226-A01	4.624972813
090324-C10	5.088477781
090105-B11	5.152327739
090209-C05	4.894441903
090325-C03	5.318565527
090209-C06	4.658710953
090209-C07	4.820281566
090209-C08	5.106496286
090325-C04	5.321382639
090209-C09	5.139712336
090209-C10	4.89987301
090415-D08	4.805386233
090209-C11	5.035771267
090209-C12	5.11699531
090415-D09	5.49340432
090415-D10	4.7225491
090209-D01	5.26096158
090209-D02	4.505851985
090209-D03	3.704663322
090226-C01	5.592643982
090415-D11	NaN
081215-B03	4.742755849
090226-C02	NaN
090226-C03	5.411646052
081215-B04	4.88692564
081215-B05	5.047002938
090226-C04	4.626061545
090226-C05	4.955044279
090226-C06	4.641180624
090226-C07	4.708027571
090324-C12	4.672828834
090226-C08	4.94875989
081215-B06	4.615120517
090226-C09	5.170483995
090226-C10	5.068904202
090324-C11	5.050923813
090324-D01	4.508108473
090324-D02	4.91876364
090415-D12	5.12148074
090324-D03	5.247024072
090324-D04	4.899082808
090324-D06	5.200002678
090324-D07	4.62333749
090324-D08	4.204692619
090324-D09	3.978831675
090325-C05	4.558253266
090324-D10	4.862393051
090324-D11	4.83958333
090324-D12	4.806997237
090331-E01	5.191946239
090331-E02	4.846153655
090331-E04	4.882801923
090820-B04	4.010633518
090331-E07	4.656554385
090325-C06	4.433788569
090105-C10	4.691347882
090105-C09	4.724971386
090105-C08	4.901564199
090105-C02	4.539742381
090325-C07	4.895122407
090331-E08	4.954260887
090331-E09	4.994136295
090226-C11	4.421848129
090820-B05	4.955122584
090820-B06	4.483943729
090325-C08	4.972335369
090331-F01	4.158883083
090331-E12	4.860458191
090331-F03	4.518819748
090415-E07	4.95774583
090415-E06	4.49980967
090331-F05	4.491441421
090331-F06	4.748548769
090331-F07	4.891032422
090331-F09	4.289213335
090415-E08	4.899195732
090820-B07	5.084223651
090331-F08	4.841558964
090820-B08	4.946823781
090226-C12	5.081404365
090226-D01	4.471638793
090226-D02	4.369447852
090226-D03	4.904657304
081215-B07	4.691347882
090226-D04	4.870734453
090415-E09	4.050994121
090226-D05	4.885552956
090226-D06	4.717754547
090226-D07	4.404684659
090226-D08	5.379897354
090226-D09	4.922411061
090226-D10	4.752806185
090325-C09	4.291600343
090325-C10	5.097646671
090820-B09	4.846153655
090105-C03	5.201005184
090105-C06	4.831218605
090820-B10	4.952888472
090105-C04	4.91665756
090226-D11	4.833632899
090105-D02	4.220732445
090105-C07	4.143134726
090325-C11	4.275402695
090325-C12	4.89239761
081215-B08	4.518158809
090820-B11	4.809964599
090415-E10	4.919372468
090820-B12	5.047716969
090820-C01	4.48863637
090325-D01	4.906919516
090325-D02	4.894441903
090415-E11	5.373218675
090325-D03	4.816609141
081215-B09	5.04576841
090325-D04	4.834516681
090325-D05	4.596241555
090325-D06	4.969234428
090325-D07	4.802653991
090415-E12	4.88073367
090226-D12	4.249793101
090302-E01	5.354487638
090302-E02	4.746511908
090302-E03	4.596954713
090302-E04	4.729352456
090325-D08	4.575569716
090302-E05	5.171430517
090302-F02	5.008967237
090302-E07	5.053346412
090302-E08	5.422142717
090302-E09	4.578452798
090302-E10	5.184121639
090302-E12	4.8533315
090302-F01	5.136288513
090302-F03	5.20720669
090302-F04	4.926649638
090302-F05	4.721740365
090302-F08	4.22561646
090302-F09	4.71280085
090302-F10	4.375185103
090302-F11	4.364689715
090302-F12	4.782935926
090302-G01	4.450852826
090302-G02	5.012855051
090302-G03	4.564348191
090302-G04	4.613318715
090331-F11	4.832667881
090331-G02	4.814890717
090331-G03	5.16062147
090331-G05	4.949404428
090331-G06	4.361359998
090331-G07	4.467995802
090331-G08	5.041664036
090331-G09	4.951710615
090331-G10	4.62333749
090331-G11	5.153933649
090415-F01	4.8506088
090331-H02	4.928570341
090331-H04	4.88073367
090331-H05	4.994752248
090331-H06	5.074652846
090331-H07	5.444579874
090331-H08	5.198497031
090331-H09	4.728995536
090209-D04	5.126665953
090331-H10	4.516338972
090331-H11	4.907740871
090302-G05	4.59511985
090415-F03	4.737792074
090331-H12	4.748548769
090325-D09	4.121743536
090302-G06	5.10291057
090302-G07	5.171430517
090302-G08	4.870095271
090302-G12	4.560869927
090415-F04	4.864324175
090302-H01	4.760272794
090302-H02	4.905891872
090302-H03	5.001706663
090302-H04	5.209030676
090302-H07	4.912041953
090302-H08	4.661722355
090302-H09	5.289949117
090302-H10	5.069475794
090302-H12	5.020952261
090820-C04	4.529008825
090325-D10	4.816609141
090325-D11	4.77529647
090330-E01	4.711166863
090330-E02	5.035869765
090330-E03	5.150397236
090209-A02	5.325716341
090415-F05	5.270432163
090415-F06	5.371800143
090415-F07	4.96517292
090415-F09	4.773505501
090820-C05	5.177090909
090415-F10	4.944020545
090415-F11	4.739118158
090820-C06	5.454608611
090820-C07	4.715518243
090820-C08	4.787491743
090820-C09	5.185521872
090820-C10	3.444682494
090414-A06	4.288173726
090820-C11	4.88909521
090820-C12	5.151362954
090818-D01	5.041272264
090818-D02	5.059425458
