# Supplementary material for: Genomic prediction models for traits differing in heritability for soybean, rice, and maize
Source: BMC Plant Biol. 2022 Feb 26;22:87. doi: 10.1186/s12870-022-03479-y (PMC8881851; doi:10.1186/s12870-022-03479-y)
Supplement: Supplementary file 3 — Additional file 3. Zip file containing genotypic and phenotypic data files for three datasets: soybean, two traits (δ 13C and CW) and 42,509 SNPs for 346 accessions; maize, two traits (DT and EH) and 50,896 SNPs for 273 accessions; rice, two traits (PPP and SPP) and 44,100 markers from two projects: OryzaSNP project and OMAP project. [file 12870_2022_3479_MOESM3_ESM.zip › Soybean.hmp.txt]

rs	alleles	chrom	pos	strand	assembly	center	protLSID	assayLSID	panelLSID	QCcode	PI424485	PI507368	PI398772	PI398223	PI398406	PI416983	PI417070	PI424247B	PI507367	PI509079	PI594280B	PI594020	PI602501	PI603418D	PI404177	PI567767B	PI603454	PI603915D	PI424405B	PI597480A	PI592946	PI424152	PI592940	PI603462	PI398804	PI424349B	PI423799A	PI398272	PI424357A	PI424488B	PI424232A	PI567201D	PI398225	PI424489A	PI424490	PI424154A	PI423802	PI432359	PI398200
SNP_00001_01	A/G	1	24939	+	NA	NA	NA	NA	NA	NA	A	A	A	A	A	A	A	A	G	A	G	A	G	A	A	A	A	A	A	A	A	A	A	A	A	A	G	A	A	A	A	A	A	A	A	A	A	A	A
SNP_00002_01	C/T	1	25990	+	NA	NA	NA	NA	NA	NA	C	C	C	C	C	C	C	C	T	C	T	C	T	C	C	C	C	C	C	C	C	C	C	C	C	C	T	C	C	C	C	C	C	C	C	C	C	C	C
SNP_00003_01	A/G	1	29658	+	NA	NA	NA	NA	NA	NA	A	A	A	A	A	A	A	A	G	A	G	A	G	A	A	A	A	A	A	A	A	A	A	A	A	A	G	A	A	A	A	A	A	A	A	A	A	A	A
SNP_00004_01	G/A	1	30699	+	NA	NA	NA	NA	NA	NA	G	G	G	G	G	G	G	G	A	G	A	G	G	G	G	G	G	G	G	G	G	G	G	G	G	G	G	G	G	G	G	G	G	G	G	G	G	G	G
SNP_00005_01	C/T	1	37005	+	NA	NA	NA	NA	NA	NA	C	C	C	C	C	C	C	C	C	C	C	C	T	C	C	C	C	C	C	C	C	C	C	C	C	C	T	C	C	C	C	C	C	C	C	C	C	C	C
SNP_00006_01	C/A	1	38469	+	NA	NA	NA	NA	NA	NA	C	C	C	C	C	C	C	C	A	C	A	C	C	C	C	C	C	C	C	C	C	C	C	C	C	C	C	C	C	C	C	C	C	C	C	C	C	C	C
SNP_00007_01	A/G	1	46360	+	NA	NA	NA	NA	NA	NA	A	A	A	A	A	A	A	A	G	A	G	A	G	A	A	A	A	A	A	A	A	A	A	A	A	A	G	A	A	A	A	A	A	A	A	A	A	A	A
SNP_00008_01	G/A	1	49225	+	NA	NA	NA	NA	NA	NA	G	G	G	G	G	G	G	G	G	G	G	G	A	G	G	G	G	G	G	G	G	G	G	G	G	G	A	G	G	G	G	G	G	G	G	G	G	G	G
SNP_00009_01	C/T	1	61178	+	NA	NA	NA	NA	NA	NA	C	C	C	C	C	C	C	C	T	C	T	C	T	C	C	C	C	C	C	C	C	C	C	C	C	C	T	C	C	C	C	C	C	C	C	C	C	C	C
SNP_00010_01	C/A	1	81983	+	NA	NA	NA	NA	NA	NA	C	C	C	C	C	C	C	C	A	C	A	C	A	C	C	C	C	C	C	C	C	C	C	C	C	C	A	C	C	C	C	C	C	C	C	C	C	C	C
SNP_00011_01	A/G	1	83295	+	NA	NA	NA	NA	NA	NA	A	A	A	A	A	A	A	A	G	A	G	A	G	A	A	A	A	A	A	A	A	A	A	A	A	A	G	A	A	A	A	A	A	A	A	A	A	A	A
SNP_00012_01	T/G	1	90419	+	NA	NA	NA	NA	NA	NA	T	T	T	T	T	T	T	T	G	T	G	T	G	T	T	T	T	T	T	T	T	T	T	T	T	T	G	T	T	T	T	T	T	T	T	T	T	T	T
SNP_00013_01	A/G	1	92502	+	NA	NA	NA	NA	NA	NA	A	A	A	A	A	A	A	A	G	A	G	A	G	A	A	A	A	A	A	A	A	A	A	A	A	A	G	A	A	A	A	A	A	A	A	A	A	A	A
SNP_00014_01	A/C	1	96941	+	NA	NA	NA	NA	NA	NA	A	A	A	A	A	A	A	A	C	A	C	A	C	A	A	A	A	A	A	A	A	A	A	A	A	A	C	A	A	A	A	A	A	A	A	A	A	A	A
SNP_00015_01	T/C	1	98352	+	NA	NA	NA	NA	NA	NA	T	T	T	T	T	T	T	T	C	T	C	T	C	T	T	T	T	T	T	T	T	T	T	T	T	T	C	T	T	T	T	T	T	T	T	T	T	T	T
SNP_00016_01	A/G	1	138835	+	NA	NA	NA	NA	NA	NA	A	A	A	A	G	A	A	A	G	A	G	A	G	A	A	A	A	A	A	A	A	A	A	A	A	A	G	G	G	G	G	A	A	G	A	G	G	A	A
SNP_00017_01	T/C	1	148481	+	NA	NA	NA	NA	NA	NA	T	T	T	T	T	T	T	T	C	T	C	T	C	T	T	T	T	T	T	T	T	T	T	T	T	T	C	T	T	T	T	T	T	T	T	T	T	T	T
SNP_00018_01	A/C	1	166873	+	NA	NA	NA	NA	NA	NA	A	A	A	A	A	A	A	A	A	A	A	A	C	A	A	A	A	A	A	A	A	A	A	A	A	A	C	A	A	A	A	A	A	A	A	A	A	A	A
SNP_00019_01	T/C	1	183522	+	NA	NA	NA	NA	NA	NA	T	T	T	T	T	T	T	T	C	T	C	T	C	T	T	T	T	T	T	T	T	T	T	T	T	T	C	T	T	T	T	T	T	T	T	T	T	T	T
SNP_00020_01	C/T	1	185356	+	NA	NA	NA	NA	NA	NA	C	C	C	C	C	C	C	C	C	C	C	C	T	C	C	C	C	C	C	C	C	C	C	C	C	C	T	C	C	C	C	C	C	C	C	C	C	C	C
SNP_00021_01	A/G	1	186315	+	NA	NA	NA	NA	NA	NA	A	A	A	A	A	A	A	A	G	A	G	A	G	A	A	A	A	A	A	A	A	A	A	A	A	A	G	A	A	A	A	A	A	A	A	A	A	A	A
SNP_00022_01	G/A	1	225650	+	NA	NA	NA	NA	NA	NA	G	G	G	G	G	G	G	G	A	G	A	G	A	G	G	G	G	G	G	G	G	G	G	G	G	G	A	G	G	G	G	G	G	G	G	G	G	G	G
SNP_00023_01	T/C	1	234280	+	NA	NA	NA	NA	NA	NA	T	T	T	T	T	T	T	T	C	T	C	T	C	T	T	T	T	T	T	T	T	T	T	T	T	T	C	T	T	T	T	T	T	T	T	T	T	T	T
SNP_00024_01	G/A	1	237375	+	NA	NA	NA	NA	NA	NA	G	G	G	G	G	G	G	G	A	G	A	G	A	G	G	G	G	G	G	G	G	G	G	G	G	G	A	G	G	G	G	G	G	G	G	G	G	G	G
SNP_00025_01	T/C	1	243024	+	NA	NA	NA	NA	NA	NA	T	T	T	T	C	T	T	T	C	T	C	T	C	T	T	T	T	T	T	T	T	T	T	T	T	T	T	C	C	C	C	T	T	C	T	C	C	T	T
SNP_00026_01	C/T	1	244270	+	NA	NA	NA	NA	NA	NA	C	C	C	C	C	C	C	C	T	C	T	C	C	C	C	C	C	C	C	C	C	C	C	C	C	C	C	C	C	C	C	C	C	C	C	C	C	C	C
SNP_00027_01	G/A	1	245175	+	NA	NA	NA	NA	NA	NA	G	G	G	G	G	G	G	G	A	G	A	G	G	G	G	G	G	G	G	G	G	G	G	G	G	G	A	G	G	G	G	G	G	G	G	G	G	G	G
SNP_00028_01	C/T	1	281790	+	NA	NA	NA	NA	NA	NA	C	C	T	T	C	C	C	C	T	C	T	T	C	T	C	T	T	T	T	T	T	C	T	C	T	T	C	C	C	C	C	C	C	C	T	C	C	T	C
SNP_00029_01	G/T	1	283678	+	NA	NA	NA	NA	NA	NA	G	G	T	T	G	G	G	G	G	G	G	T	G	T	G	T	T	T	T	T	T	G	T	G	T	T	G	G	G	G	G	G	G	G	T	G	G	T	G
SNP_00030_01	A/G	1	334575	+	NA	NA	NA	NA	NA	NA	A	A	A	A	A	A	A	A	G	A	G	A	A	A	A	A	A	A	A	A	A	A	A	A	A	A	A	A	A	A	A	A	A	A	A	A	A	A	A
SNP_00031_01	C/T	1	377284	+	NA	NA	NA	NA	NA	NA	C	C	C	C	C	C	C	C	T	C	T	C	C	C	C	C	C	C	C	C	C	C	C	C	C	C	C	C	C	C	C	C	C	C	C	C	C	C	C
SNP_00032_01	G/A	1	378771	+	NA	NA	NA	NA	NA	NA	G	G	A	A	G	G	G	G	G	G	G	A	A	A	G	A	A	A	A	A	A	G	A	G	A	A	A	G	G	G	G	G	G	G	A	G	G	A	G
SNP_00033_01	G/A	1	382218	+	NA	NA	NA	NA	NA	NA	G	G	A	A	G	G	G	G	G	G	G	A	A	A	G	A	A	A	A	A	A	G	A	G	A	A	A	G	G	G	G	G	G	G	A	G	G	A	G
SNP_00034_01	G/T	1	388778	+	NA	NA	NA	NA	NA	NA	G	G	G	G	G	G	G	G	G	G	G	G	G	G	G	G	G	G	G	G	G	G	G	G	G	G	G	G	G	G	G	G	G	G	G	G	G	G	G
SNP_00035_01	C/A	1	402061	+	NA	NA	NA	NA	NA	NA	C	C	A	A	C	C	C	C	C	C	C	A	A	A	C	A	A	A	A	A	A	C	A	C	A	A	A	C	C	C	C	C	C	C	A	C	C	A	C
SNP_00036_01	C/A	1	409172	+	NA	NA	NA	NA	NA	NA	C	C	A	A	C	C	C	C	C	C	C	A	A	A	C	A	A	A	A	A	A	C	A	C	A	A	A	C	C	C	C	C	C	C	A	C	C	A	C
SNP_00037_01	C/A	1	423351	+	NA	NA	NA	NA	NA	NA	C	C	C	C	C	C	C	C	A	C	A	C	C	C	C	C	C	C	C	C	C	C	C	C	C	C	C	C	C	C	C	C	C	C	C	C	C	C	C
SNP_00038_01	A/G	1	429794	+	NA	NA	NA	NA	NA	NA	A	A	G	G	A	A	A	A	A	A	A	G	G	G	A	G	G	G	G	G	G	A	G	A	G	G	G	A	A	A	A	A	A	A	G	A	A	G	G
SNP_00039_01	A/C	1	432775	+	NA	NA	NA	NA	NA	NA	A	A	C	C	A	A	A	A	A	A	A	C	C	C	A	C	C	C	C	C	C	A	C	A	C	C	C	A	A	A	A	A	A	A	C	A	A	C	C
SNP_00040_01	G/A	1	439582	+	NA	NA	NA	NA	NA	NA	G	G	A	A	G	G	G	G	G	G	G	A	A	A	G	A	A	A	A	A	A	G	A	G	A	A	A	G	G	G	G	G	G	G	A	G	G	A	A
SNP_00041_01	G/A	1	452642	+	NA	NA	NA	NA	NA	NA	G	G	A	A	G	G	G	G	G	G	G	A	A	A	G	A	A	A	A	A	A	G	A	G	A	A	A	G	G	G	G	G	G	G	A	G	G	A	A
SNP_00042_01	G/A	1	458882	+	NA	NA	NA	NA	NA	NA	G	G	G	G	G	G	G	G	A	G	A	G	G	G	G	G	G	G	G	G	G	G	G	G	G	G	G	G	G	G	G	G	G	G	G	G	G	G	G
SNP_00043_01	T/C	1	465402	+	NA	NA	NA	NA	NA	NA	T	T	T	T	C	T	C	T	C	T	C	T	T	T	T	T	T	T	T	T	T	T	T	C	T	T	T	C	T	T	T	T	T	T	T	T	C	T	T
SNP_00044_01	A/G	1	471125	+	NA	NA	NA	NA	NA	NA	A	A	G	G	A	A	A	A	G	A	G	G	G	G	A	G	G	G	G	G	G	A	G	A	G	G	G	A	A	A	A	A	A	A	G	A	A	G	G
SNP_00045_01	A/C	1	472038	+	NA	NA	NA	NA	NA	NA	A	A	C	C	A	A	A	A	A	A	A	C	A	C	A	C	C	C	C	C	C	A	C	A	C	C	C	A	A	A	A	A	A	A	C	A	A	C	C
SNP_00046_01	A/G	1	477469	+	NA	NA	NA	NA	NA	NA	A	A	G	G	A	A	A	A	G	A	G	G	G	G	A	G	G	G	G	G	G	A	G	A	G	G	G	A	A	A	A	A	A	A	G	A	A	G	G
SNP_00047_01	A/G	1	510342	+	NA	NA	NA	NA	NA	NA	A	A	G	G	A	A	A	A	G	A	G	G	G	G	A	G	G	G	G	G	G	A	G	A	G	G	G	A	A	A	A	A	A	A	A	A	A	G	G
SNP_00048_01	T/G	1	512110	+	NA	NA	NA	NA	NA	NA	T	T	G	G	T	T	T	T	T	T	T	G	T	G	T	G	G	G	G	G	G	T	G	T	G	G	G	T	T	T	T	T	T	T	T	T	T	G	T
SNP_00049_01	C/A	1	554008	+	NA	NA	NA	NA	NA	NA	C	C	A	A	C	C	C	C	C	C	C	A	C	A	C	A	A	A	A	A	A	C	A	C	A	A	C	C	C	C	C	A	C	C	C	C	C	A	C
SNP_00050_01	C/A	1	565991	+	NA	NA	NA	NA	NA	NA	A	A	A	A	C	C	C	A	C	A	C	A	A	A	A	A	A	A	A	A	A	A	A	C	A	A	C	C	C	C	C	C	A	C	C	A	C	A	A
SNP_00051_01	T/C	1	595259	+	NA	NA	NA	NA	NA	NA	T	T	T	T	T	T	T	T	C	T	C	T	C	T	T	T	T	T	T	T	T	T	T	T	T	T	T	T	T	T	T	C	T	T	T	T	T	T	C
SNP_00052_01	A/G	1	688663	+	NA	NA	NA	NA	NA	NA	A	A	A	A	A	A	A	A	A	A	A	A	G	A	A	A	A	A	A	A	A	A	A	A	A	A	A	A	A	A	A	G	A	A	A	A	A	A	A
SNP_00053_01	G/T	1	700280	+	NA	NA	NA	NA	NA	NA	G	G	G	G	G	G	G	G	G	G	G	G	T	G	T	G	G	G	G	G	G	G	G	G	G	G	G	G	G	G	G	T	G	G	G	G	G	G	G
SNP_00054_01	A/G	1	807583	+	NA	NA	NA	NA	NA	NA	A	A	A	A	G	A	A	A	A	A	A	A	A	A	A	A	A	A	A	A	A	A	A	A	A	A	A	G	G	G	G	G	A	G	G	A	A	A	A
SNP_00055_01	G/A	1	822979	+	NA	NA	NA	NA	NA	NA	A	A	A	A	G	G	G	A	G	A	G	A	G	A	A	A	A	A	A	A	A	A	A	G	A	A	G	G	G	G	G	G	A	G	G	A	A	A	A
SNP_00056_01	G/A	1	874910	+	NA	NA	NA	NA	NA	NA	G	G	G	G	G	A	A	G	A	G	A	G	A	G	G	G	G	G	G	G	G	G	G	A	G	G	A	G	G	G	G	G	G	G	G	G	G	G	G
SNP_00057_01	C/T	1	901691	+	NA	NA	NA	NA	NA	NA	T	C	C	C	T	C	C	C	C	C	C	C	T	C	C	C	C	C	C	C	C	C	C	C	C	C	C	T	T	T	T	T	C	T	T	C	T	C	C
SNP_00058_01	G/A	1	921063	+	NA	NA	NA	NA	NA	NA	G	G	G	G	G	G	G	G	G	G	G	G	G	G	G	G	G	G	G	G	G	G	G	G	G	G	G	G	G	G	G	A	G	G	G	G	G	G	G
SNP_00059_01	T/C	1	955547	+	NA	NA	NA	NA	NA	NA	C	T	T	T	C	T	T	T	T	T	T	T	C	T	T	T	T	T	T	T	T	T	T	T	C	T	T	C	C	C	C	C	T	C	C	T	C	T	T
SNP_00060_01	T/C	1	963847	+	NA	NA	NA	NA	NA	NA	C	T	T	T	C	T	T	T	C	T	C	T	C	T	T	T	T	T	T	T	T	T	T	T	C	T	C	C	C	C	C	C	T	C	C	T	C	T	T
SNP_00061_01	G/A	1	979625	+	NA	NA	NA	NA	NA	NA	A	G	G	G	G	G	G	G	G	G	G	G	G	G	G	G	G	G	G	G	G	G	G	G	G	G	G	G	G	G	G	A	G	G	G	G	G	G	G
SNP_00062_01	T/C	1	1006696	+	NA	NA	NA	NA	NA	NA	C	T	C	C	T	T	C	T	T	T	T	C	T	C	T	C	C	C	C	C	C	T	C	T	T	T	T	T	T	T	T	C	T	T	T	T	C	C	C
SNP_00063_01	T/G	1	1011674	+	NA	NA	NA	NA	NA	NA	T	T	G	G	T	T	G	G	G	G	T	T	G	G	G	T	T	T	T	G	T	G	T	T	G	T	T	G	G	T	T	T	T	T	T	T	G	T	T
SNP_00064_01	G/A	1	1013695	+	NA	NA	NA	NA	NA	NA	G	G	A	A	G	G	A	G	G	G	G	A	G	A	G	A	A	A	A	A	A	G	A	G	G	G	G	G	G	G	G	A	G	G	G	G	A	A	A
SNP_00065_01	T/C	1	1059407	+	NA	NA	NA	NA	NA	NA	C	C	T	T	T	C	T	C	T	C	T	T	T	T	C	T	T	T	T	T	T	C	T	C	T	C	T	T	T	T	T	C	C	T	T	C	T	T	T
SNP_00066_01	T/C	1	1101335	+	NA	NA	NA	NA	NA	NA	C	C	T	T	T	C	T	C	T	C	T	T	T	T	C	T	T	T	T	T	T	C	T	C	T	C	T	T	T	T	T	C	C	T	T	C	T	T	T
SNP_00067_01	C/T	1	1110822	+	NA	NA	NA	NA	NA	NA	C	T	C	C	C	T	C	T	C	T	C	C	C	C	T	C	C	C	C	C	C	T	C	T	C	T	C	C	C	C	C	C	T	C	C	T	C	C	C
SNP_00068_01	A/C	1	1241762	+	NA	NA	NA	NA	NA	NA	A	C	A	A	A	C	A	C	A	C	A	A	A	A	C	A	A	A	A	A	A	C	A	C	A	A	A	A	A	A	A	A	C	A	A	A	A	A	A
SNP_00069_01	A/C	1	1244765	+	NA	NA	NA	NA	NA	NA	A	C	A	A	A	C	A	C	A	C	A	A	A	A	C	A	A	A	A	A	A	C	A	C	A	A	A	A	A	A	A	A	C	A	A	A	A	A	A
SNP_00070_01	A/G	1	1254891	+	NA	NA	NA	NA	NA	NA	A	A	A	A	A	A	A	A	A	A	A	A	A	A	A	A	A	A	A	A	A	A	A	A	A	G	A	A	A	A	A	G	A	A	A	G	A	A	A
SNP_00071_01	C/T	1	1275418	+	NA	NA	NA	NA	NA	NA	C	C	C	C	C	C	C	C	C	C	C	C	C	C	C	C	C	C	C	C	C	C	C	C	C	C	C	C	C	C	C	T	C	C	C	T	C	C	C
SNP_00072_01	T/C	1	1279146	+	NA	NA	NA	NA	NA	NA	C	C	C	C	T	C	T	C	T	C	T	C	C	C	T	C	C	C	C	C	C	C	C	C	T	T	T	T	T	T	T	T	C	T	T	T	C	C	C
SNP_00073_01	C/T	1	1282140	+	NA	NA	NA	NA	NA	NA	C	T	C	C	C	T	C	T	C	T	C	C	T	C	T	C	C	C	C	C	C	T	C	T	C	C	C	C	C	C	C	T	T	C	C	T	C	C	C
SNP_00074_01	A/G	1	1306252	+	NA	NA	NA	NA	NA	NA	G	A	A	A	A	A	A	A	A	A	A	A	A	A	A	A	A	A	A	A	A	A	A	A	A	A	A	A	A	A	A	G	A	A	A	A	A	A	A
SNP_00075_01	A/C	1	1314111	+	NA	NA	NA	NA	NA	NA	C	A	A	A	A	A	A	A	A	A	A	A	A	A	A	A	A	A	A	A	A	A	A	A	A	A	A	A	A	A	A	C	A	A	A	A	A	A	A
SNP_00076_01	C/T	1	1319954	+	NA	NA	NA	NA	NA	NA	C	C	C	C	C	C	C	C	C	C	C	C	C	C	C	C	C	C	C	T	C	C	C	C	C	C	C	C	C	C	C	T	C	C	C	C	T	C	T
SNP_00077_01	T/C	1	1342929	+	NA	NA	NA	NA	NA	NA	T	C	T	T	T	C	T	C	T	C	T	T	T	T	C	T	T	T	T	T	T	C	T	C	T	T	T	T	T	T	T	C	C	T	T	T	T	T	T
SNP_00078_01	A/G	1	1344976	+	NA	NA	NA	NA	NA	NA	G	A	A	A	A	A	A	A	A	A	A	A	G	A	A	A	A	A	A	G	A	A	A	A	A	A	A	A	A	A	A	G	A	A	A	A	G	A	G
SNP_00079_01	A/G	1	1349592	+	NA	NA	NA	NA	NA	NA	G	G	A	A	A	G	A	G	G	G	A	A	A	A	A	A	A	A	A	A	A	G	A	G	A	A	A	A	A	A	A	A	G	A	A	G	A	A	A
SNP_00080_01	T/C	1	1355473	+	NA	NA	NA	NA	NA	NA	C	T	C	C	T	T	C	T	T	T	T	C	T	C	T	C	C	C	C	T	C	T	C	T	T	T	T	T	T	T	T	T	T	T	T	T	T	C	T
SNP_00081_01	G/A	1	1389979	+	NA	NA	NA	NA	NA	NA	G	G	A	A	G	G	A	G	G	G	G	A	G	A	G	A	A	A	A	G	A	G	A	A	G	G	G	G	G	G	G	G	G	G	G	G	G	A	G
SNP_00082_01	T/C	1	1402462	+	NA	NA	NA	NA	NA	NA	T	T	T	T	T	T	T	T	C	T	T	T	T	T	T	T	T	T	T	C	T	T	T	T	T	T	T	T	T	T	T	T	T	T	T	C	C	T	C
SNP_00083_01	A/G	1	1407841	+	NA	NA	NA	NA	NA	NA	A	A	G	G	A	A	G	A	A	A	A	A	A	G	A	G	G	G	G	A	G	A	G	A	A	A	A	A	A	A	A	A	A	A	A	A	A	A	A
SNP_00084_01	T/G	1	1428598	+	NA	NA	NA	NA	NA	NA	T	T	T	T	T	T	T	T	G	T	G	T	G	T	T	T	T	T	T	G	T	T	T	T	T	G	G	T	T	T	T	T	T	T	T	G	T	T	T
SNP_00085_01	T/C	1	1479342	+	NA	NA	NA	NA	NA	NA	T	T	C	C	T	T	C	T	T	T	T	C	T	C	T	C	C	C	C	T	C	T	C	T	T	T	T	T	T	T	T	T	T	T	T	T	T	C	T
SNP_00086_01	G/A	1	1486278	+	NA	NA	NA	NA	NA	NA	G	G	A	A	G	G	A	G	G	G	G	A	A	A	G	A	A	A	A	G	A	G	A	G	G	G	G	G	G	G	G	G	G	G	G	G	G	A	G
SNP_00087_01	T/C	1	1487911	+	NA	NA	NA	NA	NA	NA	T	T	C	C	T	T	C	T	T	T	T	C	C	C	T	C	C	C	C	T	C	T	C	T	T	T	T	T	T	T	T	T	T	T	T	T	T	C	T
SNP_00088_01	T/C	1	1490705	+	NA	NA	NA	NA	NA	NA	T	T	T	T	T	T	T	T	C	T	C	T	T	T	T	T	T	T	T	C	T	T	T	T	T	T	C	T	T	T	T	C	T	T	T	C	T	T	T
SNP_00089_01	T/C	1	1494600	+	NA	NA	NA	NA	NA	NA	T	T	C	C	T	T	C	T	T	T	T	C	C	C	T	C	C	C	C	T	C	T	C	T	T	T	T	T	T	T	T	T	T	T	T	T	T	C	T
SNP_00090_01	G/A	1	1502816	+	NA	NA	NA	NA	NA	NA	A	G	G	G	G	G	G	G	A	G	A	G	A	G	G	G	G	G	G	A	G	G	G	G	G	A	A	G	G	G	G	A	G	G	G	A	G	G	G
SNP_00091_01	A/C	1	1520839	+	NA	NA	NA	NA	NA	NA	A	A	A	A	A	A	A	C	C	A	C	A	C	A	A	A	A	A	A	C	A	A	A	A	A	A	C	A	A	A	A	A	C	A	A	C	A	A	A
SNP_00092_01	C/T	1	1525984	+	NA	NA	NA	NA	NA	NA	C	C	T	T	C	C	T	C	C	C	C	T	C	T	C	T	T	T	T	C	T	C	T	C	C	C	C	C	C	C	C	T	C	C	C	C	C	T	C
SNP_00093_01	G/A	1	1537875	+	NA	NA	NA	NA	NA	NA	G	G	A	A	G	G	A	A	G	G	G	A	A	A	G	A	A	A	A	A	A	G	A	G	G	G	A	G	G	G	G	G	A	G	G	A	G	A	G
SNP_00094_01	G/A	1	1545086	+	NA	NA	NA	NA	NA	NA	G	G	A	A	G	G	A	G	G	G	G	A	G	A	A	A	A	A	A	G	A	G	A	G	G	G	G	G	G	G	G	G	G	G	G	G	G	A	G
SNP_00095_01	T/C	1	1553914	+	NA	NA	NA	NA	NA	NA	T	T	C	C	T	T	C	T	T	T	T	C	T	C	T	C	C	C	C	T	C	T	C	T	T	T	T	T	T	T	T	T	T	T	T	T	T	C	T
SNP_00096_01	T/G	1	1557123	+	NA	NA	NA	NA	NA	NA	T	T	G	G	T	T	G	T	T	T	T	G	T	G	T	G	G	G	G	T	G	T	G	T	T	T	T	T	T	T	T	T	T	T	T	T	T	G	T
SNP_00097_01	G/T	1	1560069	+	NA	NA	NA	NA	NA	NA	T	G	T	T	G	G	T	T	G	G	G	T	T	T	G	T	T	T	T	T	T	G	T	G	G	T	T	G	G	G	G	G	T	G	G	T	G	T	G
SNP_00098_01	T/G	1	1584120	+	NA	NA	NA	NA	NA	NA	G	T	T	T	T	T	T	T	T	T	T	T	T	T	T	T	T	T	T	T	T	T	T	T	T	G	T	T	T	T	T	G	T	T	T	T	T	T	T
SNP_00099_01	C/T	1	1604217	+	NA	NA	NA	NA	NA	NA	T	C	C	C	C	C	C	C	C	C	C	C	C	C	C	C	C	C	C	C	C	C	C	C	C	T	C	C	C	C	C	T	C	C	C	C	C	C	C
SNP_00100_01	C/T	1	1653315	+	NA	NA	NA	NA	NA	NA	C	C	T	T	C	C	T	C	C	C	C	T	C	T	C	T	T	T	T	C	C	C	T	C	C	C	C	C	C	C	C	C	C	C	C	C	C	T	C
SNP_00101_01	T/C	1	1695799	+	NA	NA	NA	NA	NA	NA	T	C	T	T	C	C	T	T	T	C	T	C	T	C	C	C	C	C	C	C	T	C	C	C	C	T	C	C	T	T	C	C	T	T	C	T	C	C	C
SNP_00102_01	G/A	1	1721205	+	NA	NA	NA	NA	NA	NA	A	G	A	A	G	G	G	A	G	G	A	G	A	G	G	G	G	G	G	G	A	G	G	G	G	G	A	G	A	A	G	G	A	A	G	A	G	G	G
SNP_00103_01	C/A	1	1744951	+	NA	NA	NA	NA	NA	NA	A	C	A	A	C	C	C	A	C	A	A	C	A	C	C	C	C	C	C	A	A	A	C	C	C	C	A	C	C	C	C	C	C	C	C	C	C	C	C
SNP_00104_01	T/C	1	1755954	+	NA	NA	NA	NA	NA	NA	C	T	C	C	T	T	T	T	T	T	C	T	C	T	T	T	T	T	T	C	C	T	T	T	T	T	C	T	T	T	T	T	T	T	T	T	T	T	T
SNP_00105_01	A/G	1	1795962	+	NA	NA	NA	NA	NA	NA	A	A	A	A	A	A	A	A	A	A	G	A	A	A	A	A	A	A	A	A	G	A	A	A	A	A	A	A	A	A	A	A	A	A	A	A	A	A	A
SNP_00106_01	T/C	1	1866404	+	NA	NA	NA	NA	NA	NA	T	T	C	C	T	T	T	T	T	T	T	T	C	T	T	T	T	T	T	T	T	T	T	T	T	T	C	T	T	T	T	T	T	T	T	T	T	T	T
SNP_00107_01	A/G	1	1878290	+	NA	NA	NA	NA	NA	NA	A	A	G	G	A	A	A	G	A	G	A	A	G	A	A	A	A	A	A	A	A	G	A	A	A	G	G	A	A	A	A	A	A	A	A	A	A	A	A
SNP_00108_01	G/A	1	1881050	+	NA	NA	NA	NA	NA	NA	G	G	G	G	G	G	G	G	A	G	A	G	G	G	G	G	G	G	G	A	G	G	G	G	G	G	G	G	G	G	G	G	A	G	G	A	G	G	G
SNP_00109_01	G/A	1	1887205	+	NA	NA	NA	NA	NA	NA	G	G	A	A	G	G	G	G	A	G	A	A	A	G	A	G	G	G	G	A	G	G	G	G	G	A	A	G	G	G	G	G	A	G	G	A	G	G	G
SNP_00110_01	T/G	1	1888970	+	NA	NA	NA	NA	NA	NA	T	T	G	G	T	T	T	T	G	T	G	T	T	T	T	T	T	T	T	G	T	T	T	T	T	G	T	T	T	T	T	T	G	T	T	G	T	T	T
SNP_00111_01	T/C	1	1902269	+	NA	NA	NA	NA	NA	NA	T	T	T	T	T	T	T	T	C	T	C	T	C	T	T	T	T	T	T	T	T	T	T	T	T	C	C	T	T	T	T	T	C	T	T	C	T	T	T
SNP_00112_01	T/G	1	1904964	+	NA	NA	NA	NA	NA	NA	T	T	T	T	T	T	T	T	T	T	T	T	G	T	T	T	T	T	T	T	T	T	T	T	T	T	G	T	T	T	T	T	T	T	T	T	T	T	T
SNP_00113_01	C/T	1	1989118	+	NA	NA	NA	NA	NA	NA	C	C	C	C	C	C	C	C	C	C	C	C	C	C	C	C	C	C	C	C	C	C	C	C	C	C	C	C	C	C	C	C	C	C	C	C	C	C	C
SNP_00114_01	G/T	1	2009015	+	NA	NA	NA	NA	NA	NA	G	G	G	G	G	G	G	G	G	G	G	G	G	G	G	G	G	G	G	G	G	G	G	G	G	G	G	G	G	G	G	G	G	G	G	G	G	G	G
SNP_00115_01	T/C	1	2036901	+	NA	NA	NA	NA	NA	NA	T	T	T	T	T	T	T	T	T	T	T	T	T	T	T	T	T	T	T	T	T	T	T	T	T	T	T	T	T	T	T	T	T	T	T	T	T	T	T
SNP_00116_01	A/G	1	2040590	+	NA	NA	NA	NA	NA	NA	A	A	A	A	A	A	A	A	A	A	A	A	A	A	A	A	A	A	A	A	A	A	A	A	A	A	A	A	A	A	A	A	A	A	A	A	A	A	A
SNP_00117_01	A/C	1	2057631	+	NA	NA	NA	NA	NA	NA	A	A	A	A	A	A	A	A	C	A	C	A	A	A	A	A	A	A	A	A	A	A	A	A	A	A	A	A	A	A	A	A	A	A	A	C	A	A	A
SNP_00118_01	T/C	1	2063290	+	NA	NA	NA	NA	NA	NA	T	T	T	T	T	T	T	T	C	T	C	T	T	T	T	T	T	C	T	T	T	T	T	T	T	C	C	T	C	C	T	T	T	C	T	C	T	T	T
SNP_00119_01	A/G	1	2099803	+	NA	NA	NA	NA	NA	NA	A	A	A	A	A	A	A	A	G	A	G	A	A	A	A	A	A	G	A	A	A	A	A	A	A	A	A	A	G	G	A	A	A	G	A	G	A	A	A
SNP_00120_01	C/T	1	2124091	+	NA	NA	NA	NA	NA	NA	C	C	C	C	C	C	C	C	C	C	C	C	C	C	C	C	C	C	C	C	C	C	C	C	C	C	C	C	T	T	C	C	C	T	C	C	C	C	C
SNP_00121_01	C/T	1	2188771	+	NA	NA	NA	NA	NA	NA	C	C	T	C	C	C	C	C	C	C	T	C	C	C	C	C	C	C	C	C	C	C	C	C	C	T	T	C	C	C	C	C	C	C	C	T	C	C	C
SNP_00122_01	C/A	1	2205606	+	NA	NA	NA	NA	NA	NA	C	C	A	C	C	C	C	C	C	C	A	C	C	C	C	C	C	C	C	A	C	C	C	C	C	A	A	C	C	C	C	C	C	C	C	A	C	C	C
SNP_00123_01	C/T	1	2218584	+	NA	NA	NA	NA	NA	NA	C	C	T	C	C	C	C	C	C	C	C	C	C	C	C	C	C	C	C	T	C	C	C	C	C	C	T	C	C	C	C	C	C	C	C	C	C	C	C
SNP_00124_01	T/C	1	2223826	+	NA	NA	NA	NA	NA	NA	T	T	C	T	T	C	T	T	T	T	C	T	T	T	T	T	T	T	T	C	T	T	T	T	T	C	C	T	T	T	T	T	T	T	T	C	T	T	T
SNP_00125_01	A/G	1	2239666	+	NA	NA	NA	NA	NA	NA	A	A	G	A	A	A	A	A	A	A	A	A	A	A	A	A	A	A	A	G	A	A	A	A	A	A	G	A	A	A	A	A	A	A	A	A	A	A	A
SNP_00126_01	T/C	1	2267573	+	NA	NA	NA	NA	NA	NA	T	T	C	T	T	C	T	T	T	T	C	T	T	T	T	T	T	T	T	C	T	T	T	T	T	C	C	T	C	C	T	T	T	C	T	C	T	T	T
SNP_00127_01	G/A	1	2272763	+	NA	NA	NA	NA	NA	NA	G	G	A	G	G	A	G	G	G	G	A	G	G	G	G	G	G	G	G	A	G	G	G	G	G	A	A	G	A	A	G	G	G	A	G	A	G	G	G
SNP_00128_01	G/T	1	2280873	+	NA	NA	NA	NA	NA	NA	G	G	G	G	G	T	G	T	G	T	T	G	G	G	G	G	G	G	G	T	G	T	G	G	G	G	G	G	T	T	G	G	G	T	G	T	G	G	G
SNP_00129_01	A/G	1	2289368	+	NA	NA	NA	NA	NA	NA	A	A	G	A	A	G	A	A	A	A	G	A	A	A	A	A	A	A	A	G	A	A	A	A	A	G	G	A	G	G	A	A	A	G	A	G	A	A	A
SNP_00130_01	A/C	1	2348223	+	NA	NA	NA	NA	NA	NA	A	A	A	A	A	A	A	A	A	A	A	A	C	A	A	A	A	A	A	A	A	A	A	A	A	C	A	A	A	A	A	A	A	A	A	A	A	A	A
SNP_00131_01	T/G	1	2518132	+	NA	NA	NA	NA	NA	NA	T	T	T	T	T	T	T	T	T	T	T	T	G	T	T	T	T	T	T	T	G	T	T	T	T	T	T	T	T	T	T	T	T	T	T	T	T	T	T
SNP_00132_01	T/C	1	2548730	+	NA	NA	NA	NA	NA	NA	T	T	C	T	T	T	T	T	T	T	C	T	C	T	T	T	T	T	T	C	C	T	T	T	T	C	C	T	T	T	T	T	T	T	T	C	T	T	T
SNP_00133_01	G/T	1	2573573	+	NA	NA	NA	NA	NA	NA	G	G	T	G	G	G	G	G	G	G	G	G	T	G	G	G	G	G	G	T	T	G	G	G	G	T	T	G	G	G	G	G	G	G	G	T	G	G	G
SNP_00134_01	C/A	1	2585749	+	NA	NA	NA	NA	NA	NA	A	A	C	C	A	A	A	A	A	A	A	A	C	A	A	A	A	A	A	C	C	A	A	A	A	C	C	A	C	C	A	A	A	C	A	C	C	A	A
SNP_00135_01	G/A	1	2589250	+	NA	NA	NA	NA	NA	NA	G	G	G	G	G	G	G	G	G	G	G	G	G	G	G	G	G	G	G	G	A	G	G	G	G	A	G	G	A	A	G	G	G	A	G	G	G	G	G
SNP_00136_01	T/G	1	2594163	+	NA	NA	NA	NA	NA	NA	T	T	T	T	T	T	T	T	T	T	T	T	T	T	T	T	T	T	T	T	G	T	T	T	T	G	T	T	T	T	T	T	T	T	T	T	T	T	T
SNP_00137_01	G/A	1	2595556	+	NA	NA	NA	NA	NA	NA	G	G	G	G	G	G	G	G	G	G	G	G	G	G	G	G	G	G	G	G	A	G	G	G	G	A	G	G	G	G	G	G	G	G	G	G	G	G	G
SNP_00138_01	A/G	1	2598445	+	NA	NA	NA	NA	NA	NA	A	A	A	A	A	A	A	A	A	A	A	A	A	A	A	A	A	A	A	A	G	A	A	A	A	G	A	A	A	A	A	A	A	A	A	A	A	A	A
SNP_00139_01	G/T	1	2601302	+	NA	NA	NA	NA	NA	NA	G	G	G	G	G	G	G	G	G	G	G	G	G	G	G	G	G	G	G	G	T	G	G	G	G	T	G	G	G	G	G	G	G	G	G	G	G	G	G
SNP_00140_01	T/C	1	2610177	+	NA	NA	NA	NA	NA	NA	T	T	C	C	T	T	T	T	T	T	T	T	T	T	T	T	T	T	T	T	C	T	T	T	T	C	C	T	T	T	T	T	T	T	T	T	C	T	T
SNP_00141_01	G/T	1	2619729	+	NA	NA	NA	NA	NA	NA	G	G	G	G	G	G	G	G	G	G	G	G	G	G	G	G	G	G	G	G	T	G	G	G	G	T	G	G	G	G	G	G	G	G	G	G	G	G	G
SNP_00142_01	C/T	1	2675653	+	NA	NA	NA	NA	NA	NA	C	C	C	C	C	C	C	C	C	C	T	C	C	C	C	C	C	C	C	T	C	C	C	C	C	T	C	C	C	C	C	T	C	C	C	T	C	C	C
SNP_00143_01	T/C	1	2689421	+	NA	NA	NA	NA	NA	NA	T	T	T	T	T	T	T	T	T	T	C	T	T	T	T	T	T	T	T	C	T	T	T	T	T	C	T	T	T	T	T	C	T	T	T	C	T	T	T
SNP_00144_01	T/C	1	2708722	+	NA	NA	NA	NA	NA	NA	C	C	C	C	C	C	C	C	C	C	T	C	T	C	C	C	C	C	C	C	C	C	C	C	C	T	C	C	T	T	C	T	C	T	C	T	C	C	C
SNP_00145_01	A/G	1	2737250	+	NA	NA	NA	NA	NA	NA	A	A	A	A	A	A	A	A	A	A	A	A	A	A	A	A	A	A	A	A	A	A	A	A	A	A	A	A	A	A	A	G	A	A	A	G	A	A	A
SNP_00146_01	G/T	1	2739177	+	NA	NA	NA	NA	NA	NA	G	G	G	G	G	G	G	G	G	G	G	G	G	G	G	G	G	G	G	G	G	G	G	G	G	G	G	G	G	G	G	T	G	G	G	T	G	G	G
SNP_00147_01	A/C	1	2747136	+	NA	NA	NA	NA	NA	NA	A	A	A	A	A	A	A	C	A	C	A	A	C	A	A	A	A	A	A	A	A	C	A	A	A	C	A	A	C	C	A	A	A	C	A	A	A	A	A
SNP_00148_01	C/T	1	2753052	+	NA	NA	NA	NA	NA	NA	C	C	C	C	C	C	C	C	C	C	C	C	C	C	C	C	C	C	C	C	C	C	C	C	C	T	C	C	C	C	C	C	C	C	C	C	C	C	C
SNP_00149_01	G/A	1	2762313	+	NA	NA	NA	NA	NA	NA	G	G	G	G	G	G	G	G	G	G	G	G	G	G	G	G	G	G	G	G	G	G	G	G	G	G	G	G	G	G	G	A	G	G	G	A	G	G	G
SNP_00150_01	A/G	1	2774196	+	NA	NA	NA	NA	NA	NA	A	A	A	G	A	A	A	A	A	A	A	A	A	A	A	A	A	A	A	A	A	A	A	G	A	G	A	A	A	A	A	G	A	A	A	G	A	A	A
SNP_00151_01	C/T	1	2775786	+	NA	NA	NA	NA	NA	NA	C	C	C	T	C	C	C	C	C	C	C	C	C	C	C	C	C	C	C	C	C	C	C	T	C	T	C	C	C	C	C	T	C	C	C	T	C	C	C
SNP_00152_01	A/G	1	2780300	+	NA	NA	NA	NA	NA	NA	A	A	A	G	A	A	A	A	A	A	A	A	A	A	A	A	A	A	A	A	A	A	A	G	A	G	A	A	A	A	A	G	A	A	A	G	A	A	A
SNP_00153_01	G/A	1	2785930	+	NA	NA	NA	NA	NA	NA	G	G	G	G	G	G	G	G	G	G	G	G	G	G	G	G	G	G	G	G	G	G	G	G	G	G	G	G	G	G	G	G	G	G	G	G	G	G	G
SNP_00154_01	A/G	1	2796446	+	NA	NA	NA	NA	NA	NA	A	A	A	A	A	A	A	A	A	A	A	A	A	A	A	A	A	A	A	A	A	A	A	A	A	A	A	A	A	A	A	G	A	A	A	G	A	A	A
SNP_00155_01	T/G	1	2809603	+	NA	NA	NA	NA	NA	NA	T	T	T	G	T	T	T	G	T	G	G	T	T	T	T	T	T	T	T	T	T	G	T	G	T	G	T	T	G	G	T	T	T	G	T	T	T	T	T
SNP_00156_01	T/C	1	2813785	+	NA	NA	NA	NA	NA	NA	C	C	C	T	C	C	C	T	C	T	T	C	C	C	C	C	C	C	C	C	C	T	C	T	C	T	C	C	T	T	C	T	C	T	C	T	C	C	C
SNP_00157_01	C/A	1	2928374	+	NA	NA	NA	NA	NA	NA	C	C	C	C	C	C	A	C	C	C	C	C	C	C	C	C	C	C	C	A	C	C	A	A	C	C	C	C	C	C	C	C	C	C	C	A	C	C	A
SNP_00158_01	C/A	1	3014992	+	NA	NA	NA	NA	NA	NA	A	C	C	A	C	C	A	C	C	C	C	C	C	C	C	C	C	C	C	A	C	C	A	A	C	A	C	C	C	C	C	C	A	C	A	A	C	C	A
SNP_00159_01	A/G	1	3016694	+	NA	NA	NA	NA	NA	NA	G	A	A	G	A	A	G	A	A	A	A	A	A	A	A	A	A	A	A	G	A	A	G	G	A	G	A	A	A	A	A	A	G	A	G	G	A	A	G
SNP_00160_01	G/A	1	3021902	+	NA	NA	NA	NA	NA	NA	A	G	G	A	G	G	G	G	G	G	G	G	G	G	G	G	G	G	G	A	G	G	A	A	G	A	G	G	G	G	G	G	A	G	A	G	G	G	A
SNP_00161_01	T/C	1	3035287	+	NA	NA	NA	NA	NA	NA	C	T	T	T	T	T	T	T	T	T	T	T	T	T	T	T	T	T	T	C	T	T	C	T	T	C	T	T	T	T	T	T	T	T	C	T	T	T	C
SNP_00162_01	A/G	1	3055492	+	NA	NA	NA	NA	NA	NA	G	A	A	A	A	A	A	A	A	A	A	A	A	A	A	A	A	A	A	A	A	A	A	A	A	A	A	A	A	A	A	G	A	A	G	A	A	A	A
SNP_00163_01	G/T	1	3063603	+	NA	NA	NA	NA	NA	NA	G	T	T	G	T	G	G	T	T	T	T	T	T	T	T	T	T	T	T	G	T	T	G	G	G	G	T	T	T	T	T	G	G	T	G	G	T	T	G
SNP_00164_01	C/T	1	3083398	+	NA	NA	NA	NA	NA	NA	T	C	C	C	C	C	C	C	C	C	C	C	C	C	C	C	C	C	C	C	C	C	C	C	C	C	C	C	C	C	C	C	C	C	T	C	C	C	C
SNP_00165_01	T/C	1	3112052	+	NA	NA	NA	NA	NA	NA	C	T	T	T	T	C	T	T	T	T	T	T	T	T	T	T	T	T	T	T	T	T	T	T	T	T	T	T	T	T	T	T	T	T	C	C	T	T	C
SNP_00166_01	T/G	1	3121012	+	NA	NA	NA	NA	NA	NA	G	G	T	T	T	G	T	T	G	T	T	T	T	G	G	T	T	T	T	T	T	T	G	T	G	G	T	T	T	T	T	G	T	T	G	G	T	T	T
SNP_00167_01	T/C	1	3145235	+	NA	NA	NA	NA	NA	NA	C	C	T	T	T	C	C	T	C	T	T	T	T	C	C	T	T	T	T	T	T	T	C	T	C	C	T	T	T	T	T	C	T	T	C	C	T	T	T
SNP_00168_01	A/C	1	3146865	+	NA	NA	NA	NA	NA	NA	A	C	A	A	A	A	A	A	C	A	A	A	A	C	C	A	A	A	A	A	A	A	C	A	C	C	A	A	A	A	A	C	A	A	A	A	A	A	A
SNP_00169_01	C/T	1	3161613	+	NA	NA	NA	NA	NA	NA	C	T	C	C	C	C	C	C	T	C	C	C	C	T	T	C	C	C	C	C	C	C	C	C	C	C	C	C	C	C	C	C	C	C	C	C	C	C	C
SNP_00170_01	G/A	1	3163236	+	NA	NA	NA	NA	NA	NA	G	A	G	G	G	G	G	G	A	G	G	G	G	A	A	G	G	G	G	G	G	G	A	G	A	A	G	G	G	G	G	A	G	G	G	G	G	G	G
SNP_00171_01	T/C	1	3275340	+	NA	NA	NA	NA	NA	NA	T	C	T	C	T	T	C	T	C	T	T	T	T	C	C	T	T	T	T	C	T	T	C	C	T	C	T	T	T	T	T	C	C	T	T	C	T	T	T
SNP_00172_01	A/G	1	3281127	+	NA	NA	NA	NA	NA	NA	A	G	A	G	A	A	G	A	G	A	A	A	A	G	G	A	A	A	A	G	A	A	G	G	A	G	A	A	A	A	A	G	G	A	A	G	A	A	A
SNP_00173_01	A/C	1	3285186	+	NA	NA	NA	NA	NA	NA	A	C	A	A	A	A	C	A	C	A	A	A	A	C	C	A	A	A	A	C	A	A	C	C	A	C	A	A	A	A	A	C	C	A	A	C	A	A	A
SNP_00174_01	G/A	1	3289948	+	NA	NA	NA	NA	NA	NA	A	A	G	G	G	G	A	G	A	G	G	G	G	A	A	G	G	G	G	A	G	G	A	A	G	A	G	G	G	G	G	A	A	G	A	A	G	G	G
SNP_00175_01	C/T	1	3297577	+	NA	NA	NA	NA	NA	NA	T	T	C	C	C	C	T	C	T	C	C	C	C	T	T	C	C	C	C	T	C	C	T	C	C	T	C	C	C	C	C	T	T	C	T	T	C	C	C
SNP_00176_01	C/T	1	3298732	+	NA	NA	NA	NA	NA	NA	T	T	C	C	C	C	T	C	T	C	C	T	C	T	T	C	C	C	C	T	C	C	T	C	C	T	C	C	C	C	C	T	T	C	T	T	C	C	C
SNP_00177_01	T/C	1	3300360	+	NA	NA	NA	NA	NA	NA	C	C	T	T	T	T	C	T	C	T	T	T	T	C	C	T	T	T	T	C	T	T	C	T	T	C	T	T	T	T	T	C	C	T	C	C	T	T	T
SNP_00178_01	T/G	1	3305054	+	NA	NA	NA	NA	NA	NA	G	G	T	T	T	T	G	T	G	T	T	T	T	G	G	T	T	T	T	G	T	T	G	T	T	G	T	T	T	T	T	G	G	T	G	G	T	T	T
SNP_00179_01	A/G	1	3307904	+	NA	NA	NA	NA	NA	NA	G	G	A	A	A	A	G	A	G	A	A	A	A	G	A	A	A	A	A	G	A	A	G	A	A	G	A	A	A	A	A	G	G	A	G	G	A	A	A
SNP_00180_01	A/C	1	3321534	+	NA	NA	NA	NA	NA	NA	C	C	A	A	A	C	C	A	C	A	A	A	A	C	C	A	A	A	A	C	A	A	C	A	A	C	A	A	A	A	A	C	A	A	C	C	A	A	A
SNP_00181_01	A/C	1	3327321	+	NA	NA	NA	NA	NA	NA	C	C	A	A	A	C	C	A	C	A	A	A	A	C	C	A	A	A	A	C	A	A	C	A	A	C	A	A	A	A	A	A	A	A	C	C	A	A	A
SNP_00182_01	C/T	1	3329900	+	NA	NA	NA	NA	NA	NA	T	T	C	C	C	T	T	C	T	C	C	C	C	T	T	C	C	C	C	T	C	C	T	C	C	T	C	C	C	C	C	C	C	C	T	T	C	C	C
SNP_00183_01	G/A	1	3361120	+	NA	NA	NA	NA	NA	NA	G	A	G	G	G	G	A	G	A	G	G	G	G	A	A	G	G	G	G	A	G	G	A	G	G	A	G	G	G	G	G	G	G	G	G	G	G	G	G
SNP_00184_01	T/C	1	3363641	+	NA	NA	NA	NA	NA	NA	T	C	T	T	T	T	C	T	C	T	T	T	T	C	C	T	T	T	T	C	T	T	C	T	T	C	T	T	T	T	T	T	T	T	T	T	T	T	T
SNP_00185_01	A/C	1	3367768	+	NA	NA	NA	NA	NA	NA	A	C	A	A	A	A	C	A	C	A	A	A	A	C	C	A	A	A	A	C	A	A	C	A	A	C	A	A	A	A	A	A	A	A	A	A	A	A	A
SNP_00186_01	A/C	1	3372977	+	NA	NA	NA	NA	NA	NA	A	C	A	A	A	A	C	A	C	A	A	A	A	C	C	A	A	A	A	C	A	A	C	A	A	C	A	A	A	A	A	A	A	A	A	A	A	A	A
SNP_00187_01	T/C	1	3390236	+	NA	NA	NA	NA	NA	NA	T	C	T	T	T	T	C	T	C	T	T	T	T	C	C	T	T	T	T	T	T	T	C	T	T	C	T	T	T	T	T	T	T	T	T	T	T	T	T
SNP_00188_01	G/A	1	3400641	+	NA	NA	NA	NA	NA	NA	G	A	G	G	G	G	A	G	A	G	G	G	G	A	A	G	G	G	G	G	G	G	A	G	G	A	G	G	G	G	G	G	G	G	G	G	G	G	G
SNP_00189_01	T/G	1	3412546	+	NA	NA	NA	NA	NA	NA	T	G	T	T	T	T	G	T	G	T	T	T	T	G	T	T	T	T	T	T	T	T	G	T	T	G	T	T	T	T	T	T	T	T	T	T	T	T	T
SNP_00190_01	T/C	1	3458582	+	NA	NA	NA	NA	NA	NA	T	C	T	T	T	T	T	T	C	T	T	T	T	C	C	T	T	T	T	C	C	T	C	T	T	C	T	T	T	T	T	T	T	T	T	T	T	T	T
SNP_00191_01	C/T	1	3512849	+	NA	NA	NA	NA	NA	NA	C	C	C	C	C	C	C	C	C	C	C	C	C	C	C	C	C	C	C	C	T	C	T	C	C	T	C	C	C	C	C	C	C	C	C	C	C	C	C
SNP_00192_01	T/C	1	3519206	+	NA	NA	NA	NA	NA	NA	T	T	T	T	T	T	T	T	T	T	T	T	T	T	T	T	T	T	T	C	C	T	C	T	T	C	T	T	T	T	T	T	T	T	T	T	T	T	T
SNP_00193_01	C/T	1	3537008	+	NA	NA	NA	NA	NA	NA	C	C	C	C	C	C	C	C	C	C	C	C	C	C	C	C	C	C	C	T	T	C	T	C	C	T	C	C	C	C	C	C	C	C	C	C	C	C	C
SNP_00194_01	A/G	1	3567424	+	NA	NA	NA	NA	NA	NA	A	A	A	A	A	A	A	A	A	A	A	A	A	A	A	A	A	A	A	G	G	A	G	A	A	G	A	A	A	A	A	A	A	A	A	A	A	A	A
SNP_00195_01	G/A	1	3569587	+	NA	NA	NA	NA	NA	NA	G	G	G	G	G	G	G	G	G	G	G	G	G	G	A	G	G	G	G	A	A	G	A	G	G	A	G	G	G	G	G	G	G	G	G	G	G	G	G
SNP_00196_01	T/C	1	3571070	+	NA	NA	NA	NA	NA	NA	T	T	T	T	T	T	T	T	T	T	T	T	T	T	T	T	T	T	T	C	C	T	C	T	T	C	T	T	T	T	T	T	T	T	T	T	T	T	T
SNP_00197_01	C/A	1	3573916	+	NA	NA	NA	NA	NA	NA	C	C	C	C	C	C	C	C	C	C	C	C	C	C	C	C	C	C	C	A	A	C	A	C	C	A	C	C	C	C	C	C	C	C	C	C	C	C	C
SNP_00198_01	T/G	1	3578137	+	NA	NA	NA	NA	NA	NA	T	T	T	T	T	T	T	T	T	T	T	T	T	T	T	T	T	T	T	G	G	T	G	T	T	G	T	T	T	T	T	T	T	T	T	T	T	T	T
SNP_00199_01	G/T	1	3581854	+	NA	NA	NA	NA	NA	NA	G	G	G	G	G	G	G	G	G	G	G	G	G	G	G	G	G	G	G	T	T	G	T	G	G	T	G	G	G	G	G	G	G	G	G	G	G	G	G
SNP_00200_01	C/T	1	3583471	+	NA	NA	NA	NA	NA	NA	C	C	C	C	C	C	C	C	C	C	C	C	C	C	C	C	C	C	C	T	C	C	T	C	C	T	C	C	C	C	C	C	C	C	C	C	C	C	C
SNP_00201_01	C/A	1	3585713	+	NA	NA	NA	NA	NA	NA	C	C	C	C	C	C	C	C	C	C	C	C	C	C	A	C	C	C	C	A	A	C	A	C	C	A	C	C	C	C	C	C	C	C	C	C	C	C	C
SNP_00202_01	T/G	1	3593836	+	NA	NA	NA	NA	NA	NA	T	T	T	T	T	T	T	T	T	T	T	T	T	T	T	T	T	T	T	T	G	T	G	T	T	G	T	T	T	T	T	T	T	T	T	T	T	T	T
SNP_00203_01	A/C	1	3596804	+	NA	NA	NA	NA	NA	NA	A	A	A	A	A	A	A	A	A	A	A	A	A	A	A	A	A	A	A	C	C	A	C	A	A	C	A	A	A	A	A	A	A	A	A	A	A	A	A
SNP_00204_01	T/G	1	3610068	+	NA	NA	NA	NA	NA	NA	T	T	T	T	T	T	T	T	T	T	T	T	T	T	T	T	T	T	T	G	T	T	G	T	T	G	T	T	T	T	T	T	T	T	G	T	T	T	T
SNP_00205_01	C/T	1	3617837	+	NA	NA	NA	NA	NA	NA	C	C	C	C	C	C	C	C	C	C	C	C	C	C	C	C	C	C	C	T	C	C	T	C	C	C	C	C	C	C	C	C	C	C	C	C	C	C	C
SNP_00206_01	C/T	1	3620908	+	NA	NA	NA	NA	NA	NA	C	C	C	C	C	C	C	C	C	C	C	C	C	C	C	C	C	C	C	T	T	C	T	C	C	T	C	C	C	C	C	C	C	C	T	C	C	C	C
SNP_00207_01	G/A	1	3638269	+	NA	NA	NA	NA	NA	NA	G	G	G	G	G	G	G	G	G	G	G	G	G	G	G	G	G	G	G	A	A	G	A	G	G	A	G	G	G	G	G	G	G	G	A	G	G	G	G
SNP_00208_01	C/T	1	3644194	+	NA	NA	NA	NA	NA	NA	C	C	C	C	C	C	C	C	C	C	C	C	C	C	T	C	C	C	C	C	T	C	T	C	C	T	C	C	C	C	C	C	C	C	T	C	C	C	C
SNP_00209_01	T/C	1	3664834	+	NA	NA	NA	NA	NA	NA	T	T	T	T	T	T	T	T	T	T	T	T	T	T	T	T	T	T	T	C	C	T	C	T	T	C	T	T	T	T	T	T	T	T	C	T	T	T	T
SNP_00210_01	A/G	1	3666692	+	NA	NA	NA	NA	NA	NA	A	A	A	A	A	A	A	A	A	A	A	A	A	A	A	A	A	A	A	A	G	A	G	A	A	G	A	A	A	A	A	A	A	A	G	A	A	A	A
SNP_00211_01	T/C	1	3668496	+	NA	NA	NA	NA	NA	NA	T	T	T	T	T	T	T	T	T	T	T	T	T	T	T	T	T	T	T	T	C	T	C	T	T	C	T	T	T	T	T	T	T	T	C	T	T	T	T
SNP_00212_01	C/A	1	3674029	+	NA	NA	NA	NA	NA	NA	C	C	C	C	C	C	C	C	C	C	C	C	C	C	C	C	C	C	C	C	A	C	A	C	C	A	C	C	C	C	C	C	C	C	A	C	C	C	C
SNP_00213_01	A/G	1	3677989	+	NA	NA	NA	NA	NA	NA	A	A	A	A	A	A	A	A	A	A	A	A	A	A	A	A	A	A	A	G	G	A	G	A	A	G	A	A	A	A	A	A	A	A	G	A	A	A	A
SNP_00214_01	A/G	1	3713345	+	NA	NA	NA	NA	NA	NA	A	A	A	A	A	A	A	A	A	A	A	A	A	A	A	A	A	A	A	G	G	A	G	A	A	G	A	A	A	A	A	A	A	A	G	A	A	A	A
SNP_00215_01	G/A	1	3715007	+	NA	NA	NA	NA	NA	NA	G	G	G	G	G	G	G	G	G	G	G	G	G	G	G	G	G	G	G	A	A	G	A	G	G	A	G	G	G	G	G	G	G	G	A	G	G	G	G
SNP_00216_01	G/A	1	3745276	+	NA	NA	NA	NA	NA	NA	G	G	G	G	G	G	G	G	G	G	G	G	G	G	G	G	G	G	G	G	A	G	A	G	G	A	G	G	G	G	G	G	G	G	A	G	G	G	G
SNP_00217_01	G/A	1	3746962	+	NA	NA	NA	NA	NA	NA	G	G	G	G	G	G	G	G	G	G	G	G	G	G	G	G	G	G	G	G	A	G	A	G	G	A	G	G	G	G	G	G	G	G	A	A	G	G	G
SNP_00218_01	A/G	1	3762803	+	NA	NA	NA	NA	NA	NA	A	A	A	A	A	G	A	A	A	A	A	A	A	A	A	A	A	A	A	G	A	A	G	A	A	G	A	A	A	A	A	A	A	A	G	A	A	A	A
SNP_00219_01	A/G	1	3768106	+	NA	NA	NA	NA	NA	NA	A	A	A	A	A	G	A	A	A	A	A	A	A	A	A	A	A	A	A	A	A	A	G	A	A	G	A	A	A	A	A	A	A	A	G	A	A	A	A
SNP_00220_01	A/C	1	3770764	+	NA	NA	NA	NA	NA	NA	A	A	A	A	A	C	A	A	A	A	A	A	A	A	A	A	A	A	A	C	A	A	C	A	A	C	A	A	A	A	A	A	A	A	C	A	A	A	A
SNP_00221_01	C/T	1	3780479	+	NA	NA	NA	NA	NA	NA	C	C	C	C	C	C	C	C	C	C	C	C	C	C	C	C	C	C	C	C	C	C	T	C	C	T	C	C	C	C	C	C	C	C	T	C	C	C	C
SNP_00222_01	T/C	1	3783724	+	NA	NA	NA	NA	NA	NA	T	T	T	T	T	C	T	T	T	T	T	T	T	T	T	T	T	T	T	C	T	T	C	T	T	C	T	T	T	T	T	T	T	T	C	T	T	T	T
SNP_00223_01	T/C	1	3794977	+	NA	NA	NA	NA	NA	NA	T	T	T	T	T	C	T	T	C	T	T	T	T	T	T	T	T	T	T	C	T	T	C	T	T	C	T	T	T	T	T	T	T	T	C	T	T	T	T
SNP_00224_01	G/A	1	3807804	+	NA	NA	NA	NA	NA	NA	G	G	G	G	G	G	G	G	A	G	G	A	G	G	G	G	G	G	G	A	G	G	G	G	G	G	G	G	G	G	G	G	G	G	G	G	G	G	G
SNP_00225_01	T/C	1	3809034	+	NA	NA	NA	NA	NA	NA	T	T	T	T	T	C	T	T	C	T	T	T	T	T	T	T	T	T	T	C	T	T	C	T	T	C	T	T	T	T	T	T	T	T	C	T	T	T	T
SNP_00226_01	A/C	1	3815736	+	NA	NA	NA	NA	NA	NA	A	A	A	A	A	C	A	A	C	A	A	A	A	A	A	A	A	A	A	C	A	A	C	A	A	C	A	A	A	A	A	A	A	A	C	A	A	A	A
SNP_00227_01	G/T	1	3832790	+	NA	NA	NA	NA	NA	NA	G	G	G	G	G	T	G	G	T	G	G	T	G	G	T	G	G	G	G	T	G	G	T	G	G	T	G	G	G	G	G	G	G	G	T	G	G	G	G
SNP_00228_01	C/A	1	3838841	+	NA	NA	NA	NA	NA	NA	C	C	C	C	C	A	C	C	A	C	C	A	C	C	A	C	C	C	C	A	C	C	A	C	C	A	C	C	C	C	C	C	C	C	A	C	C	C	C
SNP_00229_01	T/C	1	3840559	+	NA	NA	NA	NA	NA	NA	T	T	T	T	T	C	T	T	C	T	T	T	T	T	T	T	T	T	T	C	T	T	C	T	T	C	T	T	T	T	T	T	T	T	C	T	T	T	T
SNP_00230_01	T/C	1	3842574	+	NA	NA	NA	NA	NA	NA	T	T	T	T	T	C	T	T	C	T	T	T	T	T	T	T	T	T	T	C	T	T	C	T	T	C	T	T	T	T	T	T	T	T	C	T	T	T	T
SNP_00231_01	A/G	1	3854003	+	NA	NA	NA	NA	NA	NA	A	A	A	A	A	G	A	A	A	A	A	A	A	A	A	A	A	A	A	G	A	A	A	A	A	G	A	A	A	A	A	A	A	A	G	A	A	A	A
SNP_00232_01	A/G	1	3896555	+	NA	NA	NA	NA	NA	NA	A	A	A	A	A	G	A	A	A	A	A	A	A	A	A	A	A	A	A	G	A	A	A	A	A	A	A	A	A	A	A	A	A	A	A	A	A	A	A
SNP_00233_01	A/G	1	3905200	+	NA	NA	NA	NA	NA	NA	A	A	A	A	A	G	A	A	A	A	A	A	A	A	A	A	A	A	A	G	A	A	G	A	A	A	A	A	A	A	A	A	A	A	A	A	A	A	A
SNP_00234_01	T/C	1	3965066	+	NA	NA	NA	NA	NA	NA	T	C	T	T	T	T	T	T	T	T	T	T	T	T	T	T	T	T	T	T	T	T	T	T	T	C	T	T	T	T	T	T	T	T	T	T	T	T	T
SNP_00235_01	G/A	1	3994472	+	NA	NA	NA	NA	NA	NA	G	G	G	G	A	A	A	A	G	A	G	G	G	G	G	G	G	G	G	A	G	A	G	A	G	G	G	G	G	G	A	G	G	G	A	G	G	G	G
SNP_00236_01	G/A	1	4002275	+	NA	NA	NA	NA	NA	NA	G	A	G	G	G	G	G	G	G	G	G	G	G	A	G	A	A	A	A	G	G	G	G	G	G	G	G	G	G	G	G	G	G	G	G	G	G	A	G
SNP_00237_01	A/G	1	4009261	+	NA	NA	NA	NA	NA	NA	A	G	A	A	A	A	A	A	A	A	A	A	A	G	A	G	G	G	G	A	A	A	A	A	A	A	A	A	A	A	A	A	A	A	A	A	A	G	A
SNP_00238_01	C/T	1	4013321	+	NA	NA	NA	NA	NA	NA	C	T	C	C	C	C	C	C	C	C	C	C	C	T	C	T	T	T	T	C	C	C	C	C	C	C	C	C	C	C	C	C	C	C	C	C	C	T	C
SNP_00239_01	G/A	1	4015109	+	NA	NA	NA	NA	NA	NA	G	A	G	G	G	G	G	G	G	G	G	G	G	A	G	A	A	A	A	G	G	G	G	G	G	G	G	G	G	G	G	G	G	G	G	G	G	A	G
SNP_00240_01	C/T	1	4019326	+	NA	NA	NA	NA	NA	NA	C	T	C	C	C	C	C	C	C	C	C	C	C	T	C	T	T	T	T	C	C	C	C	C	C	C	C	C	C	C	C	C	C	C	C	C	C	T	C
SNP_00241_01	G/A	1	4021131	+	NA	NA	NA	NA	NA	NA	G	A	G	G	G	G	G	G	G	G	G	G	G	A	G	A	A	A	A	G	G	G	G	G	G	G	G	G	G	G	G	G	G	G	G	G	G	A	G
SNP_00242_01	G/T	1	4040736	+	NA	NA	NA	NA	NA	NA	G	T	G	G	G	G	G	G	G	G	G	G	G	T	G	T	T	T	T	G	G	G	G	G	G	G	G	G	G	G	G	G	G	G	G	G	G	T	G
SNP_00243_01	A/G	1	4045456	+	NA	NA	NA	NA	NA	NA	A	G	A	A	A	A	A	A	A	A	A	A	A	G	A	G	G	G	G	A	A	A	A	A	A	A	A	A	A	A	A	A	A	A	A	A	A	G	A
SNP_00244_01	T/C	1	4048396	+	NA	NA	NA	NA	NA	NA	T	C	T	T	T	T	T	T	T	T	T	T	T	C	T	C	C	C	C	T	T	T	T	T	T	T	T	T	T	T	T	T	T	T	T	T	T	C	T
SNP_00245_01	A/G	1	4053080	+	NA	NA	NA	NA	NA	NA	A	G	A	A	A	A	A	A	A	A	A	A	A	G	A	G	G	G	G	A	A	A	A	A	A	A	A	A	A	A	A	A	A	A	A	A	A	G	A
SNP_00246_01	A/G	1	4056360	+	NA	NA	NA	NA	NA	NA	A	A	A	A	G	G	A	G	A	G	A	A	A	A	A	A	A	A	A	A	A	G	A	A	A	G	A	A	A	A	G	A	A	A	G	A	A	A	A
SNP_00247_01	C/T	1	4071873	+	NA	NA	NA	NA	NA	NA	C	T	C	C	C	C	C	C	C	C	C	C	C	T	C	T	T	T	T	C	C	C	C	C	C	C	C	C	C	C	C	C	C	C	C	C	C	T	C
SNP_00248_01	T/C	1	4079992	+	NA	NA	NA	NA	NA	NA	T	C	T	T	T	T	T	T	T	T	T	T	T	C	T	C	C	C	C	T	T	T	T	T	T	T	T	T	T	T	T	T	T	T	T	T	T	C	T
SNP_00249_01	G/A	1	4083697	+	NA	NA	NA	NA	NA	NA	G	A	G	G	G	G	G	G	G	G	G	G	G	A	G	A	A	A	A	G	G	G	G	G	G	G	G	G	G	G	G	G	G	G	G	G	G	A	G
SNP_00250_01	T/C	1	4089325	+	NA	NA	NA	NA	NA	NA	T	T	T	T	T	T	T	T	T	T	T	T	T	T	C	T	T	T	T	C	T	T	T	T	T	C	T	T	T	T	T	T	T	T	T	T	T	T	T
SNP_00251_01	G/A	1	4090869	+	NA	NA	NA	NA	NA	NA	G	G	G	G	G	G	G	G	G	G	A	G	G	G	A	G	G	G	G	A	G	G	G	G	G	A	G	G	G	G	G	G	G	G	G	G	G	G	G
SNP_00252_01	T/G	1	4095760	+	NA	NA	NA	NA	NA	NA	T	G	T	T	T	T	T	T	T	T	T	T	T	G	T	G	G	G	G	T	T	T	T	T	T	T	T	T	T	T	T	T	T	T	T	T	T	G	T
SNP_00253_01	C/T	1	4107932	+	NA	NA	NA	NA	NA	NA	C	C	C	C	T	T	C	C	C	C	T	C	C	C	T	C	C	C	C	T	C	C	C	C	C	T	C	C	C	C	T	C	C	C	T	C	C	C	C
SNP_00254_01	C/T	1	4114838	+	NA	NA	NA	NA	NA	NA	C	C	C	C	C	C	C	C	C	C	C	C	C	T	T	T	T	T	T	T	C	C	C	C	C	C	C	C	C	C	C	C	C	C	C	C	C	T	C
SNP_00255_01	C/T	1	4118990	+	NA	NA	NA	NA	NA	NA	C	C	C	C	C	C	C	C	C	C	C	C	C	T	T	T	T	T	T	T	C	C	C	C	C	C	C	C	C	C	C	C	C	C	C	C	C	T	C
SNP_00256_01	T/C	1	4120447	+	NA	NA	NA	NA	NA	NA	T	C	T	T	T	T	T	T	T	T	T	T	T	C	C	C	C	C	C	C	T	T	T	T	T	T	T	T	T	T	T	T	T	T	T	T	T	C	T
SNP_00257_01	C/T	1	4142391	+	NA	NA	NA	NA	NA	NA	C	T	C	C	C	C	C	C	C	C	C	C	C	T	T	T	T	T	T	T	C	C	C	C	C	C	C	C	C	C	C	C	C	C	C	C	T	T	C
SNP_00258_01	G/A	1	4144585	+	NA	NA	NA	NA	NA	NA	G	G	G	G	G	G	G	G	G	G	G	G	G	A	A	A	A	A	A	A	G	G	G	G	G	G	G	G	G	G	G	G	G	G	G	G	A	A	G
SNP_00259_01	T/C	1	4195741	+	NA	NA	NA	NA	NA	NA	T	C	T	T	T	T	T	T	T	T	T	T	T	C	C	C	C	C	C	C	T	T	T	T	T	T	T	T	T	T	T	T	T	T	T	T	C	C	T
SNP_00260_01	T/C	1	4208616	+	NA	NA	NA	NA	NA	NA	T	C	T	T	T	T	T	T	T	T	T	T	T	C	C	C	C	C	C	C	T	T	T	T	T	T	T	T	T	T	T	T	T	T	T	T	C	C	T
SNP_00261_01	C/T	1	4213351	+	NA	NA	NA	NA	NA	NA	C	T	C	C	C	C	C	C	C	C	C	C	C	T	T	T	T	T	T	T	C	C	C	C	C	C	C	C	C	C	C	C	C	C	C	C	T	T	C
SNP_00262_01	C/T	1	4219169	+	NA	NA	NA	NA	NA	NA	C	T	C	C	C	C	C	C	C	C	C	C	C	T	T	T	T	T	T	T	C	C	C	C	C	C	C	C	C	C	C	C	C	C	C	C	T	T	C
SNP_00263_01	G/A	1	4264556	+	NA	NA	NA	NA	NA	NA	G	A	G	G	G	G	G	G	G	G	G	G	G	A	A	A	A	A	A	A	G	G	G	G	G	G	G	G	G	G	G	G	G	G	G	G	A	A	G
SNP_00264_01	A/G	1	4267470	+	NA	NA	NA	NA	NA	NA	G	A	A	G	G	A	A	G	A	G	A	A	A	A	A	A	A	A	A	A	A	G	A	A	G	G	G	A	A	A	G	A	A	A	G	A	A	A	A
SNP_00265_01	T/C	1	4276007	+	NA	NA	NA	NA	NA	NA	T	T	C	T	T	C	C	T	C	T	C	C	C	T	T	T	T	T	T	T	C	T	C	C	T	T	T	C	C	C	T	C	C	C	T	C	T	T	C
SNP_00266_01	G/A	1	4284360	+	NA	NA	NA	NA	NA	NA	G	G	G	G	G	G	G	G	G	G	G	G	G	A	A	A	A	A	A	A	G	G	G	G	G	G	G	G	G	G	G	G	G	G	G	G	A	A	G
SNP_00267_01	G/A	1	4290839	+	NA	NA	NA	NA	NA	NA	G	G	G	G	G	G	G	G	G	G	G	G	G	A	A	A	A	A	A	A	G	G	G	G	G	G	G	G	G	G	G	G	G	G	G	G	A	A	G
SNP_00268_01	A/G	1	4314337	+	NA	NA	NA	NA	NA	NA	A	A	A	A	A	A	A	A	A	A	A	A	A	G	A	G	G	G	G	G	A	A	A	A	A	A	A	A	A	A	A	A	A	A	A	A	G	G	A
SNP_00269_01	C/T	1	4352725	+	NA	NA	NA	NA	NA	NA	C	C	C	C	C	C	C	C	C	C	T	C	C	T	T	T	T	T	T	T	T	C	C	C	C	C	C	C	C	C	C	T	C	C	C	C	T	T	C
SNP_00270_01	C/T	1	4372542	+	NA	NA	NA	NA	NA	NA	T	C	C	T	T	C	C	T	T	T	T	T	C	C	C	C	C	C	C	C	C	T	C	C	T	T	T	T	C	C	T	T	C	C	T	T	C	C	T
SNP_00271_01	A/G	1	4386858	+	NA	NA	NA	NA	NA	NA	G	A	A	G	G	A	A	G	G	G	G	A	A	A	A	A	A	A	A	A	A	G	A	A	G	G	G	G	A	A	G	G	A	A	G	G	A	A	G
SNP_00272_01	C/T	1	4437651	+	NA	NA	NA	NA	NA	NA	C	T	C	C	C	C	C	C	C	C	T	C	C	C	C	C	C	C	C	C	C	C	C	C	C	C	C	C	C	C	C	T	C	C	C	C	C	C	C
SNP_00273_01	C/T	1	4442989	+	NA	NA	NA	NA	NA	NA	C	T	C	C	C	C	C	C	C	C	T	C	C	C	T	C	C	C	C	C	C	C	C	C	C	C	C	C	C	C	C	T	C	C	C	C	C	C	C
SNP_00274_01	C/A	1	4445283	+	NA	NA	NA	NA	NA	NA	C	A	C	C	C	C	C	C	C	C	A	C	C	C	C	C	C	C	C	C	C	C	C	C	C	C	C	C	C	C	C	A	C	C	C	C	C	C	C
SNP_00275_01	A/G	1	4451210	+	NA	NA	NA	NA	NA	NA	A	G	A	A	A	A	A	A	A	A	G	A	A	A	A	A	A	A	A	A	A	A	A	A	A	A	A	A	A	A	A	G	A	A	A	A	A	A	A
SNP_00276_01	G/A	1	4458303	+	NA	NA	NA	NA	NA	NA	G	A	G	G	G	G	G	G	G	G	A	G	G	G	G	G	G	G	G	G	G	G	A	G	G	G	G	G	G	G	G	A	G	G	G	G	G	G	G
SNP_00277_01	A/G	1	4474392	+	NA	NA	NA	NA	NA	NA	G	G	A	A	G	A	A	A	A	A	G	A	A	A	A	A	A	A	A	A	A	A	G	A	G	G	A	G	A	A	G	G	A	A	G	G	A	A	G
SNP_00278_01	C/T	1	4514553	+	NA	NA	NA	NA	NA	NA	C	C	C	C	C	C	C	C	C	C	C	C	C	C	C	C	C	C	C	C	C	C	C	C	C	C	C	C	C	C	C	C	C	C	C	C	C	C	C
SNP_00279_01	C/A	1	4515660	+	NA	NA	NA	NA	NA	NA	C	C	C	C	C	C	C	C	C	C	C	C	A	A	A	C	C	C	A	C	C	C	C	C	C	C	C	C	C	C	C	C	A	C	C	C	A	A	C
SNP_00280_01	T/C	1	4517478	+	NA	NA	NA	NA	NA	NA	T	T	T	T	T	T	T	T	T	T	T	T	C	C	C	T	T	T	C	T	T	T	T	T	T	T	T	T	T	T	T	T	C	T	T	T	C	C	T
SNP_00281_01	T/C	1	4518923	+	NA	NA	NA	NA	NA	NA	T	T	T	T	T	T	T	T	T	T	T	T	C	C	C	T	T	T	C	T	T	T	T	T	T	T	T	T	T	T	T	T	C	T	T	T	C	C	T
SNP_00282_01	C/A	1	4532179	+	NA	NA	NA	NA	NA	NA	C	C	C	C	C	C	C	C	C	C	C	C	C	C	C	C	C	C	C	C	C	C	C	C	C	C	C	C	C	C	C	C	C	C	C	C	C	C	C
SNP_00283_01	T/G	1	4554579	+	NA	NA	NA	NA	NA	NA	G	T	T	T	G	T	T	T	T	T	T	T	T	T	T	T	T	T	T	T	T	T	T	T	G	G	T	G	T	T	G	T	T	T	G	G	T	T	G
SNP_00284_01	A/G	1	4578464	+	NA	NA	NA	NA	NA	NA	G	G	A	A	G	A	A	A	A	A	A	A	G	G	G	A	A	A	G	A	A	A	G	G	G	G	A	G	A	A	G	A	A	A	G	G	G	G	G
SNP_00285_01	A/C	1	4582570	+	NA	NA	NA	NA	NA	NA	C	C	A	A	C	A	A	A	A	A	A	A	C	C	C	A	A	A	C	A	A	A	C	A	C	C	A	C	A	A	C	A	A	A	C	C	C	C	C
SNP_00286_01	G/A	1	4595776	+	NA	NA	NA	NA	NA	NA	A	A	G	G	A	G	G	G	G	G	G	G	A	A	A	G	G	G	A	G	G	G	A	G	A	A	G	A	G	G	A	G	G	G	A	A	A	A	A
SNP_00287_01	G/A	1	4615353	+	NA	NA	NA	NA	NA	NA	G	G	G	G	G	G	G	G	G	G	G	G	G	G	G	G	G	G	G	G	G	G	G	G	G	G	G	G	G	G	G	G	G	G	G	G	G	G	G
SNP_00288_01	C/T	1	4617466	+	NA	NA	NA	NA	NA	NA	C	T	C	C	C	C	C	C	C	C	C	C	T	T	T	C	C	C	T	C	C	C	T	C	C	C	C	C	C	C	C	T	C	C	C	C	T	T	C
SNP_00289_01	A/C	1	4628251	+	NA	NA	NA	NA	NA	NA	A	A	A	A	A	A	A	A	A	A	A	A	A	A	A	A	A	A	A	A	A	A	A	A	A	A	A	A	A	A	A	C	A	A	A	A	A	A	A
SNP_00290_01	A/C	1	4634345	+	NA	NA	NA	NA	NA	NA	A	C	A	A	A	A	A	A	A	A	A	A	C	C	C	A	A	A	C	A	A	A	C	A	A	A	A	A	A	A	A	C	A	A	A	A	C	C	A
SNP_00291_01	G/A	1	4635774	+	NA	NA	NA	NA	NA	NA	G	A	G	G	G	G	G	G	G	G	G	G	A	A	A	G	G	G	A	G	G	G	A	G	G	G	G	G	G	G	G	A	G	G	G	G	A	A	G
SNP_00292_01	A/G	1	4642545	+	NA	NA	NA	NA	NA	NA	A	G	A	A	A	A	A	A	A	A	A	A	G	G	G	A	A	A	G	A	A	A	G	A	A	A	A	A	A	A	A	G	A	A	A	A	G	G	A
SNP_00293_01	T/G	1	4654310	+	NA	NA	NA	NA	NA	NA	T	G	T	T	T	T	T	T	T	T	T	T	T	G	G	T	T	T	G	T	T	T	G	T	T	T	T	T	T	T	T	T	T	T	T	T	G	G	T
SNP_00294_01	C/T	1	4659943	+	NA	NA	NA	NA	NA	NA	C	T	C	C	C	C	C	C	C	C	C	C	C	T	T	C	C	C	T	C	C	C	T	C	C	C	C	C	C	C	C	C	C	C	C	C	T	T	C
SNP_00295_01	A/G	1	4662444	+	NA	NA	NA	NA	NA	NA	A	G	A	A	A	A	A	A	A	A	A	A	A	G	G	A	A	A	G	A	A	A	G	A	A	A	A	A	A	A	A	G	A	A	A	A	G	G	A
SNP_00296_01	A/G	1	4694538	+	NA	NA	NA	NA	NA	NA	A	A	A	A	A	A	A	A	A	A	A	A	A	G	G	A	A	A	G	A	A	A	A	A	A	A	A	A	A	A	A	G	A	A	A	A	A	G	A
SNP_00297_01	C/T	1	4720160	+	NA	NA	NA	NA	NA	NA	C	C	C	C	C	C	C	C	C	C	C	C	C	T	T	C	C	C	T	C	C	C	C	C	C	C	C	C	C	C	C	T	C	C	C	C	T	T	C
SNP_00298_01	C/A	1	4726775	+	NA	NA	NA	NA	NA	NA	C	C	C	C	C	C	C	C	C	C	C	C	C	A	A	C	C	C	A	C	C	C	C	C	C	C	C	C	C	C	C	A	C	C	C	C	A	A	C
SNP_00299_01	T/C	1	4740115	+	NA	NA	NA	NA	NA	NA	T	T	T	T	T	T	T	T	T	T	T	T	T	C	T	T	T	T	C	T	T	T	T	T	T	T	T	T	T	T	T	C	T	T	T	T	C	C	T
SNP_00300_01	T/C	1	4751264	+	NA	NA	NA	NA	NA	NA	T	T	T	T	T	T	T	T	T	T	T	T	T	C	C	T	T	T	C	T	T	T	T	T	T	T	T	T	T	T	T	C	T	T	T	T	T	C	T
SNP_00301_01	G/A	1	4758971	+	NA	NA	NA	NA	NA	NA	G	G	G	G	G	G	G	G	G	G	G	G	G	A	A	G	G	G	A	G	G	G	G	G	G	G	G	G	G	G	G	A	G	G	G	G	G	A	G
SNP_00302_01	T/C	1	4767509	+	NA	NA	NA	NA	NA	NA	T	T	T	T	T	T	T	T	T	T	T	T	T	C	C	T	T	T	C	T	T	T	T	T	T	T	T	T	T	T	T	C	T	T	T	T	T	C	T
SNP_00303_01	A/G	1	4775969	+	NA	NA	NA	NA	NA	NA	A	A	A	A	A	A	A	A	A	A	A	A	A	G	G	A	A	A	G	A	A	A	A	A	A	A	A	A	A	A	A	G	A	A	A	A	A	G	A
SNP_00304_01	G/A	1	4777842	+	NA	NA	NA	NA	NA	NA	G	G	G	G	G	G	G	G	G	G	G	G	G	A	A	G	G	G	A	G	G	G	G	G	G	G	G	G	G	G	G	A	G	G	G	G	G	A	G
SNP_00305_01	T/C	1	4835798	+	NA	NA	NA	NA	NA	NA	T	T	T	T	T	T	T	T	T	T	T	T	T	C	C	T	T	T	C	T	T	T	T	T	T	T	T	T	T	T	T	C	T	T	T	T	T	C	T
SNP_00306_01	G/T	1	4840458	+	NA	NA	NA	NA	NA	NA	G	G	G	G	G	G	G	G	G	G	G	G	G	T	T	G	G	G	T	G	G	G	G	G	G	G	G	G	G	G	G	T	G	G	G	G	G	T	G
SNP_00307_01	T/C	1	4841672	+	NA	NA	NA	NA	NA	NA	T	T	T	T	T	T	T	T	T	T	T	T	T	C	C	T	T	T	C	T	T	T	T	T	T	T	T	T	T	T	T	C	T	T	T	T	T	C	T
SNP_00308_01	G/A	1	4843336	+	NA	NA	NA	NA	NA	NA	G	G	G	G	G	G	G	G	G	G	G	G	G	A	A	G	G	G	A	G	G	G	G	G	G	G	G	G	G	G	G	A	G	G	G	G	G	A	G
SNP_00309_01	C/T	1	4866304	+	NA	NA	NA	NA	NA	NA	C	C	C	C	C	C	C	C	C	C	C	C	C	T	T	C	C	C	T	C	C	C	C	C	C	C	C	C	C	C	C	T	C	C	C	C	C	T	C
SNP_00310_01	G/A	1	4912239	+	NA	NA	NA	NA	NA	NA	G	G	G	G	G	G	G	G	G	G	G	G	G	A	A	G	G	G	A	G	G	G	G	G	G	G	G	G	G	G	G	A	G	G	G	G	G	A	G
SNP_00311_01	A/G	1	4915247	+	NA	NA	NA	NA	NA	NA	A	A	A	A	A	A	A	A	A	A	A	A	A	G	G	A	A	A	G	A	A	A	A	A	A	A	A	A	A	A	A	G	A	A	A	A	A	G	A
SNP_00312_01	T/C	1	4926220	+	NA	NA	NA	NA	NA	NA	T	T	T	T	T	T	T	T	T	T	T	T	T	C	C	T	T	T	C	T	T	T	T	T	T	T	T	T	T	T	T	C	T	T	T	T	T	C	T
SNP_00313_01	T/G	1	4933149	+	NA	NA	NA	NA	NA	NA	T	T	T	T	T	T	T	T	T	T	T	T	T	G	G	T	T	T	G	T	T	T	T	T	T	T	T	T	T	T	T	G	T	T	T	T	T	G	T
SNP_00314_01	G/A	1	4943084	+	NA	NA	NA	NA	NA	NA	G	G	G	G	G	G	G	G	G	G	G	G	G	A	A	G	G	G	A	G	G	G	G	G	G	G	G	G	G	G	G	A	G	G	G	G	G	A	G
SNP_00315_01	A/G	1	4954587	+	NA	NA	NA	NA	NA	NA	A	A	A	A	A	A	A	A	A	A	A	A	A	G	A	A	A	A	G	A	A	A	A	A	A	A	A	A	A	A	A	G	A	A	A	A	A	G	A
SNP_00316_01	T/C	1	4956371	+	NA	NA	NA	NA	NA	NA	T	T	T	T	T	T	T	T	T	T	T	T	T	C	C	T	T	T	C	T	T	T	T	T	T	T	T	T	T	T	T	C	T	T	T	T	T	C	T
SNP_00317_01	A/C	1	4971018	+	NA	NA	NA	NA	NA	NA	A	A	A	A	A	A	A	A	A	A	A	A	A	C	C	A	A	A	C	A	A	A	A	A	A	A	A	A	A	A	A	C	A	A	A	A	A	C	A
SNP_00318_01	T/C	1	4975775	+	NA	NA	NA	NA	NA	NA	T	T	T	T	T	T	T	T	T	T	T	T	T	C	C	T	T	T	C	T	T	T	T	T	T	T	T	T	T	T	T	C	T	T	T	T	T	C	T
SNP_00319_01	A/C	1	4991694	+	NA	NA	NA	NA	NA	NA	A	C	A	A	A	A	A	A	A	A	A	A	A	A	A	C	C	C	A	A	A	A	A	A	A	A	A	A	A	A	A	A	A	A	A	A	A	C	A
SNP_00320_01	G/A	1	5044640	+	NA	NA	NA	NA	NA	NA	G	A	G	G	G	G	G	G	G	G	G	A	G	A	A	G	G	G	A	G	G	G	G	G	G	G	G	G	G	G	G	A	G	G	G	G	G	A	G
SNP_00321_01	G/A	1	5111010	+	NA	NA	NA	NA	NA	NA	G	A	G	G	G	G	G	G	G	G	G	G	G	A	G	G	G	G	A	G	G	G	G	G	G	G	G	G	G	G	G	A	G	G	G	G	G	A	G
SNP_00322_01	G/A	1	5115858	+	NA	NA	NA	NA	NA	NA	A	G	A	G	A	A	G	G	G	G	A	G	G	G	A	A	A	A	G	A	A	G	A	G	G	G	A	G	A	A	G	G	A	A	G	A	G	G	G
SNP_00323_01	A/G	1	5127125	+	NA	NA	NA	NA	NA	NA	G	A	G	A	G	G	A	A	A	A	G	A	A	A	G	G	G	G	A	G	G	A	G	A	A	A	G	A	G	G	A	A	G	G	A	G	A	A	A
SNP_00324_01	C/T	1	5144235	+	NA	NA	NA	NA	NA	NA	T	C	T	C	T	T	C	C	C	C	T	C	C	C	T	T	T	T	C	T	T	C	T	C	C	C	T	C	T	T	C	C	T	T	C	T	C	C	C
SNP_00325_01	G/A	1	5159361	+	NA	NA	NA	NA	NA	NA	A	G	A	G	A	A	G	G	G	G	A	G	G	G	A	A	A	A	G	A	A	G	A	G	G	G	A	G	A	A	G	G	A	A	G	A	G	G	G
SNP_00326_01	C/A	1	5178808	+	NA	NA	NA	NA	NA	NA	C	A	C	C	C	C	C	C	C	C	C	C	C	A	C	C	C	C	A	C	C	C	C	C	C	C	C	C	C	C	C	A	C	C	C	C	C	A	C
SNP_00327_01	C/T	1	5181999	+	NA	NA	NA	NA	NA	NA	T	C	T	C	T	T	C	C	C	C	T	C	C	C	T	T	T	T	C	T	T	C	T	C	C	C	T	C	T	T	C	C	T	T	C	T	C	C	C
SNP_00328_01	A/C	1	5184261	+	NA	NA	NA	NA	NA	NA	A	C	A	A	A	A	A	A	A	A	A	A	A	C	A	A	A	A	C	A	A	A	A	A	A	A	A	A	A	A	A	C	A	A	A	A	A	C	A
SNP_00329_01	T/C	1	5185307	+	NA	NA	NA	NA	NA	NA	T	C	T	T	T	T	T	T	T	T	T	T	T	C	T	T	T	T	C	T	T	T	T	T	T	T	T	T	T	T	T	C	T	T	T	T	T	C	T
SNP_00330_01	C/T	1	5201726	+	NA	NA	NA	NA	NA	NA	C	T	C	C	C	C	C	C	C	C	C	C	C	T	C	C	C	C	T	C	C	C	C	C	C	C	C	C	C	C	C	T	C	C	C	C	C	T	C
SNP_00331_01	T/C	1	5206625	+	NA	NA	NA	NA	NA	NA	T	C	T	T	T	T	T	T	T	T	T	T	T	C	T	T	T	T	C	T	T	T	T	T	T	T	T	T	T	T	T	C	T	T	T	T	T	C	T
SNP_00332_01	A/C	1	5209506	+	NA	NA	NA	NA	NA	NA	A	C	A	A	A	A	A	A	A	A	A	A	A	C	A	A	A	A	C	A	A	A	A	A	A	A	A	A	A	A	A	C	A	A	A	A	A	C	A
SNP_00333_01	C/T	1	5211157	+	NA	NA	NA	NA	NA	NA	C	T	C	C	C	C	C	C	C	C	C	C	C	T	T	C	C	C	T	C	C	C	C	C	C	C	C	C	C	C	C	T	C	C	C	C	C	T	C
SNP_00334_01	G/A	1	5238004	+	NA	NA	NA	NA	NA	NA	A	G	A	G	A	A	G	G	G	G	A	G	G	G	A	A	A	A	G	A	A	G	A	G	G	G	A	G	A	A	G	G	A	A	G	A	G	G	G
SNP_00335_01	A/G	1	5239187	+	NA	NA	NA	NA	NA	NA	G	A	G	A	G	G	A	A	A	A	G	A	A	A	G	G	G	G	A	G	G	A	G	A	A	A	G	A	G	G	A	A	G	G	A	G	A	A	A
SNP_00336_01	C/T	1	5247920	+	NA	NA	NA	NA	NA	NA	T	C	T	C	T	T	C	C	C	C	T	C	C	C	T	T	T	T	C	T	T	C	T	C	C	C	T	C	T	T	C	C	T	T	C	T	C	C	C
SNP_00337_01	C/A	1	5252053	+	NA	NA	NA	NA	NA	NA	C	A	C	C	C	C	C	C	C	C	C	C	C	A	C	C	C	C	A	C	C	C	C	C	C	C	C	C	C	C	C	A	C	C	C	C	C	A	C
SNP_00338_01	C/T	1	5273370	+	NA	NA	NA	NA	NA	NA	C	C	C	T	C	C	T	T	T	T	C	T	C	C	C	C	C	C	C	C	C	T	C	C	T	T	C	T	C	C	T	C	C	C	T	C	T	C	T
SNP_00339_01	C/T	1	5300057	+	NA	NA	NA	NA	NA	NA	T	C	T	C	T	T	C	C	C	C	T	C	C	C	T	T	T	T	C	T	T	C	T	C	C	C	T	C	T	T	C	C	T	T	C	T	C	C	C
SNP_00340_01	C/T	1	5420897	+	NA	NA	NA	NA	NA	NA	C	T	C	C	C	C	C	C	C	C	C	C	C	T	C	C	C	C	T	C	T	C	C	C	C	C	C	C	C	C	C	C	C	C	C	C	C	T	C
SNP_00341_01	T/G	1	5453015	+	NA	NA	NA	NA	NA	NA	T	G	T	G	T	T	G	G	G	G	T	G	G	G	T	T	T	T	G	T	G	G	T	G	G	G	T	G	T	T	G	T	T	T	G	T	G	G	G
SNP_00342_01	T/C	1	5555585	+	NA	NA	NA	NA	NA	NA	C	T	C	T	C	C	T	T	T	T	C	T	T	T	C	C	C	C	T	C	T	T	C	T	T	T	C	T	C	C	T	T	C	C	T	C	T	T	T
SNP_00343_01	T/C	1	5598125	+	NA	NA	NA	NA	NA	NA	T	C	T	T	T	T	T	T	T	T	T	T	T	C	T	T	T	T	C	T	C	T	T	T	T	T	T	T	T	T	T	T	T	T	T	T	T	C	T
SNP_00344_01	A/G	1	5633908	+	NA	NA	NA	NA	NA	NA	A	G	A	A	A	A	A	A	A	A	A	A	A	G	A	A	A	A	G	A	G	A	A	A	A	A	A	A	A	A	A	A	A	A	A	A	A	G	A
SNP_00345_01	G/A	1	5716473	+	NA	NA	NA	NA	NA	NA	G	A	G	G	G	G	A	G	G	G	G	A	G	A	G	G	G	G	A	G	A	G	G	G	G	A	G	G	G	G	G	G	G	G	A	G	G	A	G
SNP_00346_01	T/C	1	5777303	+	NA	NA	NA	NA	NA	NA	T	C	T	T	T	T	T	T	T	T	T	T	T	C	T	T	T	T	C	T	C	T	T	T	T	C	T	T	T	T	T	T	T	T	C	T	T	C	T
SNP_00347_01	T/C	1	5888484	+	NA	NA	NA	NA	NA	NA	T	C	T	T	T	T	T	T	T	T	T	T	T	C	T	T	T	T	C	T	C	T	T	T	T	T	T	T	T	T	T	T	T	T	T	T	T	C	T
SNP_00348_01	C/T	1	5936538	+	NA	NA	NA	NA	NA	NA	C	T	C	C	C	C	T	C	T	C	C	T	C	T	C	C	C	C	T	C	T	C	C	C	C	T	C	C	C	C	C	C	C	C	T	C	C	T	C
SNP_00349_01	G/A	1	5974033	+	NA	NA	NA	NA	NA	NA	G	A	G	G	G	G	G	G	G	G	G	G	G	A	A	G	G	G	A	G	A	G	G	G	G	A	G	G	G	G	G	G	G	G	A	G	G	A	G
SNP_00350_01	C/T	1	6038998	+	NA	NA	NA	NA	NA	NA	C	T	C	C	C	C	C	C	C	C	C	C	C	T	C	C	C	C	T	C	T	C	C	C	C	T	C	C	C	C	C	C	C	C	T	C	C	T	C
SNP_00351_01	T/C	1	6092512	+	NA	NA	NA	NA	NA	NA	T	C	T	T	T	T	T	T	T	T	T	T	T	C	T	T	T	T	C	T	C	T	T	T	T	C	T	T	T	T	T	T	T	T	C	T	T	C	T
SNP_00352_01	A/G	1	6136784	+	NA	NA	NA	NA	NA	NA	A	G	A	A	A	A	A	A	A	A	A	A	A	G	A	A	A	A	G	A	G	A	A	A	A	G	A	A	A	A	A	A	A	A	G	A	A	G	A
SNP_00353_01	G/A	1	6179933	+	NA	NA	NA	NA	NA	NA	G	A	G	G	G	G	G	G	G	G	G	G	G	A	G	G	G	G	A	G	A	G	G	G	G	G	G	G	G	G	G	G	G	G	G	G	G	A	G
SNP_00354_01	G/A	1	6227621	+	NA	NA	NA	NA	NA	NA	G	A	G	G	G	G	G	G	G	G	G	G	G	A	G	G	G	G	A	G	A	G	G	G	G	G	G	G	G	G	G	G	G	G	G	G	G	A	G
SNP_00355_01	C/T	1	6271150	+	NA	NA	NA	NA	NA	NA	C	T	C	C	C	C	C	C	C	C	C	C	C	T	C	C	C	C	T	C	T	C	C	C	C	T	C	C	C	C	C	C	C	C	T	C	C	T	C
SNP_00356_01	G/A	1	6376529	+	NA	NA	NA	NA	NA	NA	G	A	G	G	G	G	G	G	G	G	G	G	G	A	G	G	G	G	A	G	A	G	G	G	G	G	G	G	G	G	G	G	G	G	G	G	G	A	G
SNP_00357_01	G/T	1	6415043	+	NA	NA	NA	NA	NA	NA	G	T	G	G	G	G	G	G	G	G	G	G	G	T	G	G	G	G	T	G	T	G	G	G	G	G	G	G	G	G	G	G	G	G	G	G	G	T	G
SNP_00358_01	A/G	1	6498541	+	NA	NA	NA	NA	NA	NA	A	G	A	A	A	A	A	A	A	A	A	A	A	G	A	A	A	A	G	A	G	A	A	A	A	G	A	A	A	A	A	A	A	A	G	A	A	G	A
SNP_00359_01	G/A	1	6600601	+	NA	NA	NA	NA	NA	NA	G	A	G	G	G	G	G	G	G	G	G	G	G	A	A	G	G	G	A	G	A	G	G	G	G	G	G	G	G	G	G	G	G	G	G	G	G	A	G
SNP_00360_01	G/A	1	6623855	+	NA	NA	NA	NA	NA	NA	G	A	G	G	G	G	G	G	G	G	G	G	G	A	G	G	G	G	A	G	A	G	G	G	G	G	G	G	G	G	G	G	G	G	G	G	G	A	G
SNP_00361_01	T/G	1	6694936	+	NA	NA	NA	NA	NA	NA	T	T	T	T	T	T	T	T	T	T	T	T	T	T	T	T	T	T	T	T	G	T	T	T	T	T	T	T	T	T	T	T	T	T	T	T	T	T	T
SNP_00362_01	G/A	1	6754321	+	NA	NA	NA	NA	NA	NA	G	G	G	G	A	G	G	G	G	G	G	G	A	G	A	G	G	G	G	G	A	G	G	G	G	G	G	G	G	G	G	G	G	G	G	G	G	G	G
SNP_00363_01	G/A	1	6835270	+	NA	NA	NA	NA	NA	NA	G	G	G	G	G	G	A	G	A	G	G	A	G	G	G	G	G	G	G	G	A	G	G	G	G	G	G	G	G	G	G	G	G	G	G	G	G	G	G
SNP_00364_01	T/G	1	6907127	+	NA	NA	NA	NA	NA	NA	T	T	T	T	T	T	G	T	G	T	T	G	T	T	T	T	T	T	T	T	G	T	T	T	T	T	T	T	T	T	T	T	T	T	T	T	T	T	T
SNP_00365_01	T/C	1	6984873	+	NA	NA	NA	NA	NA	NA	T	T	T	T	T	T	C	T	C	T	T	C	T	T	T	T	T	T	T	T	C	T	T	T	T	T	T	T	T	T	T	T	C	T	T	T	T	T	T
SNP_00366_01	A/G	1	7052156	+	NA	NA	NA	NA	NA	NA	A	A	A	A	G	A	G	A	G	A	A	G	G	A	G	A	A	A	A	A	G	A	A	A	A	A	A	A	A	A	A	A	G	A	A	A	A	A	A
SNP_00367_01	A/G	1	7148177	+	NA	NA	NA	NA	NA	NA	A	G	A	A	A	A	A	A	A	A	A	A	G	G	G	A	A	A	G	A	G	A	A	A	A	A	A	A	A	A	A	A	A	A	A	A	A	G	A
SNP_00368_01	G/A	1	7224118	+	NA	NA	NA	NA	NA	NA	G	A	G	G	G	G	G	G	G	G	G	G	A	A	A	G	G	G	A	G	A	G	G	G	G	G	G	G	G	G	G	G	G	G	G	G	G	A	G
SNP_00369_01	A/G	1	7507993	+	NA	NA	NA	NA	NA	NA	A	A	A	A	A	A	A	A	G	A	G	G	G	A	A	A	A	A	A	A	G	A	A	A	A	A	A	A	A	A	A	A	G	A	A	A	A	A	A
SNP_00370_01	T/C	1	7599113	+	NA	NA	NA	NA	NA	NA	T	T	T	T	T	T	T	T	C	T	C	C	C	T	T	T	T	T	T	T	C	T	T	T	T	T	T	T	T	T	T	T	C	T	T	T	T	T	T
SNP_00371_01	A/G	1	7629800	+	NA	NA	NA	NA	NA	NA	A	A	A	A	A	A	A	A	G	A	G	G	G	A	G	A	A	A	A	A	G	A	A	A	A	A	A	A	A	A	A	A	G	A	A	A	A	A	A
SNP_00372_01	T/C	1	7659177	+	NA	NA	NA	NA	NA	NA	T	T	T	T	C	T	T	T	T	T	C	T	T	T	T	T	T	T	T	T	T	T	T	T	T	T	T	T	T	T	T	C	T	T	T	T	T	T	T
SNP_00373_01	G/T	1	7683057	+	NA	NA	NA	NA	NA	NA	G	G	G	G	T	G	G	G	G	G	T	G	G	G	G	G	G	G	G	G	G	G	G	G	G	G	G	G	G	G	G	T	G	G	G	G	G	G	G
SNP_00374_01	A/G	1	7817320	+	NA	NA	NA	NA	NA	NA	A	A	A	A	G	A	A	A	A	A	G	A	A	A	A	A	A	A	A	A	A	A	A	A	A	A	A	A	A	A	A	G	A	A	A	A	A	A	A
SNP_00375_01	T/C	1	7912184	+	NA	NA	NA	NA	NA	NA	T	T	T	T	C	T	T	T	T	T	C	T	T	T	T	T	T	T	T	T	T	T	T	T	T	T	T	T	T	T	T	C	T	T	T	T	T	T	T
SNP_00376_01	T/C	1	8099855	+	NA	NA	NA	NA	NA	NA	T	T	T	T	C	T	T	T	T	T	C	T	T	T	T	T	T	T	T	T	T	T	T	T	T	T	T	T	T	T	T	C	T	T	T	T	T	T	T
SNP_00377_01	C/T	1	8484147	+	NA	NA	NA	NA	NA	NA	C	C	C	C	T	C	C	C	T	C	T	T	T	C	T	T	T	T	C	T	C	C	C	C	C	T	T	T	C	C	T	T	T	C	T	C	C	C	C
SNP_00378_01	A/G	1	8539700	+	NA	NA	NA	NA	NA	NA	A	A	A	A	G	A	A	A	A	A	G	A	A	A	A	A	A	A	A	A	A	A	A	A	A	A	A	A	A	A	A	G	A	A	A	A	A	A	A
SNP_00379_01	C/T	1	8641430	+	NA	NA	NA	NA	NA	NA	C	C	C	C	T	C	C	C	C	C	T	C	C	C	C	C	C	C	C	C	C	C	C	C	C	C	C	C	C	C	C	C	C	C	C	C	C	C	C
SNP_00380_01	A/C	1	8674202	+	NA	NA	NA	NA	NA	NA	A	A	A	A	C	A	A	A	A	A	C	A	C	A	A	A	A	A	A	A	A	A	A	A	A	A	A	A	A	A	A	A	C	A	A	A	A	A	A
SNP_00381_01	C/T	1	8721909	+	NA	NA	NA	NA	NA	NA	C	C	C	C	T	C	C	C	C	C	T	C	T	C	C	C	C	C	C	C	C	C	C	C	C	C	C	C	C	C	C	C	T	C	C	C	C	C	C
SNP_00382_01	A/C	1	8750499	+	NA	NA	NA	NA	NA	NA	A	A	A	A	C	A	A	A	A	A	C	A	C	A	A	A	A	A	A	A	A	A	A	A	A	A	A	A	A	A	A	A	C	A	A	A	A	A	A
SNP_00383_01	T/C	1	8793306	+	NA	NA	NA	NA	NA	NA	T	T	T	T	C	T	T	T	T	T	C	T	C	T	T	T	T	T	T	T	T	T	T	T	T	T	T	T	T	T	T	T	C	T	T	T	T	T	T
SNP_00384_01	T/C	1	8822487	+	NA	NA	NA	NA	NA	NA	T	T	T	T	C	T	T	T	T	T	C	T	C	T	T	T	T	T	T	T	T	T	T	T	T	T	T	T	T	T	T	T	C	T	T	T	T	T	T
SNP_00385_01	T/C	1	8845965	+	NA	NA	NA	NA	NA	NA	T	T	T	T	T	T	T	T	T	T	T	T	T	T	T	T	T	T	T	T	T	T	T	T	T	T	T	T	T	T	T	T	T	T	T	T	T	T	T
SNP_00386_01	T/C	1	9361366	+	NA	NA	NA	NA	NA	NA	T	T	T	T	T	T	T	T	T	T	C	T	C	T	T	T	T	T	T	T	T	T	T	T	T	T	T	T	T	T	T	T	T	T	T	T	T	T	T
SNP_00387_01	C/A	1	9772578	+	NA	NA	NA	NA	NA	NA	C	C	C	C	C	C	C	C	C	C	A	C	A	C	C	C	C	C	C	C	C	C	C	C	C	C	C	C	C	C	C	C	C	C	C	C	C	C	C
SNP_00388_01	A/G	1	9928013	+	NA	NA	NA	NA	NA	NA	A	A	A	A	A	A	A	A	A	A	G	A	G	A	A	A	A	A	A	A	A	A	A	A	A	A	A	A	A	A	A	A	A	A	A	A	A	A	A
SNP_00389_01	G/A	1	9967172	+	NA	NA	NA	NA	NA	NA	G	G	G	G	G	G	G	G	G	G	A	G	A	G	G	G	G	G	G	G	G	G	G	G	G	G	G	G	G	G	G	G	G	G	G	G	G	G	G
SNP_00390_01	G/A	1	10015701	+	NA	NA	NA	NA	NA	NA	G	G	G	G	G	G	G	G	G	G	A	G	A	G	G	G	G	G	G	G	G	G	G	G	G	G	G	G	G	G	G	G	G	G	G	G	G	G	G
SNP_00391_01	C/T	1	10052330	+	NA	NA	NA	NA	NA	NA	C	C	C	C	C	C	C	C	C	C	T	C	T	C	C	C	C	C	C	C	C	C	C	C	C	C	C	C	C	C	C	C	C	C	C	C	C	C	C
SNP_00392_01	A/G	1	10178219	+	NA	NA	NA	NA	NA	NA	A	A	A	A	A	A	A	A	A	A	G	A	G	A	A	A	A	A	A	A	A	A	A	A	A	A	A	A	A	A	A	A	A	A	A	A	A	A	A
SNP_00393_01	G/T	1	10238435	+	NA	NA	NA	NA	NA	NA	G	G	G	G	G	G	G	G	G	G	T	G	T	G	G	G	G	G	G	G	G	G	G	G	G	G	G	G	G	G	G	G	G	G	G	G	G	G	G
SNP_00394_01	T/C	1	10274656	+	NA	NA	NA	NA	NA	NA	T	T	T	T	T	T	T	T	T	T	C	T	C	T	T	T	T	T	T	T	T	T	T	T	T	T	T	T	T	T	T	T	T	T	T	T	T	T	T
SNP_00395_01	A/G	1	10519570	+	NA	NA	NA	NA	NA	NA	A	A	A	A	A	A	A	A	A	A	G	A	G	A	A	A	A	A	A	A	A	A	A	A	A	A	A	A	A	A	A	A	A	A	A	A	A	A	A
SNP_00396_01	C/T	1	10697006	+	NA	NA	NA	NA	NA	NA	C	C	C	C	C	C	C	C	C	C	T	C	T	C	C	C	C	C	C	C	C	C	C	C	C	C	C	C	C	C	C	C	C	C	C	C	C	C	C
SNP_00397_01	T/C	1	10736884	+	NA	NA	NA	NA	NA	NA	T	T	T	T	T	T	T	T	T	T	C	T	C	T	T	T	T	T	T	T	T	T	T	T	T	T	T	T	T	T	T	T	T	T	T	T	T	T	T
SNP_00398_01	C/T	1	10768239	+	NA	NA	NA	NA	NA	NA	C	C	C	C	T	C	C	C	C	C	T	C	T	C	C	C	C	C	C	C	C	C	C	C	C	C	C	C	C	C	C	C	C	C	C	C	C	C	C
SNP_00399_01	T/C	1	11047155	+	NA	NA	NA	NA	NA	NA	T	T	T	T	C	T	T	T	T	T	C	T	T	T	T	T	T	T	T	T	T	T	T	T	T	T	T	T	T	T	T	T	T	T	T	T	T	T	T
SNP_00400_01	T/C	1	11125656	+	NA	NA	NA	NA	NA	NA	T	T	T	T	C	T	T	T	T	T	C	T	T	T	T	T	T	T	T	T	T	T	T	T	T	T	T	T	T	T	T	T	T	T	T	T	T	T	T
SNP_00401_01	G/A	1	11161689	+	NA	NA	NA	NA	NA	NA	G	G	G	G	A	G	G	G	G	G	A	G	G	G	G	G	G	G	G	G	G	G	G	G	G	G	G	G	G	G	G	G	G	G	G	G	G	G	G
SNP_00402_01	A/G	1	11238861	+	NA	NA	NA	NA	NA	NA	A	A	A	A	G	A	A	A	A	A	G	A	A	A	A	A	A	A	A	A	A	A	A	A	A	A	A	A	A	A	A	A	A	A	A	A	A	A	A
SNP_00403_01	C/T	1	11262073	+	NA	NA	NA	NA	NA	NA	C	C	C	C	T	C	C	C	C	C	T	C	C	C	C	C	C	C	C	C	C	C	C	C	C	C	C	C	C	C	C	C	C	C	C	C	C	C	C
SNP_00404_01	A/G	1	11578448	+	NA	NA	NA	NA	NA	NA	A	A	A	A	G	A	A	A	A	A	A	A	A	A	A	A	A	A	A	A	A	A	A	A	A	A	A	A	A	A	A	A	A	A	A	A	A	A	A
SNP_00405_01	T/C	1	11835461	+	NA	NA	NA	NA	NA	NA	T	C	T	T	T	T	T	T	T	T	T	T	T	C	T	T	T	T	C	T	T	T	C	T	T	T	T	T	T	T	T	T	T	T	T	T	C	C	T
SNP_00406_01	T/C	1	11904297	+	NA	NA	NA	NA	NA	NA	T	T	T	T	C	T	T	T	T	T	T	T	T	T	T	T	T	T	T	T	C	T	T	T	T	T	T	T	T	T	T	T	T	T	T	T	T	T	T
SNP_00407_01	G/A	1	12231584	+	NA	NA	NA	NA	NA	NA	G	G	G	G	A	G	G	G	G	G	G	G	G	G	G	G	G	G	G	G	G	G	G	G	G	G	G	G	G	G	G	G	G	G	G	G	G	G	G
SNP_00408_01	C/T	1	12853172	+	NA	NA	NA	NA	NA	NA	T	T	C	T	C	C	C	T	C	T	C	C	C	T	C	C	C	C	T	C	C	T	T	C	T	T	C	T	C	C	T	C	C	C	T	C	T	T	T
SNP_00409_01	G/A	1	12902650	+	NA	NA	NA	NA	NA	NA	G	G	G	G	A	G	G	G	G	G	G	G	G	G	G	G	G	G	G	G	G	G	G	G	G	G	G	G	G	G	G	G	G	G	G	G	G	G	G
SNP_00410_01	G/T	1	13328966	+	NA	NA	NA	NA	NA	NA	G	G	G	G	G	G	G	G	G	G	G	T	T	G	G	G	G	G	G	G	T	G	G	G	G	G	G	G	G	G	G	G	T	G	G	G	G	G	G
SNP_00411_01	A/G	1	13374753	+	NA	NA	NA	NA	NA	NA	A	A	A	A	G	A	A	A	A	A	A	A	A	A	A	A	A	A	A	A	G	A	A	A	A	A	A	A	A	A	A	A	A	A	A	A	A	A	A
SNP_00412_01	G/A	1	13782300	+	NA	NA	NA	NA	NA	NA	G	G	G	G	G	A	G	G	G	G	A	G	A	G	A	A	A	A	G	A	A	G	A	G	G	G	G	G	G	G	G	G	A	G	G	G	G	G	G
SNP_00413_01	C/T	1	13829876	+	NA	NA	NA	NA	NA	NA	C	C	C	C	C	T	C	C	C	C	T	C	T	C	T	T	T	T	C	T	T	C	T	C	C	C	C	C	C	C	C	C	T	C	C	C	C	C	C
SNP_00414_01	C/T	1	13861912	+	NA	NA	NA	NA	NA	NA	C	C	C	C	C	T	C	C	C	C	T	C	T	C	T	T	T	T	C	T	T	C	T	C	C	C	C	C	C	C	C	C	T	C	C	C	C	C	C
SNP_00415_01	T/C	1	13968368	+	NA	NA	NA	NA	NA	NA	T	T	T	T	T	C	T	T	T	T	C	T	C	T	C	C	C	C	T	C	C	T	C	T	T	T	T	T	T	T	T	C	C	T	T	T	T	T	T
SNP_00416_01	C/T	1	14032461	+	NA	NA	NA	NA	NA	NA	C	C	C	C	C	T	C	C	C	C	T	C	T	C	T	T	T	T	C	T	T	C	T	C	C	C	C	C	C	C	C	C	T	C	C	C	C	C	C
SNP_00417_01	A/G	1	14065084	+	NA	NA	NA	NA	NA	NA	A	A	A	A	A	G	A	A	A	A	G	A	G	A	G	G	G	G	A	G	G	A	G	A	A	A	A	A	A	A	A	G	G	A	A	A	A	A	A
SNP_00418_01	C/T	1	14097047	+	NA	NA	NA	NA	NA	NA	C	C	C	C	C	T	C	C	C	C	T	C	T	C	T	T	T	T	C	T	T	C	T	C	C	C	C	C	C	C	C	C	T	C	C	C	C	C	C
SNP_00419_01	T/C	1	14222617	+	NA	NA	NA	NA	NA	NA	T	T	T	T	T	C	T	T	T	T	C	T	C	T	C	C	C	C	T	C	C	T	C	T	T	T	T	T	T	T	T	C	C	T	T	T	T	T	T
SNP_00420_01	A/G	1	14315930	+	NA	NA	NA	NA	NA	NA	A	A	A	A	A	G	A	A	A	A	G	A	G	A	A	G	G	G	A	G	G	A	G	A	A	A	A	A	A	A	A	A	G	A	A	A	A	A	A
SNP_00421_01	T/C	1	14437321	+	NA	NA	NA	NA	NA	NA	T	T	T	T	T	C	T	T	T	T	C	T	C	T	C	C	C	C	T	C	C	T	C	T	T	T	T	T	T	T	T	T	C	T	T	T	T	T	T
SNP_00422_01	A/C	1	14635839	+	NA	NA	NA	NA	NA	NA	A	A	A	A	A	C	A	A	A	A	C	A	C	A	C	C	C	C	A	C	C	A	C	A	A	A	A	A	A	A	A	A	C	A	A	A	A	A	A
SNP_00423_01	G/A	1	14777200	+	NA	NA	NA	NA	NA	NA	G	G	G	G	G	A	G	G	G	G	A	G	A	G	A	A	A	A	G	A	A	G	A	G	G	G	G	G	G	G	G	G	A	G	G	G	G	G	G
SNP_00424_01	C/T	1	14818197	+	NA	NA	NA	NA	NA	NA	T	T	C	T	C	C	C	T	C	T	C	C	C	T	C	C	C	C	T	C	C	T	C	C	T	T	C	T	C	C	T	C	C	C	T	C	T	T	T
SNP_00425_01	A/C	1	14910545	+	NA	NA	NA	NA	NA	NA	A	A	A	A	A	C	A	A	A	A	C	A	C	A	C	C	C	C	A	C	C	A	C	A	A	A	A	A	A	A	A	C	C	A	A	A	A	A	A
SNP_00426_01	C/A	1	14955903	+	NA	NA	NA	NA	NA	NA	C	C	C	C	C	A	C	C	C	C	A	C	A	C	A	A	A	A	C	A	A	C	A	C	C	C	C	C	C	C	C	C	A	C	C	C	C	C	C
SNP_00427_01	C/T	1	15183525	+	NA	NA	NA	NA	NA	NA	C	C	C	C	C	T	C	C	C	C	T	C	T	C	T	T	T	T	C	T	T	C	T	C	C	C	C	C	C	C	C	C	T	C	C	C	C	C	C
SNP_00428_01	C/T	1	15211373	+	NA	NA	NA	NA	NA	NA	C	C	C	C	C	T	C	C	C	C	T	C	T	C	T	T	T	T	C	T	T	C	T	C	C	C	C	C	C	C	C	C	T	C	C	C	C	C	C
SNP_00429_01	C/A	1	15851740	+	NA	NA	NA	NA	NA	NA	C	C	C	C	C	A	C	C	C	C	A	C	A	C	A	A	A	A	C	A	A	C	A	C	C	C	C	C	C	C	C	C	A	C	C	C	C	C	C
SNP_00430_01	C/A	1	15940461	+	NA	NA	NA	NA	NA	NA	C	C	C	C	C	A	C	C	C	C	A	C	A	C	A	A	A	A	C	A	A	C	A	C	C	C	C	C	C	C	C	C	A	C	C	C	C	C	C
SNP_00431_01	T/C	1	16051744	+	NA	NA	NA	NA	NA	NA	T	T	T	T	T	C	T	T	T	T	C	T	C	T	T	C	C	C	T	C	C	T	C	T	T	T	T	T	T	T	T	C	C	T	T	T	T	T	T
SNP_00432_01	T/C	1	16319888	+	NA	NA	NA	NA	NA	NA	T	T	T	T	T	C	T	T	T	T	C	T	C	T	C	C	C	C	T	C	C	T	C	T	T	T	T	T	T	T	T	T	C	T	T	T	T	T	T
SNP_00433_01	A/G	1	16388569	+	NA	NA	NA	NA	NA	NA	A	A	A	A	A	G	A	A	A	A	G	A	G	A	G	G	G	G	A	G	G	A	G	A	A	A	A	A	A	A	A	A	G	A	A	A	A	A	A
SNP_00434_01	C/T	1	16439482	+	NA	NA	NA	NA	NA	NA	C	C	C	C	C	T	C	C	C	C	T	C	T	C	T	T	T	T	C	T	T	C	T	C	C	C	C	C	C	C	C	C	T	C	C	C	C	C	C
SNP_00435_01	G/A	1	16483318	+	NA	NA	NA	NA	NA	NA	G	G	G	G	G	A	G	G	G	G	A	G	A	G	A	A	A	A	G	A	A	G	A	G	G	G	G	G	G	G	G	G	A	G	G	G	G	G	G
SNP_00436_01	T/C	1	16610088	+	NA	NA	NA	NA	NA	NA	T	T	T	T	C	T	T	T	T	T	T	T	T	T	T	T	T	T	T	T	C	T	T	T	T	T	T	T	T	T	T	T	T	T	T	T	T	T	T
SNP_00437_01	G/T	1	16841932	+	NA	NA	NA	NA	NA	NA	G	G	G	G	T	G	G	G	G	G	G	G	G	G	G	G	G	G	G	G	T	G	G	G	G	G	G	G	G	G	G	G	G	G	G	G	G	G	G
SNP_00438_01	C/T	1	17053851	+	NA	NA	NA	NA	NA	NA	C	C	C	C	T	C	C	C	C	C	C	C	C	C	C	C	C	C	C	C	T	C	C	C	C	C	C	C	C	C	C	C	C	C	C	C	C	C	C
SNP_00439_01	C/T	1	17323929	+	NA	NA	NA	NA	NA	NA	C	C	C	C	T	C	C	C	C	C	C	C	C	C	C	C	C	C	C	C	T	C	C	C	C	C	C	C	C	C	C	C	C	C	C	C	C	C	C
SNP_00440_01	G/A	1	19942022	+	NA	NA	NA	NA	NA	NA	A	A	G	A	G	G	G	A	G	A	G	G	G	A	G	G	G	G	A	G	G	A	A	G	A	A	G	A	G	G	A	G	G	G	A	G	A	A	A
SNP_00441_01	T/G	1	20498383	+	NA	NA	NA	NA	NA	NA	G	G	T	G	T	T	T	G	T	G	T	T	T	G	T	T	T	T	G	T	T	G	G	T	G	G	T	G	T	T	G	T	T	T	G	T	G	G	G
SNP_00442_01	C/T	1	20542501	+	NA	NA	NA	NA	NA	NA	T	T	C	T	C	C	C	T	C	T	C	C	C	T	C	C	C	C	T	C	C	T	T	C	T	T	C	T	C	C	T	C	C	C	T	C	T	T	T
SNP_00443_01	T/G	1	21804377	+	NA	NA	NA	NA	NA	NA	T	T	T	T	T	T	T	T	G	T	G	G	G	T	G	G	G	G	T	G	T	T	T	G	T	T	T	T	T	T	T	T	G	T	T	T	T	T	T
SNP_00444_01	A/G	1	21883574	+	NA	NA	NA	NA	NA	NA	A	A	A	A	A	A	A	A	G	A	G	A	G	A	G	G	G	G	A	G	A	A	A	G	A	A	A	A	A	A	A	A	G	A	A	A	A	A	A
SNP_00445_01	A/G	1	21939103	+	NA	NA	NA	NA	NA	NA	A	A	A	A	A	G	A	G	A	G	G	A	A	A	A	A	A	A	A	A	A	G	A	G	A	A	A	A	A	A	A	A	A	A	A	A	A	A	A
SNP_00446_01	A/G	1	22402816	+	NA	NA	NA	NA	NA	NA	A	A	A	A	A	A	A	A	G	A	G	G	G	A	G	G	G	G	A	G	G	A	G	G	A	A	A	A	A	A	A	A	G	A	A	A	A	A	A
SNP_00447_01	A/C	1	23586582	+	NA	NA	NA	NA	NA	NA	A	A	A	A	A	A	A	A	C	A	C	C	C	A	C	C	C	C	A	C	A	A	C	C	A	A	A	A	A	A	A	A	C	A	A	A	A	A	A
SNP_00448_01	G/T	1	27463902	+	NA	NA	NA	NA	NA	NA	G	T	G	G	G	G	G	G	G	G	G	G	G	T	G	G	G	G	T	G	G	G	G	G	G	G	G	G	G	G	G	G	G	G	G	G	T	T	G
SNP_00449_01	C/A	1	28628358	+	NA	NA	NA	NA	NA	NA	C	C	C	C	C	C	C	C	C	C	A	C	A	C	A	A	A	A	C	A	C	C	A	C	C	C	C	C	C	C	C	C	C	C	C	C	C	C	C
SNP_00450_01	A/G	1	28759367	+	NA	NA	NA	NA	NA	NA	A	A	A	A	A	G	A	A	A	A	G	A	G	A	G	G	G	G	A	G	A	A	G	A	A	A	A	A	A	A	A	G	G	A	A	A	A	A	A
SNP_00451_01	G/A	1	28848622	+	NA	NA	NA	NA	NA	NA	G	G	G	G	G	A	G	G	G	G	A	G	A	G	A	A	A	A	G	A	G	G	A	G	G	G	G	G	G	G	G	G	G	G	G	G	G	G	G
SNP_00452_01	G/A	1	29091115	+	NA	NA	NA	NA	NA	NA	G	G	G	G	G	A	G	G	G	G	A	G	A	G	A	A	A	A	G	A	A	G	A	G	G	G	G	G	G	G	G	A	A	G	G	G	G	G	G
SNP_00453_01	G/A	1	29169958	+	NA	NA	NA	NA	NA	NA	G	G	G	G	G	A	G	G	G	G	A	G	A	G	A	A	A	A	G	A	A	G	A	G	G	G	G	G	G	G	G	A	A	G	G	G	G	G	G
SNP_00454_01	G/A	1	29309543	+	NA	NA	NA	NA	NA	NA	G	G	G	G	G	A	G	G	G	G	A	G	A	G	A	A	A	A	G	A	A	G	A	G	G	G	G	G	G	G	G	G	G	G	G	G	G	G	G
SNP_00455_01	T/G	1	29566700	+	NA	NA	NA	NA	NA	NA	T	T	T	T	T	G	T	T	T	T	G	T	G	T	G	G	G	G	T	G	G	T	G	T	T	T	T	T	T	T	T	G	G	T	T	T	T	T	T
SNP_00456_01	A/G	1	29679260	+	NA	NA	NA	NA	NA	NA	A	A	A	A	A	G	A	A	A	A	G	A	G	A	G	G	G	G	A	G	G	A	G	A	A	A	A	A	A	A	A	G	G	A	A	A	A	A	A
SNP_00457_01	A/G	1	29927319	+	NA	NA	NA	NA	NA	NA	A	A	A	A	A	G	A	A	A	A	G	A	G	A	G	G	G	G	A	G	G	A	G	A	A	A	A	A	A	A	A	G	G	A	A	A	A	A	A
SNP_00458_01	C/T	1	29990637	+	NA	NA	NA	NA	NA	NA	C	C	C	C	C	T	C	C	C	C	T	T	T	C	T	T	T	T	C	T	T	C	T	C	C	C	C	C	C	C	C	C	T	C	C	C	C	C	C
SNP_00459_01	C/T	1	30080907	+	NA	NA	NA	NA	NA	NA	C	C	C	C	C	T	C	C	C	C	T	C	T	C	T	T	T	T	C	T	T	C	T	C	C	C	C	C	C	C	C	C	T	C	C	C	C	C	C
SNP_00460_01	A/G	1	30331952	+	NA	NA	NA	NA	NA	NA	A	A	A	A	A	G	A	A	A	A	G	A	G	A	G	G	G	G	A	G	G	A	G	A	A	A	A	A	A	A	A	G	G	A	A	A	A	A	A
SNP_00461_01	C/T	1	30355841	+	NA	NA	NA	NA	NA	NA	C	C	C	C	C	T	C	C	C	C	T	C	T	C	T	T	T	T	C	T	T	C	T	C	C	C	C	C	C	C	C	C	T	C	C	C	C	C	C
SNP_00462_01	C/T	1	30497942	+	NA	NA	NA	NA	NA	NA	C	C	C	C	C	T	C	C	C	C	T	C	T	C	T	T	T	T	C	T	T	C	T	C	C	C	C	C	C	C	C	T	T	C	C	C	C	C	C
SNP_00463_01	T/C	1	30663279	+	NA	NA	NA	NA	NA	NA	T	T	T	T	T	C	T	T	T	T	C	T	C	T	C	C	C	C	T	C	C	T	C	T	T	T	T	T	T	T	T	T	C	T	T	T	T	T	T
SNP_00464_01	C/A	1	30709670	+	NA	NA	NA	NA	NA	NA	C	C	C	C	C	A	C	C	C	C	A	C	A	C	A	A	A	A	C	A	A	C	A	C	C	C	C	C	C	C	C	C	A	C	C	C	C	C	C
SNP_00465_01	G/T	1	30843165	+	NA	NA	NA	NA	NA	NA	T	T	G	T	T	G	G	T	G	T	G	G	G	T	G	G	G	G	T	G	G	T	G	G	T	T	G	T	G	G	T	G	G	G	T	G	T	T	T
SNP_00466_01	T/C	1	30886653	+	NA	NA	NA	NA	NA	NA	T	T	T	T	T	C	T	T	T	T	C	T	C	T	C	C	C	C	T	C	C	T	C	T	T	T	T	T	T	T	T	T	C	T	T	T	T	T	T
SNP_00467_01	A/G	1	31013448	+	NA	NA	NA	NA	NA	NA	A	A	A	A	A	G	A	A	A	A	G	A	G	A	G	G	G	G	A	G	G	A	G	A	A	A	A	A	A	A	A	A	G	A	A	A	A	A	A
SNP_00468_01	T/G	1	31177840	+	NA	NA	NA	NA	NA	NA	T	T	T	T	T	G	T	T	T	T	G	T	G	T	T	G	G	G	T	G	G	T	G	T	T	T	T	T	T	T	T	G	G	T	T	T	T	T	T
SNP_00469_01	G/A	1	31447240	+	NA	NA	NA	NA	NA	NA	G	G	G	G	G	A	G	G	G	G	A	G	A	G	A	A	A	A	G	A	A	G	G	G	G	G	G	G	G	G	G	G	A	G	G	G	G	G	G
SNP_00470_01	C/T	1	31506268	+	NA	NA	NA	NA	NA	NA	C	C	C	C	C	T	C	C	C	C	T	C	T	C	T	T	T	T	C	T	T	C	C	C	C	C	C	C	C	C	C	C	T	C	C	C	C	C	C
SNP_00471_01	G/A	1	31610841	+	NA	NA	NA	NA	NA	NA	G	G	G	G	G	A	G	G	G	G	A	G	A	G	A	A	A	A	G	A	A	G	G	G	G	G	G	G	G	G	G	G	A	G	G	G	G	G	G
SNP_00472_01	C/T	1	31770743	+	NA	NA	NA	NA	NA	NA	T	T	C	T	T	C	C	T	T	T	C	C	C	T	C	C	C	C	T	C	C	T	C	C	T	T	C	T	C	C	T	C	C	C	T	C	T	T	T
SNP_00473_01	A/G	1	31859424	+	NA	NA	NA	NA	NA	NA	A	A	A	A	A	G	G	A	A	A	G	A	G	A	G	G	G	G	A	G	G	A	G	A	A	A	A	A	A	A	A	G	G	A	A	A	A	A	A
SNP_00474_01	G/A	1	31906055	+	NA	NA	NA	NA	NA	NA	G	G	G	G	G	A	G	G	G	G	G	G	G	G	A	A	A	A	G	A	G	G	G	G	G	G	G	G	G	G	G	G	G	G	G	G	G	G	G
SNP_00475_01	C/T	1	32070134	+	NA	NA	NA	NA	NA	NA	C	C	C	C	C	C	C	C	C	C	C	C	T	C	C	C	C	C	C	C	C	C	C	C	C	C	C	C	C	C	C	C	T	C	C	C	C	C	C
SNP_00476_01	T/C	1	32144754	+	NA	NA	NA	NA	NA	NA	T	T	T	T	T	T	T	T	T	T	T	T	C	T	T	T	T	T	C	T	T	T	C	T	T	T	T	T	T	T	T	T	C	T	T	T	T	C	T
SNP_00477_01	A/G	1	32259879	+	NA	NA	NA	NA	NA	NA	A	A	A	A	A	A	A	A	A	A	A	A	G	A	A	A	A	A	A	A	A	A	G	A	A	A	A	A	A	A	A	A	G	A	A	A	A	A	A
SNP_00478_01	T/C	1	32331261	+	NA	NA	NA	NA	NA	NA	T	T	T	T	T	T	T	T	T	T	T	T	C	T	T	T	T	T	T	T	C	T	T	T	T	T	T	T	T	T	T	T	C	T	T	T	T	T	T
SNP_00479_01	C/A	1	32354171	+	NA	NA	NA	NA	NA	NA	C	C	C	C	C	C	C	C	C	C	C	C	A	C	C	C	C	C	A	C	A	C	A	C	C	C	C	C	C	C	C	C	A	C	C	C	C	A	C
SNP_00480_01	G/A	1	32448938	+	NA	NA	NA	NA	NA	NA	G	G	G	G	G	G	G	G	G	G	G	G	A	G	G	G	G	G	G	G	A	G	G	G	G	G	G	G	G	G	G	G	A	G	G	G	G	G	G
SNP_00481_01	G/A	1	32493455	+	NA	NA	NA	NA	NA	NA	G	G	G	G	G	G	G	G	G	G	G	G	A	G	G	G	G	G	G	G	A	G	G	G	G	G	G	G	G	G	G	G	A	G	G	G	G	G	G
SNP_00482_01	C/T	1	32543389	+	NA	NA	NA	NA	NA	NA	C	C	C	C	C	C	C	C	C	C	C	C	T	C	C	C	C	C	C	C	T	C	C	C	C	C	C	C	C	C	C	C	T	C	C	C	C	C	C
SNP_00483_01	C/T	1	32564014	+	NA	NA	NA	NA	NA	NA	C	C	C	C	C	C	C	C	C	C	C	C	T	C	C	C	C	C	C	C	T	C	C	C	C	C	C	C	C	C	C	C	T	C	C	C	C	C	C
SNP_00484_01	G/A	1	32591795	+	NA	NA	NA	NA	NA	NA	G	G	G	G	G	G	G	G	G	G	G	G	A	G	G	G	G	G	G	G	A	G	G	G	G	G	G	G	G	G	G	G	A	G	G	G	G	G	G
SNP_00485_01	G/A	1	32683433	+	NA	NA	NA	NA	NA	NA	G	G	G	G	G	G	G	G	G	G	G	G	A	G	G	G	G	G	G	G	A	G	G	G	G	G	G	G	G	G	G	G	A	G	G	G	G	G	G
SNP_00486_01	C/T	1	32752956	+	NA	NA	NA	NA	NA	NA	C	C	C	C	C	C	C	C	C	C	C	C	T	C	T	C	C	C	C	C	T	C	C	C	C	C	C	C	C	C	C	C	T	C	C	C	C	C	C
SNP_00487_01	A/G	1	32846138	+	NA	NA	NA	NA	NA	NA	A	A	A	A	A	A	A	A	A	A	A	A	G	A	A	A	A	A	G	A	G	A	G	A	A	A	A	A	A	A	A	A	G	A	A	A	A	G	A
SNP_00488_01	A/G	1	32899706	+	NA	NA	NA	NA	NA	NA	A	A	A	A	A	A	A	A	A	A	A	A	G	A	A	A	A	A	G	A	G	A	G	A	A	A	A	A	A	A	A	A	G	A	A	A	A	G	A
SNP_00489_01	A/G	1	33891376	+	NA	NA	NA	NA	NA	NA	A	A	A	A	A	A	A	A	A	A	A	A	G	A	A	A	A	A	G	A	G	A	G	A	A	A	A	A	A	A	A	A	G	A	A	A	A	G	A
SNP_00490_01	T/G	1	34016842	+	NA	NA	NA	NA	NA	NA	T	T	T	T	T	T	T	T	T	T	T	T	G	T	T	T	T	T	G	T	G	T	G	T	T	T	T	T	T	T	T	T	G	T	T	T	T	G	T
SNP_00491_01	G/A	1	34062014	+	NA	NA	NA	NA	NA	NA	G	G	G	G	G	G	G	G	G	G	G	G	A	G	G	G	G	G	A	G	A	G	G	G	G	G	G	G	G	G	G	G	A	G	G	G	G	A	G
SNP_00492_01	C/T	1	34560330	+	NA	NA	NA	NA	NA	NA	C	T	C	C	C	C	C	C	T	C	T	C	C	T	C	C	T	T	C	C	C	C	T	C	C	T	C	T	C	C	T	C	T	C	T	C	T	C	C
SNP_00493_01	C/T	1	34668255	+	NA	NA	NA	NA	NA	NA	C	C	C	C	C	C	C	C	C	C	C	C	C	C	C	T	C	C	T	C	C	C	C	C	C	C	C	C	C	C	C	T	C	C	C	C	C	T	C
SNP_00494_01	C/T	1	34717620	+	NA	NA	NA	NA	NA	NA	C	T	C	C	C	C	C	C	T	C	C	C	C	T	C	C	T	T	C	C	C	C	C	C	C	C	C	C	C	C	C	C	C	C	C	C	T	C	C
SNP_00495_01	T/G	1	34843208	+	NA	NA	NA	NA	NA	NA	T	T	T	T	T	T	T	T	T	T	T	T	T	T	T	G	T	T	G	T	T	T	G	T	T	T	T	T	T	T	T	G	T	T	T	T	T	G	T
SNP_00496_01	T/C	1	34928567	+	NA	NA	NA	NA	NA	NA	T	T	T	T	T	T	T	T	T	T	T	T	T	T	T	C	T	T	C	T	T	T	C	T	T	T	T	T	T	T	T	C	T	T	T	T	T	C	T
SNP_00497_01	A/G	1	35048367	+	NA	NA	NA	NA	NA	NA	A	A	A	A	A	A	A	A	A	A	A	A	A	A	A	G	A	A	G	A	A	A	G	A	A	A	A	A	A	A	A	G	A	A	A	A	A	G	A
SNP_00498_01	A/G	1	35389637	+	NA	NA	NA	NA	NA	NA	A	A	A	A	A	A	A	A	A	A	A	A	A	A	A	G	G	G	G	A	A	A	G	A	A	A	A	A	A	A	A	G	A	A	A	A	A	G	A
SNP_00499_01	T/C	1	35448254	+	NA	NA	NA	NA	NA	NA	T	T	T	T	T	T	T	T	T	T	T	T	T	T	T	C	C	C	C	T	T	T	C	T	T	T	T	T	T	T	T	C	T	T	T	T	T	C	T
SNP_00500_01	T/C	1	35472568	+	NA	NA	NA	NA	NA	NA	T	T	T	T	T	T	T	T	T	T	T	T	T	T	T	C	C	C	C	T	T	T	C	T	T	T	T	T	T	T	T	C	T	T	T	T	T	C	T
SNP_00501_01	T/G	1	35587217	+	NA	NA	NA	NA	NA	NA	T	T	T	T	T	T	T	T	T	T	T	T	T	T	T	G	G	G	G	T	T	T	G	T	T	T	T	T	T	T	T	T	T	T	T	T	T	G	T
SNP_00502_01	G/A	1	35840821	+	NA	NA	NA	NA	NA	NA	G	G	G	G	G	G	G	G	G	G	G	G	G	G	G	A	A	A	A	G	G	G	A	G	G	G	G	G	G	G	G	G	G	G	G	G	G	A	G
SNP_00503_01	A/G	1	35871532	+	NA	NA	NA	NA	NA	NA	A	A	A	A	A	A	A	A	A	A	A	A	A	A	A	G	G	G	G	A	A	A	G	A	A	A	A	A	A	A	A	A	A	A	A	A	A	G	A
SNP_00504_01	G/T	1	35989110	+	NA	NA	NA	NA	NA	NA	G	G	G	G	G	G	G	G	G	G	G	G	G	G	G	T	T	T	T	G	G	G	T	G	G	G	G	G	G	G	G	G	G	G	G	G	G	T	G
SNP_00505_01	A/G	1	36018610	+	NA	NA	NA	NA	NA	NA	A	A	A	A	A	A	A	A	A	A	A	A	A	A	A	G	G	G	G	A	A	A	G	A	A	A	A	A	A	A	A	A	A	A	A	A	A	G	A
SNP_00506_01	A/G	1	36262603	+	NA	NA	NA	NA	NA	NA	A	A	A	A	A	A	A	A	A	A	A	A	A	A	A	G	G	G	G	A	A	A	A	A	A	A	A	A	A	A	A	A	A	A	A	A	A	G	A
SNP_00507_01	C/T	1	36329877	+	NA	NA	NA	NA	NA	NA	C	C	C	C	C	C	C	C	C	C	C	C	C	C	C	T	T	T	T	C	C	C	C	C	C	C	C	C	C	C	C	C	C	C	C	C	C	T	C
SNP_00508_01	A/G	1	36362260	+	NA	NA	NA	NA	NA	NA	A	A	A	A	A	A	A	A	A	A	A	A	A	A	A	G	G	G	G	A	A	A	A	A	A	A	A	A	A	A	A	A	A	A	A	A	A	G	A
SNP_00509_01	T/C	1	36393636	+	NA	NA	NA	NA	NA	NA	T	T	T	T	T	T	T	T	T	T	T	T	T	T	T	C	C	C	C	T	T	T	T	T	T	T	T	T	T	T	T	T	T	T	T	T	T	C	T
SNP_00510_01	T/G	1	36697878	+	NA	NA	NA	NA	NA	NA	T	T	T	T	T	T	T	T	T	T	T	T	T	T	T	G	G	G	G	T	T	T	T	T	T	T	T	T	T	T	T	T	T	T	T	T	T	G	T
SNP_00511_01	A/G	1	36723932	+	NA	NA	NA	NA	NA	NA	A	A	A	A	A	A	A	A	A	A	A	A	A	A	A	G	G	G	G	A	A	A	A	A	A	A	A	A	A	A	A	A	A	A	A	A	A	G	A
SNP_00512_01	G/A	1	36846144	+	NA	NA	NA	NA	NA	NA	G	G	G	G	G	G	G	G	G	G	G	G	A	G	G	A	A	A	A	G	G	G	G	G	G	G	G	G	G	G	G	G	G	G	G	G	G	A	G
SNP_00513_01	G/A	1	36994849	+	NA	NA	NA	NA	NA	NA	G	G	G	G	G	G	G	G	G	G	G	G	A	G	G	A	A	A	A	G	G	G	G	G	G	G	G	G	G	G	G	G	G	G	G	G	G	A	G
SNP_00514_01	T/G	1	37041354	+	NA	NA	NA	NA	NA	NA	T	T	T	T	T	T	T	T	T	T	T	T	G	T	T	G	G	G	G	T	T	T	T	T	T	T	T	T	T	T	T	T	T	T	T	T	T	G	T
SNP_00515_01	A/G	1	37072432	+	NA	NA	NA	NA	NA	NA	A	A	A	A	A	A	A	A	A	A	A	A	G	A	A	G	G	G	G	A	A	A	A	A	A	A	A	A	A	A	A	A	A	A	A	A	A	G	A
SNP_00516_01	A/G	1	37143357	+	NA	NA	NA	NA	NA	NA	A	A	A	A	A	A	A	A	A	A	A	A	G	A	A	G	G	G	G	A	A	A	A	A	A	A	A	A	A	A	A	A	A	A	A	A	A	G	A
SNP_00517_01	A/G	1	37372310	+	NA	NA	NA	NA	NA	NA	A	A	A	A	A	A	A	A	A	A	A	A	G	A	A	G	G	G	G	A	A	A	A	G	A	A	A	A	A	A	A	A	A	A	A	G	A	G	A
SNP_00518_01	A/G	1	37416263	+	NA	NA	NA	NA	NA	NA	A	A	A	A	A	A	A	A	A	A	A	A	G	A	A	G	G	G	G	A	A	A	A	G	A	A	A	A	A	A	A	A	A	A	A	G	A	G	A
SNP_00519_01	A/G	1	37513161	+	NA	NA	NA	NA	NA	NA	A	A	A	A	A	A	A	A	A	A	A	A	G	A	A	G	G	G	G	A	A	A	A	G	A	A	A	A	A	A	A	A	A	A	A	G	A	G	A
SNP_00520_01	G/A	1	37622285	+	NA	NA	NA	NA	NA	NA	G	G	G	G	G	G	G	G	G	G	G	G	A	G	G	A	A	A	A	G	G	G	G	G	G	G	G	G	G	G	G	G	G	G	G	G	G	A	G
SNP_00521_01	C/A	1	37685842	+	NA	NA	NA	NA	NA	NA	C	C	C	C	C	C	C	C	C	C	C	C	A	C	C	A	A	A	A	C	C	C	C	C	C	C	C	C	C	C	C	C	C	C	C	C	C	A	C
SNP_00522_01	G/T	1	37712066	+	NA	NA	NA	NA	NA	NA	G	G	G	G	G	G	G	G	G	G	G	G	T	G	G	T	T	T	T	G	G	G	G	T	G	G	G	G	G	G	G	G	G	G	G	T	G	T	G
SNP_00523_01	G/A	1	37767294	+	NA	NA	NA	NA	NA	NA	G	G	G	G	G	G	G	G	G	G	G	G	A	G	G	A	A	A	A	G	G	G	G	A	G	G	G	G	G	G	G	G	G	G	G	A	G	A	G
SNP_00524_01	C/T	1	37905803	+	NA	NA	NA	NA	NA	NA	C	C	C	C	C	C	C	C	C	C	C	C	T	C	C	T	T	T	T	C	C	C	C	C	C	C	C	C	C	C	C	C	C	C	C	C	C	T	C
SNP_00525_01	G/A	1	37929897	+	NA	NA	NA	NA	NA	NA	G	G	G	G	G	G	G	G	G	G	G	G	A	G	G	A	A	A	A	G	G	G	G	G	G	G	G	G	G	G	G	G	G	G	G	G	G	A	G
SNP_00526_01	T/C	1	37954328	+	NA	NA	NA	NA	NA	NA	T	T	T	T	T	T	T	T	T	T	T	T	C	T	T	C	C	C	C	T	T	T	T	T	T	T	T	T	T	T	T	T	T	T	T	T	T	C	T
SNP_00527_01	G/T	1	38001925	+	NA	NA	NA	NA	NA	NA	G	G	G	G	G	G	G	G	G	G	G	G	T	G	G	T	T	T	T	G	G	G	G	G	G	G	G	G	G	G	G	G	G	G	G	G	G	T	G
SNP_00528_01	T/C	1	38025733	+	NA	NA	NA	NA	NA	NA	T	T	T	T	T	T	T	T	T	T	T	T	C	T	T	C	C	C	C	T	T	T	T	C	T	T	T	T	T	T	T	T	T	T	T	C	T	C	T
SNP_00529_01	C/T	1	38058938	+	NA	NA	NA	NA	NA	NA	C	C	C	C	C	C	C	C	C	C	C	C	T	C	C	T	T	T	T	C	C	C	C	C	C	C	C	C	C	C	C	C	C	C	C	C	C	T	C
SNP_00530_01	T/C	1	38267517	+	NA	NA	NA	NA	NA	NA	T	T	T	T	T	T	T	T	T	T	T	T	T	T	T	C	C	C	C	T	T	T	T	C	T	T	T	T	T	T	T	T	T	T	T	C	T	C	T
SNP_00531_01	A/G	1	38419548	+	NA	NA	NA	NA	NA	NA	A	A	A	A	A	A	A	A	A	A	A	A	A	A	A	G	G	G	G	A	A	A	A	G	A	A	A	A	A	A	A	A	A	A	A	G	A	G	A
SNP_00532_01	A/G	1	38517819	+	NA	NA	NA	NA	NA	NA	A	A	A	A	A	A	A	A	A	A	A	A	G	A	A	G	G	G	G	A	A	A	A	G	A	A	A	A	A	A	A	A	A	A	A	G	A	G	A
SNP_00533_01	G/A	1	38585987	+	NA	NA	NA	NA	NA	NA	G	G	G	G	G	G	G	G	G	G	G	G	G	G	G	A	A	A	A	G	G	G	G	A	G	G	G	G	G	G	G	G	G	G	G	A	G	A	G
SNP_00534_01	T/G	1	38620788	+	NA	NA	NA	NA	NA	NA	T	T	T	T	T	T	T	T	T	T	T	T	T	T	T	G	G	G	G	T	T	T	T	G	T	T	T	T	T	T	T	T	T	T	T	G	T	G	T
SNP_00535_01	G/A	1	38661096	+	NA	NA	NA	NA	NA	NA	G	G	G	G	G	G	G	G	G	G	G	G	A	G	G	A	A	A	A	G	G	G	G	A	G	G	G	G	G	G	G	G	G	G	G	A	G	A	G
SNP_00536_01	C/T	1	38713664	+	NA	NA	NA	NA	NA	NA	C	T	C	C	C	C	C	C	T	C	C	C	T	C	C	C	C	C	C	C	C	C	C	C	C	C	T	C	C	C	C	C	C	C	C	C	C	C	C
SNP_00537_01	C/T	1	38793444	+	NA	NA	NA	NA	NA	NA	C	T	C	C	C	C	C	C	T	C	C	C	T	C	C	T	T	T	T	C	C	C	T	C	C	C	T	C	C	C	C	C	C	C	C	C	C	T	C
SNP_00538_01	A/G	1	38838186	+	NA	NA	NA	NA	NA	NA	A	G	A	A	A	A	A	A	G	A	A	A	G	A	A	G	G	G	G	A	A	A	G	A	A	A	G	A	A	A	A	A	A	A	A	A	A	G	A
SNP_00539_01	C/T	1	38881143	+	NA	NA	NA	NA	NA	NA	C	T	C	C	C	C	C	C	T	C	C	C	T	C	C	T	T	T	T	C	C	C	T	C	C	C	T	C	C	C	C	C	C	C	C	C	C	T	C
SNP_00540_01	C/T	1	38907572	+	NA	NA	NA	NA	NA	NA	C	T	C	C	C	C	C	C	T	C	C	C	T	C	C	T	T	T	T	C	C	C	T	C	C	C	T	C	C	C	C	C	C	C	C	C	C	T	C
SNP_00541_01	T/C	1	38937523	+	NA	NA	NA	NA	NA	NA	T	C	T	T	T	T	T	T	C	T	T	T	C	T	T	C	C	C	C	T	T	T	C	T	T	T	C	T	T	T	T	T	T	T	T	T	T	C	T
SNP_00542_01	A/G	1	38978813	+	NA	NA	NA	NA	NA	NA	A	G	A	A	A	A	A	A	G	A	A	A	G	A	A	G	G	G	G	A	A	A	G	A	A	A	G	A	A	A	A	A	A	A	A	A	A	G	A
SNP_00543_01	A/C	1	39003599	+	NA	NA	NA	NA	NA	NA	A	C	A	A	A	A	A	A	C	A	A	A	C	A	A	C	C	C	C	A	A	A	C	A	A	A	C	A	A	A	A	A	A	A	A	A	A	C	A
SNP_00544_01	A/G	1	39047666	+	NA	NA	NA	NA	NA	NA	A	G	A	A	A	A	A	A	G	A	A	A	G	A	A	G	G	G	G	A	A	A	G	A	A	A	G	A	A	A	A	A	A	A	A	A	A	G	A
SNP_00545_01	C/T	1	39069398	+	NA	NA	NA	NA	NA	NA	C	T	C	C	C	C	C	C	T	C	C	C	T	C	C	T	T	T	T	C	C	C	T	C	C	C	T	C	C	C	C	C	C	C	C	C	C	T	C
SNP_00546_01	G/A	1	39102434	+	NA	NA	NA	NA	NA	NA	G	A	G	G	G	G	G	G	A	G	G	G	A	G	G	A	A	A	A	G	G	G	A	G	G	G	A	G	G	G	G	G	G	G	G	G	G	A	G
SNP_00547_01	G/A	1	39204083	+	NA	NA	NA	NA	NA	NA	G	A	G	G	G	G	G	G	A	G	G	G	A	G	G	A	A	A	A	G	G	G	A	G	G	G	A	G	G	G	G	G	G	G	G	G	G	A	G
SNP_00548_01	G/A	1	39234614	+	NA	NA	NA	NA	NA	NA	G	A	G	G	G	G	G	G	A	G	G	G	A	G	G	A	A	A	A	G	G	G	A	G	G	G	A	G	G	G	G	G	G	G	G	G	G	A	G
SNP_00549_01	A/G	1	39268278	+	NA	NA	NA	NA	NA	NA	A	G	A	A	A	A	A	A	G	A	A	A	G	A	A	G	G	G	G	A	A	A	G	A	A	A	G	A	A	A	A	A	A	A	A	A	A	G	A
SNP_00550_01	G/A	1	39393719	+	NA	NA	NA	NA	NA	NA	G	A	G	G	G	G	G	G	A	G	G	G	A	G	G	A	A	A	A	G	G	G	A	G	G	G	A	G	G	G	G	G	G	G	G	G	G	A	G
SNP_00551_01	T/C	1	39503811	+	NA	NA	NA	NA	NA	NA	T	C	T	T	T	T	T	T	C	T	T	T	C	T	T	C	C	C	C	T	T	T	C	T	T	T	C	T	T	T	T	T	T	T	T	T	T	C	T
SNP_00552_01	A/G	1	39536034	+	NA	NA	NA	NA	NA	NA	A	G	A	A	A	A	A	A	G	A	A	A	G	A	A	G	G	G	G	A	A	A	G	A	A	A	G	A	A	A	A	A	A	A	A	A	A	G	A
SNP_00553_01	C/T	1	39561856	+	NA	NA	NA	NA	NA	NA	C	T	C	C	C	C	C	C	T	C	C	C	T	C	C	T	T	T	T	C	C	C	T	C	C	C	T	C	C	C	C	C	C	C	C	C	C	T	C
SNP_00554_01	C/T	1	39589738	+	NA	NA	NA	NA	NA	NA	C	T	C	C	C	C	C	C	T	C	C	C	T	C	C	T	T	T	T	C	C	C	T	C	C	C	T	C	C	C	C	C	C	C	C	C	C	T	C
SNP_00555_01	T/C	1	39646243	+	NA	NA	NA	NA	NA	NA	T	C	T	T	T	T	T	T	C	T	T	T	C	T	T	C	C	C	C	T	T	T	C	T	T	T	C	T	T	T	T	T	T	T	T	T	T	C	T
SNP_00556_01	A/G	1	39693650	+	NA	NA	NA	NA	NA	NA	A	G	A	A	A	A	A	A	G	A	A	A	G	A	A	G	G	G	G	A	A	A	G	A	A	A	G	A	A	A	A	A	A	A	A	A	A	G	A
SNP_00557_01	A/G	1	39724988	+	NA	NA	NA	NA	NA	NA	A	G	A	A	A	A	A	A	G	A	A	A	G	A	A	A	A	A	A	A	A	A	G	A	A	A	G	A	A	A	A	A	A	A	A	A	A	A	A
SNP_00558_01	A/G	1	39768296	+	NA	NA	NA	NA	NA	NA	A	G	A	A	A	A	A	A	G	A	A	A	G	A	A	A	A	A	A	A	A	A	G	A	A	A	G	A	A	A	A	A	A	A	A	A	A	A	A
SNP_00559_01	C/A	1	39803394	+	NA	NA	NA	NA	NA	NA	C	C	C	C	C	A	C	C	C	C	C	C	C	C	A	C	C	C	C	A	A	C	C	A	C	C	C	C	C	C	A	A	C	C	C	A	C	C	C
SNP_00560_01	A/G	1	39869604	+	NA	NA	NA	NA	NA	NA	A	A	A	A	A	A	A	A	A	A	A	A	A	A	A	G	G	G	G	A	A	A	A	A	A	A	A	A	A	A	A	A	A	A	A	A	A	G	A
SNP_00561_01	A/G	1	39939520	+	NA	NA	NA	NA	NA	NA	G	A	G	G	G	A	G	G	A	G	G	G	A	G	A	A	A	A	A	A	A	G	A	A	G	G	A	G	G	G	A	A	G	G	G	A	G	A	G
SNP_00562_01	T/C	1	39969821	+	NA	NA	NA	NA	NA	NA	C	T	C	C	C	T	C	C	T	C	C	C	T	C	T	T	T	T	T	T	T	C	T	T	C	C	T	C	C	C	T	T	C	C	C	T	C	T	C
SNP_00563_01	T/C	1	40020771	+	NA	NA	NA	NA	NA	NA	C	T	C	C	C	T	C	C	T	C	C	C	T	C	T	T	T	T	T	T	T	C	T	T	C	C	T	C	C	C	T	T	C	C	C	T	C	T	C
SNP_00564_01	A/G	1	40072065	+	NA	NA	NA	NA	NA	NA	G	A	G	G	G	A	G	G	A	G	G	G	A	G	A	A	A	A	A	A	A	G	A	A	G	G	A	G	G	G	A	A	G	G	G	A	G	A	G
SNP_00565_01	G/T	1	40195425	+	NA	NA	NA	NA	NA	NA	G	T	G	G	G	G	G	G	T	G	G	G	T	G	T	G	G	G	G	G	G	G	T	G	G	G	T	G	G	G	G	G	G	G	G	G	G	G	G
SNP_00566_01	C/T	1	40429688	+	NA	NA	NA	NA	NA	NA	C	C	C	C	C	T	C	C	C	C	C	T	C	C	C	T	T	T	T	T	T	C	C	T	C	C	C	C	C	C	T	T	C	C	C	T	C	T	C
SNP_00567_01	C/T	1	40455897	+	NA	NA	NA	NA	NA	NA	C	C	C	C	C	T	C	C	C	C	C	C	C	C	C	T	T	T	T	T	T	C	C	T	C	C	C	C	C	C	C	T	C	C	C	T	C	T	C
SNP_00568_01	A/G	1	40492469	+	NA	NA	NA	NA	NA	NA	A	A	A	A	A	G	A	A	A	A	A	A	A	A	A	G	G	G	G	G	G	A	A	G	A	A	A	A	A	A	A	G	A	A	A	G	A	G	A
SNP_00569_01	T/G	1	40514384	+	NA	NA	NA	NA	NA	NA	T	T	T	T	T	G	T	T	T	T	T	T	T	T	T	G	G	G	G	G	G	T	T	G	T	T	T	T	T	T	T	G	T	T	T	G	T	G	T
SNP_00570_01	G/A	1	40769732	+	NA	NA	NA	NA	NA	NA	G	G	G	G	G	A	G	G	G	G	G	G	G	G	G	A	A	A	A	A	A	G	G	A	G	G	G	G	G	G	G	A	G	G	G	A	G	A	G
SNP_00571_01	T/C	1	40793702	+	NA	NA	NA	NA	NA	NA	T	T	T	T	T	C	T	T	T	T	T	T	T	T	T	C	C	C	C	C	C	T	T	C	T	T	T	T	T	T	T	C	T	T	T	C	T	C	T
SNP_00572_01	C/T	1	40985298	+	NA	NA	NA	NA	NA	NA	C	C	C	C	C	T	C	C	C	C	C	C	C	C	C	T	T	T	T	T	T	C	C	T	C	C	C	C	C	C	C	T	C	C	C	T	C	T	C
SNP_00573_01	G/A	1	41065228	+	NA	NA	NA	NA	NA	NA	G	G	G	G	G	A	G	G	G	G	G	G	G	G	G	A	A	A	A	A	A	G	G	A	G	G	G	G	G	G	G	A	G	G	G	A	G	A	G
SNP_00574_01	C/A	1	41125565	+	NA	NA	NA	NA	NA	NA	C	C	C	C	C	A	C	C	C	C	C	C	C	C	C	A	A	A	A	A	A	C	C	A	C	C	C	C	C	C	C	A	C	C	C	A	C	A	C
SNP_00575_01	C/T	1	41169824	+	NA	NA	NA	NA	NA	NA	C	C	C	C	C	T	C	C	C	C	C	C	C	C	C	T	T	T	T	T	T	C	C	T	C	C	C	C	C	C	C	T	C	C	C	T	C	T	C
SNP_00576_01	C/A	1	41311480	+	NA	NA	NA	NA	NA	NA	A	C	A	A	A	C	A	A	C	A	A	A	C	A	C	C	C	C	C	C	C	A	C	C	A	A	C	A	A	A	A	C	A	A	A	C	A	C	A
SNP_00577_01	C/T	1	41403051	+	NA	NA	NA	NA	NA	NA	C	T	C	C	C	C	C	C	T	C	C	C	T	C	T	C	C	C	C	C	C	C	T	C	C	C	T	C	C	C	C	C	C	C	C	C	C	C	C
SNP_00578_01	T/C	1	41448356	+	NA	NA	NA	NA	NA	NA	T	T	T	T	T	C	T	T	T	T	T	T	T	T	T	C	C	C	C	C	C	T	T	C	T	T	T	T	T	T	T	C	T	T	T	C	T	C	T
SNP_00579_01	C/A	1	41528259	+	NA	NA	NA	NA	NA	NA	C	A	C	C	C	C	C	C	A	C	C	C	A	C	A	C	C	C	C	C	C	C	A	C	C	C	A	C	C	C	C	C	C	C	C	C	C	C	C
SNP_00580_01	C/T	1	41573401	+	NA	NA	NA	NA	NA	NA	C	C	C	C	C	T	C	C	C	C	C	C	C	C	T	C	C	C	C	T	T	C	C	T	C	C	C	C	C	C	C	T	C	C	C	T	C	C	C
SNP_00581_01	G/A	1	41604325	+	NA	NA	NA	NA	NA	NA	G	A	G	G	G	G	G	G	A	G	G	G	A	G	A	A	A	A	A	G	G	G	A	G	G	G	A	G	G	G	G	G	G	G	G	G	G	A	G
SNP_00582_01	A/G	1	41624978	+	NA	NA	NA	NA	NA	NA	A	G	A	A	A	A	A	A	G	A	A	A	G	A	G	G	G	G	G	A	A	A	G	A	A	A	G	A	A	A	A	A	A	A	A	A	A	G	A
SNP_00583_01	G/A	1	41770769	+	NA	NA	NA	NA	NA	NA	G	A	G	G	G	G	G	G	A	G	G	G	A	G	A	G	G	G	G	G	G	G	A	G	G	G	A	G	G	G	G	G	G	G	G	G	G	G	G
SNP_00584_01	C/T	1	41993098	+	NA	NA	NA	NA	NA	NA	C	T	C	C	C	C	C	C	T	C	C	C	T	C	T	T	T	T	T	C	C	C	T	C	C	C	T	C	C	C	C	C	C	C	C	C	C	T	C
SNP_00585_01	T/C	1	42151166	+	NA	NA	NA	NA	NA	NA	T	T	T	T	T	C	T	T	T	T	T	T	T	T	T	C	C	C	C	C	C	T	T	C	T	T	T	T	T	T	T	C	T	T	T	C	T	C	T
SNP_00586_01	T/G	1	42197808	+	NA	NA	NA	NA	NA	NA	T	G	T	T	T	T	T	T	G	T	T	T	G	T	G	T	T	T	T	T	T	T	G	T	T	T	G	T	T	T	T	T	T	T	T	T	T	T	T
SNP_00587_01	A/C	1	42227647	+	NA	NA	NA	NA	NA	NA	A	C	A	A	A	A	A	A	C	A	A	A	C	A	C	A	A	A	A	A	A	A	C	A	A	A	C	A	A	A	A	A	A	A	A	A	A	A	A
SNP_00588_01	A/G	1	42282866	+	NA	NA	NA	NA	NA	NA	A	A	A	A	A	G	A	A	A	A	A	A	A	A	A	G	G	G	G	G	G	A	A	G	A	A	A	A	A	A	A	G	A	A	A	G	A	G	A
SNP_00589_01	T/C	1	42320965	+	NA	NA	NA	NA	NA	NA	T	C	T	T	T	T	T	T	C	T	T	T	C	T	T	T	T	T	T	T	T	T	C	T	T	T	C	T	T	T	T	T	T	T	T	T	T	T	T
SNP_00590_01	G/A	1	42348214	+	NA	NA	NA	NA	NA	NA	G	A	G	G	G	G	G	G	A	G	G	G	A	G	A	G	G	G	G	G	G	G	A	G	G	G	A	G	G	G	G	G	G	G	G	G	G	G	G
SNP_00591_01	A/G	1	42373259	+	NA	NA	NA	NA	NA	NA	A	A	A	A	A	G	A	A	A	A	A	A	A	A	A	G	G	G	G	G	G	A	A	G	A	A	A	A	A	A	A	G	A	A	A	G	A	G	A
SNP_00592_01	T/C	1	42394758	+	NA	NA	NA	NA	NA	NA	T	C	T	T	T	C	T	T	C	T	T	T	C	T	C	C	C	C	C	C	C	T	C	C	T	T	C	T	T	T	T	C	T	T	T	C	T	C	T
SNP_00593_01	C/A	1	42468038	+	NA	NA	NA	NA	NA	NA	C	C	C	C	C	A	C	C	C	C	C	C	C	C	C	A	A	A	A	A	A	C	C	A	C	C	C	C	C	C	C	A	C	C	C	A	C	A	C
SNP_00594_01	C/T	1	42538294	+	NA	NA	NA	NA	NA	NA	C	T	C	C	C	C	C	C	T	C	C	C	T	C	T	C	C	C	C	C	C	C	T	C	C	C	T	C	C	C	C	C	C	C	C	C	C	C	C
SNP_00595_01	G/A	1	42565938	+	NA	NA	NA	NA	NA	NA	G	A	G	G	G	G	G	G	A	G	G	G	A	G	A	G	G	G	G	G	G	G	A	G	G	G	A	G	G	G	G	G	G	G	G	G	G	G	G
SNP_00596_01	C/T	1	42593071	+	NA	NA	NA	NA	NA	NA	C	T	C	C	C	C	C	C	T	C	C	C	T	C	T	C	C	C	C	C	C	C	T	C	C	C	T	C	C	C	C	C	C	C	C	C	C	C	C
SNP_00597_01	C/A	1	42624737	+	NA	NA	NA	NA	NA	NA	C	A	C	C	C	C	C	C	A	C	C	C	A	C	A	C	C	C	C	C	C	C	A	C	C	C	A	C	C	C	C	C	C	C	C	C	C	C	C
SNP_00598_01	C/A	1	42663447	+	NA	NA	NA	NA	NA	NA	C	A	C	C	C	C	C	C	A	C	C	C	A	C	A	C	C	C	C	C	C	C	A	C	C	C	A	C	C	C	C	C	C	C	C	C	C	C	C
SNP_00599_01	A/G	1	42700828	+	NA	NA	NA	NA	NA	NA	A	G	A	A	A	A	A	A	G	A	A	A	G	A	G	A	A	A	A	A	A	A	G	A	A	A	G	A	A	A	A	A	A	A	A	A	A	A	A
SNP_00600_01	G/T	1	42786718	+	NA	NA	NA	NA	NA	NA	T	G	T	T	T	G	T	T	G	T	T	G	G	G	G	G	G	G	G	G	G	T	G	G	T	T	G	T	T	T	T	G	T	T	T	G	T	G	T
SNP_00601_01	T/G	1	42848317	+	NA	NA	NA	NA	NA	NA	T	G	T	T	T	T	T	T	G	T	T	T	G	T	G	T	T	T	T	T	T	T	G	T	T	T	G	T	T	T	T	T	T	T	T	T	T	T	T
SNP_00602_01	A/G	1	42947720	+	NA	NA	NA	NA	NA	NA	A	G	A	A	A	A	A	A	G	A	A	A	G	A	G	A	A	A	A	A	A	A	G	A	A	A	G	A	A	A	A	A	A	A	A	A	A	A	A
SNP_00603_01	G/T	1	42986108	+	NA	NA	NA	NA	NA	NA	G	T	G	G	G	G	G	G	T	G	G	G	T	G	T	G	G	G	G	G	G	G	T	G	G	G	T	G	G	G	G	G	G	G	G	G	G	G	G
SNP_00604_01	A/G	1	43038990	+	NA	NA	NA	NA	NA	NA	A	A	A	A	A	A	A	A	A	A	A	A	A	G	A	G	G	G	G	G	A	A	A	A	A	A	A	A	A	A	A	G	A	A	A	A	A	G	A
SNP_00605_01	C/T	1	43066939	+	NA	NA	NA	NA	NA	NA	C	T	C	C	C	C	C	C	T	C	C	C	T	C	T	C	C	C	C	C	C	C	T	C	C	C	T	C	C	C	C	C	C	C	C	C	C	C	C
SNP_00606_01	A/G	1	43106876	+	NA	NA	NA	NA	NA	NA	A	G	A	A	A	A	A	A	G	A	A	A	G	A	G	A	A	A	A	A	A	A	G	A	A	A	G	A	A	A	A	A	A	A	A	A	A	A	A
SNP_00607_01	G/A	1	43141217	+	NA	NA	NA	NA	NA	NA	G	G	G	G	G	G	G	G	G	G	G	G	G	A	G	A	A	A	A	A	G	G	G	G	G	G	G	G	G	G	G	A	G	G	G	G	G	A	G
SNP_00608_01	A/G	1	43223300	+	NA	NA	NA	NA	NA	NA	A	G	A	A	A	A	A	A	G	A	A	A	A	A	A	A	A	A	A	A	A	A	G	A	A	A	G	A	A	A	A	A	A	A	A	A	A	A	A
SNP_00609_01	C/T	1	43254220	+	NA	NA	NA	NA	NA	NA	C	C	C	C	T	T	T	C	C	C	C	T	T	T	C	T	T	T	T	T	T	C	C	T	C	C	C	C	C	C	T	T	C	C	C	T	C	T	C
SNP_00610_01	G/A	1	43346673	+	NA	NA	NA	NA	NA	NA	G	G	G	G	A	A	A	G	G	G	G	A	A	A	G	A	A	A	A	G	A	G	G	A	G	G	G	G	G	G	A	G	G	G	G	A	G	A	G
SNP_00611_01	C/T	1	43380960	+	NA	NA	NA	NA	NA	NA	C	C	C	C	T	T	T	C	C	C	C	T	T	T	C	T	T	T	T	C	T	C	C	T	C	C	C	C	C	C	T	C	C	C	C	T	C	T	C
SNP_00612_01	C/T	1	43413943	+	NA	NA	NA	NA	NA	NA	C	C	C	C	T	T	T	C	C	C	C	T	T	T	C	T	T	T	T	C	T	C	C	T	C	C	C	C	C	C	T	C	C	C	C	T	C	T	C
SNP_00613_01	C/T	1	43434752	+	NA	NA	NA	NA	NA	NA	C	C	C	C	T	T	T	C	C	C	C	T	T	T	C	T	T	T	T	C	T	C	C	T	C	C	C	C	C	C	T	C	C	C	C	T	C	T	C
SNP_00614_01	G/A	1	43461285	+	NA	NA	NA	NA	NA	NA	G	G	G	G	A	A	A	G	G	G	G	A	A	A	G	A	A	A	A	G	A	G	G	A	G	G	G	G	G	G	G	G	G	G	G	G	G	A	G
SNP_00615_01	T/C	1	43509885	+	NA	NA	NA	NA	NA	NA	C	T	C	C	C	T	T	C	T	C	T	T	T	T	T	T	T	T	T	T	T	C	T	T	C	C	T	C	C	C	C	T	C	C	C	C	C	T	C
SNP_00616_01	T/C	1	43539887	+	NA	NA	NA	NA	NA	NA	T	T	T	T	T	C	C	T	T	T	T	C	C	C	T	C	C	C	C	T	C	T	T	C	T	T	T	T	T	T	T	T	T	T	T	T	T	C	T
SNP_00617_01	G/A	1	43576945	+	NA	NA	NA	NA	NA	NA	G	A	G	G	G	G	G	G	A	G	G	A	G	G	A	G	G	G	G	A	G	G	A	G	G	G	A	G	G	G	G	A	G	G	G	G	G	G	G
SNP_00618_01	A/C	1	43620568	+	NA	NA	NA	NA	NA	NA	A	C	A	A	A	A	A	A	C	A	A	A	A	A	C	A	A	A	A	C	A	A	C	A	A	A	C	A	A	A	A	C	A	A	A	A	A	A	A
SNP_00619_01	C/A	1	43767242	+	NA	NA	NA	NA	NA	NA	C	A	C	C	C	C	C	C	A	C	C	C	C	C	A	C	C	C	C	A	C	C	A	C	C	C	A	C	C	C	C	A	C	C	C	C	C	C	C
SNP_00620_01	C/T	1	43807558	+	NA	NA	NA	NA	NA	NA	C	T	C	C	C	C	C	C	T	C	C	C	C	C	T	C	C	C	C	T	C	C	T	C	C	C	T	C	C	C	C	C	C	C	C	C	C	C	C
SNP_00621_01	T/G	1	43857666	+	NA	NA	NA	NA	NA	NA	T	G	T	T	T	T	T	T	G	T	T	T	T	T	G	T	T	T	T	G	T	T	G	T	T	T	G	T	T	T	T	T	T	T	T	T	T	T	T
SNP_00622_01	G/A	1	43994232	+	NA	NA	NA	NA	NA	NA	G	A	G	G	G	G	G	G	A	G	G	G	G	G	A	G	G	G	G	A	G	G	A	G	G	G	A	G	G	G	G	G	G	G	G	G	G	G	G
SNP_00623_01	T/G	1	44030772	+	NA	NA	NA	NA	NA	NA	T	G	T	T	T	T	T	T	G	T	T	T	T	T	G	T	T	T	T	G	T	T	G	T	T	T	G	T	T	T	T	T	T	T	T	T	T	T	T
SNP_00624_01	T/C	1	44071626	+	NA	NA	NA	NA	NA	NA	T	C	T	T	T	T	T	T	C	T	T	T	T	T	C	T	T	T	T	C	T	T	C	T	T	T	C	T	T	T	T	T	T	T	T	T	T	T	T
SNP_00625_01	G/A	1	44099858	+	NA	NA	NA	NA	NA	NA	G	A	G	G	G	G	G	G	A	G	G	G	G	G	A	G	G	G	G	A	G	G	A	G	G	G	A	G	G	G	G	G	G	G	G	G	G	G	G
SNP_00626_01	A/C	1	44140137	+	NA	NA	NA	NA	NA	NA	A	C	A	A	A	A	A	A	C	A	A	A	A	A	C	A	A	A	A	C	A	A	C	A	A	A	C	A	A	A	A	A	A	A	A	A	A	A	A
SNP_00627_01	T/C	1	44191460	+	NA	NA	NA	NA	NA	NA	T	C	T	T	T	T	T	T	C	T	T	T	T	T	C	T	T	T	T	C	T	T	C	T	T	T	C	T	T	T	T	T	T	T	T	T	T	T	T
SNP_00628_01	T/C	1	44217567	+	NA	NA	NA	NA	NA	NA	T	C	T	T	T	T	T	T	C	T	T	T	T	T	C	T	T	T	T	C	T	T	C	T	T	T	C	T	T	T	T	T	T	T	T	T	T	T	T
SNP_00629_01	T/C	1	44304195	+	NA	NA	NA	NA	NA	NA	T	C	T	T	T	T	T	T	C	T	T	T	T	T	C	T	T	T	T	C	T	T	C	T	T	T	C	T	T	T	T	T	T	T	T	T	T	T	T
SNP_00630_01	A/G	1	44332781	+	NA	NA	NA	NA	NA	NA	A	G	A	A	A	A	A	A	G	A	A	A	A	A	G	A	A	A	A	G	A	A	G	A	A	A	G	A	A	A	A	A	A	A	A	A	A	A	A
SNP_00631_01	G/A	1	44369984	+	NA	NA	NA	NA	NA	NA	G	A	G	G	G	G	G	G	A	G	G	G	G	G	A	G	G	G	G	A	G	G	A	G	G	G	A	G	G	G	G	G	G	G	G	G	G	G	G
SNP_00632_01	C/T	1	44403720	+	NA	NA	NA	NA	NA	NA	C	C	C	C	C	C	C	C	C	C	C	C	C	C	C	C	C	C	C	T	C	C	T	C	C	C	C	C	C	C	C	C	C	C	C	C	C	C	C
SNP_00633_01	A/G	1	44443891	+	NA	NA	NA	NA	NA	NA	A	A	A	A	A	A	A	A	A	A	A	A	A	A	A	A	A	A	A	G	A	A	G	A	A	A	A	A	A	A	G	A	A	A	A	A	A	A	A
SNP_00634_01	C/A	1	44485137	+	NA	NA	NA	NA	NA	NA	C	C	C	C	C	C	C	C	C	C	C	C	C	C	C	C	C	C	C	A	C	C	A	C	C	C	C	C	C	C	C	C	C	C	C	C	C	C	C
SNP_00635_01	A/G	1	44673778	+	NA	NA	NA	NA	NA	NA	A	A	A	A	A	A	A	A	A	A	A	A	A	A	A	A	A	A	A	A	A	A	G	A	A	A	A	A	A	A	A	A	A	A	A	A	A	A	A
SNP_00636_01	A/C	1	44715656	+	NA	NA	NA	NA	NA	NA	A	A	C	A	A	A	A	A	A	A	A	A	A	C	A	C	C	C	C	A	A	A	A	A	A	A	A	A	C	A	C	A	C	C	A	A	A	C	A
SNP_00637_01	A/G	1	44790492	+	NA	NA	NA	NA	NA	NA	A	A	G	A	A	A	A	A	A	A	A	A	A	G	A	G	G	G	G	A	A	A	A	A	A	A	A	A	G	A	G	A	G	G	A	A	A	G	A
SNP_00638_01	C/A	1	44835208	+	NA	NA	NA	NA	NA	NA	C	C	A	C	C	C	C	C	C	C	C	C	C	A	C	A	A	A	A	C	C	C	A	C	C	C	C	C	A	C	A	C	A	A	C	C	C	A	C
SNP_00639_01	A/G	1	45022636	+	NA	NA	NA	NA	NA	NA	A	A	G	A	A	A	A	A	A	A	A	A	A	G	A	G	G	G	G	A	A	A	A	A	A	A	A	A	G	A	A	A	G	G	A	A	A	G	A
SNP_00640_01	C/A	1	45165995	+	NA	NA	NA	NA	NA	NA	C	C	A	C	C	C	C	C	C	C	C	C	C	A	C	A	A	A	A	C	C	C	A	C	C	C	C	C	A	C	C	C	A	A	C	C	C	A	C
SNP_00641_01	A/G	1	45665752	+	NA	NA	NA	NA	NA	NA	A	A	G	A	A	A	A	G	A	G	A	A	A	G	A	G	G	G	G	A	A	G	A	G	A	A	A	A	G	A	A	A	A	G	A	A	A	G	A
SNP_00642_01	T/C	1	45733650	+	NA	NA	NA	NA	NA	NA	T	T	C	T	T	T	T	C	T	C	T	T	T	C	T	C	C	C	C	T	T	C	T	C	T	T	T	T	C	T	T	T	T	C	T	T	T	C	T
SNP_00643_01	G/A	1	45786200	+	NA	NA	NA	NA	NA	NA	G	G	A	G	G	G	G	A	G	A	G	G	G	A	G	A	A	A	A	G	G	A	G	A	G	G	G	G	A	G	G	G	G	A	G	G	G	A	G
SNP_00644_01	A/G	1	45869690	+	NA	NA	NA	NA	NA	NA	A	A	A	G	G	A	G	A	A	A	A	A	A	A	A	A	A	A	A	A	A	A	A	A	G	G	A	G	A	G	A	A	A	A	G	A	G	A	G
SNP_00645_01	A/G	1	45893818	+	NA	NA	NA	NA	NA	NA	A	A	A	G	G	A	G	A	A	A	A	A	A	A	A	A	A	A	A	A	A	A	A	A	G	G	A	G	A	G	A	A	A	A	G	A	G	A	G
SNP_00646_01	C/T	1	45975397	+	NA	NA	NA	NA	NA	NA	T	T	C	C	C	T	C	C	T	C	T	T	T	C	T	C	C	C	C	T	T	C	T	C	C	C	T	C	C	C	T	T	T	C	C	T	C	C	C
SNP_00647_01	T/C	1	46183038	+	NA	NA	NA	NA	NA	NA	T	T	T	C	C	T	C	T	T	T	T	T	T	T	T	T	T	T	T	T	T	T	T	T	C	C	T	C	T	C	T	T	T	T	C	T	C	T	C
SNP_00648_01	T/C	1	46228737	+	NA	NA	NA	NA	NA	NA	T	T	T	C	C	T	C	T	T	T	T	T	T	T	T	T	T	T	T	T	T	T	T	T	C	C	T	C	T	C	T	T	T	T	C	T	C	T	C
SNP_00649_01	A/G	1	46305785	+	NA	NA	NA	NA	NA	NA	A	A	A	G	G	A	G	A	A	A	A	A	A	A	A	A	A	A	A	A	A	A	A	A	G	G	A	G	A	G	A	A	A	A	G	A	G	A	G
SNP_00650_01	A/G	1	46357077	+	NA	NA	NA	NA	NA	NA	A	A	A	G	G	A	G	A	A	A	A	A	A	A	A	A	A	A	A	A	A	A	A	A	G	G	A	G	A	G	A	A	A	A	G	A	G	A	G
SNP_00651_01	C/T	1	46461009	+	NA	NA	NA	NA	NA	NA	C	C	T	C	C	C	C	T	C	T	C	C	C	T	C	T	T	T	T	C	C	T	C	T	C	C	C	C	T	C	C	C	C	T	C	C	C	T	C
SNP_00652_01	A/G	1	46500880	+	NA	NA	NA	NA	NA	NA	A	A	A	G	G	A	G	A	A	A	A	A	A	A	A	A	A	A	A	A	A	A	A	A	G	G	A	G	A	G	A	A	A	A	G	A	G	A	G
SNP_00653_01	T/C	1	46524387	+	NA	NA	NA	NA	NA	NA	T	T	T	C	C	T	C	T	T	T	T	T	T	T	T	T	T	T	T	T	T	T	T	T	C	C	T	C	T	C	T	T	T	T	C	T	C	T	C
SNP_00654_01	A/G	1	46534870	+	NA	NA	NA	NA	NA	NA	G	G	A	A	A	G	A	A	G	A	G	G	G	A	G	A	A	A	A	G	G	A	G	A	A	A	G	A	A	A	G	G	G	A	A	G	A	A	A
SNP_00655_01	G/T	1	46539971	+	NA	NA	NA	NA	NA	NA	G	G	T	G	G	G	G	T	G	T	G	G	G	T	G	T	T	T	T	G	G	T	G	T	G	G	G	G	T	G	G	G	G	T	G	G	G	T	G
SNP_00656_01	G/A	1	46545441	+	NA	NA	NA	NA	NA	NA	A	A	G	G	G	A	G	G	A	G	A	A	A	G	A	G	G	G	G	A	A	G	A	G	G	G	A	G	G	G	A	A	A	G	G	A	G	G	G
SNP_00657_01	G/A	1	46552178	+	NA	NA	NA	NA	NA	NA	A	A	G	G	G	A	G	G	A	G	A	A	A	G	A	G	G	G	G	A	A	G	A	G	G	G	A	G	G	G	A	A	A	G	G	A	G	G	G
SNP_00658_01	G/A	1	46579445	+	NA	NA	NA	NA	NA	NA	A	A	G	G	G	A	G	G	A	G	A	A	A	G	A	G	G	G	G	A	A	G	A	G	G	G	A	G	G	G	A	A	A	G	G	A	G	G	G
SNP_00659_01	G/A	1	46594229	+	NA	NA	NA	NA	NA	NA	A	A	G	G	G	A	G	G	A	G	A	A	A	G	A	G	G	G	G	A	A	G	A	G	G	G	A	G	G	G	A	A	A	G	G	A	G	G	G
SNP_00660_01	A/G	1	46598535	+	NA	NA	NA	NA	NA	NA	G	G	A	A	A	G	A	A	G	A	G	G	G	A	G	A	A	A	A	G	G	A	G	A	A	A	G	A	A	A	G	G	G	A	A	G	A	A	A
SNP_00661_01	C/T	1	46613274	+	NA	NA	NA	NA	NA	NA	T	T	C	C	C	T	C	C	T	C	T	T	T	C	T	C	C	C	C	T	T	C	T	C	C	C	T	C	C	C	T	T	T	C	C	T	C	C	C
SNP_00662_01	T/C	1	46620989	+	NA	NA	NA	NA	NA	NA	C	C	T	T	T	C	T	T	C	T	C	C	C	T	C	T	T	T	T	C	C	T	C	T	T	T	C	T	T	T	C	C	C	T	T	C	T	T	T
SNP_00663_01	C/A	1	46633591	+	NA	NA	NA	NA	NA	NA	A	A	C	C	C	A	C	C	A	C	A	A	A	C	A	C	C	C	C	A	A	C	A	C	C	C	A	C	C	C	A	A	A	C	C	A	C	C	C
SNP_00664_01	C/A	1	46672210	+	NA	NA	NA	NA	NA	NA	A	A	C	C	C	A	C	C	A	C	A	A	A	C	A	C	C	C	C	A	A	C	A	C	C	C	A	C	C	C	A	A	A	C	C	A	C	C	C
SNP_00665_01	A/G	1	46673286	+	NA	NA	NA	NA	NA	NA	A	A	G	A	A	A	A	G	A	G	A	A	A	G	A	G	G	G	G	A	A	G	A	G	A	A	A	A	G	A	A	A	A	G	A	A	A	G	A
SNP_00666_01	G/A	1	46765711	+	NA	NA	NA	NA	NA	NA	A	A	G	G	G	A	A	G	A	G	A	A	A	G	A	G	G	G	G	A	A	G	A	G	G	G	A	G	G	G	A	A	A	G	G	A	G	G	G
SNP_00667_01	A/G	1	46767033	+	NA	NA	NA	NA	NA	NA	G	G	A	A	A	G	G	A	G	A	G	G	G	A	G	A	A	A	A	G	G	A	G	A	A	A	G	A	A	A	G	G	G	A	A	G	A	A	A
SNP_00668_01	G/T	1	46803788	+	NA	NA	NA	NA	NA	NA	G	G	G	G	G	G	T	T	G	T	G	G	G	G	G	G	G	G	G	G	G	T	G	T	G	G	G	G	T	T	G	G	G	T	G	G	G	G	G
SNP_00669_01	C/T	1	46833359	+	NA	NA	NA	NA	NA	NA	C	C	C	C	C	C	T	T	C	T	C	C	C	C	C	C	C	C	C	C	C	T	C	T	C	C	C	C	T	T	C	C	C	T	C	C	C	C	C
SNP_00670_01	T/C	1	46841836	+	NA	NA	NA	NA	NA	NA	T	T	T	T	T	T	C	C	T	C	T	T	T	T	T	T	T	T	T	T	T	C	T	C	T	T	T	T	C	C	T	T	T	C	T	T	T	T	T
SNP_00671_01	T/C	1	46856632	+	NA	NA	NA	NA	NA	NA	T	T	T	T	T	T	C	C	T	C	T	T	T	T	T	T	T	T	T	T	T	C	T	C	T	T	T	T	C	C	T	T	T	C	T	T	T	T	T
SNP_00672_01	G/A	1	46891710	+	NA	NA	NA	NA	NA	NA	G	G	G	G	G	G	G	A	G	A	G	G	G	G	G	G	G	G	G	G	G	A	G	A	G	G	G	G	A	G	G	G	G	A	G	G	G	G	G
SNP_00673_01	A/C	1	47023597	+	NA	NA	NA	NA	NA	NA	A	A	A	C	C	A	C	A	A	A	A	A	A	C	C	C	C	C	C	A	A	A	A	C	C	C	A	C	A	A	A	A	A	A	C	A	C	C	C
SNP_00674_01	A/G	1	47028822	+	NA	NA	NA	NA	NA	NA	A	A	A	G	G	A	G	A	A	A	A	A	A	G	G	G	G	G	G	A	A	A	A	G	G	G	A	G	A	A	A	A	A	A	G	A	G	G	G
SNP_00675_01	T/C	1	47043876	+	NA	NA	NA	NA	NA	NA	T	T	T	C	C	T	C	T	T	T	T	T	T	C	T	C	C	C	C	T	T	T	T	C	C	C	T	C	T	T	T	T	T	T	C	T	C	C	C
SNP_00676_01	G/A	1	47047648	+	NA	NA	NA	NA	NA	NA	G	G	G	A	A	G	G	G	G	G	G	G	G	A	G	A	A	A	A	G	G	G	G	G	A	A	G	A	G	G	G	G	G	G	A	G	A	A	A
SNP_00677_01	A/G	1	47053545	+	NA	NA	NA	NA	NA	NA	A	A	A	G	G	A	G	A	A	A	A	A	A	G	G	G	G	G	G	A	A	A	A	G	G	G	A	G	A	A	A	A	A	A	G	A	G	G	G
SNP_00678_01	A/G	1	47055080	+	NA	NA	NA	NA	NA	NA	A	A	A	G	G	A	G	A	A	A	A	A	A	G	G	G	G	G	G	A	A	A	A	G	G	G	A	G	A	A	A	A	A	A	G	A	G	G	G
SNP_00679_01	A/G	1	47061794	+	NA	NA	NA	NA	NA	NA	A	A	A	G	G	A	G	A	A	A	A	A	A	G	G	G	G	G	G	A	A	A	A	G	G	G	A	G	A	A	A	A	A	A	G	A	G	G	G
SNP_00680_01	A/G	1	47064939	+	NA	NA	NA	NA	NA	NA	A	A	A	A	A	A	G	A	A	A	A	A	A	A	G	A	A	A	A	A	A	A	A	A	A	A	A	A	A	A	A	A	A	A	A	A	A	A	A
SNP_00681_01	A/G	1	47066676	+	NA	NA	NA	NA	NA	NA	A	A	A	G	G	A	G	A	A	A	A	A	A	G	G	G	G	G	G	A	A	A	A	G	G	G	A	G	A	A	A	A	A	A	G	A	G	G	G
SNP_00682_01	T/C	1	47074503	+	NA	NA	NA	NA	NA	NA	T	T	T	C	C	T	T	T	T	T	T	T	T	C	T	C	C	C	C	T	T	T	T	C	C	C	T	C	T	T	T	T	T	T	C	T	C	C	C
SNP_00683_01	C/A	1	47076288	+	NA	NA	NA	NA	NA	NA	C	C	C	A	A	C	C	C	C	C	C	C	C	A	C	A	A	A	A	C	C	C	C	A	A	A	C	A	C	C	C	C	C	C	A	C	A	A	A
SNP_00684_01	G/A	1	47077731	+	NA	NA	NA	NA	NA	NA	G	G	G	A	A	G	A	G	G	G	G	G	G	A	A	A	A	A	A	G	G	G	G	A	A	A	G	A	G	G	G	G	G	G	A	G	A	A	A
SNP_00685_01	C/A	1	47089075	+	NA	NA	NA	NA	NA	NA	C	C	C	A	A	C	C	C	C	C	C	C	C	A	C	A	A	A	A	C	C	C	C	A	A	A	C	A	C	C	C	C	C	C	A	C	A	A	A
SNP_00686_01	G/T	1	47111541	+	NA	NA	NA	NA	NA	NA	G	G	G	T	T	G	G	G	G	G	G	G	G	T	G	T	T	T	T	G	G	G	G	T	T	T	G	T	G	G	G	G	G	G	T	G	T	T	T
SNP_00687_01	T/C	1	47114225	+	NA	NA	NA	NA	NA	NA	T	T	T	C	C	T	C	T	T	T	T	T	T	C	C	C	C	C	C	T	T	T	T	C	C	C	T	C	T	T	T	T	T	T	C	T	C	C	C
SNP_00688_01	T/G	1	47115450	+	NA	NA	NA	NA	NA	NA	T	T	T	G	G	T	G	T	T	T	T	T	T	G	G	G	G	G	G	T	T	T	T	G	G	G	T	G	T	T	T	T	T	T	G	T	G	G	G
SNP_00689_01	C/T	1	47128139	+	NA	NA	NA	NA	NA	NA	C	C	C	T	T	C	T	C	C	C	C	C	C	T	T	T	T	T	T	C	C	C	C	T	T	T	C	T	C	C	C	C	C	C	T	C	T	T	T
SNP_00690_01	C/A	1	47129159	+	NA	NA	NA	NA	NA	NA	C	C	C	A	A	C	A	C	C	C	C	C	C	A	A	A	A	A	A	C	C	C	C	A	A	A	C	A	C	C	C	C	C	C	A	C	A	A	A
SNP_00691_01	G/A	1	47130768	+	NA	NA	NA	NA	NA	NA	G	G	G	A	A	G	A	G	G	G	G	G	G	A	A	A	A	A	A	G	G	G	G	A	A	A	G	A	G	G	G	G	G	G	A	G	A	A	A
SNP_00692_01	T/C	1	47165807	+	NA	NA	NA	NA	NA	NA	T	T	T	C	C	T	C	T	T	T	T	T	T	C	C	C	C	C	C	T	T	T	T	C	C	C	T	C	T	T	T	T	T	T	C	T	C	C	C
SNP_00693_01	G/A	1	47203439	+	NA	NA	NA	NA	NA	NA	G	G	G	A	A	G	A	G	G	G	G	G	G	A	A	A	A	A	A	G	G	G	G	A	A	A	G	A	G	G	G	G	G	G	A	G	A	A	A
SNP_00694_01	C/T	1	47231065	+	NA	NA	NA	NA	NA	NA	C	C	C	C	C	C	T	C	C	C	C	C	C	C	T	C	C	C	C	C	C	C	C	C	C	C	C	C	C	C	C	C	C	C	C	C	C	C	C
SNP_00695_01	A/G	1	47238963	+	NA	NA	NA	NA	NA	NA	A	A	A	A	A	A	G	A	A	A	A	A	A	A	G	A	A	A	A	A	A	A	A	A	A	A	A	A	A	A	A	A	A	A	A	A	A	A	A
SNP_00696_01	T/G	1	47240397	+	NA	NA	NA	NA	NA	NA	T	T	T	T	T	T	G	T	T	T	T	T	T	T	G	T	T	T	T	T	T	T	T	T	T	T	T	T	T	T	T	T	T	T	T	T	T	T	T
SNP_00697_01	A/G	1	47243497	+	NA	NA	NA	NA	NA	NA	A	A	A	A	A	A	G	A	A	A	A	A	A	A	G	A	A	A	A	A	A	A	A	A	A	A	A	A	A	A	A	A	A	A	A	A	A	A	A
SNP_00698_01	A/G	1	47246291	+	NA	NA	NA	NA	NA	NA	A	A	A	A	A	A	G	A	A	A	A	A	A	A	G	A	A	A	A	A	A	A	A	A	A	A	A	A	A	A	A	A	A	A	A	A	A	A	A
SNP_00699_01	C/T	1	47247587	+	NA	NA	NA	NA	NA	NA	C	C	C	T	T	C	C	C	C	C	C	C	C	T	C	T	T	T	T	C	C	C	C	T	T	T	C	T	C	C	C	C	C	C	T	C	T	T	T
SNP_00700_01	G/A	1	47248496	+	NA	NA	NA	NA	NA	NA	G	G	G	G	G	G	A	G	G	G	G	G	G	G	A	G	G	G	G	G	G	G	G	G	G	G	G	G	G	G	G	G	G	G	G	G	G	G	G
SNP_00701_01	C/T	1	47260336	+	NA	NA	NA	NA	NA	NA	C	C	C	T	T	C	C	C	C	C	C	C	C	T	C	T	T	T	T	C	C	C	C	T	T	T	C	T	C	C	C	C	C	C	T	C	T	T	T
SNP_00702_01	C/T	1	47296536	+	NA	NA	NA	NA	NA	NA	C	C	C	T	T	C	T	C	C	C	C	C	C	T	T	T	T	T	T	C	C	C	C	T	T	T	C	T	C	C	C	C	C	C	T	C	T	T	T
SNP_00703_01	G/T	1	47310473	+	NA	NA	NA	NA	NA	NA	G	T	G	G	G	G	G	G	T	G	G	G	G	G	G	G	G	G	G	T	G	G	G	G	G	G	G	G	G	G	G	T	G	G	G	G	G	T	T
SNP_00704_01	C/T	1	47327886	+	NA	NA	NA	NA	NA	NA	C	C	C	T	T	C	C	C	C	C	C	C	C	T	C	T	T	T	T	C	C	C	C	T	T	T	C	T	C	C	C	C	C	C	T	C	T	T	T
SNP_00705_01	C/T	1	47329079	+	NA	NA	NA	NA	NA	NA	C	C	C	T	T	C	C	C	C	C	C	C	C	T	C	T	T	T	T	C	C	C	C	T	T	T	C	T	C	C	C	C	C	C	T	C	T	T	T
SNP_00706_01	C/T	1	47339438	+	NA	NA	NA	NA	NA	NA	C	C	C	T	T	C	C	C	C	C	C	C	C	T	C	T	T	T	T	C	C	C	C	T	T	T	C	T	C	C	C	C	C	C	T	C	T	T	T
SNP_00707_01	G/A	1	47342247	+	NA	NA	NA	NA	NA	NA	G	G	G	A	A	G	G	G	G	G	G	G	G	A	A	A	A	A	A	G	G	G	G	A	A	A	G	A	G	G	G	G	G	G	A	G	A	A	A
SNP_00708_01	G/A	1	47345754	+	NA	NA	NA	NA	NA	NA	G	G	G	A	A	G	G	G	G	G	G	G	G	A	G	A	A	A	A	G	G	G	G	A	A	A	G	A	G	G	G	G	G	G	A	G	A	A	A
SNP_00709_01	T/C	1	47349039	+	NA	NA	NA	NA	NA	NA	T	T	T	C	C	T	T	T	T	T	T	T	T	C	T	C	C	C	C	T	T	T	T	C	C	C	T	C	T	T	T	T	T	T	C	T	C	C	C
SNP_00710_01	T/C	1	47352581	+	NA	NA	NA	NA	NA	NA	T	T	T	C	C	T	T	T	T	T	T	T	T	C	T	C	C	C	C	T	T	T	T	C	C	C	T	C	T	T	T	T	T	T	C	T	C	C	C
SNP_00711_01	T/G	1	47394202	+	NA	NA	NA	NA	NA	NA	T	T	T	T	T	T	T	T	G	T	T	T	T	T	T	T	T	G	T	T	T	T	T	T	T	T	T	T	T	T	T	T	G	T	T	T	T	T	T
SNP_00712_01	G/A	1	47491894	+	NA	NA	NA	NA	NA	NA	G	G	G	A	A	G	G	G	G	G	G	G	G	A	G	A	A	A	A	G	G	G	G	G	A	A	G	A	G	G	G	G	G	G	A	G	A	A	A
SNP_00713_01	C/T	1	47500464	+	NA	NA	NA	NA	NA	NA	C	C	C	C	C	C	T	C	C	C	C	C	T	C	T	C	C	C	C	C	T	C	C	C	C	C	C	C	C	C	C	C	C	C	C	C	C	C	C
SNP_00714_01	T/C	1	47505074	+	NA	NA	NA	NA	NA	NA	T	T	T	T	T	T	C	T	T	T	T	T	C	T	C	T	T	T	T	T	C	T	T	T	T	T	T	T	T	T	T	T	T	T	T	T	T	T	T
SNP_00715_01	C/T	1	47540675	+	NA	NA	NA	NA	NA	NA	C	C	C	C	C	C	T	C	C	C	C	C	C	C	T	C	C	C	C	C	T	C	C	C	C	C	C	C	C	C	C	C	C	C	C	C	C	C	C
SNP_00716_01	C/T	1	47544830	+	NA	NA	NA	NA	NA	NA	C	C	C	C	C	C	T	C	C	C	C	C	C	C	T	C	C	C	C	C	T	C	C	C	C	C	C	C	C	C	C	C	C	C	C	C	C	C	C
SNP_00717_01	T/C	1	47601703	+	NA	NA	NA	NA	NA	NA	C	T	T	T	T	T	C	T	T	T	C	T	C	T	T	T	T	T	T	T	C	T	T	T	T	T	T	T	T	T	T	T	C	T	T	T	T	T	T
SNP_00718_01	C/T	1	47672271	+	NA	NA	NA	NA	NA	NA	C	C	C	C	C	C	T	C	C	C	C	C	T	C	C	C	C	C	C	C	T	C	C	C	C	C	C	C	C	C	C	C	C	C	C	C	C	C	C
SNP_00719_01	T/G	1	47696638	+	NA	NA	NA	NA	NA	NA	T	T	T	T	T	T	G	T	T	T	T	T	T	T	T	T	T	T	T	T	G	T	T	T	T	T	T	T	T	T	T	T	T	T	T	T	T	T	T
SNP_00720_01	G/T	1	47718680	+	NA	NA	NA	NA	NA	NA	G	G	T	T	T	G	G	G	G	G	G	G	T	T	T	T	T	T	T	G	T	G	G	T	T	T	T	T	G	G	G	G	G	G	T	G	T	T	T
SNP_00721_01	A/C	1	47734651	+	NA	NA	NA	NA	NA	NA	A	A	C	C	C	C	A	A	A	A	A	A	C	C	C	C	C	C	C	A	C	A	A	C	C	C	C	C	A	A	A	A	A	A	C	C	C	C	C
SNP_00722_01	C/A	1	47801778	+	NA	NA	NA	NA	NA	NA	C	C	C	C	C	C	C	C	C	C	C	C	A	C	C	C	C	C	C	A	C	C	C	C	C	C	C	C	C	C	C	C	C	C	C	C	C	C	C
SNP_00723_01	G/A	1	47807975	+	NA	NA	NA	NA	NA	NA	G	G	G	G	G	G	A	G	G	G	G	G	A	G	G	G	G	G	G	A	G	G	G	G	G	G	G	G	G	G	G	G	G	G	G	G	G	G	G
SNP_00724_01	A/G	1	47810128	+	NA	NA	NA	NA	NA	NA	A	A	A	A	A	A	G	A	A	A	A	A	G	A	A	A	A	A	A	G	A	A	A	A	A	A	A	A	A	A	A	A	A	A	A	A	A	A	A
SNP_00725_01	T/C	1	47811897	+	NA	NA	NA	NA	NA	NA	T	T	T	T	T	T	T	T	T	T	T	T	C	T	T	T	T	T	T	C	T	T	T	T	T	T	T	T	T	T	T	T	T	T	T	T	T	T	T
SNP_00726_01	T/C	1	47816851	+	NA	NA	NA	NA	NA	NA	T	T	T	T	T	T	C	T	T	T	T	T	C	T	T	T	T	T	T	C	T	T	T	T	T	T	T	T	T	T	T	T	T	T	T	T	T	T	T
SNP_00727_01	A/G	1	47842143	+	NA	NA	NA	NA	NA	NA	A	A	A	A	A	A	G	A	A	A	A	A	G	A	A	A	A	A	A	G	A	A	A	A	A	A	A	A	A	A	A	A	A	A	A	A	A	A	A
SNP_00728_01	T/C	1	47853391	+	NA	NA	NA	NA	NA	NA	T	T	T	T	T	T	T	T	T	T	T	T	C	T	T	T	T	T	T	C	T	T	T	T	T	T	T	T	T	T	T	T	T	T	T	T	T	T	T
SNP_00729_01	T/C	1	47855385	+	NA	NA	NA	NA	NA	NA	T	T	T	T	T	T	T	T	T	T	T	T	C	T	T	T	T	T	T	C	T	T	T	T	T	T	T	T	T	T	T	T	T	T	T	T	T	T	T
SNP_00730_01	A/C	1	47866971	+	NA	NA	NA	NA	NA	NA	A	A	A	A	A	A	A	A	A	A	A	A	C	A	A	A	A	A	A	C	A	A	A	A	A	A	A	A	A	A	A	A	A	A	A	A	A	A	A
SNP_00731_01	T/G	1	47876895	+	NA	NA	NA	NA	NA	NA	T	T	T	T	T	T	T	T	T	T	T	T	G	T	T	T	T	T	T	G	T	T	T	T	T	T	T	T	T	T	T	T	T	T	T	T	T	T	T
SNP_00732_01	C/T	1	47886976	+	NA	NA	NA	NA	NA	NA	C	C	C	C	C	C	C	C	C	C	C	C	T	C	C	C	C	C	C	T	C	C	C	C	C	C	C	C	C	C	C	C	C	C	C	C	C	C	C
SNP_00733_01	C/T	1	47905486	+	NA	NA	NA	NA	NA	NA	C	C	C	C	C	C	C	C	C	C	C	C	T	C	C	C	C	C	C	T	C	C	C	C	C	C	C	C	C	C	C	C	C	C	C	C	C	C	C
SNP_00734_01	A/C	1	47942462	+	NA	NA	NA	NA	NA	NA	A	C	A	A	C	A	C	A	C	A	C	C	C	A	C	A	A	A	A	C	C	A	C	A	A	A	C	A	A	C	A	A	A	A	A	A	A	A	A
SNP_00735_01	A/G	1	47959774	+	NA	NA	NA	NA	NA	NA	A	A	A	A	A	A	A	A	A	A	A	A	G	A	A	A	A	A	A	G	A	A	G	A	A	A	A	A	A	A	A	A	A	A	A	A	A	A	A
SNP_00736_01	T/C	1	47960832	+	NA	NA	NA	NA	NA	NA	T	T	T	T	T	T	T	T	T	T	T	T	C	T	T	T	T	T	T	C	T	T	C	T	T	T	T	T	T	T	T	T	T	T	T	T	T	T	T
SNP_00737_01	A/G	1	47969266	+	NA	NA	NA	NA	NA	NA	G	G	A	A	G	A	A	G	G	G	A	A	G	A	G	A	A	A	A	G	A	G	G	A	A	A	G	A	G	G	G	A	A	A	A	A	A	A	A
SNP_00738_01	C/A	1	47976207	+	NA	NA	NA	NA	NA	NA	C	C	C	C	C	C	C	C	C	C	C	C	A	C	C	C	C	C	C	A	C	C	A	C	C	C	C	C	C	C	C	C	C	C	C	C	C	C	C
SNP_00739_01	A/G	1	47981867	+	NA	NA	NA	NA	NA	NA	A	A	A	A	A	A	A	A	A	A	A	A	G	A	A	A	A	A	A	G	A	A	G	A	A	A	A	A	A	A	A	A	A	A	A	A	A	A	A
SNP_00740_01	G/A	1	47984778	+	NA	NA	NA	NA	NA	NA	G	G	G	G	G	G	G	G	G	G	G	G	A	G	G	G	G	G	G	A	G	G	A	G	G	G	G	G	G	G	G	G	G	G	G	G	G	G	G
SNP_00741_01	A/G	1	47993236	+	NA	NA	NA	NA	NA	NA	A	A	A	A	A	A	A	A	A	A	A	A	G	A	A	A	A	A	A	G	A	A	G	A	A	A	A	A	A	A	A	A	A	A	A	A	A	A	A
SNP_00742_01	A/G	1	47995969	+	NA	NA	NA	NA	NA	NA	A	A	A	A	A	A	A	A	A	A	A	A	G	A	A	A	A	A	A	G	A	A	G	A	A	A	A	A	A	A	A	A	A	A	A	A	A	A	A
SNP_00743_01	T/C	1	47996923	+	NA	NA	NA	NA	NA	NA	T	T	T	T	T	T	T	T	T	T	T	T	C	T	T	T	T	T	T	C	T	T	C	T	T	T	T	T	T	T	T	T	T	T	T	T	T	T	T
SNP_00744_01	C/A	1	48003384	+	NA	NA	NA	NA	NA	NA	C	C	C	C	C	C	C	C	C	C	C	C	A	C	C	C	C	C	C	A	C	C	A	C	C	C	C	C	C	C	C	C	C	C	C	C	C	C	C
SNP_00745_01	G/A	1	48006111	+	NA	NA	NA	NA	NA	NA	G	G	G	G	G	G	G	G	G	G	G	G	A	G	G	G	G	G	G	A	G	G	A	G	G	G	G	G	G	G	G	G	G	G	G	G	G	G	G
SNP_00746_01	G/A	1	48052860	+	NA	NA	NA	NA	NA	NA	G	G	G	G	G	G	G	G	G	G	G	G	A	G	G	G	G	G	G	A	G	G	A	G	G	G	G	G	G	G	G	G	G	G	G	G	G	G	G
SNP_00747_01	G/A	1	48054571	+	NA	NA	NA	NA	NA	NA	G	G	G	G	G	G	G	G	G	G	G	G	A	G	G	G	G	G	G	A	G	G	A	G	G	G	G	G	G	G	G	G	G	G	G	G	G	G	G
SNP_00748_01	T/C	1	48056148	+	NA	NA	NA	NA	NA	NA	T	T	T	T	T	T	T	T	T	T	T	T	C	T	T	T	T	T	T	C	T	T	C	T	T	T	T	T	T	T	T	T	T	T	T	T	T	T	T
SNP_00749_01	A/G	1	48057519	+	NA	NA	NA	NA	NA	NA	A	A	A	A	A	A	A	A	A	A	A	A	G	A	A	A	A	A	A	G	A	A	G	A	A	A	A	A	A	A	A	G	A	A	A	A	A	A	A
SNP_00750_01	G/A	1	48066875	+	NA	NA	NA	NA	NA	NA	G	G	G	G	G	G	G	G	G	G	G	G	A	G	G	G	G	G	G	A	G	G	A	G	G	G	G	G	G	G	G	A	G	G	G	G	G	G	G
SNP_00751_01	A/G	1	48070564	+	NA	NA	NA	NA	NA	NA	A	A	A	A	A	A	A	A	A	A	A	A	G	A	A	A	A	A	A	G	A	A	G	A	A	A	A	A	A	A	A	A	A	A	A	A	A	A	A
SNP_00752_01	T/C	1	48086195	+	NA	NA	NA	NA	NA	NA	T	T	T	T	T	T	T	T	T	T	T	T	C	T	T	T	T	T	T	C	T	T	C	T	T	T	T	T	T	T	T	T	T	T	T	T	T	T	T
SNP_00753_01	G/A	1	48087483	+	NA	NA	NA	NA	NA	NA	G	G	G	G	G	G	G	G	G	G	G	G	A	G	G	G	G	G	G	A	G	G	A	G	G	G	G	G	G	G	G	G	G	G	G	G	G	G	G
SNP_00754_01	T/C	1	48090225	+	NA	NA	NA	NA	NA	NA	T	T	T	T	T	T	T	T	T	T	T	T	C	T	T	T	T	T	T	C	T	T	C	T	T	T	T	T	T	T	T	C	T	T	T	T	T	T	T
SNP_00755_01	T/C	1	48095582	+	NA	NA	NA	NA	NA	NA	T	T	T	T	T	T	T	T	T	T	T	T	C	T	T	T	T	T	T	C	T	T	C	T	T	T	T	T	T	T	T	C	T	T	T	T	T	T	T
SNP_00756_01	C/A	1	48101544	+	NA	NA	NA	NA	NA	NA	C	C	C	C	C	C	C	C	C	C	C	C	A	C	C	C	C	C	C	A	C	C	A	C	C	C	C	C	C	C	C	A	C	C	C	C	C	C	C
SNP_00757_01	A/G	1	48109183	+	NA	NA	NA	NA	NA	NA	A	A	A	A	A	A	A	A	A	A	A	A	G	A	A	A	A	A	A	G	A	A	G	A	A	A	A	A	A	A	A	A	A	A	A	A	A	A	A
SNP_00758_01	T/C	1	48119773	+	NA	NA	NA	NA	NA	NA	T	T	C	C	T	C	T	T	T	T	T	T	T	C	T	C	C	C	C	T	T	T	T	C	C	C	T	C	T	T	C	C	C	C	C	C	C	C	C
SNP_00759_01	A/G	1	48174685	+	NA	NA	NA	NA	NA	NA	A	G	A	A	G	A	A	G	G	G	G	G	A	A	G	A	A	A	A	A	A	G	A	A	A	A	G	A	G	G	A	A	A	A	A	A	A	A	A
SNP_00760_01	A/G	1	48176350	+	NA	NA	NA	NA	NA	NA	A	A	G	G	A	A	G	A	A	A	A	A	A	G	A	G	G	G	G	A	A	A	G	G	G	G	A	G	A	A	A	A	A	G	G	G	G	G	G
SNP_00761_01	A/G	1	48180103	+	NA	NA	NA	NA	NA	NA	A	G	A	A	G	A	A	G	G	G	G	G	A	A	G	A	A	A	A	A	A	G	G	A	A	A	G	A	G	G	A	G	A	A	A	A	A	A	A
SNP_00762_01	C/T	1	48181097	+	NA	NA	NA	NA	NA	NA	C	T	C	C	T	C	C	T	T	T	T	T	C	C	T	C	C	C	C	C	C	T	T	C	C	C	T	C	T	T	C	T	C	C	C	C	C	C	C
SNP_00763_01	C/T	1	48183470	+	NA	NA	NA	NA	NA	NA	C	T	C	C	T	C	C	T	T	T	T	T	C	C	T	C	C	C	C	C	C	T	T	C	C	C	T	C	T	T	C	T	C	C	C	C	C	C	C
SNP_00764_01	A/G	1	48184531	+	NA	NA	NA	NA	NA	NA	A	G	A	A	G	A	A	G	G	G	G	G	A	A	G	A	A	A	A	A	A	G	G	A	A	A	G	A	G	G	A	G	A	A	A	A	A	A	A
SNP_00765_01	G/A	1	48185808	+	NA	NA	NA	NA	NA	NA	G	A	G	G	A	G	G	A	A	A	A	A	G	G	A	G	G	G	G	G	G	A	A	G	G	G	A	G	A	A	G	A	G	G	G	G	G	G	G
SNP_00766_01	A/G	1	48186872	+	NA	NA	NA	NA	NA	NA	A	G	A	A	G	A	A	G	G	G	G	G	A	A	G	A	A	A	A	A	A	G	G	A	A	A	G	A	G	G	A	G	A	A	A	A	A	A	A
SNP_00767_01	T/C	1	48190654	+	NA	NA	NA	NA	NA	NA	T	T	C	C	T	T	C	T	T	T	T	T	T	C	T	C	C	C	C	T	T	T	T	C	C	C	T	C	T	T	T	T	T	C	C	C	C	C	C
SNP_00768_01	A/G	1	48199136	+	NA	NA	NA	NA	NA	NA	A	A	G	G	A	A	G	A	A	A	A	A	A	G	A	G	G	G	G	A	A	A	A	G	G	G	A	G	A	A	A	A	A	G	G	G	G	G	G
SNP_00769_01	G/A	1	48200105	+	NA	NA	NA	NA	NA	NA	G	G	A	A	G	G	A	G	G	G	G	G	G	A	G	A	A	A	A	G	G	G	G	A	A	A	G	A	G	G	G	G	G	A	A	A	A	A	A
SNP_00770_01	T/C	1	48219980	+	NA	NA	NA	NA	NA	NA	T	T	C	C	T	T	C	T	T	T	T	T	T	C	T	C	C	C	C	T	T	T	T	C	C	C	T	C	T	T	T	T	T	C	C	C	C	C	C
SNP_00771_01	T/C	1	48221106	+	NA	NA	NA	NA	NA	NA	T	T	C	C	T	T	C	T	T	T	T	T	T	C	T	C	C	C	C	T	T	T	T	C	C	C	T	C	T	T	T	T	T	C	C	C	C	C	C
SNP_00772_01	C/T	1	48222840	+	NA	NA	NA	NA	NA	NA	C	C	C	C	C	C	C	C	C	C	C	C	T	C	T	C	C	C	C	T	T	C	T	C	C	C	C	C	C	C	C	T	C	C	C	C	C	C	C
SNP_00773_01	T/C	1	48225979	+	NA	NA	NA	NA	NA	NA	T	T	T	T	T	T	T	T	T	T	T	T	C	T	T	T	T	T	T	C	C	T	C	T	T	T	T	T	T	T	T	C	T	T	T	T	T	T	T
SNP_00774_01	T/C	1	48256429	+	NA	NA	NA	NA	NA	NA	T	T	T	T	T	T	T	T	T	T	T	T	C	T	T	T	T	T	T	C	C	T	T	T	T	T	T	T	T	T	T	C	T	T	T	T	T	T	T
SNP_00775_01	T/C	1	48267606	+	NA	NA	NA	NA	NA	NA	T	T	T	T	T	T	T	T	T	T	T	T	C	T	T	T	T	T	T	C	C	T	T	T	T	T	T	T	T	T	T	C	T	T	T	T	T	T	T
SNP_00776_01	A/G	1	48273314	+	NA	NA	NA	NA	NA	NA	A	A	A	A	A	A	A	A	A	A	A	A	G	A	A	A	A	A	A	G	G	A	A	A	A	A	A	A	A	A	A	G	A	A	A	A	A	A	A
SNP_00777_01	A/G	1	48301831	+	NA	NA	NA	NA	NA	NA	A	A	A	A	A	A	A	A	A	A	A	A	G	A	A	A	A	A	A	G	G	A	G	A	A	A	A	A	A	A	A	A	A	A	A	A	A	A	A
SNP_00778_01	G/A	1	48303876	+	NA	NA	NA	NA	NA	NA	G	A	G	G	A	A	G	A	A	A	A	A	G	G	A	G	G	G	G	G	G	A	G	G	G	G	A	G	A	A	G	G	G	G	G	G	G	G	G
SNP_00779_01	T/C	1	48306028	+	NA	NA	NA	NA	NA	NA	T	C	T	T	C	C	T	C	C	C	C	C	T	T	C	T	T	T	T	T	T	C	T	T	T	T	C	T	C	C	T	T	T	T	T	T	T	T	T
SNP_00780_01	A/C	1	48311411	+	NA	NA	NA	NA	NA	NA	A	C	A	A	C	C	A	C	C	C	A	A	A	A	A	A	A	A	A	A	A	C	A	A	A	A	C	A	C	C	A	A	A	A	A	A	A	A	A
SNP_00781_01	A/G	1	48321733	+	NA	NA	NA	NA	NA	NA	A	A	A	A	A	A	A	A	A	A	A	A	G	A	A	A	A	A	A	G	G	A	A	A	A	A	A	A	A	A	A	G	A	A	A	A	A	A	A
SNP_00782_01	C/T	1	48326572	+	NA	NA	NA	NA	NA	NA	C	C	C	C	C	C	C	C	C	C	C	C	T	C	C	C	C	C	C	T	T	C	C	C	C	C	C	C	C	C	C	T	C	C	C	C	C	C	C
SNP_00783_01	T/C	1	48335341	+	NA	NA	NA	NA	NA	NA	T	T	T	T	T	T	T	T	T	T	T	T	C	T	T	T	T	T	T	C	C	T	T	T	T	T	T	T	T	T	T	C	T	T	T	T	T	T	T
SNP_00784_01	T/C	1	48362668	+	NA	NA	NA	NA	NA	NA	T	T	T	T	T	T	T	T	T	T	T	T	C	T	T	T	T	T	T	C	C	T	T	T	T	T	T	T	T	T	T	C	T	T	T	T	T	T	T
SNP_00785_01	G/T	1	48418410	+	NA	NA	NA	NA	NA	NA	G	T	G	G	T	T	G	T	T	T	T	T	G	G	T	G	G	G	G	G	G	T	T	T	G	G	T	G	T	T	G	G	T	G	G	G	G	G	G
SNP_00786_01	T/G	1	48419903	+	NA	NA	NA	NA	NA	NA	T	G	T	T	G	G	T	G	G	G	T	T	T	T	T	T	T	T	T	T	T	G	G	G	T	T	G	T	G	G	T	T	G	T	T	T	T	T	T
SNP_00787_01	G/T	1	48433955	+	NA	NA	NA	NA	NA	NA	G	T	G	G	T	T	G	T	T	T	T	T	G	G	T	G	G	G	G	G	G	T	T	T	G	G	T	G	T	T	G	G	T	G	G	G	G	G	G
SNP_00788_01	T/C	1	48469239	+	NA	NA	NA	NA	NA	NA	T	C	T	T	C	C	T	C	T	C	T	T	T	T	C	T	T	T	T	T	T	C	C	C	T	T	C	T	C	C	T	T	C	T	T	T	T	T	T
SNP_00789_01	T/C	1	48490333	+	NA	NA	NA	NA	NA	NA	T	C	T	T	C	C	T	C	T	C	T	T	T	T	C	T	T	T	T	T	T	C	C	C	T	T	C	T	C	C	T	T	C	T	T	T	T	T	T
SNP_00790_01	C/T	1	48491697	+	NA	NA	NA	NA	NA	NA	C	T	C	C	T	T	C	T	C	T	C	C	C	C	T	C	C	C	C	C	C	T	T	T	C	C	T	C	T	T	C	C	T	C	C	C	C	C	C
SNP_00791_01	G/A	1	48501783	+	NA	NA	NA	NA	NA	NA	G	A	G	G	A	A	G	A	G	A	G	G	G	G	A	G	G	G	G	G	G	A	A	A	G	G	A	G	A	A	G	G	A	G	G	G	G	G	G
SNP_00792_01	A/C	1	48514567	+	NA	NA	NA	NA	NA	NA	A	C	A	A	C	C	A	C	A	C	A	A	A	A	C	A	A	A	A	A	A	C	C	C	A	A	C	A	C	C	A	A	C	A	A	A	A	A	A
SNP_00793_01	A/G	1	48520097	+	NA	NA	NA	NA	NA	NA	A	G	A	A	G	G	A	G	A	G	A	A	A	A	G	A	A	A	A	A	A	G	G	G	A	A	G	A	G	G	A	A	G	A	A	A	A	A	A
SNP_00794_01	C/T	1	48524758	+	NA	NA	NA	NA	NA	NA	C	T	C	C	T	T	C	T	C	T	C	C	C	C	T	C	C	C	C	C	C	T	T	T	C	C	T	C	T	T	C	C	T	C	C	C	C	C	C
SNP_00795_01	A/G	1	48526612	+	NA	NA	NA	NA	NA	NA	A	G	A	A	G	G	A	G	A	G	A	A	A	A	G	A	A	A	A	A	A	G	G	G	A	A	G	A	G	G	A	A	G	A	A	A	A	A	A
SNP_00796_01	A/C	1	48533949	+	NA	NA	NA	NA	NA	NA	A	C	A	A	C	C	A	C	A	C	A	A	A	A	A	A	A	A	A	A	A	C	C	C	A	A	C	A	C	C	A	A	C	A	A	A	A	A	A
SNP_00797_01	A/G	1	48565309	+	NA	NA	NA	NA	NA	NA	A	G	A	A	G	G	A	G	A	G	A	A	A	A	G	G	G	G	A	A	A	G	G	G	A	A	G	A	G	G	A	A	G	A	A	A	A	A	A
SNP_00798_01	G/A	1	48593774	+	NA	NA	NA	NA	NA	NA	G	A	G	G	A	A	G	A	G	A	G	G	G	G	A	A	A	A	G	G	G	A	A	A	G	G	A	G	A	A	G	G	A	G	G	G	G	G	G
SNP_00799_01	T/C	1	48596530	+	NA	NA	NA	NA	NA	NA	T	C	T	T	C	C	T	C	T	C	T	T	T	T	C	C	C	C	T	T	T	C	C	C	T	T	C	T	C	C	T	T	C	T	T	T	T	T	T
SNP_00800_01	G/A	1	48597416	+	NA	NA	NA	NA	NA	NA	G	A	G	G	A	A	G	A	G	A	G	G	G	G	A	A	A	A	G	G	G	A	A	A	G	G	A	G	A	A	G	G	A	G	G	G	G	G	G
SNP_00801_01	A/G	1	48617111	+	NA	NA	NA	NA	NA	NA	A	G	A	A	G	G	A	G	A	G	A	A	A	A	G	G	G	G	A	A	A	G	G	G	A	A	G	A	G	G	A	A	G	A	A	A	A	A	A
SNP_00802_01	T/C	1	48619590	+	NA	NA	NA	NA	NA	NA	T	C	T	T	C	C	T	C	T	C	T	T	T	T	C	C	C	C	T	T	T	C	C	C	T	T	C	T	C	C	T	T	C	T	T	T	T	T	T
SNP_00803_01	A/G	1	48681493	+	NA	NA	NA	NA	NA	NA	A	G	A	A	A	G	A	G	A	G	A	A	A	A	G	G	G	G	A	A	A	G	G	G	A	A	G	A	G	A	A	A	G	A	A	A	A	A	A
SNP_00804_01	A/G	1	48682434	+	NA	NA	NA	NA	NA	NA	A	G	A	A	A	G	A	G	A	G	A	A	A	A	G	G	G	G	A	A	A	G	G	G	A	A	G	A	G	A	A	A	G	A	A	A	A	A	A
SNP_00805_01	T/C	1	48684218	+	NA	NA	NA	NA	NA	NA	T	C	T	T	T	C	T	C	T	C	T	T	T	T	C	C	C	C	T	T	T	C	C	C	T	T	C	T	C	T	T	T	C	T	T	T	T	T	T
SNP_00806_01	A/G	1	48685149	+	NA	NA	NA	NA	NA	NA	A	G	A	A	A	G	A	G	A	G	A	A	A	A	G	G	G	G	A	A	A	G	G	G	A	A	G	A	G	A	A	A	G	A	A	A	A	A	A
SNP_00807_01	C/T	1	48723511	+	NA	NA	NA	NA	NA	NA	T	C	C	C	C	C	C	C	T	C	T	T	T	C	T	C	C	C	C	T	T	C	C	C	C	C	C	C	C	C	T	T	C	C	C	C	C	C	C
SNP_00808_01	T/C	1	48724888	+	NA	NA	NA	NA	NA	NA	C	T	T	T	T	T	T	T	C	T	C	C	C	T	T	T	T	T	T	C	C	T	T	T	T	T	T	T	T	T	C	C	T	T	T	T	T	T	T
SNP_00809_01	G/T	1	48726791	+	NA	NA	NA	NA	NA	NA	T	G	G	G	G	G	G	G	T	G	T	T	T	G	G	G	G	G	G	T	T	G	G	G	G	G	G	G	G	G	T	T	G	G	G	G	G	G	G
SNP_00810_01	C/T	1	48730393	+	NA	NA	NA	NA	NA	NA	T	C	C	C	C	C	C	C	T	C	T	T	T	C	C	C	C	C	C	T	T	C	C	C	C	C	C	C	C	C	T	T	C	C	C	C	C	C	C
SNP_00811_01	A/G	1	48732497	+	NA	NA	NA	NA	NA	NA	A	G	A	A	G	G	G	G	A	G	A	A	A	A	G	G	G	G	A	A	A	G	G	G	A	A	G	A	G	A	A	A	G	A	A	A	A	A	A
SNP_00812_01	A/G	1	48740400	+	NA	NA	NA	NA	NA	NA	A	G	A	A	G	G	G	G	A	G	A	A	A	A	G	G	G	G	A	A	A	G	G	G	A	A	G	A	G	A	A	A	G	A	A	A	A	A	A
SNP_00813_01	T/C	1	48758453	+	NA	NA	NA	NA	NA	NA	T	C	T	T	C	C	C	C	T	C	T	T	T	T	T	C	C	C	T	T	T	C	C	C	T	T	C	T	C	T	T	T	C	T	T	T	T	T	T
SNP_00814_01	T/C	1	48860794	+	NA	NA	NA	NA	NA	NA	T	C	T	T	C	C	C	C	T	C	T	T	T	T	C	C	C	C	T	T	T	C	C	C	T	T	C	T	C	T	T	T	C	T	T	T	T	T	T
SNP_00815_01	G/A	1	48876857	+	NA	NA	NA	NA	NA	NA	G	A	G	G	A	A	A	A	G	A	G	G	G	G	A	A	A	A	G	G	G	A	A	A	G	G	A	G	A	G	G	G	A	G	G	G	G	G	G
SNP_00816_01	C/T	1	48887056	+	NA	NA	NA	NA	NA	NA	C	T	C	C	T	T	T	T	C	T	C	C	C	C	T	T	T	T	C	C	C	T	C	T	C	C	C	C	T	C	C	C	T	C	C	C	C	C	C
SNP_00817_01	T/G	1	49029066	+	NA	NA	NA	NA	NA	NA	G	T	T	T	G	T	T	T	G	T	G	T	G	T	T	T	T	T	T	G	G	T	T	T	T	T	G	T	T	T	G	G	T	G	T	G	G	T	T
SNP_00818_01	T/C	1	49065396	+	NA	NA	NA	NA	NA	NA	C	T	T	T	C	T	T	T	T	T	T	T	C	T	T	T	T	T	T	C	C	T	T	T	T	T	C	T	T	T	C	C	T	C	T	C	C	T	T
SNP_00819_01	A/G	1	49072325	+	NA	NA	NA	NA	NA	NA	A	A	A	A	G	A	A	A	A	A	A	A	G	A	A	A	A	A	A	G	G	A	A	A	A	A	G	A	A	A	G	G	A	G	A	G	G	A	A
SNP_00820_01	C/T	1	49083096	+	NA	NA	NA	NA	NA	NA	C	C	C	C	T	C	C	C	C	C	C	C	T	C	C	C	C	C	C	T	T	C	C	C	C	C	T	C	C	C	T	T	C	T	C	T	T	C	C
SNP_00821_01	C/T	1	49111556	+	NA	NA	NA	NA	NA	NA	T	C	C	C	C	C	T	C	T	C	T	C	T	C	C	C	C	C	C	T	T	C	T	C	C	C	C	C	C	C	T	T	C	C	C	C	C	C	C
SNP_00822_01	G/T	1	49121708	+	NA	NA	NA	NA	NA	NA	T	G	G	G	T	G	G	G	T	G	T	G	G	G	G	G	G	G	G	G	T	G	T	G	G	G	T	G	G	G	T	T	G	T	G	T	T	G	G
SNP_00823_01	A/G	1	49196746	+	NA	NA	NA	NA	NA	NA	G	A	A	A	G	A	G	A	G	A	G	A	G	A	A	A	A	A	A	G	A	A	G	A	A	A	G	A	A	A	G	G	A	G	A	G	A	A	A
SNP_00824_01	T/G	1	49217495	+	NA	NA	NA	NA	NA	NA	T	T	T	T	G	T	G	T	G	T	G	T	G	T	T	T	T	T	T	G	T	T	G	T	T	T	G	T	T	G	G	G	G	G	T	G	T	T	T
SNP_00825_01	T/C	1	49221509	+	NA	NA	NA	NA	NA	NA	T	T	T	T	T	C	T	T	T	T	T	T	C	T	T	T	T	T	T	C	C	T	C	T	T	T	T	T	T	T	T	C	T	T	T	T	T	T	T
SNP_00826_01	G/A	1	49259333	+	NA	NA	NA	NA	NA	NA	G	G	G	G	G	G	G	G	G	G	G	A	A	G	A	G	G	G	G	A	G	G	A	G	G	G	G	G	G	G	G	A	G	G	G	G	G	G	G
SNP_00827_01	G/A	1	49261977	+	NA	NA	NA	NA	NA	NA	G	G	G	G	G	G	G	G	G	G	G	G	A	G	G	G	G	G	G	A	G	G	A	G	G	G	G	G	G	G	G	A	G	G	G	G	G	G	G
SNP_00828_01	C/T	1	49275790	+	NA	NA	NA	NA	NA	NA	C	C	C	C	C	T	C	C	T	C	T	C	T	C	C	C	C	C	C	T	T	C	T	C	C	C	C	C	C	C	T	T	T	T	C	T	C	C	C
SNP_00829_01	G/A	1	49278808	+	NA	NA	NA	NA	NA	NA	G	G	G	G	G	A	G	G	G	G	G	G	A	G	A	G	G	G	G	A	A	G	A	G	G	G	G	G	G	G	G	A	G	G	G	G	G	G	G
SNP_00830_01	T/G	1	49281276	+	NA	NA	NA	NA	NA	NA	T	T	T	T	T	G	T	T	G	T	G	T	G	T	T	T	T	T	T	G	G	T	G	T	T	T	T	T	T	T	G	G	G	G	T	G	T	T	T
SNP_00831_01	A/G	1	49288739	+	NA	NA	NA	NA	NA	NA	A	A	A	A	A	A	A	A	A	A	A	A	G	A	A	A	A	A	A	G	A	A	G	A	A	A	A	A	A	A	A	G	A	A	A	A	A	A	A
SNP_00832_01	G/A	1	49315885	+	NA	NA	NA	NA	NA	NA	A	A	A	A	A	G	A	G	G	G	G	G	G	A	A	A	A	A	A	G	G	G	G	A	A	A	A	A	G	A	G	G	G	G	A	G	A	A	A
SNP_00833_01	A/C	1	49322760	+	NA	NA	NA	NA	NA	NA	C	C	C	C	C	A	C	A	A	A	A	A	A	C	C	C	C	C	C	A	A	A	A	C	C	C	C	C	A	C	A	A	A	A	C	A	C	C	C
SNP_00834_01	G/T	1	49323877	+	NA	NA	NA	NA	NA	NA	G	G	G	G	G	G	G	T	G	T	G	T	T	G	G	G	G	G	G	T	G	T	T	G	G	G	G	G	T	G	G	T	G	T	G	T	G	G	G
SNP_00835_01	A/C	1	49332360	+	NA	NA	NA	NA	NA	NA	A	A	A	A	A	C	A	A	A	A	A	A	C	A	A	A	A	A	A	C	C	A	C	A	A	A	A	A	A	A	A	C	A	A	A	A	A	A	A
SNP_00836_01	C/T	1	49338456	+	NA	NA	NA	NA	NA	NA	C	C	C	C	C	C	C	C	C	C	C	C	C	C	C	C	C	C	C	T	C	C	T	C	C	C	C	C	C	C	C	T	C	C	C	C	C	C	C
SNP_00837_01	G/T	1	49341786	+	NA	NA	NA	NA	NA	NA	G	G	G	G	G	G	G	G	G	G	G	G	G	G	G	G	G	G	G	T	G	G	T	G	G	G	G	G	G	G	G	T	G	G	G	G	G	G	G
SNP_00838_01	C/T	1	49348802	+	NA	NA	NA	NA	NA	NA	C	C	C	C	C	C	C	C	C	C	C	C	C	C	C	C	C	C	C	T	C	C	T	C	C	C	C	C	C	C	C	T	C	C	C	C	C	C	C
SNP_00839_01	C/A	1	49367379	+	NA	NA	NA	NA	NA	NA	C	C	C	C	C	A	C	C	A	C	A	C	A	C	C	C	C	C	C	A	A	C	A	C	C	C	C	C	C	C	A	A	C	C	C	C	C	C	C
SNP_00840_01	T/G	1	49384575	+	NA	NA	NA	NA	NA	NA	T	T	T	T	T	G	T	T	G	T	G	T	G	T	T	T	T	T	T	G	G	T	G	T	T	T	T	T	T	T	G	G	T	T	T	T	T	T	T
SNP_00841_01	G/A	1	49385769	+	NA	NA	NA	NA	NA	NA	G	G	G	G	G	A	G	G	A	G	A	G	A	G	G	G	G	G	G	A	A	G	A	G	G	G	G	G	G	G	A	A	G	G	G	G	G	G	G
SNP_00842_01	T/C	1	49391783	+	NA	NA	NA	NA	NA	NA	T	T	T	T	T	C	T	T	C	T	C	T	T	T	T	T	T	T	T	C	T	T	C	T	T	T	T	T	T	T	C	C	T	T	T	T	T	T	T
SNP_00843_01	T/C	1	49394407	+	NA	NA	NA	NA	NA	NA	T	T	T	T	T	C	T	T	C	T	C	T	T	T	T	T	T	T	T	C	T	T	C	T	T	T	T	T	T	T	C	C	T	T	T	T	T	T	T
SNP_00844_01	A/G	1	49403702	+	NA	NA	NA	NA	NA	NA	A	A	A	A	A	G	A	A	G	A	G	A	G	A	A	A	A	A	A	G	G	A	G	A	A	A	A	A	A	A	G	G	A	A	A	A	A	A	A
SNP_00845_01	C/T	1	49406377	+	NA	NA	NA	NA	NA	NA	C	C	C	C	C	T	C	C	T	C	T	C	T	C	C	C	C	C	C	T	T	C	T	C	C	C	C	C	C	C	T	T	C	C	C	C	C	C	C
SNP_00846_01	T/G	1	49412063	+	NA	NA	NA	NA	NA	NA	T	T	T	T	T	G	T	T	G	T	G	T	G	T	T	T	T	T	T	G	G	T	G	T	T	T	T	T	T	T	G	G	T	T	T	T	T	T	T
SNP_00847_01	T/G	1	49414776	+	NA	NA	NA	NA	NA	NA	T	T	T	T	T	G	T	T	G	T	G	T	G	T	T	T	T	T	T	G	G	T	G	T	T	T	T	T	T	T	G	G	T	T	T	T	T	T	T
SNP_00848_01	T/C	1	49415835	+	NA	NA	NA	NA	NA	NA	T	T	T	T	T	C	T	T	T	T	T	T	C	T	T	T	T	T	T	C	C	T	C	T	T	T	T	T	T	T	T	C	T	T	T	T	T	T	T
SNP_00849_01	T/C	1	49416730	+	NA	NA	NA	NA	NA	NA	T	T	T	T	T	C	T	T	C	T	C	T	C	T	T	T	T	T	T	C	C	T	C	T	T	T	T	T	T	T	C	C	T	T	T	T	T	T	T
SNP_00850_01	A/C	1	49429992	+	NA	NA	NA	NA	NA	NA	A	A	A	A	A	C	A	A	C	A	C	A	C	A	A	A	A	A	A	C	C	A	C	A	A	A	A	A	A	A	C	C	A	A	A	A	A	A	A
SNP_00851_01	A/G	1	49439136	+	NA	NA	NA	NA	NA	NA	A	A	A	A	A	G	A	A	G	A	G	A	G	A	A	A	A	A	A	G	G	A	G	A	A	A	A	A	A	A	G	G	A	A	A	A	A	A	A
SNP_00852_01	A/G	1	49445352	+	NA	NA	NA	NA	NA	NA	A	A	A	A	A	G	A	A	G	A	G	A	G	A	A	A	A	A	A	G	G	A	G	A	A	A	A	A	A	A	G	G	A	A	A	A	A	A	A
SNP_00853_01	G/A	1	49446885	+	NA	NA	NA	NA	NA	NA	G	G	G	G	G	A	G	G	G	G	G	G	G	G	G	G	G	G	G	A	G	G	A	G	G	G	G	G	G	G	G	A	G	G	G	G	G	G	G
SNP_00854_01	G/A	1	49486238	+	NA	NA	NA	NA	NA	NA	G	G	G	G	G	A	G	G	G	G	G	G	A	G	G	G	G	G	G	A	A	G	A	G	G	G	G	G	G	G	G	A	G	G	G	G	G	G	G
SNP_00855_01	A/C	1	49498159	+	NA	NA	NA	NA	NA	NA	A	A	A	A	A	C	A	A	A	A	A	A	C	A	A	A	A	A	A	C	C	A	C	A	A	A	A	A	A	A	A	C	A	A	A	A	A	A	A
SNP_00856_01	T/C	1	49499286	+	NA	NA	NA	NA	NA	NA	T	T	T	T	T	C	T	T	C	T	C	T	C	T	T	T	T	T	T	C	C	T	C	T	T	T	T	T	T	T	C	C	T	T	T	T	T	T	T
SNP_00857_01	G/T	1	49503516	+	NA	NA	NA	NA	NA	NA	G	G	G	G	G	T	G	G	T	G	T	G	T	G	G	G	G	G	G	T	T	G	T	G	G	G	G	G	G	G	T	T	G	G	G	G	G	G	G
SNP_00858_01	A/C	1	49507354	+	NA	NA	NA	NA	NA	NA	A	A	A	A	A	C	A	A	C	A	C	A	C	A	A	A	A	A	A	C	C	A	C	A	A	A	A	A	A	A	A	C	A	A	A	A	A	A	A
SNP_00859_01	A/C	1	49534591	+	NA	NA	NA	NA	NA	NA	A	A	A	A	A	A	A	A	A	A	A	A	C	A	A	A	A	A	A	A	C	A	A	A	A	A	A	A	A	A	A	A	A	A	A	A	A	A	A
SNP_00860_01	A/G	1	49541169	+	NA	NA	NA	NA	NA	NA	A	A	A	A	A	G	A	A	A	A	A	A	A	A	A	A	A	A	A	G	A	A	G	A	A	A	A	A	A	A	A	G	A	A	A	A	A	A	A
SNP_00861_01	A/C	1	49556214	+	NA	NA	NA	NA	NA	NA	A	A	A	A	A	C	A	A	C	A	C	A	C	A	A	A	A	A	A	C	C	A	C	A	A	A	A	A	A	A	C	C	A	A	A	A	A	A	A
SNP_00862_01	G/T	1	49566893	+	NA	NA	NA	NA	NA	NA	G	G	G	G	G	T	G	G	T	G	T	G	T	G	G	G	G	G	G	T	T	G	T	G	G	G	G	G	G	G	T	T	G	G	G	G	G	G	G
SNP_00863_01	C/T	1	49569356	+	NA	NA	NA	NA	NA	NA	C	C	C	C	C	C	C	C	C	C	C	C	T	C	C	C	C	C	C	C	T	C	C	C	C	C	C	C	C	C	C	C	C	C	C	C	C	C	C
SNP_00864_01	T/C	1	49570966	+	NA	NA	NA	NA	NA	NA	T	T	T	T	T	C	T	T	C	T	C	T	C	T	T	T	T	T	T	C	C	T	C	T	T	T	T	T	T	T	C	C	T	T	T	T	T	T	T
SNP_00865_01	T/C	1	49580206	+	NA	NA	NA	NA	NA	NA	T	T	T	T	T	C	T	T	C	T	C	T	C	T	T	T	T	T	T	C	C	T	C	T	T	T	T	T	T	T	C	C	T	T	T	T	T	T	T
SNP_00866_01	C/T	1	49602845	+	NA	NA	NA	NA	NA	NA	C	C	C	C	C	T	C	C	C	C	C	C	C	C	T	C	C	C	C	T	C	C	T	C	C	C	C	C	C	C	C	T	C	C	C	C	C	C	C
SNP_00867_01	C/T	1	49619951	+	NA	NA	NA	NA	NA	NA	C	C	C	C	C	T	C	C	C	C	C	C	T	C	C	C	C	C	C	T	T	C	T	C	C	C	C	C	C	C	C	T	C	C	C	C	C	C	C
SNP_00868_01	G/A	1	49626421	+	NA	NA	NA	NA	NA	NA	G	G	G	G	G	A	G	G	G	G	G	G	A	G	G	G	G	G	G	A	A	G	A	G	G	G	G	G	G	G	G	A	G	G	G	G	G	G	G
SNP_00869_01	G/T	1	49629261	+	NA	NA	NA	NA	NA	NA	G	T	G	G	G	G	T	T	T	T	T	T	G	T	T	T	T	T	T	G	G	T	G	T	G	G	G	G	T	T	T	G	T	G	G	G	G	T	G
SNP_00870_01	G/A	1	49635005	+	NA	NA	NA	NA	NA	NA	G	G	G	G	G	A	G	G	G	G	G	G	A	G	G	G	G	G	G	A	A	G	A	G	G	G	G	G	G	G	G	A	G	G	G	G	G	G	G
SNP_00871_01	A/G	1	49637775	+	NA	NA	NA	NA	NA	NA	G	A	G	G	G	A	A	A	A	A	A	A	A	A	A	A	A	A	A	A	A	A	A	A	G	G	G	G	A	A	A	A	A	G	G	G	G	A	G
SNP_00872_01	C/T	1	49646744	+	NA	NA	NA	NA	NA	NA	C	C	C	C	C	C	C	C	C	C	C	C	C	C	C	C	C	C	C	T	C	C	C	C	C	C	C	C	C	C	C	C	C	C	C	C	C	C	C
SNP_00873_01	A/C	1	49661515	+	NA	NA	NA	NA	NA	NA	A	C	A	A	A	A	C	C	C	C	C	C	A	C	C	C	C	C	C	A	A	C	A	C	A	A	A	A	C	C	C	A	C	A	A	A	A	C	A
SNP_00874_01	T/C	1	49678791	+	NA	NA	NA	NA	NA	NA	C	T	C	C	C	C	T	T	T	T	T	T	C	T	T	T	T	T	T	C	C	T	C	T	C	C	C	C	T	T	T	C	T	C	C	C	C	T	C
SNP_00875_01	T/C	1	49687691	+	NA	NA	NA	NA	NA	NA	T	C	T	T	T	T	C	C	C	C	C	C	T	C	C	C	C	C	C	T	T	C	T	C	T	T	T	T	C	C	C	T	C	T	T	T	T	C	T
SNP_00876_01	T/G	1	49691804	+	NA	NA	NA	NA	NA	NA	G	T	G	G	G	T	T	T	T	T	T	T	T	T	T	T	T	T	T	T	T	T	T	T	G	G	G	G	T	T	T	T	T	G	G	G	G	T	G
SNP_00877_01	G/T	1	49705078	+	NA	NA	NA	NA	NA	NA	G	T	G	G	G	G	T	T	T	T	T	T	G	T	T	T	T	T	T	G	G	T	G	T	G	G	G	G	T	T	T	G	T	G	G	G	G	T	G
SNP_00878_01	T/C	1	49714154	+	NA	NA	NA	NA	NA	NA	T	T	T	T	T	C	T	T	T	T	T	T	C	T	T	T	T	T	T	C	C	T	C	T	T	T	T	T	T	T	T	C	T	T	T	T	T	T	T
SNP_00879_01	T/G	1	49716929	+	NA	NA	NA	NA	NA	NA	T	G	T	T	T	T	G	G	T	G	T	G	T	G	T	G	G	G	G	T	T	G	T	G	T	T	T	T	G	G	T	T	G	T	T	T	T	G	T
SNP_00880_01	A/G	1	49726502	+	NA	NA	NA	NA	NA	NA	A	A	A	A	A	G	A	A	A	A	A	A	G	A	A	A	A	A	A	G	G	A	G	A	A	A	A	A	A	A	A	G	A	A	A	A	A	A	A
SNP_00881_01	A/G	1	49746465	+	NA	NA	NA	NA	NA	NA	G	A	G	G	G	A	A	A	G	A	G	A	A	A	A	A	A	A	A	A	A	A	A	A	G	G	G	G	A	A	G	A	A	G	G	G	G	A	G
SNP_00882_01	C/T	1	49770288	+	NA	NA	NA	NA	NA	NA	C	T	C	C	C	C	T	T	C	T	C	T	C	T	T	T	T	T	T	C	C	T	C	T	C	C	C	C	T	T	C	C	T	C	C	C	C	T	C
SNP_00883_01	C/T	1	49788599	+	NA	NA	NA	NA	NA	NA	T	C	T	T	T	C	C	C	C	C	C	C	C	C	C	C	C	C	C	C	C	C	C	C	T	T	T	T	C	C	C	C	C	T	T	T	T	C	T
SNP_00884_01	A/G	1	49806920	+	NA	NA	NA	NA	NA	NA	G	A	G	G	G	A	A	A	A	A	A	A	A	A	A	A	A	A	A	A	A	A	A	A	G	G	G	G	A	A	A	A	A	G	G	G	G	A	G
SNP_00885_01	G/A	1	49814547	+	NA	NA	NA	NA	NA	NA	G	G	G	G	G	A	G	G	G	G	G	G	A	G	A	G	G	G	G	A	A	G	A	G	G	G	G	G	G	G	G	A	G	G	G	G	G	G	G
SNP_00886_01	T/C	1	49816449	+	NA	NA	NA	NA	NA	NA	C	T	C	C	C	C	T	T	T	T	T	T	C	T	T	T	T	T	T	C	C	T	C	T	C	C	C	C	T	T	T	C	T	C	C	C	C	T	C
SNP_00887_01	A/G	1	49840722	+	NA	NA	NA	NA	NA	NA	A	A	A	A	A	G	A	A	A	A	A	A	G	A	A	A	A	A	A	G	G	A	G	A	A	A	A	A	A	A	A	G	A	A	A	A	A	A	A
SNP_00888_01	G/A	1	49848412	+	NA	NA	NA	NA	NA	NA	G	G	G	G	G	A	G	G	G	G	G	G	A	G	G	G	G	G	G	A	A	G	A	G	G	G	G	G	G	G	G	A	G	G	G	G	G	G	G
SNP_00889_01	T/C	1	49856450	+	NA	NA	NA	NA	NA	NA	T	T	T	T	T	C	T	T	C	T	C	T	C	T	T	T	T	T	T	C	C	T	C	T	T	T	T	T	T	T	C	C	T	T	T	T	T	T	T
SNP_00890_01	C/A	1	49912586	+	NA	NA	NA	NA	NA	NA	C	C	C	C	C	A	C	C	C	C	A	C	A	C	C	C	C	C	C	C	A	C	A	C	C	C	C	C	C	C	A	A	C	C	C	A	C	C	C
SNP_00891_01	T/C	1	49915265	+	NA	NA	NA	NA	NA	NA	T	T	T	T	T	C	T	T	T	T	T	T	C	T	T	T	T	T	T	T	C	T	C	T	T	T	T	T	T	T	T	C	T	T	T	T	T	T	T
SNP_00892_01	G/A	1	49930571	+	NA	NA	NA	NA	NA	NA	G	G	G	G	G	A	G	G	G	G	G	G	G	G	G	G	G	G	G	G	G	G	A	G	G	G	G	G	G	G	G	A	G	G	G	G	G	G	G
SNP_00893_01	A/G	1	49959483	+	NA	NA	NA	NA	NA	NA	A	A	A	A	A	A	A	A	A	A	A	A	G	G	A	G	G	G	G	G	A	A	A	A	A	A	A	A	A	G	A	A	A	A	A	A	A	G	A
SNP_00894_01	C/T	1	49972922	+	NA	NA	NA	NA	NA	NA	C	C	C	C	T	T	C	C	C	C	T	C	C	C	C	C	C	C	C	C	T	C	T	C	C	C	C	C	C	C	T	T	C	C	C	T	C	C	C
SNP_00895_01	C/A	1	49977277	+	NA	NA	NA	NA	NA	NA	C	C	C	C	C	C	C	C	C	C	C	C	A	A	A	A	A	A	A	A	C	C	C	C	C	C	C	C	C	A	C	C	C	C	C	C	C	A	C
SNP_00896_01	T/C	1	49987647	+	NA	NA	NA	NA	NA	NA	T	T	T	T	C	C	T	T	T	T	C	T	C	C	C	C	C	C	C	C	C	T	C	T	T	T	T	T	T	C	C	C	T	T	T	C	T	C	T
SNP_00897_01	A/C	1	49995453	+	NA	NA	NA	NA	NA	NA	A	A	A	A	A	C	A	A	A	A	A	A	A	A	A	A	A	A	A	A	A	A	C	A	A	A	A	A	A	A	A	C	A	A	A	A	A	A	A
SNP_00898_01	A/G	1	50008674	+	NA	NA	NA	NA	NA	NA	A	A	A	A	A	A	A	A	A	A	A	A	G	G	G	G	G	G	G	G	G	A	A	A	A	A	A	A	A	G	A	A	A	A	A	A	A	G	A
SNP_00899_01	A/G	1	50030885	+	NA	NA	NA	NA	NA	NA	A	A	A	A	G	G	A	A	A	A	G	A	A	A	A	A	A	A	A	A	A	A	G	A	A	A	A	A	A	A	G	G	G	A	A	G	A	A	A
SNP_00900_01	C/A	1	50035662	+	NA	NA	NA	NA	NA	NA	C	C	C	C	A	A	C	C	C	C	C	C	A	A	A	A	A	A	A	A	A	C	A	C	C	C	C	C	C	A	C	A	A	C	C	A	C	A	C
SNP_00901_01	G/A	1	50049428	+	NA	NA	NA	NA	NA	NA	G	G	G	G	G	A	G	G	G	G	G	G	G	G	G	G	G	G	G	G	G	G	A	G	G	G	G	G	G	G	G	A	G	G	G	G	G	G	G
SNP_00902_01	A/C	1	50061279	+	NA	NA	NA	NA	NA	NA	A	A	A	A	A	C	A	A	A	A	A	A	A	A	A	A	A	A	A	A	A	A	C	A	A	A	A	A	A	A	A	C	A	A	A	A	A	A	A
SNP_00903_01	C/T	1	50063918	+	NA	NA	NA	NA	NA	NA	C	C	C	C	C	T	C	C	C	C	C	C	C	C	C	C	C	C	C	C	C	C	T	C	C	C	C	C	C	C	C	T	C	C	C	C	C	C	C
SNP_00904_01	A/G	1	50070243	+	NA	NA	NA	NA	NA	NA	A	A	A	A	A	A	A	A	A	A	A	A	G	G	G	G	G	G	G	G	G	A	A	A	A	A	A	A	A	G	A	A	A	A	A	A	A	G	A
SNP_00905_01	T/G	1	50098348	+	NA	NA	NA	NA	NA	NA	T	T	T	T	G	G	T	T	T	T	G	T	G	G	G	G	G	G	G	T	G	T	G	T	T	T	T	T	T	G	G	G	G	T	T	G	T	G	T
SNP_00906_01	G/T	1	50122115	+	NA	NA	NA	NA	NA	NA	G	G	G	G	G	T	G	G	G	G	G	G	T	T	T	T	T	T	T	G	T	G	G	G	G	G	G	G	G	T	G	T	G	G	G	G	G	T	G
SNP_00907_01	T/G	1	50128704	+	NA	NA	NA	NA	NA	NA	T	T	T	T	G	G	T	T	T	T	G	T	G	G	G	G	G	G	G	T	G	T	T	T	T	T	T	T	T	G	G	G	G	T	T	G	T	G	T
SNP_00908_01	T/C	1	50164442	+	NA	NA	NA	NA	NA	NA	T	T	T	T	T	C	T	T	T	T	C	T	C	C	T	C	C	C	C	T	C	T	C	T	T	T	T	T	T	C	C	C	T	T	T	T	T	C	T
SNP_00909_01	T/G	1	50169512	+	NA	NA	NA	NA	NA	NA	T	T	T	T	T	G	T	T	T	T	G	T	G	G	G	G	G	G	G	T	G	T	G	T	T	T	T	T	T	G	G	G	T	T	T	T	T	G	T
SNP_00910_01	C/A	1	50172019	+	NA	NA	NA	NA	NA	NA	C	C	C	C	C	C	C	C	C	C	A	C	A	A	A	A	A	A	A	C	A	C	C	C	C	C	C	C	C	A	A	C	C	C	C	C	C	A	C
SNP_00911_01	T/C	1	50177742	+	NA	NA	NA	NA	NA	NA	T	T	T	T	C	C	T	T	T	T	C	T	C	C	C	C	C	C	C	T	C	T	C	T	T	T	T	T	T	C	C	C	C	T	T	C	T	C	T
SNP_00912_01	G/T	1	50191395	+	NA	NA	NA	NA	NA	NA	G	G	G	G	G	G	G	G	G	G	G	G	T	T	T	T	T	T	T	G	T	G	G	G	G	G	G	G	G	T	T	G	G	G	G	G	G	T	G
SNP_00913_01	T/C	1	50202416	+	NA	NA	NA	NA	NA	NA	T	T	T	T	C	C	T	T	T	T	C	T	C	C	C	C	C	C	C	T	C	T	C	T	T	T	T	T	T	C	C	C	C	T	T	C	T	C	T
SNP_00914_01	A/C	1	50210490	+	NA	NA	NA	NA	NA	NA	A	A	A	A	C	C	A	A	A	A	C	A	A	A	A	A	A	A	A	A	A	A	A	A	A	A	A	A	A	A	A	C	C	A	A	C	A	A	A
SNP_00915_01	T/C	1	50216637	+	NA	NA	NA	NA	NA	NA	T	T	T	T	C	C	T	C	T	C	C	C	T	T	T	T	T	T	T	C	T	C	T	T	T	T	T	T	C	T	T	C	C	T	T	C	T	T	T
SNP_00916_01	C/A	1	50219219	+	NA	NA	NA	NA	NA	NA	C	C	C	C	A	A	C	C	C	C	A	C	C	C	C	C	C	C	C	C	C	C	C	C	C	C	C	C	C	C	C	A	A	C	C	A	C	C	C
SNP_00917_01	A/G	1	50237140	+	NA	NA	NA	NA	NA	NA	A	A	A	A	A	A	A	G	A	G	A	G	A	G	G	G	G	G	G	G	G	G	G	A	A	A	A	A	G	G	G	A	A	A	A	A	A	G	A
SNP_00918_01	C/T	1	50248226	+	NA	NA	NA	NA	NA	NA	C	C	C	C	C	C	C	T	C	T	C	T	C	T	T	T	T	T	T	T	T	T	T	C	C	C	C	C	T	T	T	C	C	C	C	C	C	T	C
SNP_00919_01	C/T	1	50262496	+	NA	NA	NA	NA	NA	NA	C	C	C	C	C	C	C	T	C	T	C	T	C	T	T	T	T	T	T	T	T	T	T	C	C	C	C	C	T	T	T	C	C	C	C	C	C	T	C
SNP_00920_01	T/C	1	50266179	+	NA	NA	NA	NA	NA	NA	T	T	T	T	T	T	T	C	T	C	T	C	T	C	C	C	C	C	C	C	C	C	C	T	T	T	T	T	C	C	C	T	T	T	T	T	T	C	T
SNP_00921_01	G/A	1	50318073	+	NA	NA	NA	NA	NA	NA	G	G	G	G	A	A	G	G	G	G	A	G	G	A	A	A	A	A	A	G	A	G	A	G	G	G	G	G	G	G	A	A	A	G	G	G	G	A	G
SNP_00922_01	G/A	1	50322635	+	NA	NA	NA	NA	NA	NA	G	G	G	G	A	A	G	G	G	G	A	G	G	A	A	A	A	A	A	G	A	G	A	G	G	G	G	G	G	G	A	A	A	G	G	G	G	A	G
SNP_00923_01	C/A	1	50330375	+	NA	NA	NA	NA	NA	NA	C	C	C	C	A	A	C	C	C	C	A	C	C	A	A	A	A	A	A	C	A	C	A	C	C	C	C	C	C	C	A	A	A	C	C	C	C	A	C
SNP_00924_01	C/A	1	50339598	+	NA	NA	NA	NA	NA	NA	C	C	C	C	C	C	C	C	C	C	A	C	C	C	C	C	C	C	C	C	C	C	C	C	C	C	C	C	C	C	A	A	A	C	C	C	C	C	C
SNP_00925_01	A/C	1	50384363	+	NA	NA	NA	NA	NA	NA	A	A	A	A	A	A	A	A	A	A	C	A	A	C	A	A	A	A	A	A	A	A	A	A	A	A	A	A	A	A	A	C	A	A	A	A	A	A	A
SNP_00926_01	A/G	1	50392631	+	NA	NA	NA	NA	NA	NA	A	A	A	A	A	A	A	A	A	A	G	A	A	G	A	A	A	A	A	A	A	A	A	A	A	A	A	A	A	A	A	G	A	A	A	A	A	A	A
SNP_00927_01	A/C	1	50423856	+	NA	NA	NA	NA	NA	NA	A	A	A	A	A	A	A	A	A	A	C	A	A	C	A	A	A	A	A	A	A	A	A	A	A	A	A	A	A	A	A	C	A	A	A	A	A	A	A
SNP_00928_01	G/A	1	50507289	+	NA	NA	NA	NA	NA	NA	A	G	G	G	G	G	G	A	G	A	G	A	A	G	A	A	A	A	A	G	A	A	A	A	G	A	G	G	A	G	A	G	A	A	A	A	A	A	G
SNP_00929_01	G/A	1	50522881	+	NA	NA	NA	NA	NA	NA	G	G	G	G	G	G	G	G	G	G	G	G	A	G	A	A	A	A	A	G	G	G	A	G	G	G	G	G	G	G	A	G	A	G	G	A	G	A	G
SNP_00930_01	A/G	1	50526214	+	NA	NA	NA	NA	NA	NA	A	A	A	A	A	A	A	A	A	A	A	A	G	A	G	G	G	G	G	A	A	A	G	A	A	A	A	A	A	A	G	A	G	A	A	G	A	G	A
SNP_00931_01	A/C	1	50606635	+	NA	NA	NA	NA	NA	NA	C	A	A	A	A	A	A	A	A	A	A	A	C	A	C	C	C	C	C	A	A	A	C	A	A	A	A	A	A	C	C	A	C	C	C	C	C	C	A
SNP_00932_01	T/C	1	50611036	+	NA	NA	NA	NA	NA	NA	C	C	C	T	C	C	C	T	C	T	C	T	T	C	T	T	T	T	T	C	C	T	T	C	T	T	C	T	T	T	T	C	T	C	C	T	C	T	T
SNP_00933_01	G/A	1	50619719	+	NA	NA	NA	NA	NA	NA	G	A	A	G	A	A	A	G	A	G	A	G	A	A	G	G	G	G	G	A	A	G	G	G	G	G	A	G	G	G	G	A	G	G	G	G	G	G	G
SNP_00934_01	A/C	1	50644671	+	NA	NA	NA	NA	NA	NA	A	C	C	A	C	C	C	A	C	A	C	A	C	C	A	A	A	A	A	C	C	A	A	A	A	A	C	A	A	A	A	C	A	C	C	A	C	A	A
SNP_00935_01	G/A	1	50647906	+	NA	NA	NA	NA	NA	NA	G	A	A	G	A	A	A	G	A	G	A	G	A	A	G	G	G	G	G	A	A	G	G	G	G	G	A	G	G	G	G	A	G	A	A	G	A	G	G
SNP_00936_01	G/A	1	50664993	+	NA	NA	NA	NA	NA	NA	G	A	A	G	G	A	G	G	A	G	A	G	A	A	G	G	G	G	G	A	G	G	G	G	G	G	A	G	G	G	G	A	G	A	A	G	A	G	G
SNP_00937_01	T/C	1	50673459	+	NA	NA	NA	NA	NA	NA	T	C	C	T	T	C	T	T	C	T	C	T	C	C	T	T	T	T	T	C	T	T	T	T	T	T	C	T	T	T	T	C	T	C	C	T	C	T	T
SNP_00938_01	C/T	1	50678679	+	NA	NA	NA	NA	NA	NA	C	T	T	C	C	T	C	C	T	C	T	C	T	T	C	C	C	C	C	T	C	C	C	C	C	C	T	C	C	C	C	T	C	T	T	C	T	C	C
SNP_00939_01	C/T	1	50684567	+	NA	NA	NA	NA	NA	NA	C	C	C	C	C	C	C	C	C	C	C	C	C	C	C	C	C	C	C	C	C	C	C	C	C	C	C	C	C	C	C	C	C	T	T	C	T	C	C
SNP_00940_01	A/G	1	50704279	+	NA	NA	NA	NA	NA	NA	A	G	G	A	A	G	A	A	G	A	G	A	G	G	A	A	A	A	A	G	A	A	A	A	A	A	G	A	A	A	A	G	A	G	G	A	G	A	A
SNP_00941_01	C/T	1	50726668	+	NA	NA	NA	NA	NA	NA	C	T	T	C	C	T	T	C	T	C	T	C	T	T	T	C	C	C	C	T	T	C	C	C	C	C	T	C	C	C	C	T	C	C	C	C	C	C	C
SNP_00942_01	G/A	1	50731458	+	NA	NA	NA	NA	NA	NA	G	G	G	G	G	G	G	G	G	G	G	G	G	G	A	G	G	G	G	G	G	G	G	G	G	G	G	G	G	G	G	G	G	A	A	G	A	G	G
SNP_00943_01	G/A	1	50733825	+	NA	NA	NA	NA	NA	NA	G	A	G	G	G	G	A	G	G	G	G	G	A	A	G	G	G	G	G	A	G	G	G	G	G	G	A	G	G	G	G	A	G	A	A	G	A	G	G
SNP_00944_01	A/C	1	50744456	+	NA	NA	NA	NA	NA	NA	A	C	A	A	A	A	C	A	A	A	A	A	C	C	A	A	A	A	A	C	C	A	A	A	A	A	C	A	A	A	A	C	A	C	C	A	C	A	A
SNP_00945_01	T/C	1	50754483	+	NA	NA	NA	NA	NA	NA	T	C	T	T	T	T	C	T	T	T	T	T	C	C	T	T	T	T	T	C	C	T	T	T	T	T	C	T	T	T	T	C	T	C	C	T	C	T	T
SNP_00946_01	A/C	1	50780193	+	NA	NA	NA	NA	NA	NA	A	A	A	A	A	A	C	A	A	A	A	A	A	A	A	A	A	A	A	A	C	A	A	A	A	A	C	A	A	A	A	C	A	C	C	A	C	A	A
SNP_00947_01	C/T	1	50793921	+	NA	NA	NA	NA	NA	NA	C	C	C	C	C	C	C	C	C	C	C	C	C	C	C	T	T	T	T	C	C	C	C	C	C	C	C	C	C	C	C	C	C	T	T	C	T	T	C
SNP_00948_01	A/G	1	50795612	+	NA	NA	NA	NA	NA	NA	A	A	A	A	A	A	A	A	A	A	A	A	A	A	A	A	A	A	A	A	A	A	A	A	A	A	A	A	A	A	A	A	A	G	G	A	G	A	A
SNP_00949_01	C/T	1	50805598	+	NA	NA	NA	NA	NA	NA	C	C	C	C	C	C	T	C	C	C	C	C	C	C	C	C	C	C	C	C	C	C	C	C	C	C	T	C	C	C	C	T	C	C	C	C	C	C	C
SNP_00950_01	A/G	1	50831484	+	NA	NA	NA	NA	NA	NA	A	G	A	A	A	A	G	A	A	A	A	A	G	A	A	A	A	A	A	G	A	A	A	A	A	G	G	A	A	A	A	G	A	G	G	A	G	A	A
SNP_00951_01	G/T	1	50854973	+	NA	NA	NA	NA	NA	NA	G	T	G	G	G	G	T	G	G	G	G	G	T	G	G	G	G	G	G	T	G	G	G	G	G	T	T	G	G	G	G	T	G	T	T	G	T	G	G
SNP_00952_01	G/A	1	50856594	+	NA	NA	NA	NA	NA	NA	G	A	G	G	G	G	A	G	G	G	G	G	A	G	A	G	G	G	G	A	G	G	G	G	G	A	A	G	G	G	G	A	G	A	A	G	A	G	G
SNP_00953_01	C/T	1	50867696	+	NA	NA	NA	NA	NA	NA	C	T	C	C	C	C	C	C	C	C	C	C	T	C	C	C	C	C	C	T	C	C	C	C	C	T	T	C	C	C	C	T	C	T	T	C	T	C	C
SNP_00954_01	T/C	1	50889550	+	NA	NA	NA	NA	NA	NA	T	C	T	T	T	T	C	T	T	T	T	T	C	T	T	T	T	T	T	C	T	T	T	T	T	C	C	T	T	T	T	C	T	C	C	T	C	T	T
SNP_00955_01	C/T	1	50890788	+	NA	NA	NA	NA	NA	NA	C	T	C	C	C	C	C	C	C	C	C	C	T	C	C	C	C	C	C	T	C	C	C	C	C	T	T	C	C	C	C	T	C	T	T	C	T	C	C
SNP_00956_01	T/C	1	50927214	+	NA	NA	NA	NA	NA	NA	T	C	T	T	T	T	C	T	T	T	T	T	C	T	T	T	T	T	T	C	T	T	T	T	T	C	C	T	T	T	T	C	T	C	C	T	C	T	T
SNP_00957_01	T/C	1	50932054	+	NA	NA	NA	NA	NA	NA	T	C	T	T	T	T	C	T	T	T	T	T	C	T	T	T	T	T	T	C	T	T	T	T	T	C	C	T	T	T	T	C	T	C	C	T	C	T	T
SNP_00958_01	G/A	1	50944412	+	NA	NA	NA	NA	NA	NA	G	A	G	G	G	G	G	G	G	G	G	G	A	G	G	G	G	G	G	A	G	G	G	G	G	G	G	G	G	G	G	G	G	G	G	G	G	G	G
SNP_00959_01	C/T	1	51032540	+	NA	NA	NA	NA	NA	NA	C	T	C	C	C	T	C	C	C	C	C	C	T	C	C	C	C	C	C	T	C	C	C	C	C	C	C	C	C	C	C	C	C	T	T	T	T	C	C
SNP_00960_01	A/C	1	51034693	+	NA	NA	NA	NA	NA	NA	A	C	A	A	A	C	A	A	A	A	A	A	C	A	A	A	A	A	A	C	A	A	A	A	A	A	A	A	A	A	A	A	A	C	C	C	C	A	A
SNP_00961_01	C/T	1	51074675	+	NA	NA	NA	NA	NA	NA	C	C	C	C	C	C	C	C	C	C	C	C	C	C	C	C	C	C	C	C	C	C	C	C	C	C	T	C	C	C	C	C	C	C	T	C	C	C	C
SNP_00962_01	C/A	1	51097931	+	NA	NA	NA	NA	NA	NA	C	C	C	C	C	C	C	C	C	C	C	C	C	C	C	C	C	C	C	C	C	C	C	C	C	C	A	C	C	C	C	C	C	C	A	A	C	C	C
SNP_00963_01	T/C	1	51114498	+	NA	NA	NA	NA	NA	NA	T	T	T	T	T	T	T	T	T	T	T	T	T	T	T	T	T	T	T	T	T	T	T	T	T	T	C	T	T	T	T	T	T	T	C	T	T	T	T
SNP_00964_01	C/A	1	51230562	+	NA	NA	NA	NA	NA	NA	C	C	C	C	C	C	C	C	A	C	A	A	C	C	C	C	C	C	C	C	C	C	C	C	C	C	A	C	C	C	C	C	C	A	A	C	A	C	C
SNP_00965_01	C/A	1	51300756	+	NA	NA	NA	NA	NA	NA	A	C	C	A	C	C	C	C	C	A	C	A	C	A	C	A	A	A	A	C	A	A	C	C	A	C	C	C	A	A	C	C	C	A	C	C	A	A	C
SNP_00966_01	C/T	1	51316219	+	NA	NA	NA	NA	NA	NA	C	T	C	C	C	C	C	C	C	C	C	T	T	C	C	C	C	C	C	T	C	C	C	C	C	C	C	C	C	C	C	T	C	C	T	C	C	C	C
SNP_00967_01	T/C	1	51326905	+	NA	NA	NA	NA	NA	NA	T	C	T	T	T	T	C	T	C	T	C	C	C	T	T	T	T	T	T	C	T	T	T	T	T	T	C	T	T	T	T	T	T	C	C	T	C	T	T
SNP_00968_01	C/A	1	51330200	+	NA	NA	NA	NA	NA	NA	C	A	C	C	C	C	A	C	A	C	A	A	A	C	A	C	C	C	C	A	C	C	C	C	C	C	A	C	C	C	C	C	C	C	C	C	C	C	C
SNP_00969_01	T/C	1	51352606	+	NA	NA	NA	NA	NA	NA	T	C	T	T	T	T	T	T	T	T	T	T	C	T	T	T	T	T	T	C	T	T	T	T	T	T	T	T	T	T	T	T	T	T	T	T	T	T	T
SNP_00970_01	C/A	1	51363665	+	NA	NA	NA	NA	NA	NA	C	C	C	C	C	C	A	C	A	C	A	A	C	C	C	C	C	C	C	C	C	C	C	C	C	C	A	C	C	C	C	C	C	C	C	C	C	C	C
SNP_00971_01	C/T	1	51368168	+	NA	NA	NA	NA	NA	NA	C	T	C	C	C	C	C	C	C	C	C	C	T	C	C	C	C	C	C	T	C	C	C	C	C	C	C	C	C	C	C	C	C	C	C	C	C	C	C
SNP_00972_01	C/T	1	51369948	+	NA	NA	NA	NA	NA	NA	C	T	C	C	C	C	C	C	C	C	C	C	T	C	C	C	C	C	C	T	C	C	C	C	C	C	C	C	C	C	C	C	C	C	C	C	C	C	C
SNP_00973_01	C/A	1	51376821	+	NA	NA	NA	NA	NA	NA	C	A	C	C	C	C	A	C	A	C	A	A	A	C	A	C	C	C	C	A	C	C	C	C	C	C	A	C	C	C	C	C	C	C	C	C	C	C	C
SNP_00974_01	C/T	1	51384743	+	NA	NA	NA	NA	NA	NA	C	C	C	C	C	C	T	C	T	C	T	T	C	C	T	C	C	C	C	C	C	C	C	C	C	C	T	C	C	C	C	C	C	C	C	C	C	C	C
SNP_00975_01	A/C	1	51391854	+	NA	NA	NA	NA	NA	NA	A	C	A	A	A	A	C	A	C	A	C	C	C	A	A	A	A	A	A	C	A	A	A	A	A	A	C	A	A	A	A	A	A	A	A	A	A	A	A
SNP_00976_01	G/A	1	51398886	+	NA	NA	NA	NA	NA	NA	G	A	G	G	G	G	G	G	G	G	G	G	A	G	G	G	G	G	G	A	G	G	G	G	G	G	G	G	G	G	G	G	G	G	G	G	G	G	G
SNP_00977_01	A/C	1	51402003	+	NA	NA	NA	NA	NA	NA	A	C	A	A	A	A	A	A	A	A	A	A	C	A	A	A	A	A	A	C	A	A	A	A	A	A	A	A	A	A	A	A	A	A	A	A	A	A	A
SNP_00978_01	G/A	1	51416475	+	NA	NA	NA	NA	NA	NA	G	A	G	G	G	G	G	G	G	G	G	G	A	G	G	G	G	G	G	A	G	G	G	G	G	G	G	G	G	G	G	G	G	G	G	G	G	G	G
SNP_00979_01	C/T	1	51443735	+	NA	NA	NA	NA	NA	NA	C	T	C	C	C	C	C	C	C	C	C	C	T	C	C	C	C	C	C	T	C	C	C	C	C	C	C	C	C	C	C	C	C	C	C	C	C	C	C
SNP_00980_01	T/C	1	51448070	+	NA	NA	NA	NA	NA	NA	T	C	T	T	T	T	T	T	C	T	T	T	C	T	T	T	T	T	T	C	T	T	T	T	T	T	T	T	T	T	T	T	T	T	T	T	T	T	T
SNP_00981_01	C/A	1	51460913	+	NA	NA	NA	NA	NA	NA	C	A	C	C	C	C	A	C	A	C	A	A	A	C	C	C	C	C	C	A	C	C	C	C	C	C	A	C	C	C	C	C	C	C	C	C	C	C	C
SNP_00982_01	C/T	1	51467437	+	NA	NA	NA	NA	NA	NA	C	T	C	C	C	C	T	C	T	C	T	T	T	C	C	C	C	C	C	T	C	C	C	C	C	C	T	C	C	C	C	C	C	C	C	C	C	C	C
SNP_00983_01	C/T	1	51490945	+	NA	NA	NA	NA	NA	NA	C	T	C	C	C	C	T	C	T	C	T	T	T	C	C	C	C	C	C	T	C	C	C	C	C	C	T	C	C	C	C	C	C	C	C	C	C	C	C
SNP_00984_01	G/A	1	51492936	+	NA	NA	NA	NA	NA	NA	G	A	G	G	G	G	A	G	A	G	A	A	A	G	G	G	G	G	G	A	G	G	G	G	G	G	A	G	G	G	G	G	G	G	G	G	G	G	G
SNP_00985_01	G/A	1	51612381	+	NA	NA	NA	NA	NA	NA	G	G	G	G	G	G	G	G	G	G	G	G	G	G	G	A	A	A	A	G	G	G	G	G	G	G	G	G	G	G	G	G	G	G	G	G	G	A	G
SNP_00986_01	A/G	1	51627907	+	NA	NA	NA	NA	NA	NA	A	A	A	A	G	G	A	A	A	A	A	A	A	A	G	G	G	G	G	A	G	A	A	G	A	A	A	A	A	A	A	A	A	A	A	A	A	G	G
SNP_00987_01	T/G	1	51629482	+	NA	NA	NA	NA	NA	NA	T	T	T	T	G	G	T	T	T	T	T	T	T	T	G	G	G	G	G	T	G	T	T	G	T	T	T	T	T	T	T	T	T	T	T	T	T	G	G
SNP_00988_01	T/C	1	51634920	+	NA	NA	NA	NA	NA	NA	T	T	T	T	C	C	T	T	T	T	T	T	T	T	C	C	C	C	C	T	C	T	T	C	T	T	T	T	T	T	T	T	T	T	T	T	T	C	C
SNP_00989_01	A/G	1	51636488	+	NA	NA	NA	NA	NA	NA	A	A	A	A	G	G	A	A	A	A	A	A	A	A	G	G	G	G	G	A	G	A	A	G	A	A	A	A	A	A	A	A	A	A	A	A	A	G	G
SNP_00990_01	C/A	1	51640016	+	NA	NA	NA	NA	NA	NA	C	C	C	C	A	A	C	C	C	C	C	C	C	C	A	A	A	A	A	C	A	C	C	A	C	C	C	C	C	C	C	C	C	C	C	C	C	A	A
SNP_00991_01	G/T	1	51642038	+	NA	NA	NA	NA	NA	NA	G	G	G	G	T	T	G	G	G	G	G	G	G	G	T	T	T	T	T	G	T	G	G	T	G	G	G	G	G	G	G	G	G	G	G	G	G	T	T
SNP_00992_01	A/G	1	51659049	+	NA	NA	NA	NA	NA	NA	A	A	A	A	G	G	A	A	A	A	A	A	A	A	G	G	G	G	G	A	G	A	A	G	A	A	A	A	A	A	A	A	A	A	A	A	A	G	G
SNP_00993_01	C/T	1	51676019	+	NA	NA	NA	NA	NA	NA	C	C	C	C	T	T	C	C	C	C	C	C	C	C	T	T	T	T	T	C	T	C	C	T	C	C	C	C	C	C	T	C	C	C	C	C	C	T	T
SNP_00994_01	C/T	1	51690243	+	NA	NA	NA	NA	NA	NA	C	C	C	C	T	T	C	C	C	C	C	C	C	C	T	T	T	T	T	C	T	C	C	T	C	C	C	C	C	C	T	C	C	C	C	C	C	T	T
SNP_00995_01	T/C	1	51704976	+	NA	NA	NA	NA	NA	NA	T	T	T	T	T	T	T	T	T	T	T	T	T	T	T	C	C	C	C	T	T	T	T	T	T	T	C	T	T	T	T	T	T	T	T	T	T	C	T
SNP_00996_01	T/C	1	51708059	+	NA	NA	NA	NA	NA	NA	T	T	T	T	T	T	T	T	T	T	T	T	T	T	T	C	C	C	C	T	T	T	T	T	T	T	C	T	T	T	T	T	T	T	T	T	T	C	T
SNP_00997_01	T/G	1	51716187	+	NA	NA	NA	NA	NA	NA	T	T	T	T	T	T	T	T	T	T	T	T	T	T	T	G	G	G	G	T	T	T	T	T	T	T	G	T	T	T	T	T	T	T	T	T	T	G	T
SNP_00998_01	A/G	1	51718949	+	NA	NA	NA	NA	NA	NA	A	G	A	G	A	A	G	G	G	G	A	G	A	G	G	G	G	G	G	A	G	G	G	A	A	G	A	A	G	A	A	A	G	A	G	G	A	G	G
SNP_00999_01	T/C	1	51721249	+	NA	NA	NA	NA	NA	NA	T	C	T	T	C	C	T	T	T	T	T	T	C	T	C	T	T	T	T	C	C	T	T	C	T	T	T	T	T	T	C	T	T	T	T	T	T	T	C
SNP_01000_01	T/C	1	51753911	+	NA	NA	NA	NA	NA	NA	T	C	T	T	C	C	T	T	T	T	T	T	C	T	C	C	C	C	C	C	C	T	T	C	T	T	T	T	T	T	C	T	T	T	T	T	T	C	C
SNP_01001_01	G/A	1	51757381	+	NA	NA	NA	NA	NA	NA	G	A	G	G	A	A	G	G	G	G	G	G	A	G	A	A	A	A	A	A	A	G	G	A	G	G	A	G	G	G	A	G	G	G	G	G	G	A	A
SNP_01002_01	C/T	1	51764870	+	NA	NA	NA	NA	NA	NA	C	T	C	C	T	T	C	C	C	C	C	C	T	C	T	C	C	C	C	T	T	C	C	T	C	C	C	C	C	C	T	C	C	C	C	C	C	C	T
SNP_01003_01	T/C	1	51802192	+	NA	NA	NA	NA	NA	NA	T	C	T	T	C	C	T	T	T	T	T	T	C	T	C	C	C	C	C	C	C	T	T	C	T	T	T	T	T	T	C	T	T	T	T	T	T	C	C
SNP_01004_01	G/A	1	51813516	+	NA	NA	NA	NA	NA	NA	G	G	G	G	G	G	G	G	G	G	G	G	G	G	G	A	A	A	A	G	G	G	G	G	G	G	A	G	G	G	G	G	G	G	G	G	G	A	G
SNP_01005_01	A/G	1	51814887	+	NA	NA	NA	NA	NA	NA	A	A	A	A	A	A	A	A	A	A	A	A	A	A	A	G	G	G	G	A	A	A	A	A	A	A	G	A	A	A	A	A	A	A	A	A	A	G	A
SNP_01006_01	C/A	1	51818565	+	NA	NA	NA	NA	NA	NA	C	A	C	C	A	A	C	C	C	C	C	C	A	C	A	C	C	C	C	A	A	C	C	A	C	C	C	C	C	C	A	C	C	C	C	C	C	C	A
SNP_01007_01	T/C	1	51822637	+	NA	NA	NA	NA	NA	NA	T	T	T	T	T	T	T	T	T	T	T	T	T	T	T	C	C	C	C	T	T	T	T	T	T	T	T	T	T	T	T	T	T	T	T	T	T	C	T
SNP_01008_01	G/A	1	51831718	+	NA	NA	NA	NA	NA	NA	G	A	G	G	A	A	G	G	G	G	G	G	A	G	A	G	G	G	G	A	A	G	G	A	G	G	G	G	G	G	A	G	G	G	G	G	G	G	A
SNP_01009_01	C/A	1	51837770	+	NA	NA	NA	NA	NA	NA	C	C	C	C	C	C	C	C	C	C	C	C	C	C	C	A	A	A	A	C	C	C	C	C	C	C	C	C	C	C	C	C	C	C	C	C	C	A	C
SNP_01010_01	G/A	1	51841429	+	NA	NA	NA	NA	NA	NA	G	G	G	G	G	G	G	G	G	G	G	G	G	G	G	A	A	A	A	G	G	G	A	G	G	G	G	G	G	G	G	A	G	G	G	G	G	A	G
SNP_01011_01	G/A	1	51853008	+	NA	NA	NA	NA	NA	NA	G	G	G	G	G	G	G	G	G	G	G	G	G	G	A	A	A	A	A	G	G	G	A	G	G	G	G	G	G	G	G	A	G	G	G	G	G	A	G
SNP_01012_01	A/G	1	51855881	+	NA	NA	NA	NA	NA	NA	A	A	A	A	A	A	A	A	A	A	A	A	A	A	A	G	G	G	G	A	A	A	G	A	A	A	A	A	A	A	A	G	A	A	A	A	A	G	A
SNP_01013_01	T/C	1	51867440	+	NA	NA	NA	NA	NA	NA	T	T	T	T	T	T	T	T	T	T	T	T	T	T	T	C	C	C	C	T	T	T	C	T	T	T	T	T	T	T	T	C	T	T	T	T	T	C	T
SNP_01014_01	A/G	1	51868474	+	NA	NA	NA	NA	NA	NA	A	A	A	A	A	A	A	A	A	A	A	A	A	A	A	G	G	G	G	A	A	A	G	A	A	A	A	A	A	A	A	G	A	A	A	A	A	G	A
SNP_01015_01	G/T	1	51875151	+	NA	NA	NA	NA	NA	NA	G	G	G	G	G	G	G	G	G	G	G	G	G	G	G	T	T	T	T	G	G	G	T	G	G	G	G	G	G	G	G	T	G	G	G	G	G	T	G
SNP_01016_01	T/C	1	51877623	+	NA	NA	NA	NA	NA	NA	T	T	T	T	T	T	T	T	T	T	T	T	T	T	T	C	C	C	C	T	T	T	C	T	T	T	T	T	T	T	T	C	T	T	T	T	T	C	T
SNP_01017_01	A/G	1	51878548	+	NA	NA	NA	NA	NA	NA	A	A	A	A	A	A	A	A	A	A	A	A	A	A	A	G	G	G	G	A	A	A	G	A	A	A	A	A	A	A	A	G	A	A	A	A	A	G	A
SNP_01018_01	G/A	1	51882773	+	NA	NA	NA	NA	NA	NA	G	G	G	G	G	G	G	G	G	G	G	G	G	G	G	A	A	A	A	G	G	G	A	G	G	G	G	G	G	G	G	A	G	G	G	G	G	A	G
SNP_01019_01	G/A	1	51890126	+	NA	NA	NA	NA	NA	NA	G	G	G	G	G	G	G	G	G	G	G	G	G	G	G	A	A	A	A	G	G	G	A	G	G	G	A	G	G	G	G	A	G	G	G	G	G	A	G
SNP_01020_01	T/C	1	51919349	+	NA	NA	NA	NA	NA	NA	T	T	T	T	T	T	T	T	T	T	T	T	T	T	T	C	C	C	C	T	T	T	C	T	T	T	T	T	T	T	T	C	T	T	T	T	T	C	T
SNP_01021_01	A/G	1	51923810	+	NA	NA	NA	NA	NA	NA	A	A	A	A	A	A	A	A	A	A	A	A	A	A	A	G	G	G	G	A	A	A	G	A	A	A	A	A	A	A	A	G	A	A	A	A	A	G	A
SNP_01022_01	G/A	1	51932339	+	NA	NA	NA	NA	NA	NA	G	G	G	G	G	G	G	G	G	G	G	G	G	G	G	A	A	A	A	G	G	G	A	G	G	G	G	G	G	G	G	A	G	G	G	G	G	A	G
SNP_01023_01	C/A	1	51946478	+	NA	NA	NA	NA	NA	NA	A	C	C	C	C	C	C	C	C	C	C	C	C	A	C	A	A	A	A	C	C	C	A	C	C	A	C	C	A	A	C	A	A	A	A	A	A	A	C
SNP_01024_01	G/T	1	51957108	+	NA	NA	NA	NA	NA	NA	T	G	G	G	G	G	G	G	G	G	G	G	G	T	G	T	T	T	T	G	G	G	G	G	G	T	G	G	T	T	G	G	T	T	T	T	T	T	G
SNP_01025_01	G/T	1	51960351	+	NA	NA	NA	NA	NA	NA	T	G	G	G	G	G	G	G	G	G	G	G	G	T	G	T	T	T	T	G	G	G	G	G	G	T	G	G	T	T	G	G	T	T	T	T	T	T	G
SNP_01026_01	A/C	1	52065546	+	NA	NA	NA	NA	NA	NA	A	A	A	A	A	A	A	A	A	A	A	A	A	A	A	A	A	A	A	A	A	A	C	A	A	A	A	A	A	A	A	C	A	A	A	A	A	A	A
SNP_01027_01	C/T	1	52102056	+	NA	NA	NA	NA	NA	NA	T	T	C	C	T	C	C	C	C	C	C	T	C	T	T	T	T	T	T	C	C	C	C	T	C	T	T	C	T	T	C	C	T	T	T	T	T	T	T
SNP_01028_01	A/G	1	52107840	+	NA	NA	NA	NA	NA	NA	G	G	A	A	G	A	A	A	A	A	A	A	A	G	A	G	G	G	G	A	A	A	G	A	A	G	G	A	G	G	A	G	G	G	G	G	G	G	G
SNP_01029_01	G/A	1	52154366	+	NA	NA	NA	NA	NA	NA	A	A	G	G	A	G	G	A	G	A	G	G	G	A	G	A	A	A	A	G	G	A	A	G	G	A	A	G	A	A	G	A	A	A	A	A	A	A	G
SNP_01030_01	T/C	1	52178519	+	NA	NA	NA	NA	NA	NA	T	C	T	T	T	T	T	T	T	T	T	T	T	T	T	C	C	C	C	T	T	T	C	T	T	T	T	T	T	T	T	C	T	T	T	T	T	C	T
SNP_01031_01	A/G	1	52180318	+	NA	NA	NA	NA	NA	NA	A	G	A	A	A	A	A	A	A	A	A	A	A	A	A	G	G	G	G	A	A	A	G	A	A	A	A	A	A	A	A	G	A	A	A	A	A	G	A
SNP_01032_01	G/A	1	52187089	+	NA	NA	NA	NA	NA	NA	G	A	G	G	G	G	G	G	G	G	G	A	G	G	A	A	A	A	A	G	G	G	A	G	G	G	G	G	G	G	G	A	G	G	G	G	G	A	G
SNP_01033_01	A/G	1	52189347	+	NA	NA	NA	NA	NA	NA	A	G	A	A	A	A	A	A	A	A	A	A	A	A	A	G	G	G	G	A	A	A	G	A	A	A	A	A	A	A	A	G	A	A	A	A	A	G	A
SNP_01034_01	A/G	1	52237108	+	NA	NA	NA	NA	NA	NA	A	G	A	A	A	A	A	A	A	A	A	A	A	A	A	A	A	A	A	A	A	A	G	A	A	A	A	A	A	A	A	G	A	A	A	A	A	A	A
SNP_01035_01	T/G	1	52249479	+	NA	NA	NA	NA	NA	NA	T	G	T	T	T	T	T	T	T	T	T	T	T	T	T	T	T	T	T	T	T	T	T	T	T	T	G	T	T	T	T	T	T	T	T	T	T	T	G
SNP_01036_01	C/T	1	52253980	+	NA	NA	NA	NA	NA	NA	C	T	C	C	C	C	C	C	C	C	C	C	C	C	C	C	C	C	C	C	C	C	C	C	C	C	T	C	C	C	C	C	C	C	C	C	C	C	T
SNP_01037_01	T/C	1	52263952	+	NA	NA	NA	NA	NA	NA	T	C	T	T	T	T	T	T	T	T	T	T	T	T	T	T	T	T	T	T	T	T	T	T	T	T	C	T	T	T	T	T	T	T	T	T	T	T	C
SNP_01038_01	T/C	1	52493627	+	NA	NA	NA	NA	NA	NA	T	T	T	T	T	T	T	T	T	T	T	T	T	T	T	T	T	T	T	T	T	T	T	T	T	T	T	C	T	T	T	T	T	T	T	T	T	T	C
SNP_01039_01	C/T	1	52535570	+	NA	NA	NA	NA	NA	NA	T	C	C	C	C	C	C	C	C	C	C	C	C	T	C	T	T	T	T	C	C	C	C	C	C	C	T	C	T	T	C	C	C	T	C	C	C	T	C
SNP_01040_01	T/C	1	52540280	+	NA	NA	NA	NA	NA	NA	C	T	T	T	T	T	T	T	T	T	T	T	T	C	T	C	C	C	C	T	T	T	T	T	T	T	C	T	C	C	T	T	T	C	T	T	T	C	T
SNP_01041_01	C/A	1	52542583	+	NA	NA	NA	NA	NA	NA	A	C	C	C	C	C	C	C	C	C	C	C	C	A	C	A	A	A	A	C	C	C	C	C	C	C	A	C	A	A	C	C	C	A	C	C	C	A	C
SNP_01042_01	G/A	1	52551516	+	NA	NA	NA	NA	NA	NA	A	G	G	G	G	G	G	G	G	G	G	G	G	A	G	A	A	A	A	G	G	G	G	G	G	G	A	G	A	A	G	G	G	A	G	G	G	A	G
SNP_01043_01	T/C	1	52570528	+	NA	NA	NA	NA	NA	NA	T	C	C	C	C	T	T	T	T	T	T	T	T	T	T	T	T	T	T	T	T	T	T	T	C	C	T	T	T	T	C	T	T	T	C	C	C	T	T
SNP_01044_01	T/C	1	52586486	+	NA	NA	NA	NA	NA	NA	T	T	T	T	T	C	C	C	C	C	C	T	C	T	T	T	T	T	T	C	C	C	C	C	T	T	T	T	T	T	T	C	C	T	T	T	T	T	T
SNP_01045_01	T/C	1	52588081	+	NA	NA	NA	NA	NA	NA	T	T	T	T	T	C	C	C	C	C	C	C	C	T	C	T	T	T	T	C	C	C	C	C	T	T	T	T	T	T	T	C	C	T	T	T	T	T	T
SNP_01046_01	A/G	1	52633701	+	NA	NA	NA	NA	NA	NA	A	A	A	A	A	G	G	G	G	G	G	G	G	A	G	A	A	A	A	G	G	G	G	G	A	A	A	A	A	A	A	G	G	A	A	A	A	A	A
SNP_01047_01	C/A	1	52636371	+	NA	NA	NA	NA	NA	NA	C	C	C	C	C	A	A	A	A	A	A	A	A	C	A	C	C	C	C	A	A	A	A	A	C	C	C	C	C	C	C	A	A	C	C	C	C	C	C
SNP_01048_01	T/G	1	52642507	+	NA	NA	NA	NA	NA	NA	T	T	T	T	T	G	G	G	G	G	G	G	G	T	G	T	T	T	T	G	G	G	G	G	T	T	T	T	T	T	T	G	G	T	T	T	T	T	T
SNP_01049_01	C/A	1	52666974	+	NA	NA	NA	NA	NA	NA	C	C	C	C	C	A	A	A	A	A	A	A	A	C	A	C	C	C	C	A	A	A	A	A	C	C	C	C	C	C	C	A	A	C	C	C	C	C	C
SNP_01050_01	C/T	1	52669997	+	NA	NA	NA	NA	NA	NA	C	C	C	C	C	T	T	T	T	T	T	T	T	C	T	C	C	C	C	T	T	T	T	T	C	C	T	C	C	C	C	T	T	C	C	C	C	C	C
SNP_01051_01	G/A	1	52699194	+	NA	NA	NA	NA	NA	NA	G	G	G	G	G	A	A	A	A	A	A	A	A	G	A	G	G	G	G	A	A	A	A	A	G	G	A	G	G	G	G	A	A	G	G	G	G	G	G
SNP_01052_01	T/G	1	52700834	+	NA	NA	NA	NA	NA	NA	T	T	T	T	T	G	G	G	G	G	G	G	G	T	G	T	T	T	T	G	G	G	G	G	T	T	G	T	T	T	T	G	G	T	T	T	T	T	T
SNP_01053_01	C/A	1	52710425	+	NA	NA	NA	NA	NA	NA	C	C	C	C	C	A	A	A	A	A	A	A	A	C	A	C	C	C	C	A	A	A	A	A	C	C	A	C	C	C	C	A	A	C	C	C	C	C	C
SNP_01054_01	A/C	1	52717757	+	NA	NA	NA	NA	NA	NA	A	A	A	A	A	C	C	C	C	C	C	C	C	A	C	A	A	A	A	C	C	C	C	C	A	A	A	A	A	A	A	C	C	A	A	A	A	A	A
SNP_01055_01	G/A	1	52738639	+	NA	NA	NA	NA	NA	NA	G	G	G	G	G	A	A	A	A	A	A	A	A	G	A	G	G	G	G	A	A	A	G	A	G	G	G	G	G	G	G	A	A	G	G	G	G	G	G
SNP_01056_01	G/A	1	52743661	+	NA	NA	NA	NA	NA	NA	G	G	G	G	G	A	A	A	A	A	A	A	A	G	A	G	G	G	G	A	A	A	G	A	G	G	G	G	G	G	G	A	A	G	G	G	G	G	G
SNP_01057_01	G/A	1	52792053	+	NA	NA	NA	NA	NA	NA	A	G	A	A	A	G	G	G	G	G	G	G	G	G	G	G	G	G	G	G	G	G	G	G	A	A	G	A	G	G	A	G	G	A	A	A	A	G	G
SNP_01058_01	C/T	1	52815824	+	NA	NA	NA	NA	NA	NA	C	T	C	C	C	T	T	C	T	C	T	T	T	C	T	C	C	C	C	C	T	C	T	C	C	C	C	C	C	C	C	T	C	C	C	C	C	C	C
SNP_01059_01	C/T	1	52821919	+	NA	NA	NA	NA	NA	NA	C	T	C	C	C	T	T	C	T	C	T	T	T	C	T	C	C	C	C	C	T	C	T	C	C	C	C	C	C	C	C	T	C	C	C	C	C	C	C
SNP_01060_01	T/C	1	52832916	+	NA	NA	NA	NA	NA	NA	T	C	T	T	T	C	C	T	C	T	C	C	C	T	C	T	T	T	T	T	C	T	C	T	T	T	T	T	T	T	T	C	T	T	T	T	T	T	T
SNP_01061_01	G/A	1	52834483	+	NA	NA	NA	NA	NA	NA	G	A	G	G	G	A	A	G	A	G	A	A	A	G	A	G	G	G	G	G	A	G	A	G	G	G	G	G	G	G	G	A	G	G	G	G	G	G	G
SNP_01062_01	G/A	1	52836396	+	NA	NA	NA	NA	NA	NA	G	A	G	G	G	A	A	G	A	G	A	A	A	G	A	G	G	G	G	G	A	G	A	G	G	G	G	G	G	G	G	A	G	G	G	G	G	G	G
SNP_01063_01	C/T	1	52841636	+	NA	NA	NA	NA	NA	NA	C	T	C	C	C	T	T	C	T	C	T	T	T	C	T	C	C	C	C	C	T	C	T	C	C	C	C	C	C	C	C	T	C	C	C	C	C	C	C
SNP_01064_01	T/C	1	52847202	+	NA	NA	NA	NA	NA	NA	T	C	T	T	T	C	C	T	C	T	C	C	C	T	C	T	T	T	T	T	C	T	C	T	T	T	T	T	T	T	T	C	T	T	T	T	T	T	T
SNP_01065_01	G/A	1	52853873	+	NA	NA	NA	NA	NA	NA	G	A	G	G	G	A	A	G	A	G	A	A	A	G	A	G	G	G	G	G	A	G	A	G	G	G	G	G	G	G	G	A	G	G	G	G	G	G	G
SNP_01066_01	G/A	1	52856403	+	NA	NA	NA	NA	NA	NA	G	A	G	G	G	A	A	G	A	G	A	A	A	G	A	G	G	G	G	G	A	G	A	G	G	G	G	G	G	G	G	A	G	G	G	G	G	G	G
SNP_01067_01	C/T	1	52863692	+	NA	NA	NA	NA	NA	NA	C	T	C	C	C	T	T	C	T	C	T	T	T	T	T	C	C	C	C	C	T	C	T	C	C	C	C	C	T	T	C	T	C	C	C	C	C	C	C
SNP_01068_01	C/A	1	52886777	+	NA	NA	NA	NA	NA	NA	C	A	C	C	C	A	A	C	A	C	A	A	A	A	A	C	C	C	C	C	A	C	A	C	C	C	C	C	A	A	C	A	C	C	C	C	C	C	C
SNP_01069_01	A/G	1	52887948	+	NA	NA	NA	NA	NA	NA	A	G	A	A	A	G	G	A	G	A	G	A	G	G	A	A	A	A	A	A	G	A	G	A	A	A	A	A	G	G	A	G	A	A	A	A	A	A	A
SNP_01070_01	T/C	1	52896087	+	NA	NA	NA	NA	NA	NA	T	C	T	T	T	C	C	T	C	T	C	C	C	C	C	T	T	T	T	T	C	T	C	T	T	T	T	T	C	C	T	C	T	T	T	T	T	T	T
SNP_01071_01	C/T	1	52901689	+	NA	NA	NA	NA	NA	NA	C	T	C	C	C	T	T	C	T	C	T	T	T	T	T	C	C	C	C	C	T	C	T	C	C	C	C	C	T	T	C	T	C	C	C	C	C	C	C
SNP_01072_01	G/T	1	53119870	+	NA	NA	NA	NA	NA	NA	T	G	G	T	G	T	G	G	G	G	T	G	G	T	G	G	G	G	G	G	G	G	G	G	T	G	T	G	G	G	G	G	G	T	G	G	G	G	G
SNP_01073_01	C/T	1	53237839	+	NA	NA	NA	NA	NA	NA	C	C	C	C	T	T	T	T	C	T	C	C	C	C	T	C	C	C	C	T	T	T	C	T	C	T	C	C	C	C	C	T	T	C	T	T	T	C	T
SNP_01074_01	G/A	1	53240335	+	NA	NA	NA	NA	NA	NA	G	G	G	G	A	A	A	A	G	A	G	G	G	G	A	G	G	G	G	A	A	A	G	A	G	A	G	G	G	G	G	A	A	G	A	A	A	G	A
SNP_01075_01	T/G	1	53242363	+	NA	NA	NA	NA	NA	NA	T	T	T	T	G	G	G	G	T	G	T	T	T	T	G	T	T	T	T	G	G	G	T	G	T	G	T	T	T	T	T	G	G	T	G	G	G	T	G
SNP_01076_01	T/C	1	53246150	+	NA	NA	NA	NA	NA	NA	T	T	T	T	C	C	C	C	T	C	T	T	T	T	C	T	T	T	T	C	C	C	T	C	T	C	T	T	T	T	T	C	C	T	C	C	C	T	C
SNP_01077_01	C/T	1	53260151	+	NA	NA	NA	NA	NA	NA	C	C	C	C	T	T	T	T	C	T	C	C	C	C	T	C	C	C	C	T	T	T	C	T	C	T	C	C	C	C	C	T	T	C	T	T	T	C	T
SNP_01078_01	G/T	1	53278791	+	NA	NA	NA	NA	NA	NA	G	G	G	G	T	T	T	T	G	T	G	G	G	G	T	G	G	G	G	T	T	T	G	T	G	T	G	G	G	G	G	T	T	G	T	T	T	G	T
SNP_01079_01	G/A	1	53570723	+	NA	NA	NA	NA	NA	NA	A	G	G	G	G	G	G	A	A	A	A	A	G	A	G	G	G	G	A	G	G	A	A	G	A	G	A	A	G	G	G	G	A	G	G	G	G	G	G
SNP_01080_01	C/A	1	53595414	+	NA	NA	NA	NA	NA	NA	C	A	C	C	C	C	C	C	C	C	C	C	C	C	A	A	A	A	C	A	C	C	A	C	C	C	C	C	C	C	C	A	C	C	C	C	C	A	C
SNP_01081_01	A/G	1	53598021	+	NA	NA	NA	NA	NA	NA	A	G	A	A	A	A	A	A	A	A	A	A	A	A	G	G	G	G	A	G	A	A	G	A	A	A	A	A	A	A	A	G	A	A	A	A	A	G	A
SNP_01082_01	G/A	1	53599237	+	NA	NA	NA	NA	NA	NA	G	A	G	G	G	G	G	G	G	G	G	G	G	G	A	A	A	A	G	A	G	G	A	G	G	G	G	G	G	G	G	A	G	G	G	G	G	A	G
SNP_01083_01	C/A	1	53607569	+	NA	NA	NA	NA	NA	NA	C	A	C	C	C	C	C	C	C	C	C	C	C	C	A	A	A	A	C	A	C	C	A	C	C	C	C	C	C	C	C	A	C	C	C	C	C	A	C
SNP_01084_01	A/G	1	53622751	+	NA	NA	NA	NA	NA	NA	A	G	A	A	A	A	A	A	A	A	A	A	A	A	G	G	G	G	A	G	A	A	G	A	A	A	A	A	A	A	A	G	A	A	A	A	A	G	A
SNP_01085_01	C/T	1	53675540	+	NA	NA	NA	NA	NA	NA	C	T	C	C	C	C	C	C	C	C	C	C	C	C	T	T	T	T	C	T	C	C	T	C	C	C	C	C	C	C	C	T	C	C	C	C	C	T	C
SNP_01086_01	C/T	1	53712772	+	NA	NA	NA	NA	NA	NA	C	T	C	C	C	C	C	C	C	C	C	C	C	C	T	T	T	T	T	T	C	C	T	C	C	C	C	C	C	C	C	C	C	C	C	C	C	T	C
SNP_01087_01	T/G	1	53728559	+	NA	NA	NA	NA	NA	NA	T	G	T	T	T	T	T	T	T	T	T	T	T	T	G	G	G	G	G	G	T	T	G	T	T	T	T	T	T	T	T	G	T	T	T	T	T	G	T
SNP_01088_01	G/A	1	53739309	+	NA	NA	NA	NA	NA	NA	G	A	G	G	G	G	G	G	G	G	G	A	G	G	A	A	A	A	A	A	G	G	A	G	G	G	G	G	G	G	G	A	G	G	G	G	G	A	G
SNP_01089_01	G/T	1	53772846	+	NA	NA	NA	NA	NA	NA	T	T	G	G	G	T	G	T	T	T	T	T	G	T	G	G	G	G	G	G	G	T	G	G	T	G	G	T	G	G	G	G	T	G	G	T	G	G	G
SNP_01090_01	A/G	1	53776919	+	NA	NA	NA	NA	NA	NA	A	A	G	G	G	A	A	A	A	A	A	A	A	A	G	G	G	G	G	G	A	A	G	G	A	G	G	A	G	G	G	G	A	G	G	A	G	G	A
SNP_01091_01	C/T	1	53789768	+	NA	NA	NA	NA	NA	NA	C	C	T	T	T	C	C	C	C	C	C	C	C	C	T	T	T	T	T	T	C	C	T	T	C	T	T	C	T	T	T	C	C	T	T	C	T	T	C
SNP_01092_01	C/T	1	53808391	+	NA	NA	NA	NA	NA	NA	C	C	C	C	C	C	C	C	C	C	C	C	C	C	T	T	T	T	T	T	C	C	T	C	C	C	C	C	C	C	C	T	C	C	C	C	C	T	C
SNP_01093_01	T/C	1	53833208	+	NA	NA	NA	NA	NA	NA	T	T	T	T	T	T	T	T	T	T	T	T	T	T	C	C	C	C	C	C	T	T	C	T	T	T	T	T	T	T	T	C	T	T	T	T	T	C	T
SNP_01094_01	A/G	1	53839124	+	NA	NA	NA	NA	NA	NA	A	A	A	A	A	A	A	A	A	A	A	A	A	A	G	G	G	G	G	G	A	A	G	A	A	A	A	A	A	A	A	G	A	A	A	A	A	G	A
SNP_01095_01	T/C	1	53844031	+	NA	NA	NA	NA	NA	NA	T	T	T	T	T	T	T	T	T	T	T	T	T	T	T	C	C	C	C	C	T	T	C	T	T	T	T	T	T	T	T	T	T	T	T	T	T	C	T
SNP_01096_01	C/T	1	53853074	+	NA	NA	NA	NA	NA	NA	C	C	C	C	C	C	C	C	C	C	C	C	C	C	T	T	T	T	T	T	C	C	T	C	C	C	C	C	C	C	C	T	C	C	C	C	C	T	C
SNP_01097_01	C/T	1	53862612	+	NA	NA	NA	NA	NA	NA	C	C	C	C	C	C	C	C	C	C	C	C	C	C	T	T	T	T	T	T	C	C	T	C	C	C	C	C	C	C	C	T	C	C	C	C	C	T	C
SNP_01098_01	G/A	1	53867625	+	NA	NA	NA	NA	NA	NA	G	G	G	G	G	G	G	G	G	G	G	G	G	G	A	A	A	A	A	A	G	G	A	G	G	G	G	G	G	G	G	A	G	G	G	G	G	A	G
SNP_01099_01	G/A	1	53900971	+	NA	NA	NA	NA	NA	NA	A	A	G	G	G	A	G	G	A	G	A	A	A	A	G	G	G	G	G	G	A	G	G	G	A	G	A	A	G	G	G	G	A	G	G	G	G	G	G
SNP_01100_01	C/T	1	53904622	+	NA	NA	NA	NA	NA	NA	T	T	C	C	C	T	C	C	T	C	T	T	T	T	C	C	C	C	C	C	T	C	C	C	T	C	T	T	C	C	C	C	T	C	C	C	C	C	C
SNP_01101_01	C/T	1	53914410	+	NA	NA	NA	NA	NA	NA	C	C	C	C	C	C	C	C	C	C	C	C	C	C	T	T	T	T	T	T	C	C	T	C	C	C	C	C	C	C	C	T	C	C	C	C	C	T	C
SNP_01102_01	A/G	1	53930718	+	NA	NA	NA	NA	NA	NA	G	G	A	A	A	G	A	A	G	A	G	G	G	G	A	A	A	A	A	A	G	A	A	A	G	A	G	G	A	A	A	A	G	A	A	A	A	A	A
SNP_01103_01	C/A	1	53941874	+	NA	NA	NA	NA	NA	NA	C	C	C	C	C	C	C	C	C	C	C	C	C	C	A	A	A	A	A	A	C	C	A	C	C	C	C	C	C	C	C	A	C	C	C	C	C	A	C
SNP_01104_01	A/G	1	53981596	+	NA	NA	NA	NA	NA	NA	A	A	A	A	A	A	A	A	A	A	A	A	A	A	G	G	G	G	G	G	A	A	G	A	A	A	A	A	A	A	A	G	A	A	A	A	A	G	A
SNP_01105_01	A/G	1	53982658	+	NA	NA	NA	NA	NA	NA	A	A	A	A	A	A	A	A	A	A	A	A	A	A	G	G	G	G	G	G	A	A	G	A	A	A	A	A	A	A	A	G	A	A	A	A	A	G	A
SNP_01106_01	G/T	1	53985995	+	NA	NA	NA	NA	NA	NA	G	G	G	G	G	G	G	G	G	G	G	G	G	G	T	T	T	T	T	T	G	G	T	G	G	G	G	G	G	G	G	T	G	G	G	G	G	T	G
SNP_01107_01	A/C	1	53987740	+	NA	NA	NA	NA	NA	NA	A	A	A	A	A	A	A	A	A	A	A	A	A	A	C	C	C	C	C	C	A	A	C	A	A	A	A	A	A	A	A	C	A	A	A	A	A	C	A
SNP_01108_01	C/T	1	53993540	+	NA	NA	NA	NA	NA	NA	C	C	C	C	C	C	C	C	C	C	C	C	C	C	T	T	T	T	T	T	C	C	T	C	C	C	C	C	C	C	C	T	C	C	C	C	C	T	C
SNP_01109_01	T/G	1	54004551	+	NA	NA	NA	NA	NA	NA	G	G	T	T	T	G	T	T	G	T	G	G	G	G	T	T	T	T	T	T	G	T	T	T	G	T	G	G	T	T	T	T	G	T	T	T	T	T	T
SNP_01110_01	G/A	1	54013767	+	NA	NA	NA	NA	NA	NA	G	G	G	G	G	G	G	G	G	G	G	G	G	G	A	A	A	A	A	A	G	G	A	G	G	G	G	G	G	G	G	A	G	G	G	G	G	A	G
SNP_01111_01	T/C	1	54024290	+	NA	NA	NA	NA	NA	NA	C	C	T	T	T	C	T	T	C	T	C	C	C	C	T	T	T	T	T	T	C	T	T	T	C	T	C	C	T	T	T	T	C	T	T	T	T	T	T
SNP_01112_01	C/T	1	54025362	+	NA	NA	NA	NA	NA	NA	T	T	C	C	C	T	C	C	T	C	T	T	T	T	C	C	C	C	C	C	T	C	C	C	T	C	T	T	C	C	C	C	T	C	C	C	C	C	C
SNP_01113_01	T/C	1	54036010	+	NA	NA	NA	NA	NA	NA	C	C	T	T	T	C	T	T	C	T	C	C	C	C	T	T	T	T	T	T	C	T	T	T	C	T	C	C	T	T	T	T	C	T	T	T	T	T	T
SNP_01114_01	T/C	1	54071464	+	NA	NA	NA	NA	NA	NA	C	C	T	T	T	C	T	T	C	T	C	C	T	C	T	T	T	T	T	T	T	T	T	T	C	T	C	C	T	T	T	T	C	T	T	T	T	T	T
SNP_01115_01	A/C	1	54076048	+	NA	NA	NA	NA	NA	NA	C	C	A	A	A	C	A	A	C	A	C	C	A	C	A	A	A	A	A	A	A	A	A	A	C	A	C	C	A	A	A	A	C	A	A	A	A	A	A
SNP_01116_01	G/T	1	54077012	+	NA	NA	NA	NA	NA	NA	T	T	G	G	G	T	G	G	T	G	T	T	G	T	G	G	G	G	G	G	G	G	G	G	T	G	T	T	G	G	G	G	T	G	G	G	G	G	G
SNP_01117_01	G/A	1	54086678	+	NA	NA	NA	NA	NA	NA	G	G	G	G	G	G	G	G	G	G	G	G	G	G	A	A	A	A	A	A	G	G	A	G	G	G	G	G	G	G	G	A	G	G	G	G	G	A	G
SNP_01118_01	A/G	1	54091160	+	NA	NA	NA	NA	NA	NA	A	A	A	A	A	A	A	A	A	A	A	A	A	A	A	G	G	G	G	G	A	A	G	A	A	A	A	A	A	A	A	G	A	A	A	A	A	G	A
SNP_01119_01	A/G	1	54095598	+	NA	NA	NA	NA	NA	NA	A	A	A	A	A	A	A	A	A	A	A	A	A	A	G	G	G	G	G	G	A	A	G	A	A	A	A	A	A	A	A	G	A	A	A	A	A	G	A
SNP_01120_01	C/T	1	54123492	+	NA	NA	NA	NA	NA	NA	C	C	C	C	C	C	C	C	C	C	C	C	C	C	C	T	T	T	T	T	C	C	T	C	C	C	C	C	C	C	C	T	C	C	C	C	C	T	C
SNP_01121_01	T/C	1	54133795	+	NA	NA	NA	NA	NA	NA	T	T	T	T	T	T	T	T	T	T	T	T	T	T	T	C	C	C	C	C	T	T	C	T	T	T	T	T	T	T	T	C	T	T	T	T	T	C	T
SNP_01122_01	A/G	1	54156162	+	NA	NA	NA	NA	NA	NA	A	A	A	G	A	A	G	A	A	A	A	A	A	A	A	A	A	A	A	A	A	A	A	A	A	A	A	A	A	A	A	A	A	A	A	A	A	A	G
SNP_01123_01	T/G	1	54171147	+	NA	NA	NA	NA	NA	NA	T	T	T	T	T	T	T	T	T	T	T	T	T	T	T	G	G	G	G	G	T	T	G	T	T	T	T	T	T	T	T	G	T	T	T	T	T	G	T
SNP_01124_01	T/C	1	54178019	+	NA	NA	NA	NA	NA	NA	T	T	T	T	T	T	T	T	T	T	T	T	T	T	T	C	C	C	C	C	T	T	C	T	T	T	T	T	T	T	T	C	T	T	T	T	T	C	T
SNP_01125_01	C/T	1	54212663	+	NA	NA	NA	NA	NA	NA	C	C	C	C	C	C	C	C	C	C	C	C	C	C	C	T	T	T	T	T	C	C	T	C	C	C	C	C	C	C	C	T	C	C	C	C	C	T	C
SNP_01126_01	T/C	1	54214623	+	NA	NA	NA	NA	NA	NA	T	T	T	T	T	T	T	T	T	T	T	T	T	T	T	C	C	C	C	C	T	T	C	T	T	T	T	T	T	T	T	C	T	T	T	T	T	C	T
SNP_01127_01	C/T	1	54220674	+	NA	NA	NA	NA	NA	NA	C	C	T	C	C	C	C	T	C	T	C	C	T	C	C	T	T	T	T	T	T	T	T	C	C	T	C	C	T	T	T	T	C	T	T	C	T	T	C
SNP_01128_01	T/C	1	54223193	+	NA	NA	NA	NA	NA	NA	T	T	T	T	T	T	T	T	T	T	T	T	T	T	T	C	C	C	C	C	T	T	C	T	T	T	T	T	T	T	T	C	T	T	T	T	T	C	T
SNP_01129_01	C/A	1	54241266	+	NA	NA	NA	NA	NA	NA	C	C	C	C	C	C	C	C	C	C	C	C	C	C	A	A	A	A	A	A	C	C	A	C	C	C	C	C	C	C	C	A	C	C	C	C	C	A	C
SNP_01130_01	C/T	1	54242306	+	NA	NA	NA	NA	NA	NA	C	C	C	C	C	C	C	C	C	C	C	C	C	C	T	T	T	T	T	T	C	C	T	C	C	C	C	C	C	C	C	T	C	C	C	C	C	T	C
SNP_01131_01	T/C	1	54250250	+	NA	NA	NA	NA	NA	NA	C	C	T	C	T	C	C	T	C	T	C	C	T	C	C	T	T	T	T	T	T	T	T	T	C	T	T	C	T	T	T	T	C	T	T	T	T	T	C
SNP_01132_01	A/G	1	54254969	+	NA	NA	NA	NA	NA	NA	A	A	A	A	A	A	A	A	A	A	A	A	A	A	A	G	G	G	G	G	A	A	G	A	A	A	A	A	A	A	A	G	A	A	A	A	A	G	A
SNP_01133_01	G/A	1	54269492	+	NA	NA	NA	NA	NA	NA	A	A	G	G	G	A	G	G	A	G	A	A	G	A	A	G	G	G	G	G	G	G	G	G	A	G	G	A	G	G	G	A	A	G	G	G	G	G	G
SNP_01134_01	C/T	1	54273942	+	NA	NA	NA	NA	NA	NA	T	T	C	C	C	T	C	C	T	C	T	T	C	T	T	C	C	C	C	C	C	C	C	C	T	C	C	T	C	C	C	C	T	C	C	C	C	C	C
SNP_01135_01	G/A	1	54285824	+	NA	NA	NA	NA	NA	NA	A	A	A	G	G	A	G	G	A	G	A	A	G	A	A	G	G	G	G	G	G	G	G	G	A	G	G	A	A	A	G	G	A	G	G	G	G	G	G
SNP_01136_01	T/C	1	54303458	+	NA	NA	NA	NA	NA	NA	T	T	T	T	T	T	T	T	T	T	T	T	T	T	T	C	C	C	C	C	T	T	C	T	T	T	T	T	T	T	T	C	T	T	T	T	T	C	T
SNP_01137_01	C/T	1	54309935	+	NA	NA	NA	NA	NA	NA	C	C	C	C	C	C	C	T	C	T	C	C	C	C	C	T	T	T	T	T	C	T	T	C	C	C	C	C	C	C	C	T	C	C	C	C	C	T	C
SNP_01138_01	C/A	1	54314194	+	NA	NA	NA	NA	NA	NA	C	C	C	C	C	C	C	C	C	C	C	C	C	C	A	A	A	A	A	A	C	C	A	C	C	C	C	C	C	C	C	A	C	C	C	C	C	A	C
SNP_01139_01	G/T	1	54318218	+	NA	NA	NA	NA	NA	NA	G	G	G	G	G	G	G	G	G	G	G	G	G	G	G	T	T	T	T	T	G	G	T	G	G	G	G	G	G	G	G	T	G	G	G	G	G	T	G
SNP_01140_01	G/A	1	54321920	+	NA	NA	NA	NA	NA	NA	G	G	G	G	G	G	G	G	G	G	G	G	G	G	G	A	A	A	A	A	G	G	A	G	G	G	G	G	G	G	G	A	G	G	G	G	G	A	G
SNP_01141_01	A/G	1	54345191	+	NA	NA	NA	NA	NA	NA	A	A	A	A	A	A	A	G	A	G	A	A	A	A	A	G	G	G	G	G	A	G	G	A	A	A	A	A	A	A	A	G	A	A	A	A	A	G	A
SNP_01142_01	T/C	1	54349847	+	NA	NA	NA	NA	NA	NA	T	T	T	T	T	T	T	T	T	T	T	T	T	T	T	C	C	C	C	C	T	T	C	T	T	T	T	T	T	T	T	C	T	T	T	T	T	C	T
SNP_01143_01	A/G	1	54354945	+	NA	NA	NA	NA	NA	NA	A	A	A	A	A	A	A	G	A	G	A	A	A	A	A	G	G	G	G	G	A	G	G	A	A	A	A	A	A	A	A	G	A	A	A	A	A	G	A
SNP_01144_01	C/T	1	54359305	+	NA	NA	NA	NA	NA	NA	C	C	C	C	C	C	C	T	C	T	C	C	C	C	C	T	T	T	T	T	C	T	T	C	C	C	C	C	C	C	C	T	C	C	C	C	C	T	C
SNP_01145_01	A/G	1	54361228	+	NA	NA	NA	NA	NA	NA	A	A	A	A	A	A	A	G	A	G	A	A	A	A	A	G	G	G	G	G	A	G	G	A	A	A	A	A	A	A	A	G	A	A	A	A	A	G	A
SNP_01146_01	A/C	1	54406782	+	NA	NA	NA	NA	NA	NA	A	A	A	A	A	A	A	C	A	C	A	A	A	A	C	C	C	C	C	C	A	C	C	A	A	A	A	A	A	A	A	C	A	A	A	A	A	C	A
SNP_01147_01	T/C	1	54408731	+	NA	NA	NA	NA	NA	NA	T	T	T	T	T	T	T	T	T	T	T	T	T	T	C	C	C	C	C	C	T	T	C	T	T	T	T	T	T	T	T	T	T	T	T	T	T	C	T
SNP_01148_01	A/G	1	54410644	+	NA	NA	NA	NA	NA	NA	A	A	A	A	A	A	A	G	A	G	A	A	A	A	G	G	G	G	G	G	A	G	G	A	A	A	A	A	A	A	A	G	A	A	A	A	A	G	A
SNP_01149_01	T/G	1	54432202	+	NA	NA	NA	NA	NA	NA	G	G	G	T	T	G	T	T	T	T	T	T	T	G	T	T	T	T	T	T	T	T	T	T	G	T	T	G	G	G	T	T	T	T	T	T	T	T	T
SNP_01150_01	T/C	1	54433553	+	NA	NA	NA	NA	NA	NA	C	C	C	T	T	C	T	T	T	T	T	T	T	C	T	T	T	T	T	T	T	T	T	T	C	T	T	C	C	C	T	T	T	T	T	T	T	T	T
SNP_01151_01	T/C	1	54442248	+	NA	NA	NA	NA	NA	NA	T	T	T	T	T	T	T	T	T	T	T	T	T	T	C	C	C	C	C	C	T	T	C	T	T	T	T	T	T	T	T	T	T	T	T	T	T	C	T
SNP_01152_01	G/A	1	54446894	+	NA	NA	NA	NA	NA	NA	G	G	G	G	G	G	G	G	G	G	G	G	G	G	A	A	A	A	A	A	G	G	A	G	G	G	G	G	G	G	G	A	G	G	G	G	G	A	G
SNP_01153_01	T/C	1	54459445	+	NA	NA	NA	NA	NA	NA	C	C	C	T	T	C	T	T	T	T	T	T	T	C	T	T	T	T	T	T	T	T	T	T	C	T	T	C	C	C	T	T	T	T	T	T	T	T	T
SNP_01154_01	C/A	1	54488416	+	NA	NA	NA	NA	NA	NA	A	A	A	C	C	A	C	C	C	C	C	C	C	A	C	C	C	C	C	C	C	C	C	C	A	C	C	A	A	A	C	C	C	C	C	C	C	C	C
SNP_01155_01	G/A	1	54491253	+	NA	NA	NA	NA	NA	NA	G	G	G	G	G	G	G	G	G	G	G	G	A	G	A	A	A	A	A	A	A	G	A	G	G	G	G	G	G	G	G	G	G	G	G	G	G	A	G
SNP_01156_01	G/A	1	54501936	+	NA	NA	NA	NA	NA	NA	G	G	G	G	G	G	G	A	G	A	G	A	A	G	A	A	A	A	A	A	A	A	A	G	G	G	G	G	G	G	G	G	G	G	G	G	G	A	G
SNP_01157_01	G/T	1	54503604	+	NA	NA	NA	NA	NA	NA	G	G	G	G	G	G	G	T	G	T	G	G	T	G	T	T	T	T	T	T	T	T	T	G	G	G	G	G	G	G	G	G	G	G	G	G	G	T	G
SNP_01158_01	G/T	1	54517483	+	NA	NA	NA	NA	NA	NA	G	G	G	G	G	G	G	G	G	G	G	G	T	G	T	T	T	T	T	T	T	G	T	G	G	G	G	G	G	G	G	G	G	G	G	G	G	T	G
SNP_01159_01	C/T	1	54521885	+	NA	NA	NA	NA	NA	NA	C	C	C	C	C	C	C	T	C	T	C	C	T	C	T	T	T	T	T	T	T	T	T	C	C	C	C	C	C	C	C	T	C	C	C	C	C	T	C
SNP_01160_01	T/C	1	54541479	+	NA	NA	NA	NA	NA	NA	T	T	T	T	T	T	T	T	T	T	T	T	C	T	T	C	C	C	C	C	C	T	C	T	T	T	T	T	T	T	T	T	T	T	T	T	T	C	T
SNP_01161_01	C/T	1	54551283	+	NA	NA	NA	NA	NA	NA	C	C	C	C	C	C	C	C	C	C	C	C	T	C	T	T	T	T	T	T	T	C	T	C	C	C	C	C	C	C	C	C	C	C	C	C	C	T	C
SNP_01162_01	A/G	1	54567424	+	NA	NA	NA	NA	NA	NA	A	A	A	A	A	A	A	A	A	A	A	A	G	A	A	G	G	G	G	G	G	A	G	A	A	A	A	A	A	A	A	A	A	A	A	A	A	G	A
SNP_01163_01	A/G	1	54570094	+	NA	NA	NA	NA	NA	NA	A	A	A	A	A	A	A	A	A	A	A	A	G	A	G	G	G	G	G	G	G	A	G	A	A	A	A	A	A	A	A	A	A	A	A	A	A	G	A
SNP_01164_01	A/G	1	54574192	+	NA	NA	NA	NA	NA	NA	A	A	A	A	A	A	A	A	A	A	A	A	G	A	G	G	G	G	G	G	G	A	G	A	A	A	A	A	A	A	A	A	A	A	A	A	A	G	A
SNP_01165_01	A/G	1	54580299	+	NA	NA	NA	NA	NA	NA	A	A	A	A	A	A	A	A	A	A	A	A	G	A	G	G	G	G	G	G	G	A	G	A	A	A	A	A	A	A	A	G	A	A	A	A	A	G	A
SNP_01166_01	G/A	1	54586499	+	NA	NA	NA	NA	NA	NA	G	G	G	G	G	G	G	G	G	G	G	G	A	G	A	A	A	A	A	A	A	G	A	G	G	G	G	G	G	G	G	A	G	G	G	G	G	A	G
SNP_01167_01	A/G	1	54587853	+	NA	NA	NA	NA	NA	NA	A	A	A	A	A	A	A	G	A	G	A	A	G	A	G	G	G	G	G	G	G	G	G	A	A	A	A	A	A	A	A	G	A	A	A	A	A	G	A
SNP_01168_01	A/G	1	54599655	+	NA	NA	NA	NA	NA	NA	A	A	A	A	A	A	A	A	A	A	A	A	G	A	G	G	G	G	G	G	G	A	G	A	A	A	A	A	A	A	A	G	A	A	A	A	A	G	A
SNP_01169_01	A/G	1	54600933	+	NA	NA	NA	NA	NA	NA	A	A	A	A	A	A	A	A	A	A	A	A	G	A	G	G	G	G	G	G	G	A	G	A	A	A	A	A	A	A	A	G	A	A	A	A	A	G	A
SNP_01170_01	G/A	1	54603021	+	NA	NA	NA	NA	NA	NA	G	G	G	G	G	G	G	G	G	G	G	G	A	G	A	A	A	A	A	A	A	G	A	G	G	G	G	G	G	G	G	A	G	G	G	G	G	A	G
SNP_01171_01	A/C	1	54609664	+	NA	NA	NA	NA	NA	NA	A	A	A	A	A	A	A	A	A	A	A	A	C	A	C	C	C	C	C	C	C	A	C	A	A	A	A	A	A	A	A	C	A	A	A	A	A	C	A
SNP_01172_01	A/G	1	54612083	+	NA	NA	NA	NA	NA	NA	A	A	A	A	A	A	A	G	A	A	A	A	G	A	G	G	G	G	G	G	G	A	G	A	A	A	A	A	A	A	A	G	A	A	A	A	A	G	A
SNP_01173_01	G/A	1	54620750	+	NA	NA	NA	NA	NA	NA	A	A	A	G	G	A	G	A	G	A	G	G	G	A	A	G	G	G	G	G	G	A	G	G	A	G	G	A	A	A	G	A	G	G	G	G	G	G	G
SNP_01174_01	C/A	1	54622722	+	NA	NA	NA	NA	NA	NA	A	A	A	C	C	A	C	A	C	A	C	C	C	A	A	C	C	C	C	C	C	A	C	C	A	C	C	A	A	A	C	A	C	C	C	C	C	C	C
SNP_01175_01	A/G	1	54656209	+	NA	NA	NA	NA	NA	NA	G	G	G	A	A	G	A	A	A	A	A	A	A	G	A	A	A	A	A	A	A	A	A	A	G	A	A	G	G	G	A	A	A	A	A	A	A	A	A
SNP_01176_01	T/G	1	54657226	+	NA	NA	NA	NA	NA	NA	G	G	G	T	T	G	T	T	T	T	T	T	T	G	T	T	T	T	T	T	T	T	T	T	G	T	T	G	G	G	T	G	T	T	T	T	T	T	T
SNP_01177_01	G/A	1	54664828	+	NA	NA	NA	NA	NA	NA	A	A	A	G	G	A	G	G	G	G	G	G	G	A	G	G	G	G	G	G	G	G	G	G	A	G	G	A	A	A	G	G	G	G	G	G	G	G	G
SNP_01178_01	C/A	1	54686660	+	NA	NA	NA	NA	NA	NA	A	A	A	C	C	A	C	A	C	A	C	C	C	C	A	C	C	C	C	C	C	A	C	C	A	C	C	A	A	A	C	A	C	C	C	C	C	C	C
SNP_01179_01	C/T	1	54693722	+	NA	NA	NA	NA	NA	NA	T	T	T	C	C	T	C	T	C	T	C	C	C	C	C	C	C	C	C	C	C	T	C	C	T	C	C	T	T	T	C	C	C	C	C	C	C	C	C
SNP_01180_01	C/T	1	54701505	+	NA	NA	NA	NA	NA	NA	C	C	C	C	C	C	C	T	C	T	C	C	C	C	T	C	C	C	C	C	C	T	C	C	C	C	C	C	C	C	C	T	C	C	C	C	C	C	C
SNP_01181_01	C/A	1	54752856	+	NA	NA	NA	NA	NA	NA	C	C	C	C	C	C	C	C	C	C	C	A	A	C	A	A	A	A	A	A	A	C	A	C	C	C	C	C	C	C	C	C	C	C	C	C	C	A	C
SNP_01182_01	C/A	1	54803214	+	NA	NA	NA	NA	NA	NA	A	A	A	A	C	C	A	A	C	A	C	C	C	C	A	C	C	C	C	C	C	A	C	C	A	C	C	A	A	A	C	A	C	C	C	A	C	C	A
SNP_01183_01	A/G	1	54805485	+	NA	NA	NA	NA	NA	NA	A	A	A	G	A	A	G	A	A	A	A	A	A	A	A	A	A	A	A	A	A	A	A	A	A	A	A	A	A	A	A	A	A	A	A	G	A	A	G
SNP_01184_01	C/A	1	54807842	+	NA	NA	NA	NA	NA	NA	C	C	C	A	C	C	A	C	C	C	C	C	C	C	C	C	C	C	C	C	C	C	C	C	C	C	C	C	C	C	C	C	C	C	C	A	C	C	A
SNP_01185_01	G/A	1	54828349	+	NA	NA	NA	NA	NA	NA	G	G	G	A	G	G	A	G	G	G	G	G	G	G	G	G	G	G	G	G	G	G	G	G	G	G	G	G	G	G	G	G	G	G	G	A	G	G	A
SNP_01186_01	G/T	1	54843428	+	NA	NA	NA	NA	NA	NA	T	T	T	T	G	G	T	T	G	T	G	G	G	G	T	G	G	G	G	G	G	T	G	G	T	G	G	T	T	T	G	G	G	G	G	T	G	G	T
SNP_01187_01	T/C	1	54849108	+	NA	NA	NA	NA	NA	NA	T	T	T	C	T	T	C	C	T	C	T	T	T	T	T	T	T	T	T	T	T	C	T	T	T	T	T	T	T	T	T	C	T	T	T	C	T	T	C
SNP_01188_01	G/A	1	54850225	+	NA	NA	NA	NA	NA	NA	G	G	G	A	G	G	A	A	G	A	G	G	G	G	G	G	G	G	G	G	G	A	G	G	G	G	G	G	G	G	G	G	G	G	G	A	G	G	A
SNP_01189_01	C/A	1	54852909	+	NA	NA	NA	NA	NA	NA	A	A	A	C	C	C	C	C	C	C	C	C	C	C	C	C	C	C	C	C	C	C	C	C	A	C	C	A	A	A	C	A	C	C	C	C	C	C	C
SNP_01190_01	G/A	1	54858861	+	NA	NA	NA	NA	NA	NA	G	G	G	A	G	G	A	G	G	G	G	G	G	G	G	G	G	G	G	G	G	G	G	G	G	G	G	G	G	G	G	G	G	G	G	A	G	G	A
SNP_01191_01	G/A	1	54890546	+	NA	NA	NA	NA	NA	NA	A	G	A	A	G	G	A	G	G	G	G	G	G	G	A	G	G	G	G	G	G	G	G	G	A	G	G	A	A	A	G	G	G	G	G	A	G	G	A
SNP_01192_01	G/A	1	54893711	+	NA	NA	NA	NA	NA	NA	A	G	A	A	G	G	A	G	G	G	G	G	G	G	G	G	G	G	G	G	G	G	G	G	A	G	G	A	A	A	G	G	G	G	G	A	G	G	A
SNP_01193_01	T/C	1	54914825	+	NA	NA	NA	NA	NA	NA	C	T	C	C	T	T	C	T	T	T	T	T	T	T	T	T	T	T	T	T	T	T	T	T	C	T	T	C	C	C	T	T	T	T	T	C	T	T	C
SNP_01194_01	C/A	1	54917573	+	NA	NA	NA	NA	NA	NA	C	A	C	C	A	A	C	C	A	C	A	A	A	A	C	A	A	A	A	A	A	C	A	A	C	A	A	C	C	C	A	C	A	A	A	C	A	A	C
SNP_01195_01	G/T	1	54932021	+	NA	NA	NA	NA	NA	NA	G	T	G	G	T	T	G	G	T	G	T	T	T	T	G	T	T	T	T	T	T	G	T	T	G	T	T	G	G	G	T	G	T	T	T	G	T	T	G
SNP_01196_01	C/T	1	54949893	+	NA	NA	NA	NA	NA	NA	C	T	C	C	T	T	C	T	T	T	T	T	T	T	C	T	T	T	T	T	T	T	T	T	C	T	T	C	C	C	T	C	T	T	T	C	T	T	C
SNP_01197_01	C/T	1	54956993	+	NA	NA	NA	NA	NA	NA	C	C	C	C	C	C	C	C	C	C	C	C	T	C	C	C	C	C	C	C	C	C	C	C	C	C	C	C	C	C	C	C	C	C	C	C	C	C	C
SNP_01198_01	A/G	1	54962372	+	NA	NA	NA	NA	NA	NA	A	G	A	A	G	G	A	A	G	A	G	G	G	G	A	G	G	G	G	G	G	A	G	G	A	G	G	A	A	A	G	A	G	G	G	A	G	G	A
SNP_01199_01	A/G	1	54966693	+	NA	NA	NA	NA	NA	NA	A	G	A	A	G	G	A	A	G	A	G	G	G	G	A	G	G	G	G	G	G	A	G	G	A	G	G	A	A	A	G	A	G	G	G	A	G	G	A
SNP_01200_01	T/C	1	55023570	+	NA	NA	NA	NA	NA	NA	T	T	T	C	T	T	C	C	T	C	T	T	T	T	T	T	T	T	T	T	T	C	T	T	T	T	T	T	T	T	T	T	T	T	T	C	T	T	C
SNP_01201_01	G/T	1	55060537	+	NA	NA	NA	NA	NA	NA	G	G	G	T	G	G	T	T	G	T	G	G	G	G	T	G	G	G	G	G	G	T	G	G	G	G	T	G	G	G	G	T	G	G	G	T	G	G	T
SNP_01202_01	A/G	1	55067273	+	NA	NA	NA	NA	NA	NA	A	A	A	G	A	A	G	G	A	G	A	A	A	A	G	A	A	A	A	A	A	G	A	A	A	A	G	A	A	A	A	G	A	A	A	G	A	A	G
SNP_01203_01	A/G	1	55082598	+	NA	NA	NA	NA	NA	NA	A	A	A	G	A	A	G	A	A	A	A	A	A	A	A	A	A	A	A	A	A	A	A	A	A	A	G	A	A	A	A	A	A	A	A	G	A	A	G
SNP_01204_01	A/G	1	55100360	+	NA	NA	NA	NA	NA	NA	A	A	A	A	A	A	A	G	A	G	A	A	A	A	G	A	A	A	A	A	A	G	A	A	A	A	A	A	A	A	A	G	A	A	A	A	A	A	A
SNP_01205_01	G/A	1	55124547	+	NA	NA	NA	NA	NA	NA	G	G	G	A	G	G	A	A	G	A	G	G	G	G	A	G	G	G	G	G	G	A	G	G	G	G	A	G	G	G	G	A	G	G	G	A	G	G	A
SNP_01206_01	C/T	1	55129317	+	NA	NA	NA	NA	NA	NA	C	C	C	T	C	C	T	T	C	T	C	C	C	C	T	C	C	C	C	C	C	T	C	C	C	C	T	C	C	C	C	T	C	C	C	T	C	C	T
SNP_01207_01	A/G	1	55132496	+	NA	NA	NA	NA	NA	NA	A	A	A	G	A	A	G	G	A	G	A	A	A	A	G	A	A	A	A	A	A	G	A	A	A	A	G	A	A	A	A	G	A	A	A	G	A	A	G
SNP_01208_01	T/C	1	55134643	+	NA	NA	NA	NA	NA	NA	T	T	T	C	T	T	C	C	T	C	T	T	T	T	C	T	T	T	T	T	T	C	T	T	T	T	C	T	T	T	T	C	T	T	T	C	T	T	C
SNP_01209_01	G/A	1	55144175	+	NA	NA	NA	NA	NA	NA	G	G	G	G	G	G	G	G	G	G	G	A	G	G	G	A	A	A	A	A	G	G	A	G	G	G	G	G	G	G	G	G	G	G	G	G	G	A	G
SNP_01210_01	C/T	1	55181600	+	NA	NA	NA	NA	NA	NA	C	C	C	T	C	C	T	T	C	T	C	C	C	C	T	C	C	C	C	C	C	T	C	C	C	C	T	C	C	C	C	C	C	C	C	T	C	C	T
SNP_01211_01	A/G	1	55191140	+	NA	NA	NA	NA	NA	NA	A	A	A	G	A	A	G	G	A	G	A	A	A	A	G	A	A	A	A	A	A	G	A	A	A	A	G	A	A	A	A	A	A	A	A	G	A	A	G
SNP_01212_01	T/C	1	55218659	+	NA	NA	NA	NA	NA	NA	T	T	T	C	T	T	C	C	T	C	T	T	T	T	C	T	T	T	T	T	T	C	T	T	T	T	C	T	T	T	T	T	T	T	T	C	T	T	C
SNP_01213_01	G/A	1	55226574	+	NA	NA	NA	NA	NA	NA	G	G	G	G	G	G	G	G	G	G	G	A	G	A	G	A	A	A	A	A	G	G	A	G	G	G	G	G	G	G	G	A	G	G	G	G	G	A	G
SNP_01214_01	C/T	1	55380880	+	NA	NA	NA	NA	NA	NA	C	C	C	C	C	C	C	T	C	T	C	T	C	T	T	T	T	T	T	T	C	T	T	C	C	C	C	C	C	C	C	T	C	C	C	C	C	T	C
SNP_01215_01	A/C	1	55415915	+	NA	NA	NA	NA	NA	NA	A	A	A	A	A	A	A	C	A	C	A	C	A	C	A	C	C	C	C	C	A	C	C	A	A	A	A	A	A	A	A	C	A	A	A	A	A	C	A
SNP_01216_01	A/C	1	55418379	+	NA	NA	NA	NA	NA	NA	A	A	A	A	A	A	A	C	A	C	A	A	A	C	A	C	C	C	C	C	A	C	C	A	A	A	A	A	A	A	A	C	A	A	A	A	A	C	A
SNP_01217_01	A/G	1	55480801	+	NA	NA	NA	NA	NA	NA	A	A	A	A	A	A	A	G	A	G	A	G	A	G	A	G	G	G	G	G	A	G	G	A	A	A	A	A	A	A	A	G	A	A	A	A	A	G	A
SNP_01218_01	G/T	1	55493281	+	NA	NA	NA	NA	NA	NA	G	G	G	G	G	G	G	T	G	T	G	T	G	T	G	T	T	T	T	T	G	T	T	G	G	G	G	G	G	G	G	T	G	G	G	G	G	T	G
SNP_01219_01	A/C	1	55503084	+	NA	NA	NA	NA	NA	NA	A	A	A	A	A	A	A	C	A	C	A	A	A	C	A	C	C	C	C	C	A	C	C	A	A	A	A	A	A	A	A	C	A	A	A	A	A	C	A
SNP_01220_01	G/T	1	55516302	+	NA	NA	NA	NA	NA	NA	G	G	G	G	G	G	G	T	G	T	G	T	G	T	G	T	T	T	T	T	G	T	T	G	G	G	G	G	G	G	G	T	G	G	G	G	G	T	G
SNP_01221_01	T/C	1	55523014	+	NA	NA	NA	NA	NA	NA	T	T	T	T	T	T	T	C	T	C	T	C	T	C	T	C	C	C	C	C	T	C	C	T	T	T	T	T	T	T	T	C	T	T	T	T	T	C	T
SNP_01222_01	C/T	1	55532247	+	NA	NA	NA	NA	NA	NA	C	C	C	C	C	C	C	T	C	T	C	T	C	T	C	T	T	T	T	T	C	T	T	C	C	C	C	C	C	C	C	T	C	C	C	C	C	T	C
SNP_01223_01	C/T	1	55567063	+	NA	NA	NA	NA	NA	NA	C	C	C	C	C	C	C	C	C	C	C	T	C	T	C	T	T	T	T	T	C	C	T	C	C	C	C	C	C	C	C	C	C	C	C	C	C	T	C
SNP_01224_01	G/A	1	55570108	+	NA	NA	NA	NA	NA	NA	G	G	G	G	G	G	G	G	G	G	G	A	G	A	G	A	A	A	A	A	G	G	A	G	G	G	G	G	G	G	G	A	G	G	G	G	G	A	G
SNP_01225_01	C/T	1	55585924	+	NA	NA	NA	NA	NA	NA	C	C	C	C	C	C	C	C	C	C	C	T	C	T	C	T	T	T	T	T	C	C	T	C	C	C	C	C	C	C	C	T	C	C	C	C	C	T	C
SNP_01226_01	C/T	1	55595378	+	NA	NA	NA	NA	NA	NA	C	C	C	C	C	T	T	T	T	T	C	C	C	C	C	C	C	C	C	C	C	T	C	T	C	C	C	C	T	C	T	C	C	T	C	C	C	C	C
SNP_01227_01	G/A	1	55598290	+	NA	NA	NA	NA	NA	NA	G	G	G	G	G	G	G	A	G	A	G	A	G	A	G	A	A	A	A	A	G	A	A	G	G	G	G	G	G	G	G	A	G	G	G	G	G	A	G
SNP_01228_01	A/G	1	55608992	+	NA	NA	NA	NA	NA	NA	A	A	A	A	A	A	A	G	A	G	A	G	A	G	A	G	G	G	G	G	A	G	G	A	A	A	A	A	A	A	A	G	A	A	A	A	A	G	A
SNP_01229_01	A/G	1	55666300	+	NA	NA	NA	NA	NA	NA	A	A	A	A	A	A	A	A	A	A	A	G	A	G	A	G	G	G	G	G	A	A	G	A	A	A	A	A	A	A	A	G	A	A	A	A	A	G	A
SNP_01230_01	G/A	1	55751910	+	NA	NA	NA	NA	NA	NA	G	G	G	G	G	G	G	G	G	G	G	A	G	A	G	A	A	A	A	A	G	G	A	G	G	G	G	G	G	G	G	A	G	G	G	G	G	A	G
SNP_01231_01	C/A	1	55789200	+	NA	NA	NA	NA	NA	NA	C	C	C	C	C	C	C	C	C	C	C	A	C	A	C	A	A	A	A	A	C	C	A	C	C	C	C	C	C	C	C	A	C	C	C	C	C	A	C
SNP_01232_01	T/C	1	55827001	+	NA	NA	NA	NA	NA	NA	T	T	T	T	T	T	T	T	T	T	T	C	T	C	T	C	C	C	C	C	T	T	C	T	T	T	T	T	T	T	T	C	T	T	T	T	T	C	T
SNP_01233_01	C/T	1	55854836	+	NA	NA	NA	NA	NA	NA	C	C	C	C	C	C	C	C	C	C	C	T	C	T	C	T	T	T	T	T	C	C	T	C	C	C	C	C	C	C	C	T	C	C	C	C	C	T	C
SNP_01234_01	G/A	1	55866262	+	NA	NA	NA	NA	NA	NA	G	G	G	G	G	G	G	G	G	G	G	A	G	A	G	A	A	A	A	A	G	G	A	G	G	G	G	G	G	G	G	A	G	G	G	G	G	A	G
SNP_01235_01	T/C	1	55877522	+	NA	NA	NA	NA	NA	NA	T	T	T	T	T	T	T	T	T	T	T	C	T	C	T	C	C	C	C	C	T	T	C	T	T	T	T	T	T	T	T	C	T	T	T	T	T	C	T
SNP_01236_01	G/A	1	55880847	+	NA	NA	NA	NA	NA	NA	G	G	G	G	G	G	G	G	G	G	G	A	G	A	G	A	A	A	A	A	G	G	A	G	G	G	G	G	G	G	G	A	G	G	G	G	G	A	G
SNP_01237_01	C/T	1	55911772	+	NA	NA	NA	NA	NA	NA	C	C	C	C	C	C	C	C	C	C	C	T	C	T	C	T	T	T	T	T	C	C	T	C	C	C	C	C	C	C	C	T	C	C	C	C	C	T	C
SNP_01238_01	G/A	1	55914191	+	NA	NA	NA	NA	NA	NA	G	G	G	G	G	G	G	G	G	G	G	A	G	A	G	A	A	A	A	A	G	G	A	G	G	G	G	G	G	G	G	A	G	G	G	G	G	A	G
SNP_01239_02	G/A	2	51238	+	NA	NA	NA	NA	NA	NA	G	G	G	A	G	A	G	G	A	G	A	G	A	A	A	A	A	A	A	G	A	G	A	G	G	G	G	G	A	G	G	A	A	G	G	G	G	A	G
SNP_01240_02	T/C	2	57913	+	NA	NA	NA	NA	NA	NA	T	T	T	C	T	C	T	T	C	T	C	T	C	C	C	C	C	C	C	T	C	T	C	T	T	T	T	T	C	T	T	C	C	T	T	T	T	C	T
SNP_01241_02	C/T	2	84326	+	NA	NA	NA	NA	NA	NA	C	T	C	T	C	T	C	C	T	C	T	T	T	T	T	T	T	T	T	C	T	C	T	C	C	C	C	C	T	C	C	T	T	C	C	C	C	T	C
SNP_01242_02	T/C	2	97985	+	NA	NA	NA	NA	NA	NA	T	T	C	T	C	T	T	C	T	C	T	T	T	T	T	T	T	T	T	T	T	C	T	C	T	T	T	C	T	C	C	T	T	C	T	C	C	T	C
SNP_01243_02	G/A	2	125560	+	NA	NA	NA	NA	NA	NA	A	G	A	G	A	G	G	A	G	A	G	G	G	G	G	G	G	G	G	G	G	A	G	A	A	A	A	A	G	A	A	G	G	A	A	A	A	G	A
SNP_01244_02	G/A	2	130670	+	NA	NA	NA	NA	NA	NA	A	G	A	G	A	G	G	A	G	A	G	G	G	G	G	G	G	G	G	G	G	A	G	A	A	A	A	A	G	A	A	G	G	A	A	A	A	G	A
SNP_01245_02	A/G	2	207506	+	NA	NA	NA	NA	NA	NA	A	A	A	A	A	A	G	A	A	A	A	A	A	A	A	A	A	A	A	G	A	A	A	A	A	A	A	A	A	A	A	A	A	A	A	A	A	A	A
SNP_01246_02	A/C	2	217967	+	NA	NA	NA	NA	NA	NA	A	A	A	A	A	A	A	A	C	A	A	A	A	A	A	C	C	C	C	C	A	A	C	A	A	A	A	A	A	A	A	A	A	A	A	A	A	C	A
SNP_01247_02	G/A	2	222129	+	NA	NA	NA	NA	NA	NA	G	G	G	G	G	G	G	G	A	G	G	G	G	G	G	A	A	A	A	A	G	G	A	G	G	G	G	G	G	G	G	G	G	G	G	G	G	A	G
SNP_01248_02	G/A	2	227484	+	NA	NA	NA	NA	NA	NA	G	G	G	G	G	G	G	G	A	G	G	G	G	G	G	A	A	A	A	A	G	G	A	G	G	G	G	G	G	G	G	G	G	G	G	G	G	A	G
SNP_01249_02	A/C	2	230836	+	NA	NA	NA	NA	NA	NA	A	A	A	A	A	A	A	A	C	A	A	A	A	A	A	C	C	C	C	C	A	A	C	A	A	A	A	A	A	A	A	A	A	A	A	A	A	C	A
SNP_01250_02	G/A	2	238084	+	NA	NA	NA	NA	NA	NA	G	G	G	G	G	G	G	G	A	G	G	G	G	G	G	A	A	A	A	A	G	G	A	G	G	G	G	G	G	G	G	G	G	G	G	G	G	A	G
SNP_01251_02	T/G	2	260982	+	NA	NA	NA	NA	NA	NA	T	T	T	T	T	T	T	T	T	T	T	T	T	G	T	T	T	T	T	T	T	T	T	T	T	T	T	T	T	T	T	T	T	T	T	T	T	T	T
SNP_01252_02	C/T	2	266635	+	NA	NA	NA	NA	NA	NA	C	C	C	C	C	C	C	C	T	C	C	C	C	T	C	T	T	T	T	T	C	C	T	C	C	C	C	C	C	C	C	C	C	C	C	C	C	T	C
SNP_01253_02	C/A	2	269063	+	NA	NA	NA	NA	NA	NA	C	C	C	C	C	C	C	C	A	C	C	C	C	C	C	A	A	A	A	A	C	C	A	C	C	C	C	C	C	C	C	C	C	C	C	C	C	A	C
SNP_01254_02	T/C	2	269796	+	NA	NA	NA	NA	NA	NA	T	T	T	T	T	T	T	T	C	T	T	T	T	T	T	C	C	C	C	C	T	T	C	T	T	T	T	T	T	T	T	T	T	T	T	T	T	C	T
SNP_01255_02	A/G	2	279925	+	NA	NA	NA	NA	NA	NA	A	A	A	A	A	A	A	A	G	A	A	A	A	A	A	G	G	G	G	G	A	A	G	A	A	A	A	A	A	A	A	A	A	A	A	A	A	G	A
SNP_01256_02	T/G	2	283004	+	NA	NA	NA	NA	NA	NA	T	T	T	T	T	T	T	T	G	T	T	T	T	T	T	G	G	G	G	G	T	T	G	T	T	T	T	T	T	T	T	T	T	T	T	T	T	G	T
SNP_01257_02	G/A	2	284052	+	NA	NA	NA	NA	NA	NA	G	G	G	G	G	G	G	G	A	G	G	G	G	G	G	A	A	A	A	A	G	G	A	G	G	G	G	G	G	G	G	G	G	G	G	G	G	A	G
SNP_01258_02	C/T	2	305892	+	NA	NA	NA	NA	NA	NA	C	C	C	C	C	C	C	C	T	C	C	C	C	C	C	T	T	T	T	T	C	C	T	C	C	C	C	C	C	C	C	C	C	C	C	C	C	T	C
SNP_01259_02	C/T	2	309954	+	NA	NA	NA	NA	NA	NA	C	C	C	C	C	C	C	C	T	C	C	C	C	C	C	T	T	T	T	T	C	C	T	C	C	C	C	C	C	C	C	C	C	C	C	C	C	T	C
SNP_01260_02	T/C	2	330304	+	NA	NA	NA	NA	NA	NA	T	T	T	T	T	T	T	T	C	T	T	T	T	T	T	C	C	C	C	C	T	T	C	T	T	T	T	T	T	T	T	T	T	T	T	T	T	C	T
SNP_01261_02	C/A	2	398525	+	NA	NA	NA	NA	NA	NA	C	C	C	C	C	A	C	C	C	C	C	C	A	C	A	C	C	C	C	C	A	C	C	C	A	A	A	C	C	C	C	A	C	C	A	C	C	C	C
SNP_01262_02	T/C	2	403835	+	NA	NA	NA	NA	NA	NA	C	T	T	T	T	C	T	T	C	T	T	T	C	T	T	C	C	C	C	C	C	T	C	T	C	C	C	T	T	T	T	C	T	T	C	T	T	C	T
SNP_01263_02	A/G	2	434129	+	NA	NA	NA	NA	NA	NA	A	A	A	A	A	A	A	A	G	G	A	A	A	A	A	G	G	G	G	G	A	A	G	A	A	A	A	A	A	A	A	A	A	A	A	A	A	G	A
SNP_01264_02	A/G	2	447495	+	NA	NA	NA	NA	NA	NA	A	A	A	A	A	A	A	A	G	A	A	A	A	A	A	G	G	G	G	G	A	A	G	A	A	A	A	A	A	A	A	A	A	A	A	A	A	G	A
SNP_01265_02	C/T	2	496816	+	NA	NA	NA	NA	NA	NA	C	C	C	C	C	C	C	C	T	C	C	C	C	C	C	T	T	T	T	T	C	C	T	C	C	C	C	C	C	C	C	C	C	C	C	C	C	T	C
SNP_01266_02	A/C	2	504059	+	NA	NA	NA	NA	NA	NA	A	A	A	A	A	A	A	A	C	A	A	A	A	A	A	C	C	C	C	C	A	A	C	A	A	A	A	A	A	A	A	A	A	A	A	A	A	C	A
SNP_01267_02	C/T	2	520296	+	NA	NA	NA	NA	NA	NA	C	C	C	C	C	C	C	C	T	C	C	C	C	C	C	T	T	T	T	C	C	C	T	C	C	C	C	C	C	C	C	C	C	C	C	C	C	T	C
SNP_01268_02	T/C	2	549828	+	NA	NA	NA	NA	NA	NA	T	T	T	T	T	T	T	T	C	T	T	T	T	T	T	C	C	C	C	T	T	T	C	T	T	T	T	T	T	T	T	T	T	T	T	T	T	C	T
SNP_01269_02	A/G	2	556787	+	NA	NA	NA	NA	NA	NA	A	A	A	A	A	A	A	A	G	A	A	A	A	A	A	G	G	G	G	A	A	A	G	A	A	A	A	A	A	A	A	A	A	A	A	A	A	G	A
SNP_01270_02	T/C	2	557830	+	NA	NA	NA	NA	NA	NA	T	T	T	T	T	T	T	T	C	T	T	T	T	T	T	C	C	C	C	T	T	T	C	T	T	T	T	T	T	T	T	T	T	T	T	T	T	C	T
SNP_01271_02	C/T	2	558323	+	NA	NA	NA	NA	NA	NA	C	C	C	C	C	C	C	C	T	C	C	C	C	C	C	T	T	T	T	C	C	C	T	C	C	C	C	C	C	C	C	C	C	C	C	C	C	T	C
SNP_01272_02	C/T	2	562974	+	NA	NA	NA	NA	NA	NA	C	C	C	C	C	C	C	C	T	C	C	C	C	C	T	T	T	T	T	C	C	C	T	C	C	C	C	C	C	C	C	C	C	C	C	C	C	T	C
SNP_01273_02	A/G	2	567618	+	NA	NA	NA	NA	NA	NA	A	A	A	A	A	A	A	A	G	A	A	A	A	A	A	G	G	G	G	A	A	A	G	A	A	A	A	A	A	A	A	A	A	A	A	A	A	G	A
SNP_01274_02	C/T	2	573751	+	NA	NA	NA	NA	NA	NA	C	C	C	C	C	C	C	C	T	C	C	C	C	C	C	T	T	T	T	C	C	C	T	C	C	C	C	C	C	C	C	C	C	C	C	C	C	T	C
SNP_01275_02	C/T	2	578329	+	NA	NA	NA	NA	NA	NA	C	C	C	C	C	C	C	C	T	C	C	C	C	C	C	T	T	T	T	C	C	C	T	C	C	C	C	C	C	C	C	C	C	C	C	C	C	T	C
SNP_01276_02	T/C	2	583013	+	NA	NA	NA	NA	NA	NA	T	T	T	T	T	T	T	T	C	T	T	T	T	T	T	C	C	C	C	T	T	T	C	T	T	T	T	T	T	T	T	T	T	T	T	T	T	C	T
SNP_01277_02	C/A	2	587325	+	NA	NA	NA	NA	NA	NA	C	C	C	C	C	C	C	C	A	C	C	C	C	C	C	A	A	A	A	C	C	C	A	C	C	C	C	C	C	C	C	C	C	C	C	C	C	A	C
SNP_01278_02	G/A	2	588453	+	NA	NA	NA	NA	NA	NA	G	G	G	G	G	G	G	G	A	G	G	G	G	G	A	A	A	A	A	G	G	G	A	G	G	G	G	G	G	G	G	G	G	G	G	G	G	A	G
SNP_01279_02	A/G	2	651317	+	NA	NA	NA	NA	NA	NA	A	A	A	A	A	A	A	A	G	A	A	A	A	A	A	G	G	G	G	A	A	A	G	A	A	A	A	A	A	A	A	A	A	A	A	A	A	G	A
SNP_01280_02	A/C	2	662422	+	NA	NA	NA	NA	NA	NA	A	A	A	A	A	A	A	A	C	A	A	A	A	A	A	C	C	C	C	A	A	A	C	A	A	A	A	A	A	A	A	A	A	A	A	A	A	C	A
SNP_01281_02	G/A	2	693740	+	NA	NA	NA	NA	NA	NA	A	A	G	G	G	A	G	G	A	G	G	A	G	A	G	A	A	A	A	G	G	G	A	A	A	A	A	G	G	A	G	A	G	A	A	G	G	A	G
SNP_01282_02	A/G	2	697045	+	NA	NA	NA	NA	NA	NA	A	G	A	A	A	A	A	A	A	A	A	G	A	G	A	A	A	A	A	A	A	A	A	G	A	A	A	A	A	G	A	A	A	A	A	A	A	A	A
SNP_01283_02	T/C	2	704314	+	NA	NA	NA	NA	NA	NA	T	C	T	T	T	T	T	T	T	T	T	C	T	C	T	T	T	T	T	T	T	T	T	C	T	T	T	T	T	C	T	T	T	T	T	T	T	T	T
SNP_01284_02	A/G	2	706966	+	NA	NA	NA	NA	NA	NA	G	A	A	A	A	G	A	A	G	A	G	A	A	A	A	G	G	G	G	A	A	A	G	A	G	G	G	A	A	A	A	G	A	G	G	A	A	G	A
SNP_01285_02	G/A	2	707483	+	NA	NA	NA	NA	NA	NA	A	G	G	G	G	A	G	G	A	G	A	G	G	G	A	A	A	A	A	G	G	G	A	G	A	A	A	G	G	G	G	A	G	A	A	G	G	A	G
SNP_01286_02	T/G	2	708417	+	NA	NA	NA	NA	NA	NA	G	T	T	T	T	G	T	T	G	T	T	T	T	T	T	G	G	G	G	T	T	T	G	T	G	G	G	T	T	T	T	G	T	G	G	T	T	G	T
SNP_01287_02	G/T	2	716599	+	NA	NA	NA	NA	NA	NA	G	T	G	G	G	T	G	G	G	G	T	T	G	T	G	G	G	G	G	G	G	G	G	T	G	G	G	G	G	T	G	T	G	G	G	G	G	G	G
SNP_01288_02	A/G	2	769809	+	NA	NA	NA	NA	NA	NA	A	A	A	A	A	G	A	A	G	A	G	A	A	A	A	G	G	G	G	A	A	A	G	A	A	A	A	A	A	A	A	G	A	A	A	A	A	G	A
SNP_01289_02	G/A	2	776260	+	NA	NA	NA	NA	NA	NA	G	G	G	G	G	G	G	G	A	G	A	G	G	G	G	A	A	A	A	G	G	G	A	G	G	G	G	G	G	G	G	G	G	G	G	G	G	A	G
SNP_01290_02	T/C	2	831797	+	NA	NA	NA	NA	NA	NA	C	T	T	T	T	C	T	T	C	T	C	T	T	T	T	C	C	C	C	T	T	T	C	T	C	C	C	T	T	T	C	C	T	C	C	T	T	C	T
SNP_01291_02	G/A	2	835557	+	NA	NA	NA	NA	NA	NA	G	G	G	G	G	G	G	G	A	G	A	G	G	G	G	A	A	A	A	G	G	G	A	G	G	G	G	G	G	G	G	G	G	G	G	G	G	A	G
SNP_01292_02	G/T	2	841959	+	NA	NA	NA	NA	NA	NA	T	G	G	G	G	T	G	G	T	G	T	G	G	G	G	T	T	T	T	G	G	G	T	G	T	T	T	G	G	G	T	T	G	T	T	G	G	T	G
SNP_01293_02	A/G	2	845367	+	NA	NA	NA	NA	NA	NA	G	A	A	A	A	G	A	A	G	A	G	A	A	A	A	G	G	G	G	A	A	A	G	A	G	G	G	A	A	A	G	G	A	G	G	A	A	G	A
SNP_01294_02	A/G	2	881272	+	NA	NA	NA	NA	NA	NA	A	A	A	A	A	A	A	A	G	A	G	A	A	A	A	G	G	G	G	A	A	A	G	A	A	A	A	A	A	A	A	G	A	A	A	A	A	G	A
SNP_01295_02	A/G	2	887006	+	NA	NA	NA	NA	NA	NA	A	A	A	A	A	A	A	A	G	A	G	A	A	A	A	G	G	G	G	A	A	A	G	A	A	A	A	A	A	G	A	G	A	A	A	A	A	G	A
SNP_01296_02	C/T	2	970939	+	NA	NA	NA	NA	NA	NA	T	C	T	C	C	T	C	T	T	T	C	C	C	C	C	T	T	T	T	T	C	T	T	T	T	T	T	C	T	T	T	T	T	T	T	C	C	T	C
SNP_01297_02	A/C	2	971923	+	NA	NA	NA	NA	NA	NA	C	A	C	A	A	C	A	C	C	C	A	A	A	A	A	C	C	C	C	C	A	C	C	C	C	C	C	A	C	C	C	C	C	C	C	A	A	C	A
SNP_01298_02	A/G	2	974371	+	NA	NA	NA	NA	NA	NA	G	A	G	A	A	G	A	G	G	G	A	A	A	A	A	G	G	G	G	G	A	G	G	G	G	G	G	A	G	G	G	G	G	G	G	A	A	G	A
SNP_01299_02	G/T	2	978773	+	NA	NA	NA	NA	NA	NA	T	G	T	G	G	T	G	T	T	T	G	G	G	G	G	T	T	T	T	T	G	T	T	T	T	T	T	G	T	T	T	T	T	T	T	G	G	T	G
SNP_01300_02	C/T	2	981304	+	NA	NA	NA	NA	NA	NA	T	C	T	C	C	T	C	T	T	T	C	C	C	C	C	T	T	T	T	T	C	T	T	T	T	T	T	C	T	T	T	T	T	T	T	C	C	T	C
SNP_01301_02	A/G	2	994287	+	NA	NA	NA	NA	NA	NA	G	A	G	A	A	G	A	G	G	G	A	A	A	A	A	G	G	G	G	G	A	G	G	G	G	G	G	A	G	G	G	G	G	G	G	A	A	G	A
SNP_01302_02	A/G	2	1023580	+	NA	NA	NA	NA	NA	NA	A	G	A	G	G	A	G	A	A	A	G	G	A	G	G	A	A	A	A	A	A	A	A	A	A	A	A	G	A	A	A	A	A	A	A	G	G	A	G
SNP_01303_02	C/T	2	1033642	+	NA	NA	NA	NA	NA	NA	C	C	C	C	C	T	C	C	T	C	C	C	T	C	C	T	T	T	T	C	T	C	T	C	C	C	C	C	C	T	C	T	C	C	C	C	C	T	C
SNP_01304_02	T/C	2	1039944	+	NA	NA	NA	NA	NA	NA	T	C	T	C	C	T	C	T	T	T	C	T	T	C	T	T	T	T	T	T	T	T	T	T	T	T	T	C	T	T	T	T	T	T	T	C	C	T	C
SNP_01305_02	T/C	2	1051743	+	NA	NA	NA	NA	NA	NA	T	C	T	C	C	T	C	T	T	T	C	C	T	C	C	T	T	T	T	T	T	T	T	T	T	T	T	C	T	T	T	T	T	T	T	C	C	T	C
SNP_01306_02	G/A	2	1058368	+	NA	NA	NA	NA	NA	NA	G	A	G	A	A	G	A	G	G	G	A	A	G	A	A	G	G	G	G	G	G	G	G	G	G	G	G	A	G	G	G	G	G	G	G	A	A	G	A
SNP_01307_02	C/T	2	1068691	+	NA	NA	NA	NA	NA	NA	C	T	C	T	T	C	T	T	C	C	T	T	C	T	T	C	C	C	C	C	C	C	C	C	C	C	C	T	C	C	C	C	C	C	C	T	T	C	T
SNP_01308_02	C/A	2	1069336	+	NA	NA	NA	NA	NA	NA	C	A	C	A	A	C	A	A	C	C	A	A	C	A	A	C	C	C	C	C	C	C	C	C	C	C	C	A	C	C	C	C	C	C	C	A	A	C	A
SNP_01309_02	C/T	2	1073084	+	NA	NA	NA	NA	NA	NA	C	T	C	T	T	C	T	T	C	C	T	T	C	T	T	C	C	C	C	C	C	C	C	C	C	C	C	T	C	C	C	C	C	C	C	T	T	C	T
SNP_01310_02	A/C	2	1080591	+	NA	NA	NA	NA	NA	NA	A	C	A	C	C	A	C	C	A	A	C	C	A	C	C	A	A	A	A	A	A	A	A	A	A	A	A	C	A	A	A	A	A	A	A	C	C	A	C
SNP_01311_02	G/A	2	1090090	+	NA	NA	NA	NA	NA	NA	G	A	G	A	A	G	A	A	G	G	A	A	G	A	A	G	G	G	G	G	G	G	G	G	G	G	G	A	G	G	G	G	G	G	G	A	A	G	A
SNP_01312_02	G/T	2	1091684	+	NA	NA	NA	NA	NA	NA	G	T	G	T	T	G	T	T	G	G	T	T	G	T	T	G	G	G	G	G	G	G	G	G	G	G	G	T	G	G	G	G	G	G	G	T	T	G	T
SNP_01313_02	C/A	2	1099331	+	NA	NA	NA	NA	NA	NA	C	A	C	A	A	C	A	A	C	C	A	A	C	A	A	C	C	C	C	C	C	C	C	C	C	C	C	A	C	C	C	C	C	C	C	A	A	C	A
SNP_01314_02	G/T	2	1107844	+	NA	NA	NA	NA	NA	NA	G	T	G	T	T	G	T	T	G	G	T	T	G	T	T	G	G	G	G	G	G	G	G	G	G	G	G	T	G	G	G	G	G	G	G	T	T	G	T
SNP_01315_02	T/G	2	1202301	+	NA	NA	NA	NA	NA	NA	T	T	G	T	T	T	T	T	T	G	T	T	T	T	T	T	T	T	T	T	T	G	T	G	T	T	T	T	G	T	T	T	G	T	T	T	T	T	T
SNP_01316_02	C/T	2	1272204	+	NA	NA	NA	NA	NA	NA	C	C	T	C	T	C	C	C	C	T	C	C	C	C	C	C	C	C	C	C	C	T	C	T	C	C	C	C	T	C	C	C	T	C	C	C	C	C	C
SNP_01317_02	T/C	2	1343488	+	NA	NA	NA	NA	NA	NA	T	T	T	C	T	T	C	T	T	T	C	T	T	T	T	T	T	T	T	T	T	T	T	T	T	T	T	T	T	T	T	T	T	T	T	T	T	T	T
SNP_01318_02	G/A	2	1398489	+	NA	NA	NA	NA	NA	NA	G	G	G	G	A	G	G	G	G	A	G	G	G	G	G	G	G	G	G	G	G	A	G	G	G	G	G	G	A	G	G	G	A	G	G	G	G	G	G
SNP_01319_02	T/C	2	1445922	+	NA	NA	NA	NA	NA	NA	T	T	T	C	C	T	C	T	C	C	C	T	T	T	T	T	T	T	C	T	T	C	C	T	T	T	T	T	C	C	T	T	C	T	T	T	T	T	T
SNP_01320_02	T/G	2	1449888	+	NA	NA	NA	NA	NA	NA	T	T	T	G	G	T	G	T	G	G	G	T	T	T	T	T	T	T	G	T	T	G	G	T	T	T	T	T	G	G	T	T	G	T	T	T	T	T	T
SNP_01321_02	G/A	2	1461422	+	NA	NA	NA	NA	NA	NA	G	G	G	A	A	G	A	G	A	A	A	G	G	G	G	G	G	G	A	G	G	A	A	G	G	G	G	G	A	A	G	G	A	G	G	G	G	G	G
SNP_01322_02	T/G	2	1468279	+	NA	NA	NA	NA	NA	NA	T	T	T	G	G	T	G	T	G	T	G	T	T	T	T	T	T	T	G	T	T	T	G	T	T	T	T	T	T	G	T	T	T	T	T	T	T	T	T
SNP_01323_02	C/T	2	1475109	+	NA	NA	NA	NA	NA	NA	C	C	C	T	C	C	T	C	C	C	T	C	C	C	C	C	C	C	C	C	C	C	C	C	C	C	C	C	C	C	C	C	C	C	C	C	C	C	C
SNP_01324_02	A/C	2	1477747	+	NA	NA	NA	NA	NA	NA	A	A	A	C	C	A	C	A	C	A	C	A	A	A	A	A	A	A	C	A	A	A	C	A	A	A	A	A	A	A	A	A	A	A	A	A	A	A	A
SNP_01325_02	A/G	2	1484581	+	NA	NA	NA	NA	NA	NA	A	A	A	G	G	A	G	A	G	A	G	A	A	A	A	A	A	A	G	A	A	A	G	A	A	A	A	A	A	A	A	A	A	A	A	A	A	A	A
SNP_01326_02	T/G	2	1517184	+	NA	NA	NA	NA	NA	NA	T	T	T	G	G	T	G	T	G	T	G	T	T	T	T	T	T	T	G	T	T	T	G	T	T	T	T	T	T	G	T	T	T	T	T	T	T	T	T
SNP_01327_02	A/G	2	1554604	+	NA	NA	NA	NA	NA	NA	A	A	A	A	G	A	A	A	G	A	A	A	A	A	A	A	A	A	G	A	A	A	G	A	A	A	A	A	A	A	A	G	A	A	A	A	A	A	A
SNP_01328_02	A/C	2	1574622	+	NA	NA	NA	NA	NA	NA	A	A	A	A	C	A	A	A	C	A	A	A	A	A	A	A	A	A	C	A	A	A	C	A	A	A	A	A	A	A	A	C	A	A	A	A	A	A	A
SNP_01329_02	C/A	2	1610996	+	NA	NA	NA	NA	NA	NA	C	C	C	C	A	C	C	C	A	C	C	C	C	C	C	C	C	C	A	C	C	C	A	C	C	C	C	C	C	C	C	C	C	C	C	C	C	C	C
SNP_01330_02	G/A	2	1782296	+	NA	NA	NA	NA	NA	NA	G	G	G	G	A	G	G	G	G	G	G	G	G	G	A	G	G	G	A	G	G	G	A	G	G	G	G	G	G	G	G	G	G	G	G	G	G	G	G
SNP_01331_02	C/A	2	1811098	+	NA	NA	NA	NA	NA	NA	C	C	C	C	A	C	C	C	C	C	C	C	C	C	A	C	C	C	A	C	C	C	A	C	C	C	C	C	C	C	C	C	C	C	C	C	C	C	C
SNP_01332_02	T/C	2	1830094	+	NA	NA	NA	NA	NA	NA	T	T	T	T	C	T	C	T	T	T	C	T	T	T	C	T	T	T	C	T	T	T	C	T	T	T	T	T	T	T	T	C	T	T	T	T	T	T	T
SNP_01333_02	A/G	2	1855838	+	NA	NA	NA	NA	NA	NA	A	A	A	A	G	A	G	A	A	A	G	A	A	A	G	A	A	A	G	A	A	A	G	A	A	A	A	A	A	A	A	A	A	A	A	A	A	A	A
SNP_01334_02	A/G	2	1878469	+	NA	NA	NA	NA	NA	NA	A	A	A	A	G	A	G	A	A	A	G	A	A	A	G	A	A	A	G	A	A	A	G	A	A	A	A	A	A	A	A	G	A	A	A	A	A	A	A
SNP_01335_02	T/G	2	1892982	+	NA	NA	NA	NA	NA	NA	T	T	T	T	G	T	T	T	T	T	T	T	T	T	T	T	T	T	G	T	T	T	G	T	T	T	T	T	T	T	T	T	T	T	T	T	T	T	T
SNP_01336_02	T/C	2	1908523	+	NA	NA	NA	NA	NA	NA	T	T	T	T	T	T	C	T	T	T	C	T	T	T	C	T	T	T	T	T	T	T	T	T	T	T	T	T	T	T	T	C	T	T	T	T	T	T	T
SNP_01337_02	G/A	2	1938444	+	NA	NA	NA	NA	NA	NA	G	G	G	G	A	G	A	G	G	G	A	G	G	G	A	G	G	G	A	G	G	G	A	G	G	G	G	G	G	G	G	G	G	G	G	G	G	G	G
SNP_01338_02	C/T	2	2101928	+	NA	NA	NA	NA	NA	NA	C	C	C	C	C	C	T	T	C	T	C	C	C	C	C	C	C	C	C	C	C	T	C	T	C	C	C	C	T	C	T	T	C	T	C	C	C	C	C
SNP_01339_02	C/A	2	2145084	+	NA	NA	NA	NA	NA	NA	A	C	A	C	C	C	C	C	C	C	A	C	C	A	A	C	C	C	C	A	C	C	C	C	C	C	C	C	C	C	A	C	C	A	C	A	C	A	C
SNP_01340_02	G/T	2	2156088	+	NA	NA	NA	NA	NA	NA	T	G	T	G	G	T	G	G	G	G	T	G	G	T	G	G	G	G	G	T	G	G	G	G	G	G	G	G	G	G	T	T	G	T	G	T	G	T	G
SNP_01341_02	A/G	2	2157067	+	NA	NA	NA	NA	NA	NA	G	A	G	A	A	G	A	A	A	A	G	A	A	G	A	A	A	A	A	G	A	A	A	A	A	A	A	A	A	A	G	G	A	G	A	G	A	G	A
SNP_01342_02	G/A	2	2158660	+	NA	NA	NA	NA	NA	NA	A	G	A	G	G	A	G	G	G	G	A	G	G	A	G	G	G	G	G	A	G	G	G	G	G	G	G	G	G	G	A	A	G	A	G	A	G	A	G
SNP_01343_02	T/C	2	2220654	+	NA	NA	NA	NA	NA	NA	C	T	C	T	C	C	T	T	T	T	C	T	T	C	T	T	T	T	T	C	T	T	T	T	T	T	T	T	T	C	C	C	T	C	T	C	T	C	T
SNP_01344_02	A/G	2	2246479	+	NA	NA	NA	NA	NA	NA	G	A	G	A	G	G	A	A	A	A	G	A	A	G	A	A	A	A	A	G	A	A	A	A	A	A	A	A	A	G	G	G	A	G	A	G	A	G	A
SNP_01345_02	A/C	2	2320070	+	NA	NA	NA	NA	NA	NA	A	C	A	A	A	C	C	C	C	C	C	C	C	A	C	C	C	C	A	A	C	C	A	C	A	C	A	C	C	A	A	C	C	A	C	A	A	A	C
SNP_01346_02	A/C	2	2328165	+	NA	NA	NA	NA	NA	NA	A	C	A	A	A	A	A	C	C	C	C	C	C	A	C	C	C	C	A	A	C	C	A	C	A	C	A	C	C	A	A	A	C	A	C	A	A	A	C
SNP_01347_02	C/T	2	2336398	+	NA	NA	NA	NA	NA	NA	T	C	C	T	T	C	T	C	C	C	C	C	C	T	C	C	C	C	T	T	C	C	T	C	T	C	T	C	C	T	T	C	C	T	C	T	T	T	C
SNP_01348_02	A/G	2	2351140	+	NA	NA	NA	NA	NA	NA	G	A	A	G	G	A	G	A	A	A	A	A	A	G	A	A	A	A	G	G	A	A	G	A	G	A	G	A	A	G	G	A	A	G	A	G	G	G	A
SNP_01349_02	A/G	2	2380943	+	NA	NA	NA	NA	NA	NA	G	A	G	A	A	A	A	A	A	A	A	A	A	A	A	A	A	A	G	G	A	A	A	A	G	A	A	A	A	A	G	G	A	G	A	G	A	A	A
SNP_01350_02	T/C	2	2391001	+	NA	NA	NA	NA	NA	NA	C	T	C	C	T	T	T	T	T	T	T	T	T	T	T	T	T	T	C	C	T	T	T	T	C	T	C	T	T	T	C	C	T	C	T	C	C	T	T
SNP_01351_02	T/C	2	2412369	+	NA	NA	NA	NA	NA	NA	C	T	T	C	T	T	T	T	T	T	T	T	T	T	T	T	T	T	C	C	T	T	T	T	C	T	C	T	T	T	C	C	T	C	T	C	C	T	T
SNP_01352_02	T/C	2	2416638	+	NA	NA	NA	NA	NA	NA	C	T	T	C	T	T	T	T	T	T	T	T	T	T	T	T	T	T	C	C	T	T	T	T	C	T	C	T	T	T	C	C	T	C	T	C	C	T	T
SNP_01353_02	G/A	2	2458205	+	NA	NA	NA	NA	NA	NA	G	G	G	G	G	G	A	A	A	A	A	G	G	G	A	A	A	A	G	G	G	A	G	A	G	A	G	G	A	G	G	G	A	G	A	G	G	G	G
SNP_01354_02	T/C	2	2467152	+	NA	NA	NA	NA	NA	NA	T	T	T	T	T	T	C	C	C	C	C	T	T	T	C	C	C	C	T	T	T	C	T	C	T	C	T	T	C	T	T	T	C	T	C	T	T	T	T
SNP_01355_02	A/G	2	2629337	+	NA	NA	NA	NA	NA	NA	A	A	G	A	A	A	A	A	A	A	A	A	G	A	A	A	A	A	A	A	G	A	A	A	A	A	A	A	A	A	A	G	A	A	A	A	A	A	A
SNP_01356_02	T/G	2	2720126	+	NA	NA	NA	NA	NA	NA	T	T	G	T	T	T	T	G	T	G	G	T	T	T	T	T	T	T	T	T	T	G	T	G	T	G	T	T	G	T	T	T	G	T	G	T	T	T	T
SNP_01357_02	T/C	2	2724743	+	NA	NA	NA	NA	NA	NA	T	T	T	T	T	T	T	C	T	C	C	T	C	T	T	T	T	T	T	T	C	C	T	C	T	C	T	T	C	T	T	C	C	T	C	T	T	T	T
SNP_01358_02	C/A	2	2736727	+	NA	NA	NA	NA	NA	NA	C	C	A	C	C	C	C	A	C	A	A	C	A	C	C	C	C	C	C	C	A	A	C	A	C	A	C	C	A	C	C	A	A	C	A	C	C	C	C
SNP_01359_02	T/C	2	2748549	+	NA	NA	NA	NA	NA	NA	T	T	C	T	T	T	T	T	T	T	T	T	T	T	T	T	T	T	T	T	T	T	T	T	T	T	T	T	T	T	T	C	T	T	T	T	T	T	T
SNP_01360_02	C/T	2	2760173	+	NA	NA	NA	NA	NA	NA	C	C	T	C	C	C	C	C	C	C	C	C	C	C	C	C	C	C	C	C	C	C	C	C	C	C	C	C	C	C	C	T	C	C	C	C	C	C	C
SNP_01361_02	C/T	2	2768522	+	NA	NA	NA	NA	NA	NA	C	C	T	C	C	C	C	C	C	C	C	C	C	C	C	C	C	C	C	C	C	C	C	C	C	C	C	C	C	C	C	T	C	C	C	C	C	C	C
SNP_01362_02	T/C	2	2773000	+	NA	NA	NA	NA	NA	NA	T	T	C	T	T	T	T	T	T	T	T	T	T	T	T	T	T	T	T	T	T	T	T	T	T	T	T	T	T	T	T	C	T	T	T	T	T	T	T
SNP_01363_02	A/G	2	2823106	+	NA	NA	NA	NA	NA	NA	A	A	G	A	A	A	A	A	A	A	A	A	A	A	A	A	A	A	A	A	A	A	A	A	A	A	A	A	A	A	A	G	A	A	A	A	A	A	A
SNP_01364_02	T/C	2	2834472	+	NA	NA	NA	NA	NA	NA	T	T	C	T	T	T	T	T	T	T	T	T	T	T	T	T	T	T	T	T	T	T	T	T	T	T	T	T	T	T	T	C	T	T	T	T	T	T	T
SNP_01365_02	T/C	2	2861258	+	NA	NA	NA	NA	NA	NA	T	T	C	T	T	C	T	T	T	T	T	T	C	C	T	C	C	C	C	C	C	T	C	T	T	T	T	T	T	T	T	C	T	T	T	T	T	C	T
SNP_01366_02	A/G	2	2877777	+	NA	NA	NA	NA	NA	NA	A	G	G	A	G	G	G	A	G	A	G	G	G	G	G	A	A	A	A	G	G	A	G	G	A	A	A	G	A	G	A	G	A	A	A	A	A	G	G
SNP_01367_02	A/G	2	2878290	+	NA	NA	NA	NA	NA	NA	A	G	G	A	G	G	G	A	G	A	G	G	G	G	G	A	A	A	A	G	G	A	G	G	A	A	A	G	A	G	A	G	A	A	A	A	A	G	G
SNP_01368_02	C/T	2	2882526	+	NA	NA	NA	NA	NA	NA	C	T	C	C	T	T	T	C	T	C	T	T	T	T	T	C	C	C	C	T	T	C	T	T	C	C	C	T	C	T	C	T	C	C	C	C	C	T	T
SNP_01369_02	C/T	2	2884979	+	NA	NA	NA	NA	NA	NA	C	T	C	C	T	T	T	C	T	C	T	T	T	T	T	C	C	C	C	T	T	C	T	T	C	C	C	T	C	T	C	T	C	C	C	C	C	T	T
SNP_01370_02	C/A	2	2885598	+	NA	NA	NA	NA	NA	NA	C	A	C	C	A	A	A	C	A	C	A	A	A	A	A	C	C	C	C	A	A	C	A	A	C	C	C	A	C	A	C	A	C	C	C	C	C	A	A
SNP_01371_02	T/C	2	2886751	+	NA	NA	NA	NA	NA	NA	T	C	T	T	C	C	C	T	C	T	C	C	C	C	C	T	T	T	T	C	C	T	C	C	T	T	T	C	T	C	T	C	T	T	T	T	T	C	C
SNP_01372_02	A/G	2	2887625	+	NA	NA	NA	NA	NA	NA	A	G	G	A	G	G	G	A	G	A	G	G	G	G	G	A	A	A	A	G	G	A	G	G	A	A	A	G	A	G	A	G	A	A	A	A	A	G	G
SNP_01373_02	T/C	2	2888392	+	NA	NA	NA	NA	NA	NA	T	C	T	T	C	C	C	T	C	T	C	C	C	C	C	T	T	T	T	C	C	T	C	C	T	T	T	C	T	C	T	C	T	T	T	T	T	C	C
SNP_01374_02	T/C	2	2903225	+	NA	NA	NA	NA	NA	NA	T	C	C	T	C	C	C	T	C	T	C	C	C	C	C	T	T	T	T	C	C	T	C	C	T	T	T	C	T	C	T	T	T	T	T	T	T	C	C
SNP_01375_02	T/C	2	2907585	+	NA	NA	NA	NA	NA	NA	T	C	T	T	C	C	C	T	C	T	C	C	C	C	C	T	T	T	T	C	C	T	C	C	T	T	T	C	T	C	T	T	T	T	T	T	T	C	C
SNP_01376_02	C/T	2	2908756	+	NA	NA	NA	NA	NA	NA	C	T	T	C	T	T	T	C	T	C	T	T	T	T	T	C	C	C	C	T	T	C	T	T	C	C	C	T	C	T	C	C	C	C	C	C	C	T	T
SNP_01377_02	C/T	2	2920341	+	NA	NA	NA	NA	NA	NA	C	T	C	C	T	T	T	C	T	C	T	T	T	T	T	C	C	C	C	T	T	C	T	T	C	C	C	T	C	T	C	C	C	C	C	C	C	T	T
SNP_01378_02	G/A	2	2921638	+	NA	NA	NA	NA	NA	NA	G	A	G	G	A	A	A	G	A	G	A	A	A	A	A	G	G	G	G	A	A	G	A	A	G	G	G	A	G	A	G	G	G	G	G	G	G	A	A
SNP_01379_02	A/G	2	2931051	+	NA	NA	NA	NA	NA	NA	A	G	A	A	G	G	G	A	G	A	G	G	G	G	G	A	A	A	A	G	G	A	G	G	A	A	A	G	A	G	A	A	A	A	A	A	A	G	G
SNP_01380_02	C/T	2	2992583	+	NA	NA	NA	NA	NA	NA	C	T	T	C	T	T	T	C	T	C	T	T	T	T	T	C	C	C	C	T	T	C	T	T	C	C	C	T	C	T	C	T	C	C	C	C	C	T	T
SNP_01381_02	G/T	2	2997729	+	NA	NA	NA	NA	NA	NA	G	T	T	G	T	T	T	G	T	G	T	T	T	T	T	G	G	G	G	T	T	G	T	T	G	G	G	T	G	T	G	T	G	G	G	G	G	T	T
SNP_01382_02	T/C	2	2999998	+	NA	NA	NA	NA	NA	NA	T	C	C	T	C	C	C	T	C	T	C	C	C	C	C	T	T	T	T	C	C	T	C	C	T	T	T	C	T	C	T	C	T	T	T	T	T	C	C
SNP_01383_02	T/G	2	3002156	+	NA	NA	NA	NA	NA	NA	T	G	G	T	G	G	G	T	G	T	G	G	G	G	G	T	T	T	T	G	G	T	G	G	T	T	T	G	T	G	T	G	T	T	T	T	T	G	G
SNP_01384_02	A/G	2	3036119	+	NA	NA	NA	NA	NA	NA	G	A	A	G	A	A	A	A	A	A	A	A	A	A	A	G	G	G	G	A	A	A	A	A	G	A	G	A	A	A	G	A	A	A	A	A	A	A	A
SNP_01385_02	T/G	2	3091665	+	NA	NA	NA	NA	NA	NA	T	G	G	T	G	G	G	T	G	T	G	G	G	G	G	T	T	T	T	G	G	T	G	G	T	T	T	G	T	T	T	G	T	T	T	T	T	G	G
SNP_01386_02	G/A	2	3111353	+	NA	NA	NA	NA	NA	NA	G	G	G	G	G	G	G	G	G	G	G	G	G	G	G	G	G	G	G	G	G	G	G	A	G	G	G	G	G	G	G	G	G	G	G	G	G	G	G
SNP_01387_02	A/G	2	3114321	+	NA	NA	NA	NA	NA	NA	A	A	G	A	A	A	A	A	A	A	A	A	A	A	A	A	A	A	A	A	A	A	A	G	A	A	A	A	A	A	A	A	A	A	A	A	A	A	A
SNP_01388_02	C/A	2	3117716	+	NA	NA	NA	NA	NA	NA	C	C	C	C	C	C	C	C	C	C	C	C	C	C	C	C	C	C	C	C	C	C	C	A	C	C	C	C	C	C	C	C	C	C	C	C	C	C	C
SNP_01389_02	A/G	2	3119513	+	NA	NA	NA	NA	NA	NA	A	G	G	A	G	G	G	A	G	A	G	G	G	G	G	A	A	A	A	G	G	A	G	G	A	A	A	G	A	A	A	G	A	A	A	A	A	G	G
SNP_01390_02	A/C	2	3128514	+	NA	NA	NA	NA	NA	NA	A	A	C	A	A	C	A	A	A	A	A	A	A	C	A	A	A	A	A	A	A	A	C	C	A	A	A	A	A	A	A	C	A	A	A	A	A	A	A
SNP_01391_02	A/G	2	3161101	+	NA	NA	NA	NA	NA	NA	A	A	G	A	A	G	A	A	A	A	A	A	A	G	A	A	A	A	A	A	A	A	G	A	A	A	A	A	A	A	A	A	A	A	A	A	A	A	A
SNP_01392_02	A/G	2	3214461	+	NA	NA	NA	NA	NA	NA	A	A	A	A	A	G	A	A	A	A	A	A	A	G	A	A	A	A	A	A	A	A	G	A	A	A	A	A	A	A	A	G	A	A	A	A	A	A	A
SNP_01393_02	A/G	2	3221348	+	NA	NA	NA	NA	NA	NA	A	A	A	A	A	G	G	A	G	A	G	A	A	G	G	A	A	A	A	A	A	A	G	A	A	A	A	A	A	A	A	G	A	G	A	A	A	A	A
SNP_01394_02	G/T	2	3263869	+	NA	NA	NA	NA	NA	NA	G	G	G	G	G	G	T	G	T	G	T	G	G	G	T	G	G	G	G	G	G	G	G	G	G	G	G	G	G	G	G	G	G	T	G	G	G	G	G
SNP_01395_02	G/A	2	3313979	+	NA	NA	NA	NA	NA	NA	G	G	G	G	G	G	G	G	A	G	A	G	G	G	A	G	G	G	G	G	G	G	G	G	G	G	G	G	G	G	G	G	G	A	G	G	G	G	G
SNP_01396_02	A/C	2	3316379	+	NA	NA	NA	NA	NA	NA	A	A	A	A	A	C	C	A	C	A	C	A	A	A	C	A	A	A	A	A	A	A	C	A	A	A	A	A	A	A	A	C	A	C	A	A	A	A	A
SNP_01397_02	A/G	2	3362859	+	NA	NA	NA	NA	NA	NA	A	G	G	A	G	G	G	A	G	A	G	G	G	A	G	A	A	A	A	G	G	A	G	A	A	A	A	G	A	G	A	A	A	G	A	A	A	G	G
SNP_01398_02	C/T	2	3364524	+	NA	NA	NA	NA	NA	NA	C	T	T	C	T	T	T	C	T	C	T	T	T	C	T	C	C	C	C	T	T	C	T	C	C	C	C	T	C	T	C	T	C	T	C	C	C	T	T
SNP_01399_02	G/A	2	3429963	+	NA	NA	NA	NA	NA	NA	G	A	A	G	A	A	A	G	A	G	G	A	A	G	A	G	G	G	G	A	A	G	A	G	G	G	G	A	G	A	G	A	G	A	G	G	G	A	A
SNP_01400_02	C/A	2	3479418	+	NA	NA	NA	NA	NA	NA	C	C	C	C	C	A	C	C	C	C	C	C	A	C	C	C	C	C	C	A	A	C	A	C	C	C	C	C	C	C	C	A	C	C	C	C	C	A	C
SNP_01401_02	T/C	2	3525125	+	NA	NA	NA	NA	NA	NA	T	C	T	T	C	C	T	T	C	T	T	C	C	T	C	T	T	T	T	C	C	T	C	T	T	T	T	C	T	T	T	C	T	T	T	T	T	C	C
SNP_01402_02	T/C	2	3545104	+	NA	NA	NA	NA	NA	NA	T	C	T	C	C	C	T	T	C	T	T	C	C	T	C	T	T	T	T	C	C	T	C	T	T	T	C	C	T	C	T	C	T	T	T	T	T	C	C
SNP_01403_02	T/C	2	3555356	+	NA	NA	NA	NA	NA	NA	T	C	T	C	C	C	T	T	C	T	T	C	C	T	C	T	T	T	T	C	C	T	C	T	T	T	C	C	T	T	T	C	T	T	T	T	T	C	C
SNP_01404_02	A/C	2	3559002	+	NA	NA	NA	NA	NA	NA	A	C	A	C	C	C	A	A	C	A	A	C	C	A	C	A	A	A	A	C	C	A	C	A	A	A	C	C	A	C	A	C	A	A	A	A	A	C	C
SNP_01405_02	A/C	2	3565142	+	NA	NA	NA	NA	NA	NA	A	C	A	C	C	C	A	A	C	A	A	C	C	A	C	A	A	A	A	C	C	A	C	A	A	A	C	C	A	C	A	C	A	A	A	A	A	C	C
SNP_01406_02	C/A	2	3566933	+	NA	NA	NA	NA	NA	NA	C	A	C	A	A	A	C	C	A	C	C	A	A	C	A	C	C	C	C	A	A	C	A	C	C	C	A	A	C	A	C	A	C	C	C	C	C	A	A
SNP_01407_02	G/A	2	3572127	+	NA	NA	NA	NA	NA	NA	G	A	G	A	A	A	G	G	A	G	G	A	A	G	A	G	G	G	G	A	A	G	A	G	G	G	A	A	G	G	G	A	G	G	G	G	G	A	A
SNP_01408_02	C/T	2	3576048	+	NA	NA	NA	NA	NA	NA	C	T	C	T	T	T	C	C	T	C	C	T	T	C	T	C	C	C	C	T	T	C	T	C	C	C	T	T	C	C	C	T	C	C	C	C	C	T	T
SNP_01409_02	A/G	2	3579235	+	NA	NA	NA	NA	NA	NA	A	G	A	G	G	G	A	A	G	A	A	G	G	A	G	A	A	A	A	G	G	A	G	A	A	A	G	G	A	G	A	G	A	A	A	A	A	G	G
SNP_01410_02	T/G	2	3594255	+	NA	NA	NA	NA	NA	NA	T	G	T	G	G	G	T	T	G	T	T	G	G	T	G	T	T	T	T	G	G	T	G	T	T	T	G	G	T	G	T	G	T	G	T	T	T	G	G
SNP_01411_02	C/T	2	3614847	+	NA	NA	NA	NA	NA	NA	C	T	C	T	T	C	C	C	C	C	C	T	C	C	C	C	C	C	C	T	C	C	T	C	C	C	T	T	C	T	C	T	C	T	C	C	C	C	T
SNP_01412_02	G/A	2	3623135	+	NA	NA	NA	NA	NA	NA	G	G	G	A	G	A	G	G	A	G	G	G	A	G	A	G	G	G	G	A	A	G	G	G	G	G	A	G	G	G	G	G	G	A	G	G	G	A	G
SNP_01413_02	G/T	2	3628178	+	NA	NA	NA	NA	NA	NA	G	T	G	G	T	G	G	G	G	G	G	T	G	G	G	G	G	G	G	G	G	G	G	G	G	G	G	T	G	T	G	G	G	G	G	G	G	G	T
SNP_01414_02	T/C	2	3644248	+	NA	NA	NA	NA	NA	NA	T	C	T	C	C	C	T	T	C	T	T	C	C	T	C	T	T	T	T	C	C	T	C	T	T	T	C	C	T	C	T	C	T	C	T	T	T	C	C
SNP_01415_02	C/T	2	3667510	+	NA	NA	NA	NA	NA	NA	C	C	C	C	C	T	C	C	T	C	C	C	T	C	T	C	C	C	C	C	T	C	T	C	C	C	C	C	C	T	C	T	C	C	C	C	C	C	C
SNP_01416_02	G/A	2	3669542	+	NA	NA	NA	NA	NA	NA	G	G	G	G	G	A	G	G	A	G	G	A	A	G	A	G	G	G	G	G	A	G	A	G	G	G	G	G	G	A	G	A	G	G	G	G	G	G	G
SNP_01417_02	A/C	2	3681837	+	NA	NA	NA	NA	NA	NA	A	A	A	A	A	C	A	A	A	A	A	A	C	A	A	A	A	A	A	C	C	A	A	A	A	A	A	A	A	C	A	A	A	A	A	A	A	A	A
SNP_01418_02	A/C	2	3689684	+	NA	NA	NA	NA	NA	NA	A	C	A	A	A	A	A	A	A	A	A	A	A	A	A	A	A	A	A	C	A	A	C	A	A	A	A	C	A	C	A	C	A	A	A	A	A	A	C
SNP_01419_02	T/C	2	3690666	+	NA	NA	NA	NA	NA	NA	T	T	T	T	T	C	T	T	T	T	T	T	C	T	T	T	T	T	T	C	C	T	T	T	T	T	T	T	T	C	T	T	T	T	T	T	T	T	T
SNP_01420_02	T/C	2	3698408	+	NA	NA	NA	NA	NA	NA	T	C	T	T	T	T	T	T	T	T	T	C	T	T	T	T	T	T	T	C	T	T	C	T	T	T	T	C	T	C	T	C	T	T	T	T	T	T	C
SNP_01421_02	C/A	2	3732336	+	NA	NA	NA	NA	NA	NA	A	A	C	A	C	C	C	C	C	C	C	A	C	C	C	C	C	C	C	C	C	C	C	C	C	C	A	A	C	A	C	C	C	A	C	C	C	C	A
SNP_01422_02	T/G	2	3739158	+	NA	NA	NA	NA	NA	NA	G	G	T	G	T	T	T	T	T	T	T	G	T	T	T	T	T	T	T	G	T	T	T	T	T	T	G	G	T	G	T	T	T	G	T	T	T	T	G
SNP_01423_02	G/A	2	3774471	+	NA	NA	NA	NA	NA	NA	A	G	G	A	G	A	G	G	G	G	G	G	A	G	A	G	G	G	G	A	A	G	A	G	G	G	A	G	G	A	G	A	G	A	G	G	G	G	G
SNP_01424_02	C/A	2	3779580	+	NA	NA	NA	NA	NA	NA	C	C	C	C	C	A	C	C	C	C	C	C	A	C	C	C	C	C	C	A	A	C	A	C	C	C	C	C	C	A	C	A	C	C	C	C	C	C	C
SNP_01425_02	A/C	2	3783954	+	NA	NA	NA	NA	NA	NA	A	A	A	A	C	C	A	A	C	A	A	A	C	A	C	A	A	A	A	C	C	A	C	A	A	A	A	A	A	C	A	C	A	A	A	A	A	A	A
SNP_01426_02	T/C	2	3802385	+	NA	NA	NA	NA	NA	NA	T	T	T	T	C	C	T	T	C	T	T	T	C	T	C	T	T	T	T	C	C	T	C	T	T	T	T	T	T	C	T	C	T	T	T	T	T	T	T
SNP_01427_02	T/C	2	3803177	+	NA	NA	NA	NA	NA	NA	T	T	T	T	C	C	T	T	C	T	T	T	C	T	C	T	T	T	T	C	C	T	C	T	T	T	T	T	T	C	T	C	T	T	T	T	T	T	T
SNP_01428_02	C/A	2	3807842	+	NA	NA	NA	NA	NA	NA	C	C	C	C	C	A	C	C	C	C	C	C	A	C	C	C	C	C	C	A	A	C	A	C	C	C	C	C	C	A	C	A	C	C	C	C	C	C	C
SNP_01429_02	C/T	2	3808338	+	NA	NA	NA	NA	NA	NA	C	C	C	C	C	T	C	C	C	C	C	C	T	C	T	C	C	C	C	T	T	C	T	C	C	C	C	C	C	T	C	T	C	C	C	C	C	C	C
SNP_01430_02	C/A	2	3809041	+	NA	NA	NA	NA	NA	NA	C	C	C	C	C	A	C	C	C	C	C	C	A	C	C	C	C	C	C	A	A	C	A	C	C	C	C	C	C	A	C	A	C	C	C	C	C	C	C
SNP_01431_02	G/T	2	3813441	+	NA	NA	NA	NA	NA	NA	G	G	G	G	G	T	G	G	G	G	G	G	T	G	G	G	G	G	G	T	T	G	T	G	G	G	G	G	G	G	G	T	G	G	G	G	G	G	G
SNP_01432_02	A/G	2	3817213	+	NA	NA	NA	NA	NA	NA	A	A	A	A	G	G	A	A	G	A	A	A	G	A	G	A	A	A	A	G	G	A	G	A	A	A	A	A	A	G	A	G	A	A	A	A	A	A	A
SNP_01433_02	C/T	2	3817891	+	NA	NA	NA	NA	NA	NA	C	C	C	C	C	T	C	C	C	C	C	C	T	C	C	C	C	C	C	T	T	C	T	C	C	C	C	C	C	C	C	T	C	C	C	C	C	C	C
SNP_01434_02	T/C	2	3826932	+	NA	NA	NA	NA	NA	NA	T	T	T	T	T	C	T	T	T	T	T	T	C	T	T	T	T	T	T	C	C	T	C	T	T	T	T	T	T	T	T	T	T	T	T	T	T	T	T
SNP_01435_02	T/C	2	3835570	+	NA	NA	NA	NA	NA	NA	C	C	T	T	C	C	T	T	C	T	T	C	C	T	C	T	T	T	T	C	C	T	C	T	T	T	T	C	T	C	T	T	T	T	T	T	T	T	C
SNP_01436_02	A/G	2	3851458	+	NA	NA	NA	NA	NA	NA	A	A	A	A	G	G	A	A	G	A	A	A	G	A	G	A	A	A	A	G	G	A	G	A	A	A	A	A	A	G	A	A	A	A	A	A	A	A	A
SNP_01437_02	A/G	2	3860736	+	NA	NA	NA	NA	NA	NA	G	G	A	A	G	G	A	A	G	A	A	G	G	G	G	G	G	G	G	G	G	A	G	A	A	A	A	G	A	G	A	A	A	A	A	A	A	G	G
SNP_01438_02	C/A	2	3867160	+	NA	NA	NA	NA	NA	NA	C	C	C	C	A	A	C	C	A	C	C	C	A	C	A	C	C	C	C	A	A	C	A	C	C	C	C	C	C	A	C	C	C	C	C	C	C	C	C
SNP_01439_02	G/A	2	3884209	+	NA	NA	NA	NA	NA	NA	A	A	G	G	G	G	G	G	G	G	G	A	G	A	G	A	A	A	A	G	G	G	G	G	G	G	G	A	G	G	G	G	G	G	G	G	G	A	A
SNP_01440_02	A/G	2	3892441	+	NA	NA	NA	NA	NA	NA	G	G	A	A	A	A	A	A	A	A	A	G	A	G	A	G	G	G	G	A	A	A	A	A	A	A	A	G	A	G	A	A	A	A	A	A	A	G	G
SNP_01441_02	G/A	2	3898467	+	NA	NA	NA	NA	NA	NA	G	G	G	G	A	G	G	G	A	G	G	G	G	G	A	G	G	G	G	A	G	G	G	G	G	G	G	G	G	G	G	G	G	G	G	G	G	G	G
SNP_01442_02	G/A	2	3906107	+	NA	NA	NA	NA	NA	NA	A	A	G	G	A	A	G	G	A	G	G	A	A	A	A	A	A	A	A	A	A	G	A	G	G	G	G	A	G	A	G	G	G	G	G	G	G	A	A
SNP_01443_02	C/T	2	3910940	+	NA	NA	NA	NA	NA	NA	T	T	C	C	C	C	C	C	C	C	C	T	C	T	C	T	T	T	T	C	C	C	C	C	C	C	C	T	C	T	C	C	C	C	C	C	C	T	T
SNP_01444_02	T/C	2	3914383	+	NA	NA	NA	NA	NA	NA	C	C	T	T	T	C	T	T	T	T	T	C	C	C	T	C	C	C	C	C	C	T	C	T	T	T	T	C	T	C	T	T	T	T	T	T	T	C	C
SNP_01445_02	A/C	2	3929817	+	NA	NA	NA	NA	NA	NA	C	C	A	C	A	A	A	A	A	A	A	C	A	C	A	C	C	C	C	A	A	A	A	A	C	A	C	C	A	A	C	A	A	C	A	A	C	C	C
SNP_01446_02	C/T	2	3954305	+	NA	NA	NA	NA	NA	NA	C	C	C	T	T	T	C	C	T	C	C	C	T	C	T	C	C	C	C	T	T	C	T	C	T	C	T	C	C	C	T	C	C	T	C	C	T	C	C
SNP_01447_02	C/T	2	3962963	+	NA	NA	NA	NA	NA	NA	C	C	C	T	C	C	C	C	C	C	C	C	C	T	C	T	T	T	T	C	C	C	C	C	T	C	T	C	C	C	T	C	C	T	C	C	T	T	C
SNP_01448_02	G/A	2	3984111	+	NA	NA	NA	NA	NA	NA	G	G	G	A	G	G	G	G	G	G	G	G	G	G	G	G	G	G	G	A	G	G	G	G	A	G	A	G	G	G	A	A	G	A	G	G	A	G	G
SNP_01449_02	A/G	2	4016311	+	NA	NA	NA	NA	NA	NA	A	A	A	A	A	A	A	A	A	A	A	A	A	G	A	G	G	G	G	A	A	A	A	A	A	A	A	A	A	A	A	A	A	A	A	A	A	G	A
SNP_01450_02	G/A	2	4019916	+	NA	NA	NA	NA	NA	NA	A	G	G	G	A	G	G	G	A	G	G	G	A	A	A	A	A	A	A	G	A	G	G	G	G	G	G	G	G	G	G	A	G	G	G	G	G	A	G
SNP_01451_02	G/T	2	4069373	+	NA	NA	NA	NA	NA	NA	G	G	G	G	T	T	G	G	T	G	G	G	G	T	T	T	T	T	T	T	G	G	T	G	G	G	G	G	G	T	G	G	G	G	G	G	G	T	G
SNP_01452_02	T/C	2	4076323	+	NA	NA	NA	NA	NA	NA	T	T	T	T	C	T	T	T	C	T	T	T	T	T	C	T	T	T	T	T	T	T	C	T	T	T	T	T	T	C	T	T	T	T	T	T	T	T	T
SNP_01453_02	G/T	2	4103572	+	NA	NA	NA	NA	NA	NA	T	G	G	G	G	G	G	G	G	G	G	G	T	T	G	T	T	T	T	G	T	G	G	G	G	G	G	G	G	G	G	T	G	G	G	G	G	T	G
SNP_01454_02	T/G	2	4110340	+	NA	NA	NA	NA	NA	NA	T	T	T	T	T	G	T	T	T	T	T	T	T	T	T	T	T	T	T	T	T	T	G	T	T	T	T	T	T	T	T	T	T	T	T	T	T	T	T
SNP_01455_02	C/T	2	4130595	+	NA	NA	NA	NA	NA	NA	C	C	C	C	C	C	C	C	C	C	C	C	C	T	C	T	T	T	T	C	C	C	C	C	C	C	C	C	C	C	C	C	C	C	C	C	C	T	C
SNP_01456_02	T/G	2	4137092	+	NA	NA	NA	NA	NA	NA	T	T	T	T	T	T	T	T	G	T	T	T	T	T	T	T	T	T	T	T	T	T	T	T	G	T	T	T	T	T	G	T	T	T	T	T	G	T	T
SNP_01457_02	G/A	2	4141786	+	NA	NA	NA	NA	NA	NA	G	G	G	G	G	A	G	G	G	G	G	G	G	G	G	G	G	G	G	G	G	G	A	G	G	G	G	G	G	G	G	G	G	G	G	G	G	G	G
SNP_01458_02	C/T	2	4159788	+	NA	NA	NA	NA	NA	NA	C	T	T	C	C	T	C	C	C	T	C	T	C	T	C	T	T	T	T	C	C	T	T	C	T	C	C	C	T	C	T	C	C	C	C	C	T	T	C
SNP_01459_02	C/T	2	4164550	+	NA	NA	NA	NA	NA	NA	C	C	C	C	C	T	C	C	T	C	C	C	C	C	T	C	C	C	C	C	C	C	T	C	C	C	C	C	C	C	C	C	C	C	C	C	C	C	C
SNP_01460_02	A/G	2	4172937	+	NA	NA	NA	NA	NA	NA	A	A	A	A	A	G	A	A	G	A	A	A	A	A	A	A	A	A	A	A	A	A	G	A	G	A	A	A	G	A	G	A	A	A	A	A	G	A	A
SNP_01461_02	G/A	2	4198619	+	NA	NA	NA	NA	NA	NA	G	A	A	G	G	G	G	G	A	A	G	A	G	A	A	A	A	A	A	G	G	A	G	G	A	G	G	G	G	G	A	G	G	G	G	G	A	A	G
SNP_01462_02	C/T	2	4204088	+	NA	NA	NA	NA	NA	NA	C	T	T	C	C	C	C	C	T	T	C	T	C	T	T	T	T	T	T	C	C	T	C	C	T	C	C	C	C	C	T	C	C	C	C	C	T	T	C
SNP_01463_02	G/A	2	4206514	+	NA	NA	NA	NA	NA	NA	G	A	A	G	G	A	G	G	A	A	G	A	G	A	A	A	A	A	A	G	G	A	A	G	A	G	G	G	G	G	A	G	G	G	G	G	A	A	G
SNP_01464_02	A/G	2	4207582	+	NA	NA	NA	NA	NA	NA	A	G	G	A	A	G	A	A	G	G	A	G	A	G	G	G	G	G	G	A	A	G	G	A	G	A	A	A	A	A	G	A	A	A	A	A	G	G	A
SNP_01465_02	T/C	2	4208733	+	NA	NA	NA	NA	NA	NA	T	C	C	T	T	T	T	T	C	C	T	C	T	C	C	C	C	C	C	T	T	C	T	T	C	T	T	T	T	T	C	T	T	T	T	T	C	C	T
SNP_01466_02	G/A	2	4215608	+	NA	NA	NA	NA	NA	NA	G	A	A	G	G	G	G	G	A	A	G	A	G	A	A	A	A	A	A	G	G	A	G	G	A	G	G	G	G	G	A	G	G	G	G	G	A	A	G
SNP_01467_02	A/G	2	4218358	+	NA	NA	NA	NA	NA	NA	A	A	A	A	A	G	A	A	A	A	A	A	A	A	A	A	A	A	A	A	A	A	G	A	A	A	A	A	A	A	A	A	A	A	A	A	A	A	A
SNP_01468_02	C/T	2	4221065	+	NA	NA	NA	NA	NA	NA	C	C	C	C	C	T	C	C	C	C	C	C	C	C	C	C	C	C	C	C	C	C	T	C	C	C	C	C	C	C	C	C	C	C	C	C	C	C	C
SNP_01469_02	C/T	2	4222768	+	NA	NA	NA	NA	NA	NA	C	C	C	C	C	T	C	C	C	C	C	C	C	C	C	C	C	C	C	C	C	C	T	C	C	C	C	C	C	C	C	C	C	C	C	C	C	C	C
SNP_01470_02	C/T	2	4275765	+	NA	NA	NA	NA	NA	NA	C	C	C	C	C	T	C	C	C	C	C	C	C	C	C	C	C	C	C	C	C	C	T	C	C	C	C	C	C	C	C	C	C	C	C	C	C	C	C
SNP_01471_02	G/A	2	4283009	+	NA	NA	NA	NA	NA	NA	G	G	G	G	G	A	G	G	G	G	G	G	G	G	G	G	G	G	G	G	G	G	A	G	A	G	G	G	A	G	A	G	G	G	G	G	A	G	G
SNP_01472_02	C/A	2	4284446	+	NA	NA	NA	NA	NA	NA	C	C	C	C	C	A	C	C	C	C	C	C	C	C	C	C	C	C	C	C	C	C	A	C	C	C	C	C	C	C	C	C	C	C	C	C	C	C	C
SNP_01473_02	T/C	2	4286708	+	NA	NA	NA	NA	NA	NA	T	T	T	T	T	C	T	T	C	T	T	T	T	T	C	T	T	T	T	T	T	T	C	T	T	T	T	T	T	T	T	T	T	T	T	T	T	T	T
SNP_01474_02	T/C	2	4312213	+	NA	NA	NA	NA	NA	NA	T	C	C	T	T	T	T	T	T	C	T	C	T	C	T	C	C	C	C	T	T	C	T	T	T	T	T	T	T	T	T	T	T	T	T	T	T	C	T
SNP_01475_02	C/T	2	4319761	+	NA	NA	NA	NA	NA	NA	C	C	C	C	C	T	C	C	T	C	C	C	C	C	T	C	C	C	C	C	C	C	T	C	T	C	C	C	T	C	T	C	C	C	C	C	T	C	C
SNP_01476_02	A/G	2	4324361	+	NA	NA	NA	NA	NA	NA	A	A	A	A	A	G	A	A	G	A	A	A	A	A	G	A	A	A	A	A	A	A	G	A	A	A	A	A	A	A	A	A	A	A	A	A	A	A	A
SNP_01477_02	C/A	2	4361015	+	NA	NA	NA	NA	NA	NA	C	C	C	C	C	A	C	C	C	C	C	C	C	C	C	C	C	C	C	C	C	C	A	C	C	C	C	C	C	C	C	C	C	C	C	C	C	C	C
SNP_01478_02	C/T	2	4378683	+	NA	NA	NA	NA	NA	NA	C	C	C	C	C	T	C	C	C	C	C	C	C	C	T	C	C	C	C	C	C	C	T	C	C	C	C	C	C	C	C	C	C	C	C	C	C	C	C
SNP_01479_02	T/C	2	4430768	+	NA	NA	NA	NA	NA	NA	T	T	T	T	T	C	T	T	C	T	T	T	T	C	C	C	C	C	C	T	T	T	C	T	C	T	T	T	T	T	C	C	T	T	T	T	C	C	T
SNP_01480_02	T/C	2	4435013	+	NA	NA	NA	NA	NA	NA	T	T	T	T	T	T	T	T	T	T	T	T	T	C	T	C	C	C	C	T	T	T	T	T	T	T	T	T	T	T	T	C	T	T	T	T	T	C	T
SNP_01481_02	A/G	2	4438645	+	NA	NA	NA	NA	NA	NA	A	G	G	A	A	G	A	A	G	G	A	A	A	A	G	A	A	A	A	A	A	G	G	A	A	A	A	A	A	A	A	A	A	A	A	A	A	A	A
SNP_01482_02	T/C	2	4439399	+	NA	NA	NA	NA	NA	NA	T	T	T	T	T	C	T	T	T	T	T	T	T	T	T	T	T	T	T	T	T	T	C	T	T	T	T	T	T	T	T	T	T	T	T	T	T	T	T
SNP_01483_02	T/C	2	4444431	+	NA	NA	NA	NA	NA	NA	T	T	T	T	T	T	T	T	T	T	T	T	T	C	T	C	C	C	C	T	T	T	T	T	T	T	T	T	T	T	T	C	T	T	T	T	T	C	T
SNP_01484_02	C/T	2	4449612	+	NA	NA	NA	NA	NA	NA	C	C	C	C	C	C	C	C	C	C	C	C	C	T	C	T	T	T	T	C	C	C	C	C	C	C	C	C	C	C	C	T	C	C	C	C	C	T	C
SNP_01485_02	T/C	2	4459732	+	NA	NA	NA	NA	NA	NA	T	T	T	T	T	T	T	T	T	T	T	T	T	C	T	C	C	C	C	T	T	T	T	T	T	T	T	T	T	T	T	C	T	T	T	T	T	C	T
SNP_01486_02	T/C	2	4460533	+	NA	NA	NA	NA	NA	NA	T	T	T	T	T	C	T	T	C	T	T	T	T	T	C	T	T	T	T	T	T	T	C	T	T	T	T	T	T	T	T	T	T	T	T	T	T	T	T
SNP_01487_02	A/G	2	4462589	+	NA	NA	NA	NA	NA	NA	A	A	A	A	A	G	A	A	G	A	A	A	A	A	G	A	A	A	A	A	A	A	G	A	A	A	A	A	A	A	A	A	A	A	A	A	A	A	A
SNP_01488_02	A/G	2	4463067	+	NA	NA	NA	NA	NA	NA	A	A	A	A	A	G	A	A	G	A	A	A	A	A	G	A	A	A	A	A	A	A	G	A	A	A	A	A	A	A	A	A	A	A	A	A	A	A	A
SNP_01489_02	T/C	2	4465606	+	NA	NA	NA	NA	NA	NA	T	T	T	T	T	C	T	T	C	T	T	T	T	T	C	T	T	T	T	T	T	T	C	T	T	T	T	T	T	T	T	T	T	T	T	T	T	T	T
SNP_01490_02	T/C	2	4473539	+	NA	NA	NA	NA	NA	NA	T	T	T	T	T	T	T	T	C	T	T	T	T	C	C	C	C	C	C	T	T	T	T	T	C	T	T	T	C	T	C	C	T	T	T	T	C	C	T
SNP_01491_02	T/C	2	4474294	+	NA	NA	NA	NA	NA	NA	T	T	T	T	T	T	T	T	C	T	T	T	T	C	C	C	C	C	C	T	T	T	T	T	C	T	T	T	C	T	C	C	T	T	T	T	C	C	T
SNP_01492_02	A/C	2	4478306	+	NA	NA	NA	NA	NA	NA	A	A	A	A	A	A	A	A	C	A	A	A	A	A	C	A	A	A	A	A	A	A	A	A	C	A	A	A	C	A	C	A	A	A	A	A	C	A	A
SNP_01493_02	C/T	2	4479807	+	NA	NA	NA	NA	NA	NA	C	C	C	C	C	C	C	C	C	C	C	C	C	T	C	T	T	T	T	C	C	C	C	C	C	C	C	C	C	C	C	T	C	C	C	C	C	T	C
SNP_01494_02	C/A	2	4487187	+	NA	NA	NA	NA	NA	NA	C	C	C	C	C	A	C	C	A	C	C	C	C	A	A	A	A	A	A	C	C	C	A	C	A	C	C	C	A	C	A	A	C	C	C	C	A	A	C
SNP_01495_02	G/T	2	4488680	+	NA	NA	NA	NA	NA	NA	G	G	G	G	G	G	G	G	T	G	G	G	G	T	T	T	T	T	T	G	G	G	G	G	T	G	G	G	T	G	T	T	G	G	G	G	T	T	G
SNP_01496_02	G/T	2	4511009	+	NA	NA	NA	NA	NA	NA	G	G	G	G	G	T	G	G	G	G	G	G	G	G	G	G	G	G	G	G	G	G	T	G	G	G	G	G	G	G	G	G	G	G	G	G	G	G	G
SNP_01497_02	G/A	2	4515324	+	NA	NA	NA	NA	NA	NA	G	G	G	G	G	A	G	G	G	G	G	G	G	G	G	G	G	G	G	G	G	G	A	G	G	G	G	G	G	G	G	G	G	G	G	G	G	G	G
SNP_01498_02	A/G	2	4518608	+	NA	NA	NA	NA	NA	NA	A	A	A	A	A	A	A	A	A	A	A	A	A	G	A	G	G	G	G	A	A	A	A	A	G	A	A	A	G	A	G	G	A	A	A	A	G	G	A
SNP_01499_02	T/C	2	4529300	+	NA	NA	NA	NA	NA	NA	T	T	T	T	T	C	T	T	C	T	T	T	C	C	C	C	C	C	C	C	C	T	T	T	C	T	T	T	C	T	C	C	T	T	T	T	C	C	T
SNP_01500_02	T/C	2	4533728	+	NA	NA	NA	NA	NA	NA	T	T	T	T	T	C	T	T	C	T	T	T	C	T	C	T	T	T	T	C	C	T	T	T	T	T	T	T	T	T	T	T	T	T	T	T	T	T	T
SNP_01501_02	A/G	2	4535719	+	NA	NA	NA	NA	NA	NA	A	A	A	A	A	A	A	A	A	A	A	A	A	G	A	G	G	G	G	A	A	A	A	A	A	A	A	A	A	A	A	G	A	A	A	A	A	G	A
SNP_01502_02	C/A	2	4544943	+	NA	NA	NA	NA	NA	NA	C	C	C	C	C	A	C	C	C	C	C	C	C	C	C	C	C	C	C	C	C	C	A	C	A	C	C	C	A	C	A	C	C	C	C	C	A	C	C
SNP_01503_02	C/T	2	4549401	+	NA	NA	NA	NA	NA	NA	C	C	C	C	C	T	C	C	C	C	C	C	T	C	C	C	C	C	C	T	T	C	C	C	T	C	C	C	T	C	T	C	C	C	C	C	T	C	C
SNP_01504_02	G/A	2	4549894	+	NA	NA	NA	NA	NA	NA	G	G	G	G	G	A	G	G	G	G	G	G	G	A	G	A	A	A	A	G	G	G	A	G	A	G	G	G	A	G	A	A	G	G	G	G	A	A	G
SNP_01505_02	C/T	2	4551551	+	NA	NA	NA	NA	NA	NA	C	C	C	C	C	C	C	C	C	C	C	C	C	C	C	C	C	C	C	C	C	C	T	C	C	C	C	C	C	C	C	C	C	C	C	C	C	C	C
SNP_01506_02	T/C	2	4560222	+	NA	NA	NA	NA	NA	NA	T	T	T	T	T	T	T	T	T	T	T	T	T	T	T	C	C	C	C	T	T	T	T	T	T	T	T	T	T	T	T	C	T	T	T	T	T	C	T
SNP_01507_02	A/G	2	4575051	+	NA	NA	NA	NA	NA	NA	A	A	A	A	A	A	A	A	A	A	A	A	A	A	A	A	A	A	A	A	A	A	G	A	A	A	A	A	A	A	A	A	A	A	A	A	A	A	A
SNP_01508_02	C/T	2	4597897	+	NA	NA	NA	NA	NA	NA	C	C	C	C	C	C	C	C	C	C	C	T	C	C	C	T	T	T	T	C	C	C	C	C	C	C	C	C	C	C	C	T	C	C	C	C	C	T	C
SNP_01509_02	G/A	2	4599212	+	NA	NA	NA	NA	NA	NA	G	G	G	G	G	G	G	G	G	G	G	G	G	G	G	G	G	G	G	G	G	G	A	G	G	G	G	G	G	G	G	G	G	G	G	G	G	G	G
SNP_01510_02	C/T	2	4600884	+	NA	NA	NA	NA	NA	NA	C	C	C	C	C	C	C	C	C	C	C	C	C	C	C	C	C	C	C	C	C	C	T	C	C	C	C	C	C	C	C	T	C	C	C	C	C	C	C
SNP_01511_02	T/C	2	4611848	+	NA	NA	NA	NA	NA	NA	T	T	T	T	T	T	T	T	T	T	T	C	C	T	T	C	C	C	C	C	C	T	T	T	T	T	T	T	T	T	T	C	T	T	T	T	T	C	T
SNP_01512_02	C/T	2	4618881	+	NA	NA	NA	NA	NA	NA	C	C	C	C	C	C	C	C	C	C	C	T	T	C	C	T	T	T	T	T	T	C	T	C	C	C	C	C	C	C	C	T	C	C	C	T	C	T	C
SNP_01513_02	G/A	2	4631099	+	NA	NA	NA	NA	NA	NA	G	G	G	G	G	G	G	G	G	G	G	A	G	G	A	A	A	A	A	G	G	G	A	G	G	G	G	G	G	G	G	A	G	G	G	G	G	A	G
SNP_01514_02	G/A	2	4631852	+	NA	NA	NA	NA	NA	NA	G	G	G	G	G	G	G	G	G	G	G	A	G	G	G	A	A	A	A	G	G	G	A	G	G	G	G	G	G	G	G	A	G	G	G	G	G	A	G
SNP_01515_02	T/C	2	4634100	+	NA	NA	NA	NA	NA	NA	T	T	T	T	T	T	T	T	T	T	T	C	T	T	T	C	C	C	C	T	T	T	C	T	T	T	T	T	T	T	T	C	T	T	T	T	T	C	T
SNP_01516_02	A/G	2	4634646	+	NA	NA	NA	NA	NA	NA	A	A	A	A	A	A	A	A	A	A	A	G	A	A	A	G	G	G	G	A	A	A	G	A	A	A	A	A	A	A	A	G	A	A	A	A	A	G	A
SNP_01517_02	G/A	2	4636047	+	NA	NA	NA	NA	NA	NA	G	G	G	G	G	G	G	G	G	G	G	G	G	G	G	G	G	A	G	G	G	G	A	G	G	G	G	G	G	G	G	A	G	G	G	G	G	G	G
SNP_01518_02	C/T	2	4647947	+	NA	NA	NA	NA	NA	NA	C	C	C	C	C	C	C	C	C	C	C	T	C	C	T	T	T	C	T	T	C	C	C	C	C	C	C	C	C	T	C	C	C	C	C	C	C	T	C
SNP_01519_02	C/T	2	4662287	+	NA	NA	NA	NA	NA	NA	C	C	C	C	T	C	C	C	C	C	C	C	C	C	C	C	C	T	C	C	C	C	T	C	C	C	C	C	C	T	C	C	C	C	C	C	C	C	C
SNP_01520_02	T/G	2	4681964	+	NA	NA	NA	NA	NA	NA	T	T	T	T	G	T	T	T	T	T	T	G	T	T	T	G	G	T	G	T	T	T	T	T	T	T	T	T	T	G	T	G	T	T	T	T	T	G	T
SNP_01521_02	A/C	2	4688093	+	NA	NA	NA	NA	NA	NA	A	A	A	A	C	A	A	A	A	A	A	C	A	A	A	C	C	A	C	A	A	A	A	A	A	A	A	A	A	C	A	A	A	A	A	A	A	C	A
SNP_01522_02	G/A	2	4706687	+	NA	NA	NA	NA	NA	NA	G	G	G	G	A	G	G	G	G	G	G	A	G	G	G	A	A	G	A	G	G	G	G	G	G	G	G	G	G	A	G	G	G	G	G	G	G	A	G
SNP_01523_02	A/G	2	4772267	+	NA	NA	NA	NA	NA	NA	A	A	A	A	G	A	A	A	A	A	A	A	A	A	A	A	A	A	A	A	A	A	A	A	A	A	A	A	A	G	A	A	A	A	A	A	A	A	A
SNP_01524_02	A/C	2	4780551	+	NA	NA	NA	NA	NA	NA	A	A	A	A	C	A	A	A	A	A	A	A	A	A	A	A	A	A	A	A	A	A	A	A	A	A	A	A	A	C	A	A	A	A	A	A	A	A	A
SNP_01525_02	G/T	2	4784044	+	NA	NA	NA	NA	NA	NA	T	G	G	T	G	G	G	G	G	G	G	T	T	G	G	T	T	G	T	T	T	G	G	G	T	G	T	G	T	G	T	G	G	G	G	T	T	T	G
SNP_01526_02	T/G	2	4785649	+	NA	NA	NA	NA	NA	NA	G	T	T	G	G	T	T	T	T	T	T	G	G	T	T	G	G	T	G	G	G	T	T	T	G	T	G	T	G	G	G	T	T	T	T	G	G	G	T
SNP_01527_02	T/C	2	4790916	+	NA	NA	NA	NA	NA	NA	C	T	T	C	C	T	T	T	T	T	T	C	C	T	T	C	C	T	C	C	C	T	T	T	C	T	C	T	C	C	C	T	T	T	T	C	C	C	T
SNP_01528_02	T/G	2	4810353	+	NA	NA	NA	NA	NA	NA	T	T	T	T	G	T	T	T	T	T	T	G	T	T	T	G	G	G	G	T	T	T	G	T	T	T	T	T	T	G	T	G	T	T	T	T	T	G	T
SNP_01529_02	A/C	2	4812451	+	NA	NA	NA	NA	NA	NA	A	A	A	A	C	A	A	A	A	A	A	C	A	A	A	C	C	C	C	A	A	A	C	A	A	A	A	A	A	C	A	A	A	A	A	A	A	C	A
SNP_01530_02	G/T	2	4821456	+	NA	NA	NA	NA	NA	NA	G	G	G	G	G	G	G	G	G	G	G	G	G	G	G	G	G	G	G	T	G	G	G	G	G	G	G	G	G	T	G	T	G	G	G	G	G	G	G
SNP_01531_02	A/G	2	4825489	+	NA	NA	NA	NA	NA	NA	A	A	A	A	G	A	A	A	A	A	A	G	A	A	A	G	G	G	G	A	A	A	G	A	A	A	A	A	A	G	A	A	A	A	A	A	A	G	A
SNP_01532_02	A/G	2	4833242	+	NA	NA	NA	NA	NA	NA	A	A	A	A	A	A	A	A	A	A	A	G	A	A	A	G	G	A	G	G	A	A	A	A	A	A	A	A	A	G	A	G	A	A	A	A	A	G	A
SNP_01533_02	A/C	2	4838205	+	NA	NA	NA	NA	NA	NA	A	A	A	A	A	A	A	A	A	A	A	C	A	A	A	C	C	A	C	C	A	A	A	A	A	A	A	A	A	C	A	C	A	A	A	A	A	C	A
SNP_01534_02	C/A	2	4838719	+	NA	NA	NA	NA	NA	NA	C	C	C	C	C	C	C	C	C	C	C	A	C	C	C	A	A	C	A	A	C	C	C	C	C	C	C	C	C	A	C	A	C	C	C	C	C	A	C
SNP_01535_02	T/C	2	4841738	+	NA	NA	NA	NA	NA	NA	T	T	T	T	T	T	T	T	T	T	T	C	T	T	T	C	C	T	C	C	T	T	T	T	T	T	T	T	T	C	T	C	T	T	T	T	T	C	T
SNP_01536_02	A/C	2	4843897	+	NA	NA	NA	NA	NA	NA	A	A	A	A	A	A	A	A	A	A	A	C	A	A	A	C	C	A	C	C	A	A	A	A	A	A	A	A	A	C	A	C	A	A	A	A	A	C	A
SNP_01537_02	T/C	2	4846850	+	NA	NA	NA	NA	NA	NA	T	T	T	T	T	T	T	T	T	T	T	C	T	T	T	C	C	T	C	C	T	T	T	T	T	T	T	T	T	C	T	C	T	T	T	T	T	C	T
SNP_01538_02	A/G	2	4848464	+	NA	NA	NA	NA	NA	NA	A	A	A	A	A	A	A	A	A	A	A	G	A	A	A	G	G	A	G	G	A	A	A	A	A	A	A	A	A	G	A	G	A	A	A	A	A	G	A
SNP_01539_02	A/G	2	4870982	+	NA	NA	NA	NA	NA	NA	A	A	A	A	A	A	A	A	A	A	A	G	A	A	A	G	G	A	G	G	A	A	A	A	A	A	A	A	A	G	A	G	A	A	A	A	A	G	A
SNP_01540_02	A/G	2	4889311	+	NA	NA	NA	NA	NA	NA	A	A	A	A	A	A	A	A	A	A	A	G	A	A	A	G	G	A	G	G	A	A	A	A	A	A	A	A	A	G	A	G	A	A	A	A	A	G	A
SNP_01541_02	G/A	2	4895614	+	NA	NA	NA	NA	NA	NA	G	G	G	G	G	G	G	G	G	G	G	A	G	G	G	A	A	G	A	A	G	G	G	G	G	G	G	G	G	A	G	A	G	G	G	G	G	A	G
SNP_01542_02	A/G	2	4896133	+	NA	NA	NA	NA	NA	NA	A	A	A	A	A	A	A	A	A	A	A	G	A	A	A	G	G	A	G	G	A	A	G	A	A	A	A	A	A	G	A	G	A	A	A	A	A	G	A
SNP_01543_02	A/G	2	4899973	+	NA	NA	NA	NA	NA	NA	A	A	A	A	A	A	A	A	A	A	A	G	A	A	A	G	G	A	G	G	A	A	A	A	A	A	A	A	A	A	A	G	A	A	A	A	A	G	A
SNP_01544_02	T/C	2	4909353	+	NA	NA	NA	NA	NA	NA	T	T	T	T	T	T	T	T	T	T	T	C	T	T	T	C	C	T	C	C	T	T	C	T	T	T	T	T	T	C	T	C	T	T	T	T	T	C	T
SNP_01545_02	A/G	2	4915768	+	NA	NA	NA	NA	NA	NA	A	A	A	A	A	A	A	A	A	A	A	G	A	A	A	G	G	A	G	G	A	A	A	A	A	A	A	A	A	G	A	G	A	A	A	A	A	G	A
SNP_01546_02	A/G	2	4931763	+	NA	NA	NA	NA	NA	NA	A	A	A	G	G	A	A	A	A	A	A	G	G	A	A	G	G	A	G	G	G	A	A	G	G	A	G	A	G	G	G	G	A	A	A	A	G	G	A
SNP_01547_02	G/A	2	4957187	+	NA	NA	NA	NA	NA	NA	G	G	G	G	G	G	G	G	G	G	G	A	G	G	G	A	A	G	A	A	G	G	G	A	A	G	G	G	G	G	A	A	G	G	G	G	A	A	G
SNP_01548_02	C/T	2	4962974	+	NA	NA	NA	NA	NA	NA	C	C	C	C	C	C	C	C	C	C	C	T	C	C	C	T	T	C	T	T	C	C	C	T	C	C	C	C	C	C	C	T	C	C	C	C	C	T	C
SNP_01549_02	C/T	2	4964090	+	NA	NA	NA	NA	NA	NA	C	C	C	C	C	C	C	C	C	C	C	T	C	C	C	T	T	C	T	T	C	C	C	T	C	C	C	C	C	C	C	T	C	C	C	C	C	T	C
SNP_01550_02	G/T	2	4989373	+	NA	NA	NA	NA	NA	NA	G	G	G	G	G	G	G	G	G	G	G	G	T	G	G	G	G	G	G	G	T	G	T	G	G	G	G	G	G	G	G	G	G	G	G	G	G	G	G
SNP_01551_02	A/G	2	5104719	+	NA	NA	NA	NA	NA	NA	G	G	G	A	A	A	G	G	G	G	G	A	A	G	G	A	A	G	A	A	A	G	A	A	G	G	A	G	A	G	G	G	G	G	G	G	G	A	G
SNP_01552_02	G/A	2	5106824	+	NA	NA	NA	NA	NA	NA	G	G	G	G	G	G	G	G	G	G	G	G	A	G	G	G	G	G	G	G	A	G	G	G	G	G	G	G	G	G	G	G	G	G	G	G	G	G	G
SNP_01553_02	A/C	2	5107836	+	NA	NA	NA	NA	NA	NA	A	A	A	C	C	C	A	A	A	A	A	C	A	A	A	C	C	A	C	A	A	A	C	C	A	A	C	A	C	A	A	A	A	A	A	A	A	C	A
SNP_01554_02	G/A	2	5139781	+	NA	NA	NA	NA	NA	NA	G	G	G	G	G	G	G	G	G	G	G	A	A	G	G	A	A	G	A	G	A	G	G	A	G	G	G	G	G	G	G	G	G	G	G	A	G	A	G
SNP_01555_02	T/C	2	5140506	+	NA	NA	NA	NA	NA	NA	C	C	C	T	T	T	C	C	C	C	C	T	T	C	C	T	T	C	T	T	T	C	T	T	C	C	T	C	T	C	C	C	C	C	C	T	C	T	C
SNP_01556_02	T/G	2	5155733	+	NA	NA	NA	NA	NA	NA	G	G	G	T	T	T	G	G	G	G	G	T	T	G	G	T	T	G	T	T	T	G	T	T	G	G	T	G	T	G	G	G	G	G	G	T	G	T	G
SNP_01557_02	C/T	2	5158652	+	NA	NA	NA	NA	NA	NA	C	C	C	T	T	T	C	C	C	C	C	T	C	C	C	T	T	C	T	T	C	C	C	T	C	C	T	C	T	C	C	C	C	C	C	T	C	T	C
SNP_01558_02	G/A	2	5182537	+	NA	NA	NA	NA	NA	NA	G	G	G	G	G	G	G	G	G	G	G	A	A	G	A	A	A	G	A	G	A	G	G	A	G	G	G	G	G	G	G	G	G	G	G	A	G	A	G
SNP_01559_02	C/T	2	5202276	+	NA	NA	NA	NA	NA	NA	T	T	T	T	C	C	T	T	T	T	T	T	C	T	T	T	T	T	C	C	C	T	C	C	T	T	C	T	C	T	T	T	T	T	T	C	T	C	T
SNP_01560_02	C/A	2	5234812	+	NA	NA	NA	NA	NA	NA	C	C	C	C	C	C	C	C	C	C	C	C	A	C	C	C	C	C	C	C	A	C	A	C	C	C	C	C	C	C	C	C	C	C	C	C	C	C	C
SNP_01561_02	C/T	2	5237204	+	NA	NA	NA	NA	NA	NA	C	T	C	C	C	C	T	T	T	T	T	C	T	T	T	C	C	C	C	C	T	T	T	C	C	C	C	C	C	C	C	C	C	C	C	C	C	C	C
SNP_01562_02	G/A	2	5241614	+	NA	NA	NA	NA	NA	NA	G	A	G	G	G	G	A	A	A	A	A	G	A	A	A	G	G	G	G	G	A	A	A	G	G	G	G	G	G	G	G	G	G	G	G	G	G	G	G
SNP_01563_02	T/C	2	5243453	+	NA	NA	NA	NA	NA	NA	T	C	T	T	T	T	C	C	C	C	C	T	C	C	C	T	T	T	T	T	C	C	C	T	T	T	T	T	T	T	T	T	T	T	T	T	T	T	T
SNP_01564_02	T/C	2	5291210	+	NA	NA	NA	NA	NA	NA	T	C	T	T	T	T	C	C	C	C	C	T	C	C	C	T	T	T	C	T	C	C	C	C	C	T	T	T	T	T	C	T	T	T	T	T	C	C	T
SNP_01565_02	C/A	2	5296006	+	NA	NA	NA	NA	NA	NA	A	C	A	A	C	C	C	C	C	C	C	A	C	C	C	A	A	A	C	C	C	C	C	C	C	A	C	A	C	A	C	C	A	A	A	A	C	C	A
SNP_01566_02	A/G	2	5326823	+	NA	NA	NA	NA	NA	NA	A	G	A	A	A	A	G	G	G	G	G	A	A	G	G	A	A	A	A	A	A	G	A	A	A	A	A	A	A	A	A	A	A	A	A	A	A	A	A
SNP_01567_02	T/C	2	5343214	+	NA	NA	NA	NA	NA	NA	T	C	T	T	T	T	C	C	C	C	C	T	C	C	C	T	T	T	C	T	C	C	C	C	C	T	T	T	T	T	C	T	T	T	T	T	C	C	T
SNP_01568_02	G/A	2	5370371	+	NA	NA	NA	NA	NA	NA	A	G	A	A	G	G	G	G	G	G	G	A	G	G	G	A	A	A	G	G	G	G	G	G	G	A	G	A	G	A	G	G	A	A	A	A	G	G	A
SNP_01569_02	T/C	2	5380722	+	NA	NA	NA	NA	NA	NA	C	C	C	C	T	T	C	C	C	C	C	C	C	C	C	C	C	C	T	T	T	C	C	T	T	C	T	C	T	C	T	T	C	C	C	C	T	T	C
SNP_01570_02	G/A	2	5382488	+	NA	NA	NA	NA	NA	NA	A	A	A	A	G	G	A	A	A	A	A	A	G	A	A	A	A	A	G	G	G	A	G	G	G	A	G	A	G	A	G	G	A	A	A	A	G	G	A
SNP_01571_02	G/A	2	5385274	+	NA	NA	NA	NA	NA	NA	G	A	G	G	G	G	A	A	A	A	A	G	A	A	A	G	G	G	G	G	G	A	A	G	G	G	G	G	G	G	G	G	G	G	G	G	G	G	G
SNP_01572_02	G/A	2	5397798	+	NA	NA	NA	NA	NA	NA	A	G	A	A	G	G	G	G	G	G	G	A	G	G	G	A	A	A	G	G	G	G	G	G	G	A	G	A	G	A	G	G	A	A	A	A	G	G	A
SNP_01573_02	A/G	2	5416999	+	NA	NA	NA	NA	NA	NA	G	A	G	G	A	A	A	A	A	A	A	G	A	A	A	G	G	G	A	A	A	A	A	A	A	G	A	G	A	G	A	G	G	G	G	G	A	A	G
SNP_01574_02	G/A	2	5427843	+	NA	NA	NA	NA	NA	NA	A	G	A	A	G	G	G	G	G	G	G	A	G	G	G	A	A	A	G	G	G	G	G	G	G	A	G	A	G	A	G	A	A	A	A	A	G	G	A
SNP_01575_02	A/G	2	5456974	+	NA	NA	NA	NA	NA	NA	A	G	A	A	A	A	G	G	G	G	G	A	A	A	G	A	A	A	G	A	G	G	A	G	G	A	A	A	A	G	G	G	A	A	A	A	G	G	A
SNP_01576_02	G/A	2	5463206	+	NA	NA	NA	NA	NA	NA	A	G	A	A	G	G	G	G	G	G	G	A	G	G	A	A	A	A	G	G	G	G	G	G	G	A	G	A	G	G	G	A	A	A	A	A	G	G	A
SNP_01577_02	A/G	2	5474894	+	NA	NA	NA	NA	NA	NA	G	A	G	G	A	A	A	A	A	A	A	G	G	A	A	G	G	G	A	A	A	A	G	A	A	G	A	G	A	A	A	G	G	G	G	G	A	A	G
SNP_01578_02	G/A	2	5485261	+	NA	NA	NA	NA	NA	NA	A	G	A	A	G	G	G	G	G	G	G	A	A	G	G	A	A	A	G	G	G	G	A	G	G	A	G	A	G	G	G	G	A	A	A	A	G	G	A
SNP_01579_02	T/C	2	5490896	+	NA	NA	NA	NA	NA	NA	T	T	T	T	T	T	T	T	T	T	T	T	C	T	T	T	T	T	T	T	T	T	C	T	T	T	T	T	T	T	T	T	T	T	T	T	T	T	T
SNP_01580_02	G/A	2	5552013	+	NA	NA	NA	NA	NA	NA	G	A	G	G	G	G	A	A	A	A	G	G	G	G	A	G	G	G	G	A	A	A	A	A	A	G	G	G	G	A	A	G	G	G	G	G	A	G	G
SNP_01581_02	A/G	2	5555909	+	NA	NA	NA	NA	NA	NA	A	A	A	A	G	G	A	A	A	A	A	A	A	G	A	A	A	A	G	A	A	A	A	A	A	A	G	A	G	A	A	G	A	A	A	A	A	G	A
SNP_01582_02	G/A	2	5595797	+	NA	NA	NA	NA	NA	NA	G	A	G	G	G	G	A	A	A	A	G	G	A	G	A	G	G	G	G	A	A	A	G	G	A	G	G	G	G	G	A	A	G	G	G	G	A	G	G
SNP_01583_02	C/T	2	5596295	+	NA	NA	NA	NA	NA	NA	C	C	C	C	T	T	C	C	C	C	C	C	C	T	C	C	C	C	T	C	C	C	T	C	C	C	T	C	T	C	C	C	C	C	C	C	C	T	C
SNP_01584_02	G/T	2	5602119	+	NA	NA	NA	NA	NA	NA	T	G	T	T	G	G	G	G	G	G	T	T	G	G	G	T	T	T	G	G	G	G	G	T	G	T	G	T	G	T	G	G	T	T	T	T	G	G	T
SNP_01585_02	G/T	2	5606597	+	NA	NA	NA	NA	NA	NA	T	G	T	T	G	G	G	G	G	G	T	T	G	G	G	T	T	T	G	G	G	G	G	T	G	T	G	T	G	T	G	G	T	T	T	T	G	G	T
SNP_01586_02	C/A	2	5607240	+	NA	NA	NA	NA	NA	NA	A	C	A	A	C	C	C	C	C	C	A	A	C	C	C	A	A	A	C	C	C	C	C	A	C	A	C	A	C	A	C	C	A	A	A	A	C	C	A
SNP_01587_02	A/G	2	5609007	+	NA	NA	NA	NA	NA	NA	G	A	G	G	A	A	A	A	A	A	G	G	A	A	A	G	G	G	A	A	A	A	A	G	A	G	A	G	A	G	A	A	G	G	G	G	A	A	G
SNP_01588_02	C/T	2	5613466	+	NA	NA	NA	NA	NA	NA	T	C	T	T	C	C	C	C	C	C	T	T	C	C	C	T	T	T	C	C	C	C	C	T	C	T	C	T	C	T	C	C	T	T	T	T	C	C	T
SNP_01589_02	G/A	2	5625752	+	NA	NA	NA	NA	NA	NA	G	A	G	G	G	G	A	G	A	G	G	G	G	G	A	G	G	G	G	A	G	G	G	G	A	G	G	G	G	G	A	G	G	G	G	G	A	G	G
SNP_01590_02	A/C	2	5640246	+	NA	NA	NA	NA	NA	NA	C	A	C	C	A	A	A	C	A	C	C	C	A	A	A	C	C	C	A	A	C	C	C	C	A	C	A	C	A	C	A	C	C	C	C	C	A	A	C
SNP_01591_02	A/G	2	5642232	+	NA	NA	NA	NA	NA	NA	G	A	G	G	A	A	A	A	A	A	A	A	A	A	A	G	G	G	A	A	A	A	A	G	A	G	A	G	A	G	A	A	G	G	G	G	A	A	G
SNP_01592_02	A/G	2	5643484	+	NA	NA	NA	NA	NA	NA	G	A	G	G	A	A	A	G	A	G	G	G	A	A	A	G	G	G	A	A	A	G	G	G	A	G	A	G	A	G	A	A	G	G	G	G	A	A	G
SNP_01593_02	C/T	2	5657547	+	NA	NA	NA	NA	NA	NA	C	T	C	C	C	C	T	C	T	C	C	C	T	C	T	C	C	C	C	T	C	C	T	C	T	C	C	C	C	C	T	C	C	C	C	C	T	C	C
SNP_01594_02	T/C	2	5659699	+	NA	NA	NA	NA	NA	NA	T	C	T	T	T	T	C	C	C	C	T	T	T	T	C	T	T	T	T	C	T	C	T	T	C	T	T	T	T	T	C	T	T	T	T	T	C	T	T
SNP_01595_02	C/A	2	5675890	+	NA	NA	NA	NA	NA	NA	A	C	A	A	C	C	C	A	C	A	A	A	C	C	C	A	A	A	C	C	A	A	A	A	C	A	C	A	C	A	C	A	A	A	A	A	C	C	A
SNP_01596_02	A/G	2	5676396	+	NA	NA	NA	NA	NA	NA	A	G	A	A	A	A	G	A	G	A	A	A	G	A	G	A	A	A	A	A	A	A	A	A	G	A	A	A	A	A	G	A	A	A	A	A	G	A	A
SNP_01597_02	A/C	2	5690214	+	NA	NA	NA	NA	NA	NA	A	A	A	A	C	C	A	A	A	A	A	A	A	C	A	A	A	A	C	C	A	A	A	A	A	A	C	A	C	A	A	A	A	A	A	A	A	C	A
SNP_01598_02	A/G	2	5695886	+	NA	NA	NA	NA	NA	NA	A	A	A	A	A	A	A	A	A	A	A	A	G	A	A	A	A	A	A	A	A	A	G	A	A	A	A	A	A	A	A	A	A	A	A	A	A	A	A
SNP_01599_02	T/G	2	5749482	+	NA	NA	NA	NA	NA	NA	T	G	T	T	T	T	G	G	G	G	T	T	G	T	G	T	T	T	T	T	G	G	T	T	G	T	T	T	T	T	G	G	T	T	T	T	G	T	T
SNP_01600_02	C/T	2	5766814	+	NA	NA	NA	NA	NA	NA	C	T	C	C	C	C	T	C	T	C	C	C	T	C	T	C	C	C	C	C	C	C	T	C	C	C	C	C	C	C	C	C	C	C	C	C	C	C	C
SNP_01601_02	A/G	2	5776228	+	NA	NA	NA	NA	NA	NA	A	G	A	A	A	A	G	A	G	A	A	A	G	A	G	A	A	A	A	A	A	A	G	A	A	A	A	A	A	A	A	A	A	A	A	A	A	A	A
SNP_01602_02	A/G	2	5777782	+	NA	NA	NA	NA	NA	NA	A	G	A	A	A	A	G	A	G	A	A	A	G	A	G	A	A	A	A	A	A	A	G	A	A	A	A	A	A	A	A	A	A	A	A	A	A	A	A
SNP_01603_02	G/A	2	5796086	+	NA	NA	NA	NA	NA	NA	G	A	G	G	G	G	A	G	A	G	G	G	G	G	A	G	G	G	G	G	G	G	G	G	G	G	G	G	G	G	G	G	G	G	G	G	G	G	G
SNP_01604_02	C/T	2	5809648	+	NA	NA	NA	NA	NA	NA	C	T	C	C	C	C	T	C	T	C	C	C	T	C	T	C	C	C	C	C	T	C	T	C	C	C	C	C	C	C	C	T	C	C	C	C	C	C	C
SNP_01605_02	C/A	2	5813605	+	NA	NA	NA	NA	NA	NA	C	C	C	C	C	C	C	C	C	C	C	C	A	C	C	C	C	C	C	C	A	C	A	C	C	C	C	C	C	C	C	A	C	C	C	C	C	C	C
SNP_01606_02	C/T	2	5851863	+	NA	NA	NA	NA	NA	NA	C	T	C	C	C	C	T	C	T	C	C	T	T	C	T	T	T	T	C	C	T	C	T	C	C	C	C	C	C	C	C	T	C	C	C	C	C	C	C
SNP_01607_02	C/A	2	5853742	+	NA	NA	NA	NA	NA	NA	C	A	C	C	C	C	A	C	A	C	C	A	A	C	A	A	A	A	C	A	A	C	C	C	C	C	C	C	C	C	C	A	C	C	C	C	C	C	C
SNP_01608_02	T/C	2	5864289	+	NA	NA	NA	NA	NA	NA	T	C	T	T	T	T	C	T	C	T	T	C	C	T	C	C	C	C	T	C	C	T	C	T	T	T	T	T	T	T	T	C	T	T	T	T	T	T	T
SNP_01609_02	A/G	2	5874961	+	NA	NA	NA	NA	NA	NA	A	G	A	A	A	A	G	A	G	A	A	G	A	A	G	G	G	G	A	A	A	A	A	A	A	A	A	A	A	A	A	A	A	A	A	A	A	A	A
SNP_01610_02	C/A	2	5876068	+	NA	NA	NA	NA	NA	NA	C	A	C	C	C	C	A	C	A	C	C	A	C	C	A	A	A	A	C	C	A	C	A	C	C	C	C	C	C	C	C	A	C	C	C	C	C	C	C
SNP_01611_02	C/A	2	5883976	+	NA	NA	NA	NA	NA	NA	C	A	C	C	C	C	A	C	A	C	C	A	A	C	A	A	A	A	C	A	A	C	A	C	C	C	C	C	C	C	C	A	C	C	C	C	C	C	C
SNP_01612_02	A/G	2	5885531	+	NA	NA	NA	NA	NA	NA	A	G	A	A	A	A	G	A	G	A	A	G	G	A	G	G	G	G	A	G	G	A	G	A	A	A	A	A	A	A	A	G	A	A	A	A	A	A	A
SNP_01613_02	C/A	2	5887939	+	NA	NA	NA	NA	NA	NA	C	A	C	C	C	C	A	C	A	C	C	A	C	C	A	A	A	A	C	C	A	C	C	C	C	C	C	C	C	C	C	A	C	C	C	C	C	C	C
SNP_01614_02	T/G	2	5888703	+	NA	NA	NA	NA	NA	NA	T	G	T	T	T	T	G	T	G	T	T	G	G	T	G	G	G	G	T	G	G	T	G	T	T	T	T	T	T	T	T	G	T	T	T	T	T	T	T
SNP_01615_02	G/A	2	5889357	+	NA	NA	NA	NA	NA	NA	G	A	G	G	G	G	A	G	A	G	G	A	G	G	A	A	A	A	G	G	A	G	G	G	G	G	G	G	G	G	G	A	G	G	G	G	G	G	G
SNP_01616_02	C/T	2	5896902	+	NA	NA	NA	NA	NA	NA	C	T	C	C	C	C	T	C	T	C	C	T	T	C	T	T	T	T	C	T	T	C	T	C	C	C	C	C	C	C	C	T	C	C	C	C	C	C	C
SNP_01617_02	A/G	2	5900226	+	NA	NA	NA	NA	NA	NA	A	G	A	A	A	A	G	A	G	A	A	G	A	A	G	G	G	G	A	A	G	A	A	A	A	A	A	A	A	A	A	G	A	A	A	A	A	A	A
SNP_01618_02	C/T	2	5901076	+	NA	NA	NA	NA	NA	NA	C	T	C	C	C	C	T	C	T	C	C	T	T	C	T	T	T	T	C	T	T	C	T	C	C	C	C	C	C	C	C	T	C	C	C	C	C	C	C
SNP_01619_02	C/T	2	5927133	+	NA	NA	NA	NA	NA	NA	C	C	C	C	T	C	C	C	C	C	T	C	T	C	C	C	C	C	T	T	C	C	T	C	C	T	T	C	T	C	C	C	C	C	T	C	C	T	C
SNP_01620_02	C/T	2	5929459	+	NA	NA	NA	NA	NA	NA	C	C	C	C	T	C	C	C	C	C	T	C	T	C	C	C	C	C	T	T	C	C	T	C	C	T	T	C	T	C	C	C	C	C	T	C	C	T	C
SNP_01621_02	G/A	2	5952552	+	NA	NA	NA	NA	NA	NA	A	A	G	G	G	G	A	G	A	G	G	A	G	G	A	A	A	A	G	G	G	G	A	A	G	G	G	G	G	G	G	G	G	G	G	G	G	G	G
SNP_01622_02	C/T	2	5985027	+	NA	NA	NA	NA	NA	NA	T	T	C	C	C	C	T	C	T	C	C	T	C	C	T	T	T	T	C	C	C	C	C	T	C	C	C	C	C	C	C	C	C	C	C	C	C	C	C
SNP_01623_02	C/T	2	5986429	+	NA	NA	NA	NA	NA	NA	T	T	C	C	C	C	T	C	T	C	C	T	C	C	T	T	T	T	C	C	C	C	C	T	C	C	C	C	C	C	C	C	C	C	C	C	C	C	C
SNP_01624_02	T/C	2	5987005	+	NA	NA	NA	NA	NA	NA	C	C	T	T	T	T	C	T	C	T	T	C	T	T	C	C	C	C	T	T	T	T	T	C	T	T	T	T	T	T	T	T	T	T	T	T	T	T	T
SNP_01625_02	T/C	2	6026609	+	NA	NA	NA	NA	NA	NA	C	T	T	T	T	T	T	T	T	T	T	T	T	T	T	T	T	T	T	T	T	T	C	C	T	T	T	T	T	T	T	T	T	T	T	T	T	T	T
SNP_01626_02	T/C	2	6029356	+	NA	NA	NA	NA	NA	NA	C	T	T	T	T	T	T	T	T	T	T	T	T	T	T	T	T	T	T	T	T	T	C	C	T	T	T	T	T	T	T	T	T	T	T	T	T	T	T
SNP_01627_02	A/G	2	6125494	+	NA	NA	NA	NA	NA	NA	G	A	A	A	A	A	A	A	A	A	A	A	A	A	A	A	A	A	A	A	A	A	A	G	A	A	A	A	A	A	A	A	A	A	A	A	A	A	A
SNP_01628_02	G/T	2	6180795	+	NA	NA	NA	NA	NA	NA	T	T	G	T	G	G	G	G	T	G	G	T	G	G	T	T	T	T	G	T	G	G	G	T	T	T	G	G	G	G	G	G	G	T	T	G	T	G	G
SNP_01629_02	T/C	2	6204519	+	NA	NA	NA	NA	NA	NA	T	T	T	T	T	T	C	T	T	T	C	T	C	C	T	T	T	T	T	T	T	T	T	T	T	T	C	T	C	T	C	T	T	T	T	T	T	T	T
SNP_01630_02	G/T	2	6225129	+	NA	NA	NA	NA	NA	NA	T	T	G	T	G	G	G	G	T	G	G	T	T	G	T	T	T	T	G	T	G	G	G	T	T	T	G	G	G	G	G	G	G	T	T	G	T	G	G
SNP_01631_02	C/A	2	6240622	+	NA	NA	NA	NA	NA	NA	A	A	C	A	C	C	C	C	A	C	C	A	C	C	A	A	A	A	C	A	C	C	C	A	A	A	C	C	C	C	C	C	C	A	A	C	A	C	C
SNP_01632_02	G/A	2	6241973	+	NA	NA	NA	NA	NA	NA	A	A	G	A	G	G	G	G	A	G	G	A	G	G	A	A	A	A	G	A	G	G	G	A	A	A	G	G	G	G	G	G	G	A	A	G	A	G	G
SNP_01633_02	A/G	2	6250982	+	NA	NA	NA	NA	NA	NA	G	G	A	G	A	A	A	A	G	A	A	G	G	A	G	G	G	G	A	G	A	A	A	G	G	G	A	A	A	A	A	A	A	G	G	A	G	A	A
SNP_01634_02	G/A	2	6257366	+	NA	NA	NA	NA	NA	NA	A	A	G	A	G	G	G	G	A	G	G	A	A	G	A	A	A	A	G	A	G	G	G	A	A	A	G	G	G	G	G	G	G	A	A	G	A	G	G
SNP_01635_02	A/C	2	6303692	+	NA	NA	NA	NA	NA	NA	A	A	A	A	A	A	C	A	A	A	C	A	A	C	A	A	A	A	A	A	A	A	A	A	A	A	C	C	C	A	C	A	A	A	A	C	A	A	C
SNP_01636_02	G/A	2	6313526	+	NA	NA	NA	NA	NA	NA	G	G	G	G	G	G	G	G	G	G	G	G	G	G	G	G	G	G	G	G	G	G	G	A	G	G	G	G	G	G	G	G	G	G	G	G	G	G	G
SNP_01637_02	G/A	2	6321273	+	NA	NA	NA	NA	NA	NA	A	A	A	A	A	A	G	A	A	A	G	A	G	G	A	A	A	A	A	A	A	A	A	G	A	A	G	G	G	A	G	A	A	A	A	G	A	A	G
SNP_01638_02	A/C	2	6340233	+	NA	NA	NA	NA	NA	NA	C	C	C	C	C	C	A	C	C	C	A	C	A	A	C	C	C	C	C	C	C	C	C	A	C	C	A	A	A	C	A	C	C	C	C	A	C	A	A
SNP_01639_02	C/T	2	6343846	+	NA	NA	NA	NA	NA	NA	T	T	T	T	T	T	C	T	T	T	C	T	C	C	T	T	T	T	T	T	T	T	T	C	T	T	C	C	C	T	C	T	T	T	T	C	T	C	C
SNP_01640_02	C/T	2	6350134	+	NA	NA	NA	NA	NA	NA	C	C	C	C	C	C	T	C	C	C	T	T	C	T	T	C	C	C	C	C	C	C	C	C	C	C	T	T	T	C	T	C	C	C	C	T	C	T	T
SNP_01641_02	C/T	2	6355854	+	NA	NA	NA	NA	NA	NA	C	C	C	C	C	C	C	C	C	C	C	C	T	C	C	C	C	C	C	C	T	C	C	C	C	C	C	C	C	C	C	C	C	C	C	C	C	C	C
SNP_01642_02	G/A	2	6359754	+	NA	NA	NA	NA	NA	NA	G	G	G	G	G	G	G	G	G	G	G	G	A	G	G	G	G	G	G	G	A	G	A	G	G	G	G	G	G	G	G	A	G	G	G	G	G	G	G
SNP_01643_02	T/C	2	6370856	+	NA	NA	NA	NA	NA	NA	T	T	T	T	T	T	T	T	T	T	T	T	C	T	T	T	T	T	T	T	C	T	C	T	T	T	T	T	T	T	T	C	T	T	T	T	T	T	T
SNP_01644_02	G/A	2	6380649	+	NA	NA	NA	NA	NA	NA	G	G	G	G	G	G	G	G	G	G	G	G	A	G	G	G	G	G	G	G	G	G	A	G	G	G	G	G	G	G	G	G	A	G	G	G	G	G	G
SNP_01645_02	A/G	2	6418567	+	NA	NA	NA	NA	NA	NA	G	A	G	A	G	G	A	G	A	G	A	A	G	A	A	A	A	A	G	A	G	G	G	A	G	G	A	A	A	G	A	G	G	G	G	A	G	A	A
SNP_01646_02	T/C	2	6422468	+	NA	NA	NA	NA	NA	NA	T	T	T	T	T	T	C	T	T	T	C	T	C	C	T	T	T	T	T	T	T	T	C	T	T	T	C	C	C	T	C	T	T	T	T	C	T	C	C
SNP_01647_02	C/T	2	6433709	+	NA	NA	NA	NA	NA	NA	C	C	C	T	C	C	C	C	C	C	C	T	C	C	T	T	T	T	C	T	T	C	C	T	C	C	C	C	C	C	C	T	C	C	C	C	C	C	C
SNP_01648_02	G/A	2	6451802	+	NA	NA	NA	NA	NA	NA	G	G	G	A	G	G	G	G	G	G	G	A	G	G	A	A	A	A	G	A	G	G	G	A	G	G	G	G	G	G	G	G	G	G	G	G	G	G	G
SNP_01649_02	T/G	2	6461577	+	NA	NA	NA	NA	NA	NA	T	T	T	G	T	T	T	T	T	T	T	G	T	T	G	G	G	G	T	G	T	T	T	G	T	T	T	T	T	T	T	T	T	T	T	T	T	T	T
SNP_01650_02	C/A	2	6466272	+	NA	NA	NA	NA	NA	NA	C	C	C	A	C	C	C	C	C	C	C	A	C	C	A	A	A	A	C	A	C	C	C	A	C	C	C	C	C	C	C	C	C	C	C	C	C	C	C
SNP_01651_02	G/A	2	6484228	+	NA	NA	NA	NA	NA	NA	G	G	G	A	G	G	G	G	G	G	G	A	G	G	A	A	A	A	G	A	G	G	A	A	G	G	G	G	G	G	G	G	G	G	G	G	G	G	G
SNP_01652_02	C/A	2	6488900	+	NA	NA	NA	NA	NA	NA	C	C	C	A	C	C	C	C	C	C	C	A	C	C	A	A	A	A	C	A	C	C	A	A	C	C	C	C	C	C	C	C	C	C	C	C	C	C	C
SNP_01653_02	G/A	2	6503793	+	NA	NA	NA	NA	NA	NA	G	G	G	A	G	G	G	G	G	G	G	A	A	G	A	A	A	A	G	A	G	G	G	A	G	G	G	G	G	G	G	G	G	G	G	G	G	G	G
SNP_01654_02	T/G	2	6596937	+	NA	NA	NA	NA	NA	NA	T	T	T	T	T	T	T	T	T	T	T	T	T	T	T	T	T	T	T	T	T	T	G	G	T	T	T	T	T	T	T	T	T	T	T	T	T	T	T
SNP_01655_02	T/C	2	6600435	+	NA	NA	NA	NA	NA	NA	T	T	T	T	T	T	T	T	T	T	T	T	T	T	T	T	T	T	T	T	T	T	T	C	T	T	T	T	T	T	T	T	T	T	T	T	T	T	T
SNP_01656_02	T/C	2	6642812	+	NA	NA	NA	NA	NA	NA	T	T	T	T	T	T	T	T	T	T	T	T	C	T	T	T	T	T	T	T	T	T	T	T	T	T	T	T	T	T	T	T	T	T	T	T	T	T	T
SNP_01657_02	T/C	2	6647722	+	NA	NA	NA	NA	NA	NA	T	T	T	T	T	T	T	T	T	T	T	T	C	T	T	T	T	T	C	T	T	T	C	T	T	T	T	T	T	T	T	T	T	T	T	T	T	T	T
SNP_01658_02	T/C	2	6660224	+	NA	NA	NA	NA	NA	NA	T	T	T	T	T	T	T	T	T	T	T	T	C	T	T	T	T	T	C	T	T	T	C	T	T	T	T	T	T	T	T	T	T	T	T	T	T	T	T
SNP_01659_02	G/A	2	6660851	+	NA	NA	NA	NA	NA	NA	G	G	G	G	G	G	G	G	G	G	G	G	A	G	G	G	G	G	G	G	G	G	G	G	G	G	G	G	G	G	G	G	G	G	G	G	G	G	G
SNP_01660_02	A/C	2	6676083	+	NA	NA	NA	NA	NA	NA	A	A	A	A	A	A	A	A	A	A	A	A	C	A	A	A	A	A	C	A	A	A	C	A	A	A	A	A	A	A	A	A	A	A	A	A	A	A	A
SNP_01661_02	T/C	2	6682836	+	NA	NA	NA	NA	NA	NA	T	T	T	T	T	T	T	T	T	T	T	T	C	T	T	T	T	T	C	T	T	T	C	T	T	T	T	T	T	T	T	T	T	T	T	T	T	T	T
SNP_01662_02	T/C	2	6687166	+	NA	NA	NA	NA	NA	NA	T	T	T	T	T	T	T	T	T	T	T	T	T	T	T	T	T	T	C	T	T	T	C	T	T	T	T	T	T	T	T	T	T	T	T	T	T	T	T
SNP_01663_02	A/G	2	6698266	+	NA	NA	NA	NA	NA	NA	A	A	A	A	A	A	A	A	A	A	A	A	A	A	A	A	A	A	G	A	A	A	G	A	A	A	A	A	A	A	A	A	A	A	A	A	A	A	A
SNP_01664_02	A/G	2	6717673	+	NA	NA	NA	NA	NA	NA	A	A	A	A	A	A	A	A	A	A	A	A	G	A	A	A	A	A	G	A	A	A	G	A	A	A	A	A	A	A	A	A	A	A	A	A	A	A	A
SNP_01665_02	T/C	2	6734421	+	NA	NA	NA	NA	NA	NA	T	T	C	T	T	T	C	T	T	T	T	T	T	T	T	T	T	T	T	C	C	T	T	T	T	T	T	T	C	T	C	C	T	T	T	T	T	C	T
SNP_01666_02	G/A	2	6748351	+	NA	NA	NA	NA	NA	NA	G	G	G	G	G	G	G	G	G	G	G	G	A	G	G	G	G	G	A	G	G	G	A	G	G	G	G	G	G	G	G	G	G	G	G	G	G	G	G
SNP_01667_02	T/C	2	6784854	+	NA	NA	NA	NA	NA	NA	T	T	T	T	T	T	T	T	T	T	T	T	C	T	T	T	T	T	T	T	T	T	T	T	T	T	T	T	T	T	T	T	T	T	T	T	T	T	T
SNP_01668_02	C/A	2	6820177	+	NA	NA	NA	NA	NA	NA	C	A	C	C	C	A	C	C	A	C	C	A	C	C	A	A	A	A	C	C	A	C	C	C	C	C	A	A	C	C	C	C	C	C	C	A	C	C	A
SNP_01669_02	C/A	2	6821311	+	NA	NA	NA	NA	NA	NA	C	A	C	C	C	A	C	C	A	C	C	A	C	C	A	A	A	A	C	C	A	C	C	C	C	C	A	A	C	C	C	C	C	C	C	A	C	C	A
SNP_01670_02	C/T	2	6889619	+	NA	NA	NA	NA	NA	NA	C	C	C	C	C	C	C	C	C	C	C	C	T	C	C	C	C	C	T	C	C	C	T	C	C	C	C	C	C	C	C	C	C	C	C	C	C	C	C
SNP_01671_02	C/A	2	6964230	+	NA	NA	NA	NA	NA	NA	C	C	C	C	C	C	C	C	C	C	C	A	C	C	C	A	A	A	C	C	C	C	C	C	C	C	C	A	C	C	C	C	C	C	C	A	C	C	A
SNP_01672_02	A/C	2	6966838	+	NA	NA	NA	NA	NA	NA	A	A	A	A	A	A	A	A	A	A	A	C	A	A	A	C	C	C	A	A	A	A	A	A	A	A	A	C	A	A	A	A	A	A	A	C	A	A	C
SNP_01673_02	C/T	2	6971683	+	NA	NA	NA	NA	NA	NA	C	C	C	C	C	C	C	C	C	C	C	T	C	C	C	T	T	T	C	C	C	C	C	C	C	C	C	T	C	C	C	C	C	C	C	T	C	C	T
SNP_01674_02	T/G	2	6976084	+	NA	NA	NA	NA	NA	NA	T	T	T	T	T	T	T	T	T	T	T	G	T	T	T	G	G	G	T	T	T	T	T	T	T	T	T	G	T	T	T	T	T	T	T	G	T	T	G
SNP_01675_02	C/T	2	6979277	+	NA	NA	NA	NA	NA	NA	C	C	C	C	C	C	C	C	C	C	C	T	C	C	C	T	T	T	C	C	C	C	C	C	C	C	C	T	C	C	C	C	C	C	C	T	C	C	T
SNP_01676_02	G/T	2	7011649	+	NA	NA	NA	NA	NA	NA	G	G	G	G	G	G	G	G	G	G	G	G	T	G	G	G	G	G	T	G	T	G	T	G	G	G	G	G	G	G	G	T	G	G	G	G	G	G	G
SNP_01677_02	A/G	2	7014279	+	NA	NA	NA	NA	NA	NA	A	A	A	A	A	A	A	A	A	A	A	A	G	A	A	A	A	A	G	A	A	A	G	A	A	A	A	A	A	A	A	A	A	A	A	A	A	A	A
SNP_01678_02	A/C	2	7023678	+	NA	NA	NA	NA	NA	NA	A	A	A	A	A	A	A	A	A	A	A	A	A	A	A	A	A	A	C	A	C	A	C	A	A	A	A	A	A	A	A	C	A	A	A	A	A	A	A
SNP_01679_02	G/T	2	7029913	+	NA	NA	NA	NA	NA	NA	G	G	G	G	G	G	G	G	T	G	G	G	G	G	G	G	G	G	G	G	G	G	T	G	G	G	G	G	G	G	G	G	T	G	G	G	G	T	G
SNP_01680_02	G/T	2	7039787	+	NA	NA	NA	NA	NA	NA	G	G	G	G	G	G	G	G	G	G	G	G	T	G	G	G	G	G	T	G	T	G	T	G	G	G	G	G	G	G	G	T	G	G	G	G	G	G	G
SNP_01681_02	G/A	2	7043631	+	NA	NA	NA	NA	NA	NA	G	G	G	G	G	G	G	G	G	G	G	G	A	G	G	G	G	G	A	G	A	G	A	G	G	G	G	G	G	G	G	A	G	G	G	G	G	G	G
SNP_01682_02	G/A	2	7060106	+	NA	NA	NA	NA	NA	NA	G	G	G	G	G	G	G	G	G	G	G	A	G	G	G	A	A	A	G	G	G	G	G	G	G	G	G	G	G	G	G	G	G	G	G	G	G	G	G
SNP_01683_02	G/A	2	7066496	+	NA	NA	NA	NA	NA	NA	G	G	G	G	G	G	G	G	G	G	G	A	G	G	G	A	A	A	G	G	G	G	G	G	G	G	G	G	G	G	G	G	G	G	G	G	G	G	G
SNP_01684_02	T/C	2	7084079	+	NA	NA	NA	NA	NA	NA	T	T	T	T	T	T	T	T	T	T	T	C	C	T	T	C	C	C	T	T	C	T	C	T	T	T	T	T	T	T	T	T	T	T	T	T	T	T	T
SNP_01685_02	A/G	2	7107757	+	NA	NA	NA	NA	NA	NA	A	A	A	A	A	A	A	A	A	A	A	A	G	A	A	A	A	A	G	A	G	A	G	A	A	A	A	A	A	A	A	A	A	A	A	A	A	A	A
SNP_01686_02	T/G	2	7118001	+	NA	NA	NA	NA	NA	NA	T	T	T	T	T	T	T	T	T	T	T	T	G	T	T	T	T	T	G	T	T	T	T	T	T	T	T	T	T	T	T	T	T	T	T	T	T	T	T
SNP_01687_02	T/C	2	7126110	+	NA	NA	NA	NA	NA	NA	T	T	T	T	T	T	T	T	T	T	T	T	C	T	T	T	T	T	T	T	C	T	C	T	T	T	T	T	T	T	T	T	T	T	T	T	T	T	T
SNP_01688_02	T/G	2	7129239	+	NA	NA	NA	NA	NA	NA	T	T	T	T	T	T	T	T	T	T	T	T	G	T	T	T	T	T	G	T	G	T	G	T	T	T	T	T	T	T	T	T	T	T	T	T	T	T	T
SNP_01689_02	T/C	2	7135561	+	NA	NA	NA	NA	NA	NA	T	T	T	T	T	T	T	T	T	T	T	T	C	T	T	T	T	T	C	T	C	T	C	T	T	T	T	T	T	T	T	T	T	T	T	T	T	T	T
SNP_01690_02	A/G	2	7153159	+	NA	NA	NA	NA	NA	NA	A	A	A	A	A	A	A	A	A	A	A	A	G	A	A	A	A	A	G	A	G	A	G	A	A	A	A	A	A	A	A	A	A	A	A	A	A	A	A
SNP_01691_02	A/G	2	7153930	+	NA	NA	NA	NA	NA	NA	A	A	A	A	A	A	A	A	A	A	A	A	G	A	A	A	A	A	G	A	A	A	A	A	A	A	A	A	A	A	A	A	A	A	A	A	A	A	A
SNP_01692_02	C/A	2	7154916	+	NA	NA	NA	NA	NA	NA	C	C	C	C	C	C	C	C	C	C	C	C	A	C	C	C	C	C	A	C	C	C	C	C	C	C	C	C	C	C	C	C	C	C	C	C	C	C	C
SNP_01693_02	C/T	2	7156218	+	NA	NA	NA	NA	NA	NA	C	C	C	C	C	C	C	C	C	C	C	C	T	C	C	C	C	C	T	C	C	C	C	C	C	C	C	C	C	C	C	C	C	C	C	C	C	C	C
SNP_01694_02	T/C	2	7156805	+	NA	NA	NA	NA	NA	NA	T	T	T	T	T	T	T	T	T	T	T	T	C	T	T	T	T	T	C	T	T	T	T	T	T	T	T	T	T	T	T	T	T	T	T	T	T	T	T
SNP_01695_02	C/A	2	7157346	+	NA	NA	NA	NA	NA	NA	C	C	C	C	C	C	C	C	C	C	C	C	A	C	C	C	C	C	A	C	A	C	A	C	C	C	C	C	C	C	C	C	C	C	C	C	C	C	C
SNP_01696_02	T/C	2	7159866	+	NA	NA	NA	NA	NA	NA	T	T	T	T	T	T	T	T	T	T	T	C	T	T	T	C	C	C	T	T	C	T	C	T	T	T	T	T	T	T	T	T	T	T	T	T	T	T	T
SNP_01697_02	A/G	2	7219124	+	NA	NA	NA	NA	NA	NA	G	A	G	A	G	A	A	G	A	G	G	A	G	A	A	A	A	A	G	A	A	G	A	A	G	A	A	G	A	G	A	A	G	A	A	A	G	A	G
SNP_01698_02	G/A	2	7227764	+	NA	NA	NA	NA	NA	NA	G	G	G	G	G	G	G	G	G	G	G	G	A	G	G	G	G	G	A	G	G	G	G	G	G	G	G	G	G	G	G	G	G	G	G	G	G	G	G
SNP_01699_02	C/A	2	7258057	+	NA	NA	NA	NA	NA	NA	C	C	C	C	C	C	C	C	C	C	C	C	A	C	C	C	C	C	C	C	A	C	C	C	C	C	C	C	C	C	C	C	C	C	C	C	C	C	C
SNP_01700_02	T/G	2	7267240	+	NA	NA	NA	NA	NA	NA	G	G	G	T	T	G	T	T	G	T	G	T	T	T	T	T	T	T	G	G	T	T	G	T	G	G	T	G	T	G	T	G	T	T	G	G	G	G	G
SNP_01701_02	T/C	2	7268182	+	NA	NA	NA	NA	NA	NA	C	C	C	T	T	C	T	T	C	T	C	T	T	T	C	T	T	T	C	C	T	T	C	T	C	C	T	C	T	C	T	C	T	T	C	C	C	C	C
SNP_01702_02	C/T	2	7298756	+	NA	NA	NA	NA	NA	NA	C	C	C	C	C	C	C	C	C	C	C	C	T	C	C	C	C	C	T	T	T	C	C	C	C	C	C	C	C	C	C	C	C	C	C	C	C	C	C
SNP_01703_02	T/C	2	7314442	+	NA	NA	NA	NA	NA	NA	T	T	T	T	T	T	T	T	T	T	T	T	C	T	T	T	T	T	C	C	C	T	T	T	T	T	T	T	T	T	T	T	T	T	T	T	T	T	T
SNP_01704_02	T/C	2	7317092	+	NA	NA	NA	NA	NA	NA	T	T	T	T	T	T	T	T	T	T	T	T	C	T	T	T	T	T	C	C	C	T	T	T	T	T	T	T	T	T	T	T	T	T	T	T	T	T	T
SNP_01705_02	A/G	2	7333018	+	NA	NA	NA	NA	NA	NA	A	A	A	A	A	A	A	A	A	A	A	A	G	A	A	A	A	A	G	G	G	A	A	A	A	A	A	A	A	A	A	A	A	A	A	A	A	A	A
SNP_01706_02	T/C	2	7336067	+	NA	NA	NA	NA	NA	NA	T	T	T	T	T	T	T	T	T	T	T	T	C	T	T	T	T	T	C	C	C	T	T	T	T	T	T	T	T	T	T	T	T	T	T	T	T	T	T
SNP_01707_02	T/C	2	7339540	+	NA	NA	NA	NA	NA	NA	T	T	T	T	T	T	T	T	T	T	T	T	C	T	T	T	T	T	C	C	C	T	T	T	T	T	T	T	T	T	T	T	T	T	T	T	T	T	T
SNP_01708_02	T/C	2	7435044	+	NA	NA	NA	NA	NA	NA	C	T	C	T	C	T	T	C	T	C	C	T	T	T	T	T	T	T	C	C	C	C	T	T	C	C	T	C	T	C	T	T	C	T	C	T	C	T	C
SNP_01709_02	A/G	2	7473060	+	NA	NA	NA	NA	NA	NA	A	A	A	A	A	A	A	A	A	A	A	A	A	A	A	A	A	A	G	A	G	A	A	A	A	A	A	A	A	A	A	A	A	A	A	A	A	A	A
SNP_01710_02	T/G	2	7516568	+	NA	NA	NA	NA	NA	NA	G	G	G	T	T	G	T	T	G	T	G	T	T	T	G	T	T	T	G	G	T	T	G	T	G	G	T	G	T	G	T	T	T	T	G	T	G	T	G
SNP_01711_02	T/G	2	7517197	+	NA	NA	NA	NA	NA	NA	G	G	G	T	T	G	T	T	G	T	G	T	T	T	G	T	T	T	G	G	T	T	G	T	G	G	T	G	T	G	T	T	T	T	G	T	G	T	G
SNP_01712_02	G/A	2	7527951	+	NA	NA	NA	NA	NA	NA	A	A	A	G	G	A	G	G	A	G	A	G	G	G	A	G	G	G	A	A	G	G	A	G	A	A	G	A	G	A	G	G	G	G	A	G	A	G	A
SNP_01713_02	T/G	2	7590666	+	NA	NA	NA	NA	NA	NA	G	G	G	T	T	G	T	T	G	T	G	T	T	T	G	T	T	T	G	G	T	T	G	T	G	G	T	G	T	G	T	T	T	T	G	T	G	T	G
SNP_01714_02	A/G	2	7601662	+	NA	NA	NA	NA	NA	NA	G	G	G	A	A	G	A	A	G	A	G	A	A	A	G	A	A	A	G	G	A	A	G	A	G	G	A	G	A	G	A	A	A	A	G	A	G	A	G
SNP_01715_02	A/G	2	7625640	+	NA	NA	NA	NA	NA	NA	A	A	A	A	A	A	A	A	A	A	A	A	A	A	A	A	A	A	G	A	A	A	G	A	A	A	A	A	A	A	A	A	A	A	A	A	A	A	A
SNP_01716_02	T/C	2	7637432	+	NA	NA	NA	NA	NA	NA	T	T	T	T	T	T	T	T	T	T	T	T	T	T	T	T	T	T	C	T	T	T	C	T	T	T	T	T	T	T	T	T	T	T	T	T	T	T	T
SNP_01717_02	T/C	2	7641044	+	NA	NA	NA	NA	NA	NA	T	T	T	T	T	T	T	T	T	T	T	T	T	T	T	T	T	T	C	T	T	T	C	T	T	T	T	T	T	T	T	T	T	T	T	T	T	T	T
SNP_01718_02	A/G	2	7655598	+	NA	NA	NA	NA	NA	NA	A	A	A	A	A	A	A	A	A	A	A	A	A	A	A	A	A	A	G	A	A	A	G	A	A	A	A	A	A	A	A	A	A	A	A	A	A	A	A
SNP_01719_02	G/A	2	7660958	+	NA	NA	NA	NA	NA	NA	G	G	G	G	G	G	G	G	G	G	G	G	G	G	G	G	G	G	A	G	G	G	A	G	G	G	G	G	G	G	G	G	G	G	G	G	G	G	G
SNP_01720_02	G/A	2	7721197	+	NA	NA	NA	NA	NA	NA	A	A	A	G	G	A	G	A	A	A	G	G	G	G	A	G	G	G	G	A	G	A	G	G	A	A	G	A	G	A	G	G	G	G	A	G	A	G	A
SNP_01721_02	T/G	2	7750912	+	NA	NA	NA	NA	NA	NA	G	G	G	T	T	G	T	G	G	G	G	T	T	T	G	T	T	T	G	G	G	G	G	T	G	G	T	G	T	G	T	G	T	T	G	G	G	G	G
SNP_01722_02	T/C	2	7752889	+	NA	NA	NA	NA	NA	NA	T	T	T	T	T	T	T	T	T	T	C	T	T	T	T	T	T	T	T	T	C	T	T	T	T	T	T	T	T	T	T	T	T	T	T	T	T	T	T
SNP_01723_02	G/A	2	7760510	+	NA	NA	NA	NA	NA	NA	A	A	A	G	G	A	G	A	A	A	G	G	G	G	A	G	G	G	G	A	G	A	G	G	A	A	G	A	G	A	G	G	G	G	A	G	A	G	A
SNP_01724_02	T/G	2	7767578	+	NA	NA	NA	NA	NA	NA	T	T	T	T	G	T	T	T	T	T	T	T	T	G	T	T	T	T	G	T	T	T	G	T	T	T	T	T	T	T	T	T	G	T	T	T	T	T	T
SNP_01725_02	A/G	2	7790424	+	NA	NA	NA	NA	NA	NA	G	G	G	A	A	G	A	G	G	G	A	A	A	A	G	A	A	A	G	G	A	G	A	A	G	G	A	G	A	G	A	A	A	A	G	A	G	A	G
SNP_01726_02	C/T	2	7847441	+	NA	NA	NA	NA	NA	NA	C	C	C	C	T	C	C	C	C	C	T	C	C	T	C	C	C	C	C	C	T	C	T	C	C	C	C	C	C	C	C	T	T	C	C	T	C	T	C
SNP_01727_02	T/C	2	7850259	+	NA	NA	NA	NA	NA	NA	T	T	T	T	C	T	T	T	T	T	C	T	T	C	T	T	T	T	T	T	C	T	C	T	T	T	T	T	T	T	T	C	C	T	T	C	T	C	T
SNP_01728_02	G/T	2	7867991	+	NA	NA	NA	NA	NA	NA	G	G	G	G	T	G	G	G	G	G	T	G	G	T	G	G	G	G	G	G	T	G	T	G	G	G	G	G	G	G	G	T	T	G	G	T	G	T	G
SNP_01729_02	T/C	2	7876406	+	NA	NA	NA	NA	NA	NA	T	T	T	T	C	T	T	T	T	T	C	T	T	C	T	T	T	T	T	T	C	T	C	T	T	T	T	T	T	T	T	C	C	T	T	C	T	C	T
SNP_01730_02	A/G	2	7903160	+	NA	NA	NA	NA	NA	NA	A	A	A	A	G	A	A	A	A	A	G	A	A	G	A	A	A	A	A	A	G	A	G	A	A	A	A	A	A	A	A	G	G	A	A	G	A	G	A
SNP_01731_02	A/G	2	7907102	+	NA	NA	NA	NA	NA	NA	A	A	A	A	G	A	A	A	A	A	G	A	A	G	A	A	A	A	A	A	G	A	G	A	A	A	A	A	A	A	A	G	G	A	A	G	A	G	A
SNP_01732_02	T/G	2	7908753	+	NA	NA	NA	NA	NA	NA	T	T	T	T	G	T	T	T	T	T	G	T	T	G	T	T	T	T	T	T	G	T	G	T	T	T	T	T	T	T	T	G	G	T	T	G	T	G	T
SNP_01733_02	A/G	2	7909328	+	NA	NA	NA	NA	NA	NA	A	A	A	A	G	A	A	A	A	A	G	A	A	G	A	A	A	A	A	A	G	A	G	A	A	A	A	A	A	A	A	G	G	A	A	G	A	G	A
SNP_01734_02	T/G	2	7922611	+	NA	NA	NA	NA	NA	NA	T	T	T	T	G	T	T	T	T	T	G	T	T	G	T	T	T	T	T	T	G	T	G	T	T	T	T	T	T	T	T	G	G	T	T	G	T	G	T
SNP_01735_02	G/A	2	7934554	+	NA	NA	NA	NA	NA	NA	G	G	G	G	A	G	G	G	G	G	A	G	G	A	G	G	G	G	G	G	A	G	A	G	G	G	G	G	G	G	G	A	A	G	G	A	G	A	G
SNP_01736_02	A/G	2	7949394	+	NA	NA	NA	NA	NA	NA	A	A	A	G	A	G	G	A	A	A	A	G	G	A	A	G	G	G	A	A	A	A	A	G	A	A	G	A	G	A	G	A	A	G	A	A	A	A	A
SNP_01737_02	C/T	2	7974982	+	NA	NA	NA	NA	NA	NA	C	C	C	C	T	C	C	C	C	C	T	C	C	T	C	C	C	C	C	C	T	C	T	C	C	C	C	C	C	C	C	T	T	C	C	T	C	T	C
SNP_01738_02	C/T	2	7978145	+	NA	NA	NA	NA	NA	NA	C	C	C	C	T	C	C	C	C	C	T	C	C	T	C	C	C	C	C	C	T	C	T	C	C	C	C	C	C	C	C	C	T	C	C	C	C	C	C
SNP_01739_02	T/C	2	7979192	+	NA	NA	NA	NA	NA	NA	T	T	T	T	C	T	T	T	T	T	C	T	T	C	T	T	T	T	T	T	C	T	C	T	T	T	T	T	T	T	T	C	C	T	T	C	T	C	T
SNP_01740_02	G/A	2	7980013	+	NA	NA	NA	NA	NA	NA	G	G	G	G	A	G	G	G	G	G	A	G	G	A	G	G	G	G	G	G	A	G	A	G	G	G	G	G	G	G	G	A	A	G	G	A	G	A	G
SNP_01741_02	T/C	2	7980530	+	NA	NA	NA	NA	NA	NA	T	T	T	T	C	T	T	T	T	T	C	T	T	C	T	T	T	T	T	T	C	T	C	T	T	T	T	T	T	T	T	C	C	T	T	C	T	C	T
SNP_01742_02	A/G	2	7987834	+	NA	NA	NA	NA	NA	NA	A	A	A	A	G	A	A	A	A	A	G	A	A	G	A	A	A	A	A	A	G	A	G	A	A	A	A	A	A	A	A	G	G	A	A	G	A	G	A
SNP_01743_02	T/C	2	8005668	+	NA	NA	NA	NA	NA	NA	T	T	T	T	C	T	T	T	T	T	C	T	T	C	T	T	T	T	T	T	C	T	C	T	T	T	T	T	T	T	T	C	C	T	T	C	T	C	T
SNP_01744_02	C/T	2	8029336	+	NA	NA	NA	NA	NA	NA	T	T	T	C	C	C	C	T	T	T	C	C	C	C	T	C	C	C	T	T	C	T	C	C	T	T	C	T	C	T	C	C	C	C	T	C	T	C	T
SNP_01745_02	A/G	2	8057749	+	NA	NA	NA	NA	NA	NA	A	G	A	A	A	A	A	A	G	A	G	A	A	A	G	A	A	A	A	A	G	A	G	A	A	A	A	G	A	G	A	G	A	A	A	G	A	G	G
SNP_01746_02	C/A	2	8059074	+	NA	NA	NA	NA	NA	NA	C	A	C	C	C	C	C	C	A	C	A	C	C	C	A	C	C	C	C	C	A	C	A	C	C	C	C	A	C	A	C	A	C	C	C	A	C	A	A
SNP_01747_02	T/C	2	8060104	+	NA	NA	NA	NA	NA	NA	T	C	T	T	T	T	T	T	C	T	C	T	T	T	C	T	T	T	T	T	C	T	C	T	T	T	T	C	T	C	T	C	T	T	T	C	T	C	C
SNP_01748_02	A/C	2	8061323	+	NA	NA	NA	NA	NA	NA	A	C	A	A	A	A	A	A	C	A	C	A	A	A	C	A	A	A	A	A	C	A	C	A	A	A	A	C	A	C	A	C	A	A	A	C	A	C	C
SNP_01749_02	T/C	2	8066592	+	NA	NA	NA	NA	NA	NA	T	T	T	T	T	T	T	T	T	T	C	T	T	T	T	T	T	T	T	T	C	T	C	T	T	T	T	T	T	T	T	T	T	T	T	T	T	T	T
SNP_01750_02	A/G	2	8068932	+	NA	NA	NA	NA	NA	NA	A	G	A	A	A	A	A	A	G	A	G	A	A	A	G	A	A	A	A	A	G	A	G	A	A	A	A	G	A	G	A	G	A	A	A	G	A	G	G
SNP_01751_02	A/G	2	8078392	+	NA	NA	NA	NA	NA	NA	A	A	A	A	A	A	A	A	A	A	G	A	A	A	A	A	A	A	A	A	G	A	G	A	A	A	A	A	A	A	A	A	A	A	A	A	A	A	A
SNP_01752_02	T/C	2	8081081	+	NA	NA	NA	NA	NA	NA	T	C	T	T	T	T	T	T	C	T	C	T	T	T	C	T	T	T	T	T	C	T	C	T	T	T	T	C	T	C	T	C	T	T	T	C	T	C	C
SNP_01753_02	C/T	2	8082604	+	NA	NA	NA	NA	NA	NA	C	T	C	C	C	C	C	C	T	C	T	C	C	C	T	C	C	C	C	C	T	C	T	C	C	C	C	T	C	T	C	T	C	C	C	T	C	T	T
SNP_01754_02	G/A	2	8087652	+	NA	NA	NA	NA	NA	NA	G	G	G	G	G	G	G	G	G	G	G	G	G	G	G	G	G	G	G	G	G	G	G	G	G	G	G	G	G	G	G	A	G	G	G	A	G	A	G
SNP_01755_02	A/C	2	8120391	+	NA	NA	NA	NA	NA	NA	A	C	A	A	C	A	A	A	C	A	C	A	A	C	C	A	A	A	A	A	C	A	C	A	A	A	A	C	A	C	A	C	C	A	A	C	A	C	C
SNP_01756_02	G/A	2	8132109	+	NA	NA	NA	NA	NA	NA	G	A	G	G	A	G	G	G	A	G	G	G	G	A	A	G	G	G	G	G	G	G	G	G	G	G	G	A	G	A	G	A	A	G	G	A	G	A	A
SNP_01757_02	C/T	2	8132667	+	NA	NA	NA	NA	NA	NA	C	C	C	C	C	C	C	C	C	C	T	C	C	C	C	C	C	C	C	C	T	C	T	C	C	C	C	C	C	C	C	C	C	C	C	C	C	C	C
SNP_01758_02	G/A	2	8155265	+	NA	NA	NA	NA	NA	NA	G	A	G	G	A	G	G	G	A	G	G	G	G	A	A	G	G	G	G	G	G	G	G	G	G	G	G	A	G	A	G	A	A	G	G	A	G	A	A
SNP_01759_02	G/A	2	8155778	+	NA	NA	NA	NA	NA	NA	G	A	G	G	A	G	G	G	A	G	G	G	G	A	A	G	G	G	G	G	G	G	G	G	G	G	G	A	G	A	G	A	A	G	G	A	G	A	A
SNP_01760_02	T/C	2	8170643	+	NA	NA	NA	NA	NA	NA	T	C	T	T	C	T	T	T	C	T	T	T	T	C	C	T	T	T	T	T	T	T	T	T	T	T	T	C	T	C	T	C	C	T	T	C	T	C	C
SNP_01761_02	A/G	2	8173331	+	NA	NA	NA	NA	NA	NA	A	G	A	A	G	A	A	A	G	A	G	A	A	G	G	A	A	A	A	A	G	A	G	A	A	A	A	G	A	G	A	G	G	A	A	G	A	G	G
SNP_01762_02	A/G	2	8216302	+	NA	NA	NA	NA	NA	NA	A	A	A	A	A	A	A	A	A	A	G	A	A	A	A	A	A	A	A	A	G	A	G	A	A	A	A	A	A	A	A	G	A	A	A	G	A	G	A
SNP_01763_02	A/G	2	8226201	+	NA	NA	NA	NA	NA	NA	A	G	A	A	G	A	A	A	G	A	G	A	A	G	G	A	A	A	A	A	G	A	G	A	A	A	A	G	A	G	A	G	G	A	A	G	A	G	G
SNP_01764_02	T/C	2	8227121	+	NA	NA	NA	NA	NA	NA	T	C	T	T	C	T	T	T	C	T	C	T	T	C	C	T	T	T	T	T	C	T	C	T	T	T	T	C	T	C	T	C	C	T	T	C	T	C	C
SNP_01765_02	A/G	2	8227939	+	NA	NA	NA	NA	NA	NA	A	G	A	A	G	A	A	A	G	A	G	A	A	G	G	A	A	A	A	A	G	A	G	A	A	A	A	G	A	G	A	G	G	A	A	G	A	G	G
SNP_01766_02	C/T	2	8229125	+	NA	NA	NA	NA	NA	NA	C	T	C	C	T	C	C	C	T	C	T	C	C	T	T	C	C	C	C	C	T	C	T	C	C	C	C	T	C	T	C	C	T	C	C	C	C	C	T
SNP_01767_02	C/T	2	8259841	+	NA	NA	NA	NA	NA	NA	C	C	C	C	C	C	C	C	C	C	C	C	C	C	C	C	C	C	C	C	C	C	C	C	C	C	C	C	C	C	C	T	C	C	C	T	C	T	C
SNP_01768_02	C/T	2	8264025	+	NA	NA	NA	NA	NA	NA	C	C	C	C	C	C	C	C	C	C	C	C	C	C	C	C	C	C	C	C	C	C	C	C	C	C	C	C	C	C	C	T	C	C	C	T	C	T	C
SNP_01769_02	G/A	2	8273157	+	NA	NA	NA	NA	NA	NA	G	A	G	G	A	G	G	G	A	G	A	G	G	A	A	G	G	G	G	G	A	G	A	G	G	G	G	A	G	A	G	G	A	G	G	G	G	G	A
SNP_01770_02	T/C	2	8275265	+	NA	NA	NA	NA	NA	NA	T	C	T	T	C	T	T	T	C	T	C	T	T	C	C	T	T	T	T	T	C	T	C	T	T	T	T	C	T	C	T	C	C	T	T	C	T	C	C
SNP_01771_02	C/A	2	8276076	+	NA	NA	NA	NA	NA	NA	C	A	C	C	A	C	C	C	A	C	A	C	C	A	A	C	C	C	C	C	A	C	A	C	C	C	C	A	C	A	C	C	A	C	C	C	C	C	A
SNP_01772_02	A/G	2	8279775	+	NA	NA	NA	NA	NA	NA	A	G	A	A	G	A	A	A	G	A	G	A	A	G	G	A	A	A	A	A	G	A	G	A	A	A	A	G	A	G	A	G	G	A	A	G	A	G	G
SNP_01773_02	A/G	2	8283815	+	NA	NA	NA	NA	NA	NA	A	G	A	A	G	A	A	A	G	A	G	A	A	G	G	A	A	A	A	A	G	A	G	A	A	A	A	G	A	G	A	G	G	A	A	G	A	G	G
SNP_01774_02	A/G	2	8289279	+	NA	NA	NA	NA	NA	NA	A	G	A	A	G	A	A	A	G	A	G	A	A	G	G	A	A	A	A	A	G	A	G	A	A	A	A	G	A	G	A	G	G	A	A	G	A	G	G
SNP_01775_02	A/G	2	8289954	+	NA	NA	NA	NA	NA	NA	A	G	A	A	G	A	A	A	G	A	G	A	A	G	G	A	A	A	A	A	G	A	G	A	A	A	A	G	A	G	A	G	G	A	A	G	A	G	G
SNP_01776_02	G/A	2	8319305	+	NA	NA	NA	NA	NA	NA	G	A	G	G	A	G	G	G	A	G	A	G	G	A	A	G	G	G	G	G	A	G	A	G	G	G	G	A	G	A	G	G	A	G	G	G	G	G	A
SNP_01777_02	C/T	2	8327885	+	NA	NA	NA	NA	NA	NA	C	T	C	C	T	C	C	C	T	C	T	C	C	T	T	C	C	C	C	C	T	C	T	C	C	C	C	T	C	T	C	C	T	C	C	C	C	C	T
SNP_01778_02	T/C	2	8330926	+	NA	NA	NA	NA	NA	NA	T	C	T	T	C	T	T	T	C	T	C	T	T	C	C	T	T	T	T	T	C	T	C	T	T	T	T	C	T	C	T	T	C	T	T	T	T	T	C
SNP_01779_02	A/G	2	8331923	+	NA	NA	NA	NA	NA	NA	A	G	A	A	G	A	A	A	G	A	G	A	A	G	G	A	A	A	A	A	G	A	G	A	A	A	A	G	A	G	A	A	G	A	A	A	A	A	G
SNP_01780_02	G/A	2	8340165	+	NA	NA	NA	NA	NA	NA	G	A	G	G	A	G	G	G	A	G	A	G	G	A	A	G	G	G	G	G	A	G	A	G	G	G	G	A	G	A	G	G	A	G	G	G	G	G	A
SNP_01781_02	T/C	2	8341099	+	NA	NA	NA	NA	NA	NA	T	C	T	T	C	T	T	T	C	T	C	T	T	C	C	T	T	T	T	T	C	T	C	T	T	T	T	C	T	C	T	T	C	T	T	T	T	T	C
SNP_01782_02	C/T	2	8341731	+	NA	NA	NA	NA	NA	NA	C	T	C	C	T	C	C	C	T	C	T	C	C	T	T	C	C	C	C	C	T	C	T	C	C	C	C	T	C	T	C	C	T	C	C	C	C	C	T
SNP_01783_02	A/C	2	8367888	+	NA	NA	NA	NA	NA	NA	C	C	C	A	C	A	A	A	C	A	C	A	A	C	C	A	A	A	C	C	C	A	C	A	C	C	A	C	A	C	A	A	C	A	C	A	C	A	C
SNP_01784_02	G/A	2	8398517	+	NA	NA	NA	NA	NA	NA	A	G	A	G	G	A	G	G	G	G	G	G	G	G	G	G	G	G	A	A	G	G	G	G	A	A	G	G	G	G	G	G	G	G	A	G	A	G	G
SNP_01785_02	C/A	2	8441229	+	NA	NA	NA	NA	NA	NA	A	C	A	C	C	A	C	C	C	C	C	C	C	C	C	C	C	C	A	A	C	C	C	C	A	A	C	C	C	C	C	C	C	C	A	C	A	C	C
SNP_01786_02	A/G	2	8455103	+	NA	NA	NA	NA	NA	NA	A	A	A	A	A	A	A	A	A	A	G	A	A	A	A	A	A	A	A	A	G	A	G	A	A	A	A	A	A	A	A	A	A	A	A	A	A	A	A
SNP_01787_02	A/G	2	8464026	+	NA	NA	NA	NA	NA	NA	A	A	A	A	A	A	A	A	A	A	G	A	A	A	A	A	A	A	A	A	G	A	G	A	A	A	A	A	A	A	A	A	A	A	A	A	A	A	A
SNP_01788_02	C/T	2	8514942	+	NA	NA	NA	NA	NA	NA	T	C	T	C	C	T	C	C	C	C	T	C	C	C	C	C	C	C	T	T	T	C	T	T	T	T	C	C	C	C	C	C	C	C	T	C	T	C	C
SNP_01789_02	C/A	2	8521511	+	NA	NA	NA	NA	NA	NA	A	C	A	C	C	A	C	C	C	C	A	C	C	C	C	C	C	C	A	A	A	C	A	A	A	A	C	C	C	C	C	C	C	C	A	C	A	C	C
SNP_01790_02	T/G	2	8526070	+	NA	NA	NA	NA	NA	NA	G	T	G	T	T	G	T	T	T	T	G	T	T	T	T	T	T	T	G	G	G	T	G	G	G	G	T	T	T	T	T	T	T	T	G	T	G	T	T
SNP_01791_02	C/T	2	8534133	+	NA	NA	NA	NA	NA	NA	T	C	T	C	C	T	C	C	C	C	T	C	C	C	C	C	C	C	T	T	T	C	T	T	T	T	C	C	C	C	C	C	C	C	T	C	T	C	C
SNP_01792_02	A/G	2	8604543	+	NA	NA	NA	NA	NA	NA	A	A	A	A	A	A	A	G	A	G	A	A	A	A	A	A	A	A	A	A	A	G	A	A	A	A	A	A	A	A	A	A	G	A	A	A	A	A	A
SNP_01793_02	T/C	2	8641830	+	NA	NA	NA	NA	NA	NA	C	C	C	C	T	T	T	C	C	C	T	T	T	C	C	T	T	T	C	C	T	C	T	T	C	C	C	T	T	T	T	T	C	T	C	T	C	T	T
SNP_01794_02	T/C	2	8664722	+	NA	NA	NA	NA	NA	NA	T	T	T	T	T	T	T	C	T	C	C	T	T	T	T	T	T	T	T	T	C	C	C	T	T	T	T	T	T	T	T	T	C	T	T	T	T	T	T
SNP_01795_02	A/G	2	8679787	+	NA	NA	NA	NA	NA	NA	A	A	A	A	A	A	A	G	A	G	G	A	A	A	A	A	A	A	A	A	G	G	G	A	A	A	A	A	A	A	A	A	G	A	A	A	A	A	A
SNP_01796_02	C/T	2	8692407	+	NA	NA	NA	NA	NA	NA	C	C	C	C	C	C	C	C	C	C	T	C	C	C	C	C	C	C	C	C	T	C	T	C	C	C	C	C	C	C	C	C	C	C	C	C	C	C	C
SNP_01797_02	A/G	2	8706603	+	NA	NA	NA	NA	NA	NA	A	A	A	A	A	A	A	G	A	G	G	A	A	A	A	A	A	A	A	A	G	G	G	G	A	A	A	A	A	A	A	A	G	A	A	A	A	A	A
SNP_01798_02	G/A	2	8713042	+	NA	NA	NA	NA	NA	NA	G	G	G	G	G	G	G	A	G	A	G	G	G	G	G	G	G	G	G	G	G	A	G	A	G	G	G	G	G	G	G	G	A	G	G	G	G	G	G
SNP_01799_02	C/T	2	8720635	+	NA	NA	NA	NA	NA	NA	C	C	C	C	C	C	C	T	C	T	T	C	C	C	C	C	C	C	C	C	T	T	T	T	C	C	C	C	C	C	C	C	T	C	C	C	C	C	C
SNP_01800_02	G/A	2	8729437	+	NA	NA	NA	NA	NA	NA	G	G	G	G	G	G	G	G	G	G	A	G	G	G	G	G	G	G	G	G	A	G	A	G	G	G	G	G	G	G	G	G	G	G	G	G	G	G	G
SNP_01801_02	G/A	2	8730196	+	NA	NA	NA	NA	NA	NA	G	G	G	G	G	G	G	A	G	A	A	G	G	G	A	G	G	G	G	G	A	A	A	A	G	G	G	G	G	G	G	G	A	G	G	G	G	G	G
SNP_01802_02	T/G	2	8738047	+	NA	NA	NA	NA	NA	NA	T	T	T	T	T	T	T	G	T	G	G	T	T	T	T	T	T	T	T	T	G	G	G	T	T	T	T	T	T	T	T	T	G	T	T	T	T	T	T
SNP_01803_02	C/T	2	8754006	+	NA	NA	NA	NA	NA	NA	C	C	C	C	C	C	C	C	C	C	T	C	C	C	C	C	C	C	C	C	T	C	T	C	C	C	C	C	C	C	C	C	C	C	C	C	C	C	C
SNP_01804_02	A/G	2	8770970	+	NA	NA	NA	NA	NA	NA	A	A	A	A	A	A	A	G	A	G	G	A	A	A	A	A	A	A	A	A	G	G	G	A	A	A	A	A	A	A	A	A	G	A	A	A	A	A	A
SNP_01805_02	T/G	2	8791851	+	NA	NA	NA	NA	NA	NA	T	T	T	T	T	T	T	G	T	G	G	T	T	T	T	T	T	T	T	T	G	G	G	T	T	T	T	T	T	T	T	T	G	T	T	T	T	T	T
SNP_01806_02	A/G	2	8806656	+	NA	NA	NA	NA	NA	NA	A	A	A	A	A	A	A	A	A	A	G	A	A	A	A	A	A	A	A	A	G	A	G	A	A	A	A	A	A	A	A	A	A	A	A	A	A	A	A
SNP_01807_02	T/C	2	8807595	+	NA	NA	NA	NA	NA	NA	T	T	T	T	T	T	T	C	T	C	C	T	T	T	T	T	T	T	T	T	C	C	C	T	T	T	T	T	T	T	T	T	C	T	T	T	T	T	T
SNP_01808_02	A/G	2	8831893	+	NA	NA	NA	NA	NA	NA	A	A	A	A	A	A	A	G	A	G	G	A	A	A	A	A	A	A	A	A	G	G	G	A	A	A	A	A	A	A	A	A	G	A	A	A	A	A	A
SNP_01809_02	C/A	2	8834316	+	NA	NA	NA	NA	NA	NA	C	C	C	C	C	C	C	A	C	A	A	C	C	C	C	C	C	C	C	C	A	A	A	C	C	C	C	C	C	C	C	C	A	C	C	C	C	C	C
SNP_01810_02	C/T	2	8843899	+	NA	NA	NA	NA	NA	NA	C	C	C	C	C	C	C	C	C	C	T	C	C	C	C	C	C	C	C	C	T	C	T	C	C	C	C	C	C	C	C	C	C	C	C	C	C	C	C
SNP_01811_02	C/T	2	8871879	+	NA	NA	NA	NA	NA	NA	C	C	C	C	C	C	C	C	C	C	T	C	C	C	C	C	C	C	C	C	T	C	T	C	C	C	C	C	C	C	C	C	C	C	C	C	C	C	C
SNP_01812_02	G/A	2	8877928	+	NA	NA	NA	NA	NA	NA	G	G	G	G	G	G	G	G	G	G	A	G	G	G	G	G	G	G	G	G	A	G	A	G	G	G	G	G	G	G	G	G	G	G	G	G	G	G	G
SNP_01813_02	C/T	2	8899255	+	NA	NA	NA	NA	NA	NA	C	C	C	C	C	C	C	C	C	C	T	C	C	C	C	C	C	C	C	C	T	C	T	C	C	C	C	C	C	C	C	C	C	C	C	C	C	C	C
SNP_01814_02	C/T	2	8902050	+	NA	NA	NA	NA	NA	NA	C	T	C	T	C	C	C	T	T	T	C	C	C	T	T	C	C	C	C	C	C	T	C	T	C	T	T	C	C	C	C	C	T	C	T	C	C	C	C
SNP_01815_02	G/A	2	8903252	+	NA	NA	NA	NA	NA	NA	G	A	G	A	G	G	G	G	A	G	G	G	G	A	A	G	G	G	G	G	G	G	G	A	G	A	A	G	G	G	G	G	G	G	A	G	G	G	G
SNP_01816_02	G/A	2	8904198	+	NA	NA	NA	NA	NA	NA	G	G	G	G	G	G	G	G	G	G	A	G	G	G	G	G	G	G	G	G	A	G	A	G	G	G	G	G	G	G	G	G	G	G	G	G	G	G	G
SNP_01817_02	G/A	2	8909830	+	NA	NA	NA	NA	NA	NA	G	G	G	G	G	G	G	G	G	G	A	G	G	G	G	G	G	G	G	G	A	G	A	G	G	G	G	G	G	G	G	G	G	G	G	G	G	G	G
SNP_01818_02	G/A	2	8911541	+	NA	NA	NA	NA	NA	NA	G	A	G	A	G	G	G	G	A	G	G	G	G	A	A	G	G	G	G	G	G	G	G	A	G	A	A	G	G	G	G	G	G	G	A	G	G	G	G
SNP_01819_02	T/C	2	8912916	+	NA	NA	NA	NA	NA	NA	T	T	T	T	T	T	T	T	T	T	C	T	T	T	T	T	T	T	T	T	C	T	C	T	T	T	T	T	T	T	T	T	T	T	T	T	T	T	T
SNP_01820_02	A/G	2	8914943	+	NA	NA	NA	NA	NA	NA	A	A	A	A	A	A	A	A	A	A	G	A	A	A	A	A	A	A	A	A	G	A	G	A	A	A	A	A	A	A	A	A	A	A	A	A	A	A	A
SNP_01821_02	A/G	2	8915394	+	NA	NA	NA	NA	NA	NA	A	G	A	G	A	A	A	G	G	G	A	A	A	G	G	A	A	A	A	A	A	G	A	G	A	G	G	A	A	A	A	A	G	A	G	A	A	A	A
SNP_01822_02	T/G	2	8916211	+	NA	NA	NA	NA	NA	NA	T	G	T	G	T	T	T	G	G	G	G	T	T	G	G	T	T	T	T	T	G	G	G	G	T	G	G	T	T	T	T	T	G	T	G	T	T	T	T
SNP_01823_02	T/G	2	8925185	+	NA	NA	NA	NA	NA	NA	T	G	T	G	T	T	T	G	G	G	G	T	T	G	G	T	T	T	T	T	G	G	G	G	T	G	G	T	T	T	T	T	G	T	G	T	T	T	T
SNP_01824_02	T/C	2	8928075	+	NA	NA	NA	NA	NA	NA	T	C	T	C	T	T	T	C	C	C	C	T	T	C	C	T	T	T	T	T	C	C	C	C	T	C	C	T	T	T	T	T	C	T	C	T	T	T	T
SNP_01825_02	A/G	2	8938949	+	NA	NA	NA	NA	NA	NA	A	G	A	G	A	A	A	G	G	G	G	A	A	G	G	A	A	A	A	A	G	G	G	G	A	G	G	A	A	A	A	A	G	A	G	A	A	A	A
SNP_01826_02	A/G	2	8939877	+	NA	NA	NA	NA	NA	NA	A	G	A	G	A	A	A	G	G	G	G	A	A	G	G	A	A	A	A	A	G	G	G	G	A	G	G	A	A	A	A	A	G	A	G	A	A	A	A
SNP_01827_02	T/C	2	8940648	+	NA	NA	NA	NA	NA	NA	T	T	T	T	T	T	T	T	T	T	C	T	T	T	T	T	T	T	T	T	C	T	C	T	T	T	T	T	T	T	T	T	T	T	T	T	T	T	T
SNP_01828_02	A/G	2	8941114	+	NA	NA	NA	NA	NA	NA	A	G	A	G	A	A	A	G	G	G	G	A	A	G	G	A	A	A	A	A	G	G	G	G	A	G	G	A	A	A	A	A	G	A	G	A	A	A	A
SNP_01829_02	T/C	2	8942514	+	NA	NA	NA	NA	NA	NA	T	C	T	C	T	T	T	C	C	C	C	T	T	C	C	T	T	T	T	T	C	C	C	C	T	C	C	T	T	T	T	T	C	T	C	T	T	T	T
SNP_01830_02	T/C	2	8951793	+	NA	NA	NA	NA	NA	NA	T	C	T	C	T	T	T	C	C	C	C	T	T	C	C	T	T	T	T	T	C	C	C	C	T	C	C	T	T	T	T	T	C	T	C	T	T	T	T
SNP_01831_02	G/A	2	8952521	+	NA	NA	NA	NA	NA	NA	G	A	G	A	G	G	G	A	A	A	G	G	G	A	A	G	G	G	G	G	G	A	G	A	G	A	A	G	G	G	G	G	A	G	A	G	G	G	G
SNP_01832_02	A/G	2	8954138	+	NA	NA	NA	NA	NA	NA	A	G	A	G	A	A	A	G	G	G	G	A	A	G	G	A	A	A	A	A	G	G	G	G	A	G	G	A	A	A	A	A	G	A	G	A	A	A	A
SNP_01833_02	G/A	2	8961236	+	NA	NA	NA	NA	NA	NA	G	A	G	A	G	G	G	G	A	G	G	G	G	A	A	G	G	G	G	G	G	G	G	A	G	A	A	G	G	G	G	G	G	G	A	G	G	G	G
SNP_01834_02	G/A	2	8966607	+	NA	NA	NA	NA	NA	NA	G	A	G	A	G	G	G	A	A	A	G	G	G	A	A	G	G	G	G	G	G	A	G	A	G	A	A	G	G	G	G	G	A	G	A	G	G	G	G
SNP_01835_02	C/T	2	8970188	+	NA	NA	NA	NA	NA	NA	C	T	C	T	C	C	C	T	T	T	C	C	C	T	T	C	C	C	C	C	C	T	C	T	C	T	T	C	C	C	C	C	T	C	T	C	C	C	C
SNP_01836_02	A/G	2	8985667	+	NA	NA	NA	NA	NA	NA	A	A	A	A	A	A	A	A	A	A	G	A	A	A	A	A	A	A	A	A	G	A	G	A	A	A	A	A	A	A	A	A	A	A	A	A	A	A	A
SNP_01837_02	G/A	2	8989034	+	NA	NA	NA	NA	NA	NA	G	A	G	A	G	G	G	A	A	A	G	G	G	A	A	G	G	G	G	G	G	A	G	A	G	A	A	G	G	G	G	G	A	G	A	G	G	G	G
SNP_01838_02	C/T	2	8990909	+	NA	NA	NA	NA	NA	NA	C	C	C	C	C	C	C	C	C	C	T	C	C	C	C	C	C	C	C	C	T	C	T	C	C	C	C	C	C	C	C	C	C	C	C	C	C	C	C
SNP_01839_02	G/A	2	8991551	+	NA	NA	NA	NA	NA	NA	G	G	G	G	G	G	G	G	G	G	A	G	G	G	G	G	G	G	G	G	A	G	A	G	G	G	G	G	G	G	G	G	G	G	G	G	G	G	G
SNP_01840_02	T/C	2	8992142	+	NA	NA	NA	NA	NA	NA	T	C	T	C	T	T	T	C	C	C	C	T	T	C	C	T	T	T	T	T	C	C	C	C	T	C	C	T	T	T	T	T	C	T	C	T	T	T	T
SNP_01841_02	C/T	2	8992602	+	NA	NA	NA	NA	NA	NA	C	T	C	T	C	C	C	T	T	T	C	C	C	T	T	C	C	C	C	C	C	T	C	T	C	T	T	C	C	C	C	C	T	C	T	C	C	C	C
SNP_01842_02	G/A	2	8993805	+	NA	NA	NA	NA	NA	NA	G	G	G	G	G	G	G	G	G	G	A	G	G	G	G	G	G	G	G	G	A	G	A	G	G	G	G	G	G	G	G	G	G	G	G	G	G	G	G
SNP_01843_02	T/C	2	9010575	+	NA	NA	NA	NA	NA	NA	T	C	T	C	T	T	T	C	C	C	C	T	T	C	C	T	T	T	T	T	C	C	C	C	T	C	C	T	T	T	T	T	C	T	C	T	T	T	T
SNP_01844_02	T/C	2	9017324	+	NA	NA	NA	NA	NA	NA	T	C	T	C	T	T	T	C	C	C	C	T	C	C	C	T	T	T	T	T	C	C	C	C	T	C	C	T	T	T	T	T	C	T	C	T	T	T	T
SNP_01845_02	C/A	2	9021403	+	NA	NA	NA	NA	NA	NA	C	A	C	A	C	C	C	A	A	A	C	C	C	A	A	C	C	C	C	C	C	A	C	A	C	A	A	C	C	C	C	C	A	C	A	C	C	C	C
SNP_01846_02	A/G	2	9023352	+	NA	NA	NA	NA	NA	NA	A	G	A	G	A	A	A	G	G	G	G	A	G	G	G	A	A	A	A	A	G	G	G	G	A	G	G	A	A	A	A	A	G	A	G	A	A	A	A
SNP_01847_02	A/G	2	9024532	+	NA	NA	NA	NA	NA	NA	A	G	A	G	A	A	A	G	G	G	G	A	G	G	G	A	A	A	A	A	G	G	G	G	A	G	G	A	A	A	A	A	G	A	G	A	A	A	A
SNP_01848_02	T/C	2	9025221	+	NA	NA	NA	NA	NA	NA	T	C	T	C	T	T	T	C	C	C	C	T	C	C	C	T	T	T	T	T	C	C	C	C	T	C	C	T	T	T	T	T	C	T	C	T	T	T	T
SNP_01849_02	T/C	2	9026300	+	NA	NA	NA	NA	NA	NA	T	C	T	C	T	T	T	C	C	C	C	T	C	C	C	T	T	T	T	T	C	C	C	C	T	C	C	T	T	T	T	T	C	T	C	T	T	T	T
SNP_01850_02	T/G	2	9026806	+	NA	NA	NA	NA	NA	NA	T	G	T	G	T	T	T	G	G	G	G	T	G	G	G	T	T	T	T	T	G	G	G	G	T	G	G	T	T	T	T	T	G	T	G	T	T	T	T
SNP_01851_02	C/T	2	9027508	+	NA	NA	NA	NA	NA	NA	C	T	C	T	C	C	C	T	T	T	C	C	C	T	T	C	C	C	C	C	C	T	C	T	C	T	T	C	C	C	C	C	T	C	T	C	C	C	C
SNP_01852_02	T/C	2	9039246	+	NA	NA	NA	NA	NA	NA	T	C	T	C	T	T	T	C	C	C	T	T	T	C	C	T	T	T	T	T	T	C	T	C	T	C	C	T	T	T	T	T	C	T	C	T	T	T	T
SNP_01853_02	C/T	2	9039695	+	NA	NA	NA	NA	NA	NA	C	T	C	T	C	C	C	T	T	T	C	C	C	T	T	C	C	C	C	C	C	T	C	T	C	T	T	C	C	C	C	C	T	C	T	C	C	C	C
SNP_01854_02	A/G	2	9042521	+	NA	NA	NA	NA	NA	NA	A	G	A	G	A	A	A	G	G	G	A	A	A	G	G	A	A	A	A	A	A	G	A	G	A	G	G	A	A	A	A	A	G	A	G	A	A	A	A
SNP_01855_02	C/T	2	9044059	+	NA	NA	NA	NA	NA	NA	C	T	C	T	C	C	C	T	T	T	C	C	C	T	T	C	C	C	C	C	C	T	C	T	C	T	T	C	C	C	C	C	T	C	T	C	C	C	C
SNP_01856_02	G/A	2	9044569	+	NA	NA	NA	NA	NA	NA	G	G	G	G	G	G	G	G	G	G	A	G	A	G	G	G	G	G	G	G	A	G	A	G	G	G	G	G	G	G	G	G	G	G	G	G	G	G	G
SNP_01857_02	G/A	2	9059233	+	NA	NA	NA	NA	NA	NA	G	A	G	A	G	G	G	A	A	A	A	G	A	A	A	G	G	G	G	G	A	A	A	A	G	A	A	G	G	G	G	G	A	G	A	G	G	G	G
SNP_01858_02	T/C	2	9072690	+	NA	NA	NA	NA	NA	NA	T	C	T	C	T	T	T	C	C	C	C	T	C	C	C	T	T	T	T	T	C	C	C	C	T	C	C	T	T	T	T	T	C	T	C	T	T	T	T
SNP_01859_02	A/G	2	9073984	+	NA	NA	NA	NA	NA	NA	A	G	A	G	A	A	A	G	G	G	G	A	G	G	G	A	A	A	A	A	G	G	G	G	A	G	G	A	A	A	A	A	G	A	G	A	A	A	A
SNP_01860_02	G/T	2	9089549	+	NA	NA	NA	NA	NA	NA	G	T	G	T	G	G	G	G	T	G	G	G	G	T	T	G	G	G	G	G	G	G	G	T	G	T	T	G	G	G	G	G	G	G	T	G	G	G	G
SNP_01861_02	A/C	2	9090018	+	NA	NA	NA	NA	NA	NA	A	C	A	C	A	A	A	A	C	A	C	A	C	C	C	A	A	A	A	A	C	A	C	C	A	C	C	A	A	A	A	A	A	A	C	A	A	A	A
SNP_01862_02	A/C	2	9090564	+	NA	NA	NA	NA	NA	NA	A	C	A	C	A	A	A	A	C	A	C	A	C	C	C	A	A	A	A	A	C	A	C	C	A	C	C	A	A	A	A	A	A	A	C	A	A	A	A
SNP_01863_02	T/C	2	9107068	+	NA	NA	NA	NA	NA	NA	T	C	T	C	C	T	T	C	C	C	C	T	C	C	C	T	T	T	T	T	C	C	C	C	T	C	C	T	T	T	T	T	C	T	C	T	T	T	T
SNP_01864_02	C/A	2	9109086	+	NA	NA	NA	NA	NA	NA	C	A	C	A	C	C	C	C	A	C	C	C	C	A	A	C	C	C	C	C	C	C	C	A	C	A	A	C	C	C	C	C	C	C	A	C	C	C	C
SNP_01865_02	T/C	2	9111516	+	NA	NA	NA	NA	NA	NA	T	C	T	C	T	T	T	T	C	T	T	T	T	C	C	T	T	T	T	T	T	T	T	C	T	C	C	T	T	T	T	T	T	T	C	T	T	T	T
SNP_01866_02	A/G	2	9112676	+	NA	NA	NA	NA	NA	NA	A	G	A	G	A	A	A	A	G	A	A	A	A	G	G	A	A	A	A	A	A	A	A	G	A	G	G	A	A	A	A	A	A	A	G	A	A	A	A
SNP_01867_02	C/T	2	9114208	+	NA	NA	NA	NA	NA	NA	C	T	C	T	C	C	C	C	T	C	C	C	C	T	T	C	C	C	C	C	C	C	C	T	C	T	T	C	C	C	C	C	C	C	T	C	C	C	C
SNP_01868_02	G/T	2	9118641	+	NA	NA	NA	NA	NA	NA	G	T	G	T	G	G	G	G	T	G	G	G	G	T	T	G	G	G	G	G	G	G	G	T	G	T	T	G	G	G	G	G	G	G	T	G	G	G	G
SNP_01869_02	C/T	2	9121212	+	NA	NA	NA	NA	NA	NA	C	T	C	T	C	C	C	C	T	C	C	C	C	T	T	C	C	C	C	C	C	C	C	T	C	T	T	C	C	C	C	C	C	C	T	C	C	C	C
SNP_01870_02	T/C	2	9123030	+	NA	NA	NA	NA	NA	NA	T	C	T	C	T	T	T	T	C	T	C	T	C	C	C	T	T	T	T	T	C	T	C	C	T	C	C	T	T	T	T	T	T	T	C	T	T	T	T
SNP_01871_02	C/A	2	9132789	+	NA	NA	NA	NA	NA	NA	C	A	C	A	C	C	C	C	A	C	A	C	A	A	A	C	C	C	C	C	A	C	A	A	C	A	A	C	C	C	C	C	C	C	A	C	C	C	C
SNP_01872_02	T/C	2	9154169	+	NA	NA	NA	NA	NA	NA	T	C	T	C	T	T	T	T	C	T	C	T	C	C	C	T	T	T	T	T	C	T	C	C	T	C	C	T	T	T	T	T	T	T	C	T	T	T	T
SNP_01873_02	A/G	2	9154702	+	NA	NA	NA	NA	NA	NA	A	G	A	G	A	A	A	A	G	A	G	A	G	G	G	A	A	A	A	A	G	A	G	G	A	G	G	A	A	A	A	A	A	A	G	A	A	A	A
SNP_01874_02	G/A	2	9161589	+	NA	NA	NA	NA	NA	NA	G	A	G	A	G	G	G	G	A	G	G	G	G	A	A	G	G	G	G	G	G	G	G	A	G	A	A	G	G	G	G	G	G	G	A	G	G	G	G
SNP_01875_02	A/G	2	9163437	+	NA	NA	NA	NA	NA	NA	A	G	A	G	A	A	A	A	G	A	G	A	G	G	G	A	A	A	A	A	G	A	G	G	A	G	G	A	A	A	A	A	A	A	G	A	A	A	A
SNP_01876_02	G/A	2	9165165	+	NA	NA	NA	NA	NA	NA	G	G	G	G	G	G	G	G	G	G	A	G	A	G	G	G	G	G	G	G	A	G	A	G	G	G	G	G	G	G	G	G	G	G	G	G	G	G	G
SNP_01877_02	T/C	2	9166986	+	NA	NA	NA	NA	NA	NA	T	C	T	C	T	T	T	T	C	T	T	T	T	C	C	T	T	T	T	T	T	T	T	C	T	C	C	T	T	T	T	T	T	T	C	T	T	T	T
SNP_01878_02	G/A	2	9177001	+	NA	NA	NA	NA	NA	NA	G	A	G	A	A	G	G	A	A	A	A	G	A	A	A	G	G	G	G	G	A	A	A	A	G	A	A	G	G	G	G	G	A	G	A	G	G	G	G
SNP_01879_02	C/T	2	9188835	+	NA	NA	NA	NA	NA	NA	C	T	C	T	C	C	C	C	T	C	C	C	C	T	T	C	C	C	C	C	C	C	C	T	C	T	T	C	C	C	C	C	C	C	T	C	C	C	C
SNP_01880_02	G/A	2	9195081	+	NA	NA	NA	NA	NA	NA	G	G	G	G	A	G	G	A	G	A	A	G	A	G	G	G	G	G	G	G	A	A	A	G	G	G	G	G	G	G	G	G	A	G	G	G	G	G	G
SNP_01881_02	C/T	2	9197940	+	NA	NA	NA	NA	NA	NA	C	C	C	C	C	C	C	C	C	C	T	C	T	C	C	C	C	C	C	C	T	C	T	C	C	C	C	C	C	C	C	C	C	C	C	C	C	C	C
SNP_01882_02	C/T	2	9211859	+	NA	NA	NA	NA	NA	NA	C	T	C	T	C	C	C	C	T	C	C	C	C	T	T	C	C	C	C	C	C	C	C	T	C	T	T	C	C	C	C	C	C	C	T	C	C	C	C
SNP_01883_02	G/T	2	9214049	+	NA	NA	NA	NA	NA	NA	G	T	G	T	T	G	G	T	T	T	T	G	T	T	T	G	G	G	G	G	T	T	T	T	G	T	T	G	G	G	G	G	T	G	T	G	G	G	G
SNP_01884_02	A/G	2	9220574	+	NA	NA	NA	NA	NA	NA	A	A	A	A	A	A	A	A	A	A	G	A	G	A	A	A	A	A	A	A	G	A	G	G	A	G	A	A	A	A	A	A	A	A	G	A	A	A	A
SNP_01885_02	C/T	2	9278993	+	NA	NA	NA	NA	NA	NA	C	T	C	T	T	C	C	C	T	C	T	C	T	T	T	C	C	C	C	C	T	C	T	T	C	T	T	C	C	C	C	C	C	C	T	C	C	C	C
SNP_01886_02	C/T	2	9289865	+	NA	NA	NA	NA	NA	NA	C	T	C	T	T	C	C	C	T	C	T	C	T	T	T	C	C	C	C	C	T	C	T	T	C	T	T	C	C	C	C	C	C	C	T	C	C	C	C
SNP_01887_02	T/C	2	9291846	+	NA	NA	NA	NA	NA	NA	T	C	T	C	C	T	T	T	C	T	C	T	C	C	C	T	T	T	T	T	C	T	C	C	T	C	C	T	T	T	T	T	T	T	C	T	T	T	T
SNP_01888_02	T/G	2	9303029	+	NA	NA	NA	NA	NA	NA	T	T	T	T	G	T	T	T	T	T	T	T	T	T	T	T	T	T	T	T	T	T	T	G	T	G	T	T	T	T	T	T	T	T	G	T	T	T	T
SNP_01889_02	G/A	2	9306751	+	NA	NA	NA	NA	NA	NA	G	A	G	A	A	G	G	G	A	G	A	G	A	A	A	G	G	G	G	G	A	G	A	A	G	A	A	G	G	G	G	G	G	G	A	G	G	G	G
SNP_01890_02	T/C	2	9310317	+	NA	NA	NA	NA	NA	NA	T	T	T	T	T	T	T	T	T	T	C	T	C	T	T	T	T	T	T	T	C	T	C	T	T	T	T	T	T	T	T	T	T	T	T	T	T	T	T
SNP_01891_02	A/C	2	9310803	+	NA	NA	NA	NA	NA	NA	A	A	A	A	A	A	A	A	A	A	C	A	C	A	A	A	A	A	A	A	C	A	C	A	A	A	A	A	A	A	A	A	A	A	A	A	A	A	A
SNP_01892_02	C/T	2	9313089	+	NA	NA	NA	NA	NA	NA	C	C	C	C	T	C	C	C	C	C	C	C	C	C	C	C	C	C	C	C	C	C	C	T	C	T	C	C	C	C	C	C	C	C	T	C	C	C	C
SNP_01893_02	G/A	2	9317615	+	NA	NA	NA	NA	NA	NA	G	G	G	G	G	G	G	G	G	G	G	A	G	G	G	A	A	A	A	G	G	G	G	G	A	G	G	A	G	A	G	G	G	G	G	G	G	G	A
SNP_01894_02	T/C	2	9322142	+	NA	NA	NA	NA	NA	NA	T	C	T	C	C	T	T	T	C	T	C	T	C	C	C	T	T	T	T	T	C	T	C	C	T	C	C	T	T	T	T	T	T	T	C	T	T	T	T
SNP_01895_02	G/T	2	9324447	+	NA	NA	NA	NA	NA	NA	G	T	G	T	T	G	G	G	T	G	T	G	T	T	T	G	G	G	G	G	T	G	T	T	G	T	T	G	G	G	G	G	G	G	T	G	G	G	G
SNP_01896_02	T/C	2	9332937	+	NA	NA	NA	NA	NA	NA	T	T	T	T	T	T	T	T	T	T	C	T	C	T	T	T	T	T	T	T	C	T	C	T	T	T	T	T	T	T	T	T	T	T	T	T	T	T	T
SNP_01897_02	A/G	2	9338552	+	NA	NA	NA	NA	NA	NA	A	G	A	G	G	A	A	A	G	A	G	A	G	G	G	A	A	A	A	A	G	A	G	G	A	G	G	A	A	A	A	A	A	A	G	A	A	A	A
SNP_01898_02	A/C	2	9350509	+	NA	NA	NA	NA	NA	NA	A	C	A	C	C	A	A	A	C	A	C	A	C	C	C	A	A	A	A	A	C	A	C	C	A	C	C	A	A	A	A	A	A	A	C	A	A	A	A
SNP_01899_02	T/C	2	9353852	+	NA	NA	NA	NA	NA	NA	T	T	T	T	C	T	T	T	T	T	T	T	T	T	T	T	T	T	T	T	T	T	T	C	T	C	T	T	T	T	T	T	T	T	C	T	T	T	T
SNP_01900_02	G/A	2	9355142	+	NA	NA	NA	NA	NA	NA	G	A	G	A	A	G	G	G	A	G	A	G	A	A	A	G	G	G	G	G	A	G	A	A	G	A	A	G	G	G	G	G	G	G	A	G	G	G	G
SNP_01901_02	A/C	2	9356018	+	NA	NA	NA	NA	NA	NA	A	A	A	A	C	A	A	A	A	A	A	A	A	A	A	A	A	A	A	A	A	A	A	C	A	C	A	A	A	A	A	A	A	A	C	A	A	A	A
SNP_01902_02	G/A	2	9357316	+	NA	NA	NA	NA	NA	NA	G	A	G	A	A	G	G	G	A	G	A	G	A	A	A	G	G	G	G	G	A	G	A	A	G	A	A	G	G	G	G	G	G	G	A	G	G	G	G
SNP_01903_02	A/G	2	9359548	+	NA	NA	NA	NA	NA	NA	A	G	A	G	G	A	A	A	G	A	G	A	G	G	G	A	A	A	A	A	G	A	G	G	A	G	G	A	A	A	A	A	A	A	G	A	A	A	A
SNP_01904_02	G/A	2	9362569	+	NA	NA	NA	NA	NA	NA	G	A	G	A	A	G	G	G	A	G	A	G	A	A	A	G	G	G	G	G	A	G	A	A	G	A	A	G	G	G	G	G	G	G	A	G	G	G	G
SNP_01905_02	T/C	2	9369581	+	NA	NA	NA	NA	NA	NA	T	C	T	C	C	T	T	T	C	T	C	T	C	C	C	T	T	T	T	T	C	T	C	C	T	C	C	T	T	T	T	T	T	T	C	T	T	T	T
SNP_01906_02	G/T	2	9370878	+	NA	NA	NA	NA	NA	NA	G	T	G	T	T	G	G	G	T	G	T	G	T	T	T	G	G	G	G	G	T	G	T	T	G	T	T	G	G	G	G	G	G	G	T	G	G	G	G
SNP_01907_02	G/A	2	9371729	+	NA	NA	NA	NA	NA	NA	G	A	G	A	A	G	G	G	A	G	G	G	G	A	A	G	G	G	G	G	G	G	G	A	G	A	A	G	G	G	G	G	G	G	A	G	G	G	G
SNP_01908_02	G/A	2	9376202	+	NA	NA	NA	NA	NA	NA	A	G	A	G	G	G	G	A	G	A	G	A	G	G	G	A	A	A	A	A	G	A	G	G	A	G	G	A	G	A	G	G	A	G	G	A	A	A	A
SNP_01909_02	T/C	2	9377283	+	NA	NA	NA	NA	NA	NA	T	T	T	T	C	T	T	T	T	T	C	T	C	T	T	T	T	T	T	T	C	T	T	C	T	C	T	T	T	T	T	T	T	T	C	C	T	T	T
SNP_01910_02	A/C	2	9379967	+	NA	NA	NA	NA	NA	NA	A	A	A	A	A	A	A	A	A	A	C	A	A	A	A	A	A	A	A	A	C	A	A	A	A	A	A	A	A	A	A	A	A	A	A	A	A	A	A
SNP_01911_02	A/C	2	9391292	+	NA	NA	NA	NA	NA	NA	A	A	A	A	C	A	A	A	A	A	C	A	C	A	A	A	A	A	A	A	C	A	A	C	A	C	A	A	A	A	A	A	A	A	C	C	A	A	A
SNP_01912_02	A/G	2	9409630	+	NA	NA	NA	NA	NA	NA	A	G	A	G	G	A	A	A	G	A	G	A	G	G	A	A	A	A	A	A	G	A	A	G	A	G	G	A	A	A	A	A	A	A	G	G	A	A	A
SNP_01913_02	G/A	2	9411368	+	NA	NA	NA	NA	NA	NA	G	A	G	A	A	G	G	G	A	G	A	G	A	A	A	G	G	G	G	G	A	G	G	A	G	A	A	G	G	G	G	G	G	G	A	A	G	G	G
SNP_01914_02	A/G	2	9412710	+	NA	NA	NA	NA	NA	NA	A	G	A	G	G	A	A	A	G	A	G	A	G	G	G	A	A	A	A	A	G	A	A	G	A	G	G	A	A	A	A	A	A	A	G	G	A	A	A
SNP_01915_02	T/C	2	9427225	+	NA	NA	NA	NA	NA	NA	T	C	T	C	C	T	T	T	C	T	C	T	C	C	C	T	T	T	T	T	C	T	T	C	T	C	C	T	T	T	T	T	T	T	C	C	T	T	T
SNP_01916_02	C/A	2	9443795	+	NA	NA	NA	NA	NA	NA	C	C	C	C	C	C	C	C	C	C	C	C	C	C	C	C	C	C	C	C	C	C	C	C	C	C	C	C	C	C	C	C	C	C	C	C	C	C	C
SNP_01917_02	T/C	2	9446659	+	NA	NA	NA	NA	NA	NA	T	C	T	C	C	T	T	T	C	T	C	T	C	C	C	T	T	T	T	T	C	T	T	C	T	C	C	T	T	T	T	T	T	T	C	C	T	T	T
SNP_01918_02	A/G	2	9454557	+	NA	NA	NA	NA	NA	NA	A	G	A	G	G	A	A	A	G	A	G	A	G	G	G	A	A	A	A	A	G	A	A	G	A	G	G	A	A	A	A	A	A	A	G	G	A	A	A
SNP_01919_02	G/A	2	9455513	+	NA	NA	NA	NA	NA	NA	G	A	G	A	G	G	G	G	A	G	G	G	G	A	A	G	G	G	G	G	G	G	G	G	G	G	A	G	G	G	G	G	G	G	G	G	G	G	G
SNP_01920_02	C/A	2	9474443	+	NA	NA	NA	NA	NA	NA	C	A	C	A	C	C	C	C	A	C	A	C	A	A	A	C	C	C	C	C	A	C	C	A	C	A	A	C	C	C	C	C	C	C	A	A	C	C	C
SNP_01921_02	A/G	2	9486199	+	NA	NA	NA	NA	NA	NA	A	G	A	G	A	A	A	A	G	A	G	A	G	G	G	A	A	A	A	A	G	A	A	G	A	G	G	A	A	A	A	A	A	A	G	G	A	A	A
SNP_01922_02	T/C	2	9490037	+	NA	NA	NA	NA	NA	NA	T	C	T	C	T	T	T	T	C	T	C	T	C	C	C	T	T	T	T	T	C	T	T	C	T	C	C	T	T	T	T	T	T	T	C	C	T	T	T
SNP_01923_02	C/A	2	9491461	+	NA	NA	NA	NA	NA	NA	C	A	C	A	C	C	C	C	A	C	A	C	A	A	A	C	C	C	C	C	A	C	C	A	C	A	A	C	C	C	C	C	C	C	A	A	C	C	C
SNP_01924_02	T/C	2	9492605	+	NA	NA	NA	NA	NA	NA	T	C	T	C	T	T	T	T	C	T	C	T	C	C	C	T	T	T	T	T	C	T	T	C	T	C	C	T	T	T	T	T	T	T	C	C	T	T	T
SNP_01925_02	A/G	2	9493572	+	NA	NA	NA	NA	NA	NA	A	G	A	G	A	A	A	A	G	A	G	A	G	G	G	A	A	A	A	A	G	A	A	G	A	G	G	A	A	A	A	A	A	A	G	G	A	A	A
SNP_01926_02	C/T	2	9496705	+	NA	NA	NA	NA	NA	NA	C	T	C	T	C	C	C	C	T	C	T	C	T	T	T	C	C	C	C	C	T	C	C	T	C	T	T	C	C	C	C	C	C	C	T	T	C	C	C
SNP_01927_02	C/A	2	9529938	+	NA	NA	NA	NA	NA	NA	C	A	C	A	C	C	C	C	A	C	A	C	A	A	A	C	C	C	C	C	A	C	C	A	C	A	A	C	C	C	C	C	C	C	A	A	C	C	C
SNP_01928_02	G/A	2	9546220	+	NA	NA	NA	NA	NA	NA	G	A	G	A	G	G	G	G	A	G	A	G	A	A	A	G	G	G	G	G	A	G	G	A	G	A	A	G	G	G	G	G	G	G	A	A	G	G	G
SNP_01929_02	G/A	2	9566728	+	NA	NA	NA	NA	NA	NA	G	A	G	A	A	G	G	G	A	G	A	G	A	A	A	G	G	G	G	G	A	G	G	A	G	A	A	G	G	G	G	G	G	G	A	A	G	G	G
SNP_01930_02	A/G	2	9569171	+	NA	NA	NA	NA	NA	NA	A	G	A	G	A	A	A	A	G	A	G	A	G	G	G	A	A	A	A	A	G	A	A	G	A	G	G	A	A	A	A	A	A	A	G	G	A	A	A
SNP_01931_02	T/C	2	9574729	+	NA	NA	NA	NA	NA	NA	T	C	T	C	T	T	T	T	C	T	C	T	C	C	C	T	T	T	T	T	C	T	T	C	T	C	C	T	T	T	T	T	T	T	C	C	T	T	T
SNP_01932_02	T/C	2	9577168	+	NA	NA	NA	NA	NA	NA	T	C	T	C	T	T	T	T	C	T	C	T	C	C	C	T	T	T	T	T	C	T	T	C	T	C	C	T	T	T	T	T	T	T	C	C	T	T	T
SNP_01933_02	A/G	2	9586299	+	NA	NA	NA	NA	NA	NA	A	G	A	G	G	A	A	A	G	A	G	A	G	G	G	A	A	A	A	A	G	A	A	G	A	G	G	A	A	A	A	A	A	A	G	G	A	A	A
SNP_01934_02	G/A	2	9586814	+	NA	NA	NA	NA	NA	NA	G	G	G	G	G	A	G	G	G	G	G	G	G	G	G	G	G	G	G	G	G	G	G	G	G	A	G	G	G	G	G	G	G	G	A	G	G	G	G
SNP_01935_02	G/A	2	9591065	+	NA	NA	NA	NA	NA	NA	G	A	G	A	A	G	G	G	A	G	A	G	A	A	A	G	G	G	G	G	A	G	G	A	G	A	A	G	G	G	G	G	G	G	A	A	G	G	G
SNP_01936_02	A/G	2	9592601	+	NA	NA	NA	NA	NA	NA	A	G	A	G	G	A	A	A	G	A	G	A	G	G	A	A	A	A	A	A	G	A	A	G	A	G	G	A	A	A	A	A	A	A	G	G	A	A	A
SNP_01937_02	A/G	2	9608542	+	NA	NA	NA	NA	NA	NA	A	A	A	A	A	A	A	A	A	A	A	A	A	A	A	A	A	A	A	A	A	A	A	A	A	A	A	A	A	A	A	A	A	A	A	A	A	A	A
SNP_01938_02	T/G	2	9621360	+	NA	NA	NA	NA	NA	NA	T	G	T	G	T	T	T	T	G	T	G	T	G	G	G	T	T	T	T	T	G	T	T	G	T	G	G	T	T	T	T	T	T	T	G	G	T	T	T
SNP_01939_02	T/G	2	9643670	+	NA	NA	NA	NA	NA	NA	T	G	T	G	T	T	T	T	G	T	G	T	G	G	G	T	T	T	T	T	G	T	T	G	T	G	G	T	T	T	T	T	T	T	G	G	T	T	T
SNP_01940_02	T/C	2	9647616	+	NA	NA	NA	NA	NA	NA	T	C	T	C	T	T	T	T	C	T	C	T	C	C	C	T	T	T	T	T	C	T	T	C	T	C	C	T	T	T	T	T	T	T	C	C	T	T	T
SNP_01941_02	A/G	2	9650683	+	NA	NA	NA	NA	NA	NA	A	A	A	A	A	A	A	A	A	A	A	A	A	A	A	A	A	A	A	A	A	A	A	A	A	A	A	A	A	A	A	A	A	A	A	A	A	A	A
SNP_01942_02	A/G	2	9670302	+	NA	NA	NA	NA	NA	NA	A	G	A	G	A	A	A	A	G	A	G	A	G	G	G	A	A	A	A	A	G	A	A	G	A	G	G	A	A	A	A	A	A	A	G	G	A	A	A
SNP_01943_02	A/G	2	9692993	+	NA	NA	NA	NA	NA	NA	A	A	A	G	A	A	A	A	A	A	G	A	G	G	A	A	A	A	A	A	G	A	A	G	A	G	A	A	A	A	A	A	A	A	G	G	A	A	A
SNP_01944_02	C/A	2	9714426	+	NA	NA	NA	NA	NA	NA	C	C	C	A	C	C	C	C	C	C	A	C	A	A	C	C	C	C	C	C	A	C	C	A	C	A	C	C	C	C	C	C	C	C	A	A	C	C	C
SNP_01945_02	C/T	2	9724296	+	NA	NA	NA	NA	NA	NA	C	C	C	T	C	C	C	C	C	C	T	C	T	T	C	C	C	C	C	C	T	C	C	T	C	T	C	C	C	C	C	C	C	C	T	T	C	C	C
SNP_01946_02	G/T	2	9740597	+	NA	NA	NA	NA	NA	NA	G	G	G	T	G	G	G	G	G	G	T	G	T	T	G	G	G	G	G	G	T	G	G	T	G	T	G	G	G	G	G	G	G	G	T	T	G	G	G
SNP_01947_02	T/C	2	9744668	+	NA	NA	NA	NA	NA	NA	T	T	T	C	T	T	T	T	T	T	C	T	C	C	T	T	T	T	T	T	C	T	T	C	T	C	T	T	T	T	T	T	T	T	C	C	T	T	T
SNP_01948_02	A/G	2	9767043	+	NA	NA	NA	NA	NA	NA	A	A	A	G	A	A	A	A	A	A	G	A	G	G	A	A	A	A	A	A	G	A	A	G	A	G	A	A	A	A	A	A	A	A	G	G	A	A	A
SNP_01949_02	T/C	2	9775981	+	NA	NA	NA	NA	NA	NA	T	T	T	C	T	T	T	T	T	T	C	T	C	C	T	T	T	T	T	T	C	T	T	C	T	C	T	T	T	T	T	T	T	T	C	C	T	T	T
SNP_01950_02	G/A	2	9776807	+	NA	NA	NA	NA	NA	NA	G	G	G	A	G	G	G	G	G	G	A	G	A	A	G	G	G	G	G	G	A	G	G	A	G	A	G	G	G	G	G	G	G	G	A	A	G	G	G
SNP_01951_02	T/G	2	9785092	+	NA	NA	NA	NA	NA	NA	T	T	T	G	T	T	T	T	T	T	G	T	G	G	T	T	T	T	T	T	G	T	T	G	T	G	T	T	T	T	T	T	T	T	G	G	T	T	T
SNP_01952_02	A/G	2	9794037	+	NA	NA	NA	NA	NA	NA	A	A	A	G	A	A	A	A	A	A	G	A	G	G	A	A	A	A	A	A	G	A	A	G	A	G	A	A	A	A	A	A	A	A	G	G	A	A	A
SNP_01953_02	C/T	2	9795247	+	NA	NA	NA	NA	NA	NA	C	C	C	T	C	C	C	C	C	C	T	C	T	T	C	C	C	C	C	C	T	C	C	T	C	T	C	C	C	C	C	C	C	C	T	T	C	C	C
SNP_01954_02	C/T	2	9796671	+	NA	NA	NA	NA	NA	NA	C	C	C	T	C	C	C	C	C	C	T	C	T	T	C	C	C	C	C	C	T	C	C	T	C	T	C	C	C	C	C	C	C	C	T	T	C	C	C
SNP_01955_02	C/T	2	9797482	+	NA	NA	NA	NA	NA	NA	C	C	C	T	C	C	C	C	C	C	T	C	T	T	C	C	C	C	C	C	T	C	C	T	C	T	C	C	C	C	C	C	C	C	T	T	C	C	C
SNP_01956_02	A/G	2	9798092	+	NA	NA	NA	NA	NA	NA	A	A	A	G	A	A	A	A	A	A	G	A	G	G	A	A	A	A	A	A	G	A	A	G	A	G	A	A	A	A	A	A	A	A	G	G	A	A	A
SNP_01957_02	A/G	2	9798917	+	NA	NA	NA	NA	NA	NA	A	A	A	G	A	A	A	A	A	A	G	A	G	G	A	A	A	A	A	A	G	A	A	G	A	G	A	A	A	A	A	A	A	A	G	G	A	A	A
SNP_01958_02	T/G	2	9799652	+	NA	NA	NA	NA	NA	NA	T	T	T	G	T	T	T	T	T	T	G	T	G	G	T	T	T	T	T	T	G	T	T	G	T	G	T	T	T	T	T	T	T	T	G	G	T	T	T
SNP_01959_02	G/A	2	9800333	+	NA	NA	NA	NA	NA	NA	G	G	G	A	G	G	G	G	G	G	A	G	A	A	G	G	G	G	G	G	A	G	G	A	G	A	G	G	G	G	G	G	G	G	A	A	G	G	G
SNP_01960_02	G/A	2	9802817	+	NA	NA	NA	NA	NA	NA	G	G	G	A	G	G	G	G	G	G	A	G	A	A	G	G	G	G	G	G	A	G	G	A	G	A	G	G	G	G	G	G	G	G	A	A	G	G	G
SNP_01961_02	C/T	2	9805797	+	NA	NA	NA	NA	NA	NA	C	C	C	T	C	C	C	C	C	C	T	C	T	T	C	C	C	C	C	C	T	C	C	T	C	T	C	C	C	C	C	C	C	C	T	T	C	C	C
SNP_01962_02	A/G	2	9808971	+	NA	NA	NA	NA	NA	NA	A	A	A	G	A	A	A	A	A	A	G	A	G	G	A	A	A	A	A	A	G	A	A	G	A	G	A	A	A	A	A	A	A	A	G	G	A	A	A
SNP_01963_02	C/A	2	9825808	+	NA	NA	NA	NA	NA	NA	C	C	C	A	C	C	C	C	C	C	A	C	A	A	C	C	C	C	C	C	A	C	C	A	C	A	C	C	C	C	C	C	C	C	A	A	C	C	C
SNP_01964_02	T/C	2	9835375	+	NA	NA	NA	NA	NA	NA	T	T	T	C	T	T	T	T	T	T	C	T	C	C	T	T	T	T	T	T	C	T	T	C	T	C	T	T	T	T	T	T	T	T	C	C	T	T	T
SNP_01965_02	A/C	2	9841589	+	NA	NA	NA	NA	NA	NA	C	C	C	A	C	C	A	C	C	C	A	C	A	A	C	C	C	C	C	C	A	C	C	A	C	A	C	C	A	C	A	A	C	A	A	A	C	C	C
SNP_01966_02	G/A	2	9851619	+	NA	NA	NA	NA	NA	NA	G	G	G	A	G	G	G	G	G	G	A	G	A	A	G	G	G	G	G	G	A	G	G	A	G	A	G	G	G	G	G	G	A	G	A	A	G	G	G
SNP_01967_02	T/C	2	9860461	+	NA	NA	NA	NA	NA	NA	T	T	T	C	T	T	T	T	T	T	C	T	C	C	T	T	T	T	T	T	C	T	T	C	T	C	T	T	T	T	T	T	C	T	C	C	T	T	T
SNP_01968_02	T/G	2	9869648	+	NA	NA	NA	NA	NA	NA	T	T	T	G	T	T	T	T	T	T	G	T	G	G	T	T	T	T	T	T	G	T	T	G	T	G	T	T	T	T	T	T	G	T	G	G	T	T	T
SNP_01969_02	T/C	2	9873369	+	NA	NA	NA	NA	NA	NA	T	T	T	C	T	T	T	T	T	T	C	T	C	C	T	T	T	T	T	T	C	T	T	C	T	C	T	T	T	T	T	T	C	T	C	C	T	T	T
SNP_01970_02	T/G	2	9893964	+	NA	NA	NA	NA	NA	NA	T	T	T	G	T	T	T	T	T	T	G	T	G	G	T	T	T	T	T	T	G	T	T	G	T	G	T	T	T	T	T	T	G	T	G	G	T	T	T
SNP_01971_02	T/C	2	9896652	+	NA	NA	NA	NA	NA	NA	T	T	T	C	T	T	C	T	T	T	C	T	C	C	T	T	T	T	T	T	C	T	T	C	T	C	T	T	C	T	C	C	C	C	C	C	T	T	T
SNP_01972_02	T/C	2	9897174	+	NA	NA	NA	NA	NA	NA	T	T	T	C	T	T	C	T	T	T	C	T	C	C	T	T	T	T	T	T	C	T	T	C	T	C	T	T	C	T	C	C	C	C	C	C	T	T	T
SNP_01973_02	T/C	2	9898388	+	NA	NA	NA	NA	NA	NA	T	T	T	C	T	T	C	T	T	T	C	T	C	C	T	T	T	T	T	T	C	T	T	C	T	C	T	T	C	T	C	C	C	C	C	C	T	T	T
SNP_01974_02	G/T	2	9905454	+	NA	NA	NA	NA	NA	NA	G	G	G	T	G	T	G	G	G	G	T	G	T	T	G	G	G	G	G	G	T	G	G	T	G	T	T	G	G	G	G	G	T	G	T	T	G	G	G
SNP_01975_02	C/T	2	9912741	+	NA	NA	NA	NA	NA	NA	T	T	T	C	T	T	C	T	T	T	C	T	C	C	T	T	T	T	T	T	C	T	T	C	T	C	T	T	C	T	C	C	C	C	C	C	T	T	T
SNP_01976_02	G/T	2	9922494	+	NA	NA	NA	NA	NA	NA	T	T	T	G	T	G	G	T	T	T	G	T	G	G	T	T	T	T	T	T	G	T	T	G	T	G	G	T	G	T	G	G	G	G	G	G	T	T	T
SNP_01977_02	G/A	2	9925184	+	NA	NA	NA	NA	NA	NA	A	A	A	G	G	G	G	A	A	A	G	A	G	G	A	A	A	A	A	A	G	A	A	G	A	G	G	A	G	A	G	G	G	G	G	G	A	G	A
SNP_01978_02	A/G	2	9925870	+	NA	NA	NA	NA	NA	NA	A	A	A	A	A	G	G	A	A	A	A	A	A	A	A	A	A	A	A	A	A	A	A	A	A	A	G	A	G	A	G	G	A	G	A	A	A	A	A
SNP_01979_02	T/C	2	9937609	+	NA	NA	NA	NA	NA	NA	C	C	C	T	C	T	T	C	C	C	T	C	T	T	C	C	C	C	C	C	T	C	C	C	C	T	T	C	T	C	T	T	T	T	T	T	C	C	C
SNP_01980_02	T/C	2	9941144	+	NA	NA	NA	NA	NA	NA	T	T	T	T	T	C	T	T	T	T	C	T	C	C	T	T	T	T	T	T	C	T	T	T	T	C	C	T	T	T	T	T	C	T	C	C	T	T	T
SNP_01981_02	C/T	2	9945469	+	NA	NA	NA	NA	NA	NA	T	T	T	C	T	C	C	T	T	T	C	T	C	C	T	T	T	T	T	T	C	T	T	T	T	C	C	T	C	T	C	C	C	C	C	C	T	T	T
SNP_01982_02	A/G	2	9981743	+	NA	NA	NA	NA	NA	NA	A	A	A	G	A	A	G	A	A	A	G	A	G	G	A	A	A	A	A	A	G	A	A	A	A	G	A	A	G	A	G	G	G	G	G	G	A	A	A
SNP_01983_02	T/C	2	9983540	+	NA	NA	NA	NA	NA	NA	T	T	T	T	T	T	C	T	T	T	C	T	C	C	T	T	T	T	T	T	C	T	T	T	T	C	T	T	C	T	C	C	C	C	C	T	T	T	T
SNP_01984_02	C/T	2	9990067	+	NA	NA	NA	NA	NA	NA	T	T	T	C	T	C	C	T	T	T	C	T	C	C	T	T	T	T	T	T	C	T	T	T	T	C	C	T	C	T	C	C	C	C	C	C	T	T	T
SNP_01985_02	A/C	2	9995802	+	NA	NA	NA	NA	NA	NA	A	A	A	C	A	C	C	A	A	A	A	A	A	A	A	A	A	A	A	A	A	A	A	A	A	A	C	A	C	A	C	C	A	C	A	C	A	A	A
SNP_01986_02	T/C	2	10021206	+	NA	NA	NA	NA	NA	NA	T	T	T	T	T	T	T	T	T	T	C	T	C	C	T	T	T	T	T	T	T	T	T	T	T	C	T	T	T	T	T	T	C	T	C	T	T	T	T
SNP_01987_02	C/T	2	10025946	+	NA	NA	NA	NA	NA	NA	C	C	C	C	C	T	C	C	C	C	T	C	T	T	C	C	C	C	C	C	C	C	C	C	C	C	T	C	C	C	C	C	C	C	C	C	C	C	C
SNP_01988_02	T/C	2	10029246	+	NA	NA	NA	NA	NA	NA	T	T	T	T	T	C	T	T	T	T	C	T	C	C	T	T	T	T	T	T	T	T	T	T	T	T	C	T	T	T	T	T	T	T	T	T	T	T	T
SNP_01989_02	A/C	2	10039622	+	NA	NA	NA	NA	NA	NA	A	A	A	A	A	C	A	A	A	A	C	A	C	C	A	A	A	A	A	A	A	A	A	A	A	C	C	A	A	A	A	A	C	A	C	A	A	A	A
SNP_01990_02	C/T	2	10064424	+	NA	NA	NA	NA	NA	NA	C	C	C	T	C	C	C	C	C	C	T	C	T	T	C	C	C	C	C	C	C	C	C	C	C	T	C	C	C	C	C	C	T	C	T	T	C	C	C
SNP_01991_02	T/C	2	10074856	+	NA	NA	NA	NA	NA	NA	T	T	T	C	T	T	T	T	T	T	C	T	T	C	T	T	T	T	T	T	T	T	T	T	T	T	C	T	T	T	T	T	T	T	T	C	T	T	T
SNP_01992_02	A/G	2	10140292	+	NA	NA	NA	NA	NA	NA	A	A	A	G	A	A	A	A	A	A	G	A	G	G	A	A	A	A	A	A	A	A	A	A	A	A	A	A	A	A	A	A	A	A	A	G	A	A	A
SNP_01993_02	T/C	2	10200610	+	NA	NA	NA	NA	NA	NA	C	C	C	T	T	C	T	C	C	C	T	C	C	T	C	C	C	C	C	C	C	C	C	C	T	C	T	C	T	T	T	C	C	T	C	T	C	T	C
SNP_01994_02	G/A	2	10209675	+	NA	NA	NA	NA	NA	NA	A	A	A	G	G	A	G	A	A	A	G	A	G	G	A	A	A	A	A	A	A	A	A	A	G	A	G	A	G	G	G	A	A	G	A	G	A	G	A
SNP_01995_02	G/A	2	10241719	+	NA	NA	NA	NA	NA	NA	A	A	A	G	G	A	G	A	A	A	G	A	G	G	A	A	A	A	A	A	A	A	A	A	G	A	G	A	G	G	G	A	A	G	A	G	A	G	A
SNP_01996_02	C/T	2	10243478	+	NA	NA	NA	NA	NA	NA	C	C	C	C	T	C	T	C	C	C	C	C	T	C	C	C	C	C	C	C	C	C	C	C	T	C	T	C	T	T	T	C	C	T	C	C	C	T	C
SNP_01997_02	T/C	2	10253301	+	NA	NA	NA	NA	NA	NA	T	T	T	T	T	T	T	T	T	T	T	T	T	T	T	T	T	T	T	T	T	T	T	T	T	T	T	T	T	T	T	T	T	T	T	T	T	T	T
SNP_01998_02	G/A	2	10302121	+	NA	NA	NA	NA	NA	NA	G	G	G	A	A	G	A	G	G	G	A	G	A	A	G	G	G	G	G	G	G	G	G	G	G	G	G	G	A	A	A	G	G	A	G	A	G	G	G
SNP_01999_02	G/T	2	10341178	+	NA	NA	NA	NA	NA	NA	T	T	T	G	G	T	G	T	T	T	G	T	G	G	T	T	T	T	T	T	T	T	G	T	G	T	G	T	G	G	G	G	T	G	T	G	G	T	T
[truncated: 29,261 more rows]
[truncated: 307 more columns]
