# Supplementary material for: Genomic prediction models for traits differing in heritability for soybean, rice, and maize
Source: BMC Plant Biol. 2022 Feb 26;22:87. doi: 10.1186/s12870-022-03479-y (PMC8881851; doi:10.1186/s12870-022-03479-y)
Supplement: Supplementary file 3 — Additional file 3. Zip file containing genotypic and phenotypic data files for three datasets: soybean, two traits (δ 13C and CW) and 42,509 SNPs for 346 accessions; maize, two traits (DT and EH) and 50,896 SNPs for 273 accessions; rice, two traits (PPP and SPP) and 44,100 markers from two projects: OryzaSNP project and OMAP project. [file 12870_2022_3479_MOESM3_ESM.zip › Soybean_Kin.txt]

PI424485	PI507368	PI398772	PI398223	PI398406	PI416983	PI417070	PI424247B	PI507367	PI509079	PI594280B	PI594020	PI602501	PI603418D	PI404177	PI567767B	PI603454	PI603915D	PI424405B	PI597480A	PI592946	PI424152	PI592940	PI603462	PI398804	PI424349B	PI423799A	PI398272	PI424357A	PI424488B	PI424232A	PI567201D	PI398225	PI424489A	PI424490	PI424154A	PI423802	PI432359	PI398200	PI398226	PI424370A	PI424483	PI567202	PI408200A	PI398181	PI424489B	PI561303	PI592947	PI398334	PI398830
1.5898294	0.010419548	0.15871869	0.15936308	-0.100870825	-0.09837311	-0.1237765	-0.016975079	-0.1377966	-0.037975233	-0.08760162	-0.069610044	-0.19496475	-0.048521813	0.011499789	-0.1995582	-0.21408243	-0.21296845	-0.14010976	-0.1346328	-0.12972365	-0.038458206	-0.2397392	-0.035223927	0.34318435	0.18661028	0.3139419	0.31652394	-0.10232172	0.11614449	0.2275577	-0.15591799	-0.07805766	0.11686785	0.19155389	0.14566329	0.30773166	-0.18788661	0.1688734	0.009472046	0.18616076	-0.067615725	-0.03068695	-0.022917973	0.09973941	0.11879596	-0.2596142	-0.2514906	-0.1016928	0.054104857
0.010419548	2.1184468	-0.08077256	-0.04740878	-0.044310596	-0.029592367	-0.0624858	-0.10982035	1.0564526	-0.12687841	0.14748302	0.26040256	-0.056803126	0.25993836	0.39643657	0.041492093	0.0281505	0.034783404	0.15061103	0.19905682	0.015139536	-0.12696716	0.082912624	-0.05947669	-0.018511884	0.037393086	0.037000693	0.037611667	-0.18097544	-0.041351184	0.07558093	0.11509229	-0.09560885	0.020868862	0.058105	-0.057954933	0.029607821	0.07563368	0.016108256	-0.009261777	0.07478764	-0.1644031	0.12679087	0.02930593	0.028181486	0.025950667	0.10167001	-0.071148574	-0.16576079	-0.00602097
0.15871869	-0.08077256	1.435434	0.16672339	-0.09232789	-0.1071754	-0.047035288	0.001423111	-0.024393901	0.10657001	-0.101440646	-0.054651223	-0.24910116	-0.1345892	-0.16917792	-0.30454767	-0.29896727	-0.29982433	-0.26559815	-0.1434351	-0.26940352	0.106087044	-0.18389107	0.026143145	0.090760514	-0.011412597	0.2613823	0.15713347	0.14471805	0.19919303	0.11192452	-0.25814795	-0.0356127	0.11121923	0.029404035	-0.019640291	0.15583125	-0.31100976	0.109218046	0.25611755	0.037414048	0.13133046	-0.17273216	-0.0332971	0.10355182	0.10881104	-0.15448993	-0.20786306	0.11105072	-0.15613857
0.15936308	-0.04740878	0.16672339	1.629097	0.000167368	-0.16487403	-0.04087198	-0.07125551	0.028680367	-0.018538497	-0.064115345	-0.07510566	-0.21416053	-0.03184456	-0.06288536	-0.21481195	-0.2277593	-0.22703955	-0.20463961	-0.26933202	-0.20726243	-0.01941568	-0.16038257	0.0772463	0.14659427	0.20801811	0.3290423	0.24844612	-0.1621211	-0.022102647	0.05777375	-0.22517844	-0.011315721	0.070077345	0.18339594	0.16864792	0.15884088	-0.23901337	0.23088478	0.004073588	0.13306296	-0.1002146	-0.09009211	-0.09454362	0.27134112	0.081466496	-0.26185897	-0.23165965	-0.19302896	-0.01121343
-0.100870825	-0.044310596	-0.09232789	0.000167368	1.7819397	-0.116836	0.005983461	-0.02361165	-0.002517691	0.018461712	0.049916837	-0.1486807	-0.102654696	-0.100886695	0.008016852	-0.28700784	-0.28063896	-0.2704582	-0.27565297	-0.059668016	-0.17381021	0.019555578	-0.07213508	-0.002045387	-0.04898931	0.022289868	-0.10030752	0.017777931	-0.045490522	0.02593543	-0.017575802	-0.14599787	0.20662668	-0.045481615	0.004763504	0.019186929	0.030273018	-0.30844986	0.057771217	0.019392233	-0.026253272	-0.025370324	0.028115245	0.09856359	0.047768693	-0.04276507	-0.26585656	-0.09965494	-0.051957406	0.14365545
-0.09837311	-0.029592367	-0.1071754	-0.16487403	-0.116836	2.1488192	-0.090465486	-0.086158544	0.009441102	-0.10558188	0.09380198	0.015193964	0.22467169	0.23747763	-0.037973255	-0.02117804	-0.015597592	-0.014089407	0.06468249	0.14151144	0.1539105	-0.10606486	0.1519084	0.04775754	-0.19668548	-0.17231727	-0.1916317	-0.23201855	-0.18609096	-0.09180084	-0.11520733	0.22784542	0.025422694	-0.13246949	-0.16303734	-0.101308756	-0.023207054	0.23017296	-0.15181589	-0.16654226	-0.1309806	-0.13482815	0.003018288	0.11525287	-0.12752208	-0.13684872	0.1568686	0.26709253	-0.19413468	-0.04306747
-0.1237765	-0.0624858	-0.047035288	-0.04087198	0.005983461	-0.090465486	2.0053735	-0.05361314	0.10505991	-0.017058736	0.14647037	0.08533551	-0.1318678	-0.12891711	-0.028291978	-0.28468406	-0.28343993	-0.26931703	-0.2110441	-0.073506854	-0.17266907	-0.015964868	-0.041034058	-0.047420993	-0.024589835	-0.007711644	-0.15199053	-0.100132294	-0.066030994	-0.07738907	-0.06334561	0.021893982	0.008297725	-0.09913564	-0.038641136	-0.04077449	-0.09315613	-0.13030858	-0.06605212	-0.06974068	-0.061379466	-0.037238132	0.33358616	0.008248005	-0.09142885	-0.09168857	-0.16576885	-0.031892426	-0.021644803	-0.03338625
-0.016975079	-0.10982035	0.001423111	-0.07125551	-0.02361165	-0.086158544	-0.05361314	1.6323922	-0.15514779	1.0315098	-0.15355596	-0.117412515	-0.20561436	-0.20148107	-0.09533698	-0.13176014	-0.12263178	-0.117575705	-0.13065463	-0.24738269	-0.13367166	1.0322093	-0.26339766	0.18079709	-0.034474418	0.08726356	-0.08658109	-0.10370954	0.44680643	0.1299359	-0.07796077	-0.33686617	0.056756128	0.14761025	0.03741197	-0.019516515	-0.0344483	-0.17251837	-0.11890558	0.21839723	0.11086079	0.55956596	-0.10480432	0.083118536	-0.014587323	0.13574101	-0.28721482	-0.21562347	0.4419164	0.037936356
-0.1377966	1.0564526	-0.024393901	0.028680367	-0.002517691	0.009441102	0.10505991	-0.15514779	2.1941488	-0.06931708	0.15193683	0.3353091	0.10916579	0.19332361	0.24822046	0.043075584	0.029339768	0.033213213	0.06941048	0.16082518	-0.004958467	-0.07019426	0.18620214	-0.01019382	-0.112721324	-0.061152652	-0.000836805	-0.08300981	-0.20422716	-0.15172319	-0.06790472	0.10800315	0.051438045	-0.06230269	0.013171818	-0.08633134	-0.09692678	0.04725726	-0.04892963	-0.100317575	-0.009566539	-0.1876548	0.16503595	0.030101063	-0.07588318	-0.053278793	0.017315878	-0.006885721	-0.20793453	0.038137168
-0.037975233	-0.12687841	0.10657001	-0.018538497	0.018461712	-0.10558188	-0.017058736	1.0315098	-0.06931708	1.680666	-0.21704617	0.030373069	-0.10835158	-0.15625401	-0.1549697	-0.002566357	0.006956198	0.018713819	-0.13588642	-0.22304878	-0.09356936	1.6793944	-0.12750243	0.18147841	-0.0673009	-0.037019566	-0.11585969	-0.16334227	0.36706904	0.109329924	-0.1289209	-0.34012687	0.15559572	0.027269233	-0.021038117	-0.000701542	-0.06766892	-0.20416223	-0.19154726	0.2841232	0.020479716	0.48140535	-0.05760623	-0.00056101	-0.098266795	0.0193421	-0.2754956	-0.19010696	0.34286273	0.001956202
-0.08760162	0.14748302	-0.101440646	-0.064115345	0.049916837	0.09380198	0.14647037	-0.15355596	0.15193683	-0.21704617	2.0816495	0.001323274	0.042243965	0.16588096	0.01914014	-0.16796932	-0.15923518	-0.15220805	-0.15661444	0.12877314	0.002298517	-0.21634655	0.00744932	-0.042321205	-0.10071322	-0.05900553	-0.050183754	-0.03627355	-0.24659027	-0.0862306	0.012028555	0.02517924	0.020717217	-0.13629174	-0.07359879	-0.10394039	-0.008404306	-0.019583555	0.01685888	-0.13240498	-0.07061638	-0.24460372	0.19657741	0.064262554	-0.01235593	-0.13672887	0.27311352	0.09458626	-0.26921976	-0.045660272
-0.069610044	0.26040256	-0.054651223	-0.07510566	-0.1486807	0.015193964	0.08533551	-0.117412515	0.3353091	0.030373069	0.001323274	2.3181221	0.0251361	0.047666896	0.043818947	1.3141351	1.3130141	1.2932352	0.85638064	0.03622495	0.6180205	0.03146694	0.33147785	-0.14120768	-0.115036584	-0.11616747	-0.100869216	0.009584578	-0.094540015	-0.018195	-0.18105687	0.05033863	-0.018372774	-0.11266471	-0.000644115	-0.021780659	-0.05886241	0.693762	-0.049826916	-0.06095977	-0.047035016	-0.038752377	0.15890308	-0.021049416	-0.073815316	-0.10718871	0.24701184	0.05627088	-0.099824265	-0.13257074
-0.19496475	-0.056803126	-0.24910116	-0.21416053	-0.102654696	0.22467169	-0.1318678	-0.20561436	0.10916579	-0.10835158	0.042243965	0.0251361	3.1654656	0.26585048	0.034551084	0.31507245	0.31355718	0.3146711	0.15218672	0.23019832	0.6699206	-0.108834565	0.5157536	-0.050805174	-0.31180498	-0.24762158	-0.28428128	-0.23242305	-0.3607361	-0.29680005	-0.24570101	0.73439443	-0.019921705	-0.3299788	-0.26475373	-0.23140827	-0.24436897	0.32713825	-0.2811269	-0.3415816	-0.25674376	-0.35244212	-0.068343945	-0.16464631	-0.30413836	-0.33159855	0.35356888	0.65380186	-0.35616514	-0.1132471
-0.048521813	0.25993836	-0.1345892	-0.03184456	-0.100886695	0.23747763	-0.12891711	-0.20148107	0.19332361	-0.15625401	0.16588096	0.047666896	0.26585048	2.4408958	0.079682186	0.32235947	0.3239978	0.33378443	0.37352952	0.2252647	0.18602243	-0.156737	0.34919417	0.043602146	-0.07548222	-0.030615058	-0.000259143	-0.0911048	-0.22296575	-0.13655984	-0.024752399	0.20279695	0.04097778	-0.20600583	0.014537865	-0.05855324	-0.10383911	0.45387074	-0.06845673	-0.1257578	-0.029487783	-0.19614394	-0.05632647	-0.030423868	-0.078459226	-0.20604873	0.75309455	0.32364532	-0.21997161	-0.005042485
0.011499789	0.39643657	-0.16917792	-0.06288536	0.008016852	-0.037973255	-0.028291978	-0.09533698	0.24822046	-0.1549697	0.01914014	0.043818947	0.034551084	0.079682186	2.381968	0.2317929	0.22397025	0.22271895	0.22461998	0.2143286	0.12699266	-0.15387583	0.34811324	0.010195975	-0.028075365	-0.033272844	-0.017502684	0.06273867	-0.1668863	-0.076144025	0.019500699	0.17530398	0.021368995	-0.02969238	-0.018474057	-0.013905831	0.010977577	0.08499227	0.10549148	-0.07283199	0.018707445	-0.20865703	0.08884441	0.07729711	0.03162695	-0.029341094	0.18711115	0.13846858	-0.17098792	0.023048144
-0.1995582	0.041492093	-0.30454767	-0.21481195	-0.28700784	-0.02117804	-0.28468406	-0.13176014	0.043075584	-0.002566357	-0.16796932	1.3141351	0.31507245	0.32235947	0.2317929	3.4968758	3.47565	3.3750572	2.4742184	0.27448678	1.2795058	-0.001866703	0.9471561	-0.14212477	-0.2123271	-0.17652684	-0.23565647	-0.17394295	-0.24824932	-0.25290582	-0.28261968	0.24137527	0.07797932	-0.21197306	-0.1581801	-0.11695044	-0.25684667	1.8914988	-0.12054652	-0.2523532	-0.124940716	-0.19146758	0.04887338	-0.08093688	-0.19480523	-0.21359283	0.71283096	0.49586082	-0.20622836	-0.16002098
-0.21408243	0.0281505	-0.29896727	-0.2277593	-0.28063896	-0.015597592	-0.28343993	-0.12263178	0.029339768	0.006956198	-0.15923518	1.3130141	0.31355718	0.3239978	0.22397025	3.47565	3.497787	3.3968008	2.4876833	0.2579915	1.2929705	0.007655855	0.9566786	-0.12866017	-0.22685133	-0.17094639	-0.24978648	-0.18649612	-0.24700518	-0.25954586	-0.29635546	0.23710048	0.08198294	-0.21230575	-0.15220544	-0.11491785	-0.24456462	1.9045695	-0.13467655	-0.25150326	-0.11936026	-0.19061765	0.05090595	-0.0785101	-0.19356109	-0.21392548	0.73378557	0.51050806	-0.20537843	-0.1575942
-0.21296845	0.034783404	-0.29982433	-0.22703955	-0.2704582	-0.014089407	-0.26931703	-0.117575705	0.033213213	0.018713819	-0.15220805	1.2932352	0.3146711	0.33378443	0.22271895	3.3750572	3.3968008	3.4854293	2.4028597	0.18893619	1.2629418	0.019413484	0.93847626	-0.12636355	-0.21509367	-0.17850502	-0.24985513	-0.19366056	-0.24707381	-0.26158553	-0.30076048	0.24688709	0.0901927	-0.21473962	-0.15897566	-0.11735177	-0.23556642	1.8319664	-0.13513939	-0.246053	-0.12652466	-0.18043683	0.05320255	-0.07857875	-0.1877166	-0.2163594	0.7423896	0.51438147	-0.19913973	-0.15569176
-0.14010976	0.15061103	-0.26559815	-0.20463961	-0.27565297	0.06468249	-0.2110441	-0.13065463	0.06941048	-0.13588642	-0.15661444	0.85638064	0.15218672	0.37352952	0.22461998	2.4742184	2.4876833	2.4028597	3.3209038	0.421844	1.652351	-0.13676362	1.109099	-0.14614405	-0.15130173	-0.15492243	-0.19158217	-0.14484863	-0.2593644	-0.2821545	-0.25313118	0.4805834	-0.11092426	-0.12966041	-0.12869154	-0.15999642	-0.13629563	2.3585606	-0.16359258	-0.20630786	-0.10215367	-0.20770738	-0.00363372	-0.013998359	-0.20789132	-0.13009757	0.90276295	0.65031385	-0.22562182	-0.14590661
-0.1346328	0.19905682	-0.1434351	-0.26933202	-0.059668016	0.14151144	-0.073506854	-0.24738269	0.16082518	-0.22304878	0.12877314	0.03622495	0.23019832	0.2252647	0.2143286	0.27448678	0.2579915	0.18893619	0.421844	2.87418	0.25444162	-0.22392596	0.49330163	-0.002299492	-0.16317005	-0.23853688	-0.15259737	-0.16381265	-0.20539965	-0.13830993	-0.08760507	0.26372612	-0.1101778	-0.10802087	-0.16184714	-0.14939478	-0.17418176	0.55737454	-0.21645859	-0.11686423	-0.1605387	-0.22706565	-0.00564674	-0.037298676	-0.19886647	-0.1037275	0.7407006	0.43818694	-0.21620283	-0.05094408
-0.12972365	0.015139536	-0.26940352	-0.20726243	-0.17381021	0.1539105	-0.17266907	-0.13367166	-0.004958467	-0.09356936	0.002298517	0.6180205	0.6699206	0.18602243	0.12699266	1.2795058	1.2929705	1.2629418	1.652351	0.25444162	2.902132	-0.09405233	0.66890347	-0.11644163	-0.22921863	-0.09959643	-0.17528288	-0.15377879	-0.23991142	-0.22130951	-0.2734934	0.43183807	-0.023273041	-0.2347778	-0.024089344	-0.10388203	-0.2142125	1.2194313	-0.27225775	-0.2384964	-0.07599917	-0.2406843	-0.01729441	-0.10886617	-0.24638717	-0.23639755	0.47951838	0.54480237	-0.2373115	-0.05155385
-0.038458206	-0.12696716	0.106087044	-0.01941568	0.019555578	-0.10606486	-0.015964868	1.0322093	-0.07019426	1.6793944	-0.21634655	0.03146694	-0.108834565	-0.156737	-0.15387583	-0.001866703	0.007655855	0.019413484	-0.13676362	-0.22392596	-0.09405233	1.6808825	-0.12837961	0.18060122	-0.065812826	-0.037502535	-0.116342664	-0.16382523	0.36737448	0.109241165	-0.12900966	-0.34060985	0.15471852	0.026786257	-0.021521077	-0.001184511	-0.0681519	-0.20543362	-0.19005917	0.28364024	0.019996747	0.4809224	-0.05611815	-0.001438191	-0.097567126	0.018859128	-0.27597857	-0.1890131	0.34198558	0.00147323
-0.2397392	0.082912624	-0.18389107	-0.16038257	-0.07213508	0.1519084	-0.041034058	-0.26339766	0.18620214	-0.12750243	0.00744932	0.33147785	0.5157536	0.34919417	0.34811324	0.9471561	0.9566786	0.93847626	1.109099	0.49330163	0.66890347	-0.12837961	3.0924735	-0.084541716	-0.20559709	-0.20724674	-0.21394645	-0.23344019	-0.34125435	-0.29229835	-0.25775605	0.54652196	0.007444253	-0.19105151	-0.18732317	-0.13269033	-0.20754199	0.953703	-0.15717965	-0.24128692	-0.17103477	-0.30418313	0.013422926	-0.07538944	-0.15693268	-0.20449759	0.6549106	0.6236133	-0.30081028	-0.050008062
-0.035223927	-0.05947669	0.026143145	0.0772463	-0.002045387	0.04775754	-0.047420993	0.18079709	-0.01019382	0.18147841	-0.042321205	-0.14120768	-0.050805174	0.043602146	0.010195975	-0.14212477	-0.12866017	-0.12636355	-0.14614405	-0.002299492	-0.11644163	0.18060122	-0.084541716	2.0078435	-0.01448492	-0.08906337	-0.09260943	-0.14600515	-0.15290171	-0.09093671	-0.09620963	-0.14657813	0.18436489	-0.06656078	-0.12866548	0.0548739	-0.12720278	-0.15095206	-0.13400076	-0.06712573	-0.094637655	-0.11858993	0.030294405	0.09601222	-0.100640245	-0.080401056	0.04853665	-0.048199613	-0.12743759	0.05674322
0.34318435	-0.018511884	0.090760514	0.14659427	-0.04898931	-0.19668548	-0.024589835	-0.034474418	-0.112721324	-0.0673009	-0.10071322	-0.115036584	-0.31180498	-0.07548222	-0.028075365	-0.2123271	-0.22685133	-0.21509367	-0.15130173	-0.16317005	-0.22921863	-0.065812826	-0.20559709	-0.01448492	1.6770357	0.23809764	0.23021524	0.24580628	-0.029547079	0.082088284	0.2684013	-0.10561328	-0.063231796	0.19240195	0.18864028	0.12146235	0.2835307	-0.15847506	0.15925823	-0.014334657	0.19665034	-0.03268522	0.004243556	0.03763619	0.12008416	0.2014258	-0.19078162	-0.18699442	0.008137534	0.007828207
0.18661028	0.037393086	-0.011412597	0.20801811	0.022289868	-0.17231727	-0.007711644	0.08726356	-0.061152652	-0.037019566	-0.05900553	-0.11616747	-0.24762158	-0.030615058	-0.033272844	-0.17652684	-0.17094639	-0.17850502	-0.15492243	-0.23853688	-0.09959643	-0.037502535	-0.20724674	-0.08906337	0.23809764	1.6284024	0.21279724	0.2993459	0.000340079	0.07294868	0.23048438	-0.13801132	-0.061333563	0.11269876	1.0747507	0.10759218	0.30553365	-0.18062359	0.18086696	-0.052251615	1.024812	0.039382346	-0.023818107	0.045447636	0.1523366	0.111079	-0.16877875	-0.31282008	-0.026231503	0.06570426
0.3139419	0.037000693	0.2613823	0.3290423	-0.10030752	-0.1916317	-0.15199053	-0.08658109	-0.000836805	-0.11585969	-0.050183754	-0.100869216	-0.28428128	-0.000259143	-0.017502684	-0.23565647	-0.24978648	-0.24985513	-0.19158217	-0.15259737	-0.17528288	-0.116342664	-0.21394645	-0.09260943	0.23021524	0.21279724	1.6039648	0.2808199	-0.08323062	0.02012636	0.17490262	-0.2688871	-0.13110688	0.13871843	0.21931767	0.07999929	0.21526147	-0.1983612	0.20491554	-0.027020382	0.20919399	-0.045370955	-0.05653573	-0.07360194	0.17401992	0.13473338	-0.11910648	-0.2316111	-0.13227212	-0.033634823
0.31652394	0.037611667	0.15713347	0.24844612	0.017777931	-0.23201855	-0.100132294	-0.10370954	-0.08300981	-0.16334227	-0.03627355	0.009584578	-0.23242305	-0.0911048	0.06273867	-0.17394295	-0.18649612	-0.19366056	-0.14484863	-0.16381265	-0.15377879	-0.16382523	-0.23344019	-0.14600515	0.24580628	0.2993459	0.2808199	1.5701023	-0.07394699	0.10233878	0.24095243	-0.15513791	-0.21012624	0.09084162	0.35553673	0.06799559	0.19064306	-0.17488606	0.53272057	0.02680892	0.32649103	-0.06289357	-0.13200718	-0.07929828	0.44978932	0.10183658	-0.11337079	-0.33073515	-0.10524906	-0.091761045
-0.10232172	-0.18097544	0.14471805	-0.1621211	-0.045490522	-0.18609096	-0.066030994	0.44680643	-0.20422716	0.36706904	-0.24659027	-0.094540015	-0.3607361	-0.22296575	-0.1668863	-0.24824932	-0.24700518	-0.24707381	-0.2593644	-0.20539965	-0.23991142	0.36737448	-0.34125435	-0.15290171	-0.029547079	0.000340079	-0.08323062	-0.07394699	1.385222	0.42381895	0.009356377	-0.36978295	-0.11373983	0.31771138	0.056136668	-0.099344276	-0.066182435	-0.2929497	-0.06549043	0.5548549	0.04877249	0.92874295	-0.31669223	-0.094078995	-0.043167766	0.31609163	-0.25745222	-0.28007704	1.2139757	-0.140838
0.11614449	-0.041351184	0.19919303	-0.022102647	0.02593543	-0.09180084	-0.07738907	0.1299359	-0.15172319	0.109329924	-0.0862306	-0.018195	-0.29680005	-0.13655984	-0.076144025	-0.25290582	-0.25954586	-0.26158553	-0.2821545	-0.13830993	-0.22130951	0.109241165	-0.29229835	-0.09093671	0.082088284	0.07294868	0.02012636	0.10233878	0.42381895	1.4421364	0.12217437	-0.18482454	-0.14993304	0.34143806	0.08774748	-0.03777349	0.08408552	-0.29169297	0.112766385	0.50092226	0.045692854	0.49479207	-0.17864485	-0.046305586	0.13824269	0.3275978	-0.15921998	-0.1581922	0.3842385	-0.04615364
0.2275577	0.07558093	0.11192452	0.05777375	-0.017575802	-0.11520733	-0.06334561	-0.07796077	-0.06790472	-0.1289209	0.012028555	-0.18105687	-0.24570101	-0.024752399	0.019500699	-0.28261968	-0.29635546	-0.30076048	-0.25313118	-0.08760507	-0.2734934	-0.12900966	-0.25775605	-0.09620963	0.2684013	0.23048438	0.17490262	0.24095243	0.009356377	0.12217437	1.5522188	-0.16013753	-0.2273463	0.223027	0.25947475	0.079158604	0.23570807	-0.26345807	0.19106588	0.11050649	0.2489569	0.029082406	-0.10192211	-0.012551659	0.23073387	0.23402198	-0.17316552	-0.22772129	-0.023128306	0.09876734
-0.15591799	0.11509229	-0.25814795	-0.22517844	-0.14599787	0.22784542	0.021893982	-0.33686617	0.10800315	-0.34012687	0.02517924	0.05033863	0.73439443	0.20279695	0.17530398	0.24137527	0.23710048	0.24688709	0.4805834	0.26372612	0.43183807	-0.34060985	0.54652196	-0.14657813	-0.10561328	-0.13801132	-0.2688871	-0.15513791	-0.36978295	-0.18482454	-0.16013753	2.9959953	-0.12042514	-0.19159122	-0.17958447	-0.16043049	-0.1816696	0.46276644	-0.087155744	-0.27296916	-0.17078605	-0.3532106	0.05821734	-0.03808496	-0.1428866	-0.20148933	0.3796068	0.5363475	-0.39359507	-0.081690356
-0.07805766	-0.09560885	-0.0356127	-0.011315721	0.20662668	0.025422694	0.008297725	0.056756128	0.051438045	0.15559572	0.020717217	-0.018372774	-0.019921705	0.04097778	0.021368995	0.07797932	0.08198294	0.0901927	-0.11092426	-0.1101778	-0.023273041	0.15471852	0.007444253	0.18436489	-0.063231796	-0.061333563	-0.13110688	-0.21012624	-0.11373983	-0.14993304	-0.2273463	-0.12042514	2.0301898	-0.16537234	-0.0729468	0.19337662	-0.15150863	-0.064485066	-0.13583665	-0.14070787	-0.064148374	-0.12594475	0.024910571	0.20297818	-0.12888816	-0.18039525	-0.18351774	-0.07368812	-0.16120449	0.04071574
0.11686785	0.020868862	0.11121923	0.070077345	-0.045481615	-0.13246949	-0.09913564	0.14761025	-0.06230269	0.027269233	-0.13629174	-0.11266471	-0.3299788	-0.20600583	-0.02969238	-0.21197306	-0.21230575	-0.21473962	-0.12966041	-0.10802087	-0.2347778	0.026786257	-0.19105151	-0.06656078	0.19240195	0.11269876	0.13871843	0.09084162	0.31771138	0.34143806	0.223027	-0.19159122	-0.16537234	1.4948307	0.17125484	-0.048876487	0.17311181	-0.2093683	0.13635387	0.3549996	0.116585545	0.3918384	-0.20985246	0.048239645	0.12950504	1.452213	-0.19436975	-0.15116152	0.39797065	-0.025325598
0.19155389	0.058105	0.029404035	0.18339594	0.004763504	-0.16303734	-0.038641136	0.03741197	0.013171818	-0.021038117	-0.07359879	-0.000644115	-0.26475373	0.014537865	-0.018474057	-0.1581801	-0.15220544	-0.15897566	-0.12869154	-0.16184714	-0.024089344	-0.021521077	-0.18732317	-0.12866548	0.18864028	1.0747507	0.21931767	0.35553673	0.056136668	0.08774748	0.25947475	-0.17958447	-0.0729468	0.17125484	1.6075412	0.16220614	0.33846614	-0.18080473	0.2717482	-0.007098658	1.2497244	0.08059319	-0.03819084	-0.025297118	0.1557033	0.17909612	-0.079474285	-0.269244	0.029565094	0.061975215
0.14566329	-0.057954933	-0.019640291	0.16864792	0.019186929	-0.101308756	-0.04077449	-0.019516515	-0.08633134	-0.000701542	-0.10394039	-0.021780659	-0.23140827	-0.05855324	-0.013905831	-0.11695044	-0.11491785	-0.11735177	-0.15999642	-0.14939478	-0.10388203	-0.001184511	-0.13269033	0.0548739	0.12146235	0.10759218	0.07999929	0.06799559	-0.099344276	-0.03777349	0.079158604	-0.16043049	0.19337662	-0.048876487	0.16220614	1.7073455	0.15105422	-0.18806285	0.035060115	-0.07703606	0.16666825	-0.08789662	0.035758246	0.12907074	0.05738278	-0.03512205	-0.1391623	-0.26980048	-0.15666415	0.13198218
0.30773166	0.029607821	0.15583125	0.15884088	0.030273018	-0.023207054	-0.09315613	-0.0344483	-0.09692678	-0.06766892	-0.008404306	-0.05886241	-0.24436897	-0.10383911	0.010977577	-0.25684667	-0.24456462	-0.23556642	-0.13629563	-0.17418176	-0.2142125	-0.0681519	-0.20754199	-0.12720278	0.2835307	0.30553365	0.21526147	0.19064306	-0.066182435	0.08408552	0.23570807	-0.1816696	-0.15150863	0.17311181	0.33846614	0.15105422	1.5710458	-0.1880146	0.21132006	0.06650444	0.39141604	-0.02516909	-0.058803827	0.004942979	0.16978076	0.1777994	-0.11191357	-0.15385461	-0.07974509	-0.013432931
-0.18788661	0.07563368	-0.31100976	-0.23901337	-0.30844986	0.23017296	-0.13030858	-0.17251837	0.04725726	-0.20416223	-0.019583555	0.693762	0.32713825	0.45387074	0.08499227	1.8914988	1.9045695	1.8319664	2.3585606	0.55737454	1.2194313	-0.20543362	0.953703	-0.15095206	-0.15847506	-0.18062359	-0.1983612	-0.17488606	-0.2929497	-0.29169297	-0.26345807	0.46276644	-0.064485066	-0.2093683	-0.18080473	-0.18806285	-0.1880146	3.362535	-0.15657432	-0.32425407	-0.15347846	-0.25233057	0.027037125	-0.006980108	-0.17288417	-0.20862283	0.8821866	0.5658755	-0.29981083	-0.07857424
0.1688734	0.016108256	0.109218046	0.23088478	0.057771217	-0.15181589	-0.06605212	-0.11890558	-0.04892963	-0.19154726	0.01685888	-0.049826916	-0.2811269	-0.06845673	0.10549148	-0.12054652	-0.13467655	-0.13513939	-0.16359258	-0.21645859	-0.27225775	-0.19005917	-0.15717965	-0.13400076	0.15925823	0.18086696	0.20491554	0.53272057	-0.06549043	0.112766385	0.19106588	-0.087155744	-0.13583665	0.13635387	0.2717482	0.035060115	0.21132006	-0.15657432	1.6146101	0.060889088	0.17371584	-0.117510594	-0.043920334	0.06043002	0.6884642	0.14971408	-0.16680512	-0.1421248	-0.12714666	0.010911603
0.009472046	-0.009261777	0.25611755	0.004073588	0.019392233	-0.16654226	-0.06974068	0.21839723	-0.100317575	0.2841232	-0.13240498	-0.06095977	-0.3415816	-0.1257578	-0.07283199	-0.2523532	-0.25150326	-0.246053	-0.20630786	-0.11686423	-0.2384964	0.28364024	-0.24128692	-0.06712573	-0.014334657	-0.052251615	-0.027020382	0.02680892	0.5548549	0.50092226	0.11050649	-0.27296916	-0.14070787	0.3549996	-0.007098658	-0.07703606	0.06650444	-0.32425407	0.060889088	1.4389054	-0.035750177	0.71413106	-0.26915467	-0.07216504	0.08833648	0.3600814	-0.17877209	-0.15093806	0.56494486	-0.17844972
0.18616076	0.07478764	0.037414048	0.13306296	-0.026253272	-0.1309806	-0.061379466	0.11086079	-0.009566539	0.020479716	-0.07061638	-0.047035016	-0.25674376	-0.029487783	0.018707445	-0.124940716	-0.11936026	-0.12652466	-0.10215367	-0.1605387	-0.07599917	0.019996747	-0.17103477	-0.094637655	0.19665034	1.024812	0.20919399	0.32649103	0.04877249	0.045692854	0.2489569	-0.17078605	-0.064148374	0.116585545	1.2497244	0.16666825	0.39141604	-0.15347846	0.17371584	-0.035750177	1.6204075	0.08190164	-0.010076126	0.02765281	0.12113866	0.10708158	-0.11482731	-0.29986647	0.020229887	0.03174688
-0.067615725	-0.1644031	0.13133046	-0.1002146	-0.025370324	-0.13482815	-0.037238132	0.55956596	-0.1876548	0.48140535	-0.24460372	-0.038752377	-0.35244212	-0.19614394	-0.20865703	-0.19146758	-0.19061765	-0.18043683	-0.20770738	-0.22706565	-0.2406843	0.4809224	-0.30418313	-0.11858993	-0.03268522	0.039382346	-0.045370955	-0.06289357	0.92874295	0.49479207	0.029082406	-0.3532106	-0.12594475	0.3918384	0.08059319	-0.08789662	-0.02516909	-0.25233057	-0.117510594	0.71413106	0.08190164	1.3820996	-0.2882936	-0.09800556	-0.045517534	0.3803634	-0.26216725	-0.27769625	0.9743116	-0.124659844
-0.03068695	0.12679087	-0.17273216	-0.09009211	0.028115245	0.003018288	0.33358616	-0.10480432	0.16503595	-0.05760623	0.19657741	0.15890308	-0.068343945	-0.05632647	0.08884441	0.04887338	0.05090595	0.05320255	-0.00363372	-0.00564674	-0.01729441	-0.05611815	0.013422926	0.030294405	0.004243556	-0.023818107	-0.05653573	-0.13200718	-0.31669223	-0.17864485	-0.10192211	0.05821734	0.024910571	-0.20985246	-0.03819084	0.035758246	-0.058803827	0.027037125	-0.043920334	-0.26915467	-0.010076126	-0.2882936	2.2554142	0.1297207	-0.10871799	-0.20753014	-0.04863253	-0.03341322	-0.34484068	0.20477247
-0.022917973	0.02930593	-0.0332971	-0.09454362	0.09856359	0.11525287	0.008248005	0.083118536	0.030101063	-0.00056101	0.064262554	-0.021049416	-0.16464631	-0.030423868	0.07729711	-0.08093688	-0.0785101	-0.07857875	-0.013998359	-0.037298676	-0.10886617	-0.001438191	-0.07538944	0.09601222	0.03763619	0.045447636	-0.07360194	-0.07929828	-0.094078995	-0.046305586	-0.012551659	-0.03808496	0.20297818	0.048239645	-0.025297118	0.12907074	0.004942979	-0.006980108	0.06043002	-0.07216504	0.02765281	-0.09800556	0.1297207	1.8207648	0.09024271	0.027697831	-0.11931122	-0.11828347	-0.1427263	0.091519095
0.09973941	0.028181486	0.10355182	0.27134112	0.047768693	-0.12752208	-0.09142885	-0.014587323	-0.07588318	-0.098266795	-0.01235593	-0.073815316	-0.30413836	-0.078459226	0.03162695	-0.19480523	-0.19356109	-0.1877166	-0.20789132	-0.19886647	-0.24638717	-0.097567126	-0.15693268	-0.100640245	0.12008416	0.1523366	0.17401992	0.44978932	-0.043167766	0.13824269	0.23073387	-0.1428866	-0.12888816	0.12950504	0.1557033	0.05738278	0.16978076	-0.17288417	0.6884642	0.08833648	0.12113866	-0.045517534	-0.10871799	0.09024271	1.6001239	0.14798996	-0.18745132	-0.22111407	-0.08629616	-0.027868198
0.11879596	0.025950667	0.10881104	0.081466496	-0.04276507	-0.13684872	-0.09168857	0.13574101	-0.053278793	0.0193421	-0.13672887	-0.10718871	-0.33159855	-0.20604873	-0.029341094	-0.21359283	-0.21392548	-0.2163594	-0.13009757	-0.1037275	-0.23639755	0.018859128	-0.20449759	-0.080401056	0.2014258	0.111079	0.13473338	0.10183658	0.31609163	0.3275978	0.23402198	-0.20148933	-0.18039525	1.452213	0.17909612	-0.03512205	0.1777994	-0.20862283	0.14971408	0.3600814	0.10708158	0.3803634	-0.20753014	0.027697831	0.14798996	1.5014465	-0.1881053	-0.15830025	0.39832193	-0.010782768
-0.2596142	0.10167001	-0.15448993	-0.26185897	-0.26585656	0.1568686	-0.16576885	-0.28721482	0.017315878	-0.2754956	0.27311352	0.24701184	0.35356888	0.75309455	0.18711115	0.71283096	0.73378557	0.7423896	0.90276295	0.7407006	0.47951838	-0.27597857	0.6549106	0.04853665	-0.19078162	-0.16877875	-0.11910648	-0.11337079	-0.25745222	-0.15921998	-0.17316552	0.3796068	-0.18351774	-0.19436975	-0.079474285	-0.1391623	-0.11191357	0.8821866	-0.16680512	-0.17877209	-0.11482731	-0.26216725	-0.04863253	-0.11931122	-0.18745132	-0.1881053	3.046416	0.8627341	-0.26155382	-0.13650452
-0.2514906	-0.071148574	-0.20786306	-0.23165965	-0.09965494	0.26709253	-0.031892426	-0.21562347	-0.006885721	-0.19010696	0.09458626	0.05627088	0.65380186	0.32364532	0.13846858	0.49586082	0.51050806	0.51438147	0.65031385	0.43818694	0.54480237	-0.1890131	0.6236133	-0.048199613	-0.18699442	-0.31282008	-0.2316111	-0.33073515	-0.28007704	-0.1581922	-0.22772129	0.5363475	-0.07368812	-0.15116152	-0.269244	-0.26980048	-0.15385461	0.5658755	-0.1421248	-0.15093806	-0.29986647	-0.27769625	-0.03341322	-0.11828347	-0.22111407	-0.15830025	0.8627341	3.0196943	-0.28339025	-0.17016722
-0.1016928	-0.16576079	0.11105072	-0.19302896	-0.051957406	-0.19413468	-0.021644803	0.4419164	-0.20793453	0.34286273	-0.26921976	-0.099824265	-0.35616514	-0.21997161	-0.17098792	-0.20622836	-0.20537843	-0.19913973	-0.22562182	-0.21620283	-0.2373115	0.34198558	-0.30081028	-0.12743759	0.008137534	-0.026231503	-0.13227212	-0.10524906	1.2139757	0.3842385	-0.023128306	-0.39359507	-0.16120449	0.39797065	0.029565094	-0.15666415	-0.07974509	-0.29981083	-0.12714666	0.56494486	0.020229887	0.9743116	-0.34484068	-0.1427263	-0.08629616	0.39832193	-0.26155382	-0.28339025	1.4077672	-0.16346745
0.054104857	-0.00602097	-0.15613857	-0.01121343	0.14365545	-0.04306747	-0.03338625	0.037936356	0.038137168	0.001956202	-0.045660272	-0.13257074	-0.1132471	-0.005042485	0.023048144	-0.16002098	-0.1575942	-0.15569176	-0.14590661	-0.05094408	-0.05155385	0.00147323	-0.050008062	0.05674322	0.007828207	0.06570426	-0.033634823	-0.091761045	-0.140838	-0.04615364	0.09876734	-0.081690356	0.04071574	-0.025325598	0.061975215	0.13198218	-0.013432931	-0.07857424	0.010911603	-0.17844972	0.03174688	-0.124659844	0.20477247	0.091519095	-0.027868198	-0.010782768	-0.13650452	-0.17016722	-0.16346745	1.9030645
-0.007197538	0.058035277	-0.03295083	-0.010624916	0.10758247	-0.008971151	0.28769475	-0.168041	0.063955106	-0.15671596	0.14122486	0.14210539	-0.18874106	-0.04032705	-0.07176207	-0.11015633	-0.10497007	-0.104250304	-0.07948509	-0.031433493	-0.031649042	-0.1560163	0.032970253	-0.054229587	0.04428977	-0.097698495	0.058410317	-0.11245985	-0.24077296	-0.12204181	-0.10878688	0.04307423	0.016863257	-0.03459232	-0.08092861	-0.008556374	-0.055419113	-0.048025854	0.064324155	-0.17510174	-0.1332327	-0.19621173	0.419811	0.029428294	-7.92618E-05	-0.04133682	-0.21002744	-0.18889493	-0.17904158	0.1604579
0.20306723	-0.050221376	0.027908418	0.19885139	-0.007769999	-0.15349516	-0.060241476	0.028426366	-0.110528834	-0.03199479	-0.08004428	-0.064111754	-0.24101995	-0.04687759	-0.01918123	-0.13681158	-0.13675007	-0.14549132	-0.16132975	-0.16334277	-0.12256054	-0.032477763	-0.17423305	-0.01781135	0.14614685	0.17209189	0.15356581	0.16600315	-0.055343438	-0.025309462	0.0861037	-0.23232734	-0.010974688	0.042429492	0.23813792	0.99131036	0.2466964	-0.21856767	0.008103181	-0.07679255	0.23077375	-0.03482901	0.013137599	0.17031215	0.0966531	0.041598137	-0.16769601	-0.32198682	-0.10556756	0.1117268
-0.22629745	-0.06881963	-0.18661202	-0.16468035	-0.104421735	0.5094951	-0.047697082	-0.17899832	0.025403142	-0.09277342	0.038407583	0.018232876	0.91946286	0.19864462	0.03948562	0.19583097	0.19865195	0.1985833	0.11178718	0.19137551	0.18997732	-0.09325639	0.3401402	0.012078187	-0.20831797	-0.18276718	-0.25648254	-0.1569249	-0.3423985	-0.22287892	-0.1974034	0.32462054	-0.042976066	-0.2406834	-0.18294834	-0.18587008	-0.13536307	0.32970765	-0.21430145	-0.29249564	-0.17888044	-0.33922932	-0.05158313	-0.037112582	-0.17463352	-0.2486105	0.2658642	0.36702123	-0.295647	-0.0732279
0.12121356	-0.007504788	0.12029546	-0.028465655	-0.045077976	-0.13246006	-0.013976937	0.29978457	-0.1044737	0.23975767	-0.09718582	-0.06150857	-0.30947053	-0.20047747	-0.1298122	-0.20210844	-0.19692218	-0.18871245	-0.20691611	-0.16122974	-0.2651225	0.23888047	-0.27500877	-0.07956032	0.19359398	0.108371906	0.07723112	0.04118061	0.49353838	0.24920245	0.17021234	-0.31299838	-0.15708451	0.359516	0.1440638	-0.060693305	0.25629947	-0.21527204	0.033474546	0.38654578	0.18163957	0.65557396	-0.20866044	-0.08696485	-0.009641578	0.33857998	-0.17267878	-0.23827241	0.5166371	-0.02531621
0.3316284	0.08661827	0.51598877	0.07551271	-0.14056975	-0.14753304	-0.019588938	-0.08150918	0.030252948	-0.042983733	-0.14804968	-0.001186973	-0.3474076	-0.066539206	-0.051457487	-0.18406782	-0.17848735	-0.17264289	-0.18690439	-0.13845864	-0.23210189	-0.043466706	-0.24947815	-0.02525241	0.20099092	0.08935677	0.34125853	0.27406552	-0.039131932	0.14976855	0.34711936	-0.20980844	-0.10238234	0.14063662	0.09272353	0.14538531	0.28616637	-0.29854327	0.14651972	0.08882442	0.09127248	-0.04818324	-0.11335474	0.028445555	0.21535909	0.14808369	-0.09668937	-0.21589547	-0.08383715	-0.0597055
-0.090684935	-0.08458358	0.14216326	-0.18044429	-0.06815006	-0.1468595	-0.14979294	0.48209575	-0.11098896	0.33061218	-0.17325914	-0.060433336	-0.2876027	-0.23852943	-0.10755016	-0.1309644	-0.121047616	-0.10850155	-0.1696741	-0.106642544	-0.20146848	0.33131182	-0.24683362	-0.02852097	-0.04550496	-0.045183588	-0.08854485	-0.0906933	0.77085394	0.29551128	-0.05824301	-0.3305515	-0.12772666	0.31200296	-0.031173239	-0.12634005	-0.032864127	-0.30417714	-0.095639914	0.4884381	-0.001481655	0.7089786	-0.29046974	-0.05051122	-0.026406303	0.30092216	-0.23201813	-0.21285674	0.90669686	-0.107125476
0.42782158	0.04483803	0.24950914	0.3061313	-0.021118226	-0.16447802	-0.08107959	-0.014487574	-0.018228829	0.009846387	-0.19194493	-0.070263654	-0.3229606	-0.09255103	-0.058547318	-0.13163194	-0.14497356	-0.13755222	-0.11278708	-0.24528347	-0.060614724	0.009363415	-0.19191755	-0.15770085	0.32083666	0.2131446	0.5785788	0.42939007	-0.09392108	0.04018429	0.27183127	-0.18969776	-0.07911798	0.040119197	0.27327752	0.22896378	0.37999427	-0.18618755	0.2427128	-0.07161293	0.24068394	-0.07931977	-0.02583418	-0.007815732	0.25320923	0.051902525	-0.25712672	-0.33888292	-0.1323189	-0.002539063
0.21629634	0.09664476	0.03167654	0.18882212	-0.007155584	-0.1461791	-0.060809642	0.023916095	0.034366358	-0.044783473	-0.07447998	-0.011174857	-0.2605102	-0.000929084	-0.024874175	-0.18507916	-0.17910449	-0.18035577	-0.16308057	-0.14341207	-0.060843628	-0.045266442	-0.2079149	-0.10313465	0.23979473	1.0076421	0.22356118	0.36056864	0.04027548	0.073068954	0.26923722	-0.15720731	-0.0986632	0.20112202	1.4694748	0.1597481	0.36596808	-0.21046323	0.26101172	-0.033997685	1.22046	0.07301042	-0.036706798	-0.018688345	0.1504858	0.20935753	-0.08981649	-0.26421198	0.014098152	0.055180866
-0.039486933	-0.1264191	0.12516302	-0.22227977	-0.049277198	-0.18435867	-0.06351025	0.4788929	-0.21471535	0.35815763	-0.22199386	-0.037618395	-0.35742703	-0.21610877	-0.19196028	-0.19369297	-0.192843	-0.1905464	-0.2170285	-0.17528428	-0.2645912	0.3576747	-0.32848418	-0.09716271	0.058911342	-0.037742846	-0.10396828	-0.0647247	1.0167917	0.5020278	-0.012958121	-0.39722222	-0.16049533	0.48106962	0.011352196	-0.17290603	-0.051441245	-0.2880638	-0.14181165	0.7055984	0.003988012	1.0530744	-0.32757467	-0.14083451	-0.08874068	0.4770846	-0.24349941	-0.231828	1.2090064	-0.17497881
0.10470239	0.009097661	-0.067302704	0.07604555	-0.04463812	0.11357244	-0.10972427	-0.08649524	-0.081958115	-0.1441569	0.059518706	-0.10056507	0.072564304	0.2126999	0.078770354	-0.08104041	-0.0896515	-0.100757994	-0.03144716	0.09860003	-0.026185751	-0.14503409	-0.028976278	0.077774964	-0.020022012	0.04534401	0.09619884	0.12952922	-0.19983082	0.000501752	0.08865653	-0.001527148	-0.119983174	-0.014543287	0.060142785	0.10058404	0.03992403	-0.035072584	0.09777641	-0.07581652	0.012175045	-0.2100647	0.021997858	-0.045921404	0.045199208	-0.016951477	0.18412662	0.009731086	-0.19565398	0.040956687
-0.027413921	-0.09029928	0.12462135	-0.01783245	0.05385827	-0.13247043	-0.09440614	0.34589666	-0.20973814	0.21688306	-0.1289696	-0.08251722	-0.41907126	-0.17131634	-0.17831044	-0.21946408	-0.21861413	-0.21828856	-0.22151229	-0.18095069	-0.27971867	0.2164001	-0.26989448	-0.093368076	0.050091244	0.07485365	0.012176112	0.09005219	0.56448555	0.25865307	0.13748248	-0.40170604	-0.15709491	0.4020803	0.121583425	-0.08041421	0.060366843	-0.28860548	0.03661782	0.49139515	0.06454887	0.6484678	-0.20275773	-0.11338731	0.09087143	0.41780576	-0.19713019	-0.27100226	0.61478484	-0.08012179
-0.03968817	-0.12622605	-0.026808897	-0.15231162	-0.07983258	0.057090614	-0.122054555	0.021802628	-0.041858543	-0.07212635	0.03369958	-0.085027635	-0.014271585	-0.023147248	-0.043150198	-0.014923022	-0.014861487	-0.007045932	0.021661447	-0.040665757	0.14518563	-0.07103249	-0.08742909	0.08003047	0.04215333	0.07558833	0.009757138	-0.050734356	-0.09429237	-0.12969725	-0.019072462	-0.07062356	0.085684486	-0.100590795	-0.014866837	0.008623437	-0.06346871	0.10003164	-0.07342042	-0.18630502	0.064495124	-0.10413209	-0.0510407	0.14240102	-0.043213576	-0.11955577	-0.06197004	-0.03255914	-0.110220276	0.12717882
-0.09806093	0.108693175	-0.05522181	-0.15037031	-0.04596029	-0.041097328	-0.058222353	-0.17414932	0.033405755	-0.19278428	0.22386973	0.12366584	0.15560296	0.18890782	0.1980763	0.2310341	0.23740298	0.24561276	0.18877648	0.44575933	0.28549448	-0.19326723	0.19479516	0.030330285	-0.07692775	-0.08133684	-0.04349095	-0.18637227	-0.17986566	-0.09070022	-0.11213571	0.037360124	-0.046799704	-0.1238789	-0.008983458	-0.03319255	-0.14509985	0.35308442	-0.112871125	-0.16071114	0.00099761	-0.21256955	0.18387845	-0.1099229	-0.16150618	-0.1377192	0.8707003	0.5433514	-0.18593831	0.04909551
-0.08877631	-0.17689109	0.13303402	-0.1249231	0.035858903	-0.15993086	-0.10491547	0.39727822	-0.19265278	0.32857865	-0.16776375	-0.038025774	-0.34246016	-0.16723992	-0.17068607	-0.24022286	-0.22991191	-0.22525002	-0.25567424	-0.15046223	-0.183003	0.32888412	-0.3620053	-0.15394203	-0.018761141	-0.021199193	-0.044061568	0.011738802	1.0215089	0.4669301	0.009104451	-0.342046	-0.09309863	0.38408095	0.073624164	-0.13901713	-0.03686866	-0.3026627	-0.003851465	0.5530261	0.015801154	0.8326979	-0.29250318	-0.06870731	-0.031199206	0.3793075	-0.24469526	-0.21213068	0.9239795	-0.10364004
-0.26312554	0.05124774	-0.37442237	-0.2704951	-0.22048599	0.2712259	-0.23077697	-0.34039658	0.0713591	-0.25062388	0.023197057	-0.023296077	0.8680489	0.38730448	0.025915911	0.35098305	0.35104454	0.36989796	0.41555622	0.35322917	0.410174	-0.25150108	0.55126995	-0.050767716	-0.26998124	-0.2558625	-0.29607013	-0.2808734	-0.33113298	-0.14499196	-0.26773936	0.77188194	-0.04905574	-0.22074531	-0.17877859	-0.33071163	-0.29833817	0.4474097	-0.30198255	-0.2694038	-0.17904703	-0.33348268	-0.037952393	-0.1894441	-0.3285419	-0.22433612	0.6642436	0.75475705	-0.3372056	-0.08443232
0.2356422	-0.06574002	0.018697158	0.22866689	-0.03590333	-0.12604488	-0.08679793	0.02433985	-0.12289373	-0.014005562	-0.0916208	-0.07174617	-0.25575012	-0.06357888	-0.009864646	-0.15430126	-0.15384552	-0.15706785	-0.18512674	-0.1997545	-0.1522707	-0.014488531	-0.14323492	-0.008100547	0.10263937	0.14001647	0.16051717	0.14338878	-0.093726195	-0.049894918	0.10961187	-0.23799068	0.027513454	-0.002654855	0.21276408	1.369213	0.22132264	-0.20254955	0.03791869	-0.06274542	0.21919724	-0.06375073	0.016935278	0.08462416	0.078374974	0.012282201	-0.13709211	-0.28113353	-0.147104	0.14075391
0.29563078	0.006074881	0.26435858	0.18182471	-0.074861325	-0.14095609	-0.03232819	-0.006339759	-0.03767571	-0.014330977	-0.033702604	-0.109574154	-0.29983285	-0.07533639	-0.07562894	-0.20587395	-0.20660087	-0.2054869	-0.12829182	-0.21111777	-0.14392352	-0.014813948	-0.1817987	0.04479232	0.3419934	0.17714094	0.23745684	0.14976485	-0.1023301	-0.001732577	0.18182096	-0.21663466	-0.0212998	0.021854937	0.18839186	0.04591985	0.22848716	-0.16384818	0.22090074	0.05440359	0.18772927	-0.12754396	-0.03345477	0.06695351	0.18212084	0.028907783	-0.22138421	-0.20774171	-0.12456535	0.052913897
-0.26579016	-0.05824767	-0.32781073	-0.21126875	-0.19516163	0.17473945	-0.21333684	-0.20272258	-0.004234295	-0.16222604	-0.09525431	-0.002369789	1.0017811	0.33023894	0.080805935	0.24306448	0.24273181	0.26789257	0.2985709	0.26738638	0.45323774	-0.16349742	0.4441399	-0.088122696	-0.254118	-0.17771417	-0.28414893	-0.23702124	-0.30699125	-0.2572468	-0.21836829	0.73452693	0.10044458	-0.26953238	-0.1613385	-0.23837173	-0.28878227	0.34579855	-0.38072956	-0.23974319	-0.14386748	-0.22222063	-0.09068157	-0.17870548	-0.35407063	-0.27943057	0.497982	0.5640544	-0.30084342	-0.1545068
-0.10211436	-0.16578813	0.11102339	-0.19345051	-0.05237896	-0.19416203	-0.021672154	0.44228327	-0.20796189	0.3432296	-0.26964128	-0.0994574	-0.35619244	-0.21999893	-0.17062105	-0.20507309	-0.20422313	-0.19798441	-0.22486076	-0.2166244	-0.23694465	0.34274665	-0.3008376	-0.12746494	0.008110191	-0.026653051	-0.13269368	-0.105670616	1.2147367	0.38460532	-0.023155658	-0.3936224	-0.16083762	0.3979433	0.029143544	-0.15708572	-0.08016665	-0.2994439	-0.127174	0.56531173	0.019808335	0.9750727	-0.34486797	-0.14314786	-0.08671772	0.39829457	-0.26158115	-0.28302336	1.4073457	-0.163889
-0.11665091	0.6392372	-0.19010358	-0.08972412	-0.10239439	0.091295026	0.0619495	-0.12690626	0.45120597	-0.21768153	0.13653645	0.14564852	0.062901646	0.24403505	0.25635722	0.3334665	0.34101805	0.3464683	0.550599	0.28328282	0.27202922	-0.21619347	0.4135195	-0.13411725	-0.099854	-0.17916295	-0.059321396	-0.10759243	-0.1858409	-0.10455962	-0.11298623	0.2998417	-0.13437632	-0.08570266	-0.10917478	-0.11998078	-0.119538315	0.43344113	-0.017534487	-0.13751487	-0.10628953	-0.16256697	0.10260917	-0.054401457	-0.04369961	-0.07313088	0.34476247	0.26891932	-0.20019197	-0.057008963
0.03132021	-0.07926449	0.065486744	-0.009951305	0.115351826	-0.014604908	-0.08179454	0.151154	-0.12656298	0.05919611	-0.02990036	-0.1334648	-0.16204959	0.059687443	-0.09198162	-0.24075453	-0.23990457	-0.23090641	-0.1647492	-0.17228118	-0.10705793	0.058318928	-0.24112028	0.08402316	-0.028359555	0.09574369	0.13634905	-0.039251644	0.16475397	0.068640895	0.07913639	-0.2002679	0.058140457	0.04807689	0.07269831	0.081997074	0.03710539	-0.10530103	0.07918937	0.15158327	0.031037917	0.2696293	-0.1042084	0.13338481	0.092445195	0.046062928	-0.15810655	-0.15116565	0.13857664	0.08780846
0.18891715	-0.079745606	0.21204582	0.09955204	-0.021920076	-0.089591675	-0.08937147	0.04975521	-0.10339153	-0.006329627	-0.06396247	-0.1805598	-0.23743057	-0.12173597	-0.14292158	-0.2633114	-0.27704716	-0.2668664	-0.21884283	-0.16803177	-0.2372341	-0.006812593	-0.16946101	-0.066651836	0.36103258	0.058206804	0.26595712	0.13726729	0.066114604	0.062246583	0.19100496	-0.24805427	-0.08543879	0.1272261	0.05881408	0.08388115	0.17538601	-0.19920988	0.14454119	0.014311366	0.06524722	0.09727272	-0.08221964	0.09190588	0.13966346	0.10589585	-0.20076811	-0.21117246	0.056494065	-0.015167186
0.15423118	0.000283367	0.15922618	0.053039733	0.033273745	-0.08446252	-0.10198172	-0.011342841	-0.063966125	-0.07334081	0.074008495	-0.1541433	-0.2106199	-0.11345314	-0.00928007	-0.26212433	-0.27743697	-0.29051456	-0.1443328	-0.078541756	-0.12961037	-0.07382379	-0.16669711	-0.018159572	0.12963599	0.12522691	0.19539799	0.39547905	-0.048990138	0.06422208	0.24462195	-0.14003636	-0.16427629	0.075983286	0.089961074	-0.05566462	0.12059539	-0.10459514	0.27897114	-0.059795596	0.15276624	-0.094308734	-0.105473556	0.058796737	0.29459226	0.074363515	-0.05727138	-0.21353322	-0.11340584	0.13345428
-0.079053365	0.009832038	-0.024387864	-0.119930655	-0.006848034	-0.04653074	-0.084154665	0.086114585	0.0989301	0.11636168	-0.05430306	-0.053032886	-0.068616755	-0.03885985	0.003028076	-0.067691304	-0.0636877	-0.06296791	-0.036231685	-0.01853424	-0.06093022	0.11587871	-0.043616086	0.28625786	-0.049247574	-0.03749408	-0.018570203	-0.16302834	-0.08911189	-0.13713142	-0.027689308	-0.17661017	0.22568476	-0.03549043	-0.08734567	0.12457681	-0.023203535	-0.063903846	-0.218828	-0.092033185	0.005419447	-0.0906732	0.060970575	0.2686038	-0.1306723	-0.04775386	-0.15534192	-0.1279021	-0.06995512	0.078746796
0.03777396	0.038750604	-0.027006105	0.15655157	0.045723133	-0.20801543	-0.027641462	-0.009537144	0.06556352	0.1425207	-0.0769346	0.029393071	0.03441322	-0.045420177	-0.03782849	-0.0746458	-0.08089165	-0.086873434	-0.20008168	-0.15636638	-0.13963091	0.14203772	-0.20115873	0.02503813	-0.039251056	0.028874388	0.12230387	0.08191705	-0.12523796	-0.017150443	0.019362886	-0.25294566	0.0653827	-0.05269436	-0.034380313	0.007243625	-0.08495325	-0.21789865	-0.03261978	-0.11475607	-0.060272314	-0.08658987	-0.012211165	-0.00207689	0.001134929	-0.048795205	-0.2616373	-0.26376316	-0.123820595	0.09781008
-0.003649739	-0.11817658	0.17637435	-0.13440688	-0.041428905	-0.16310725	-0.06078669	0.44140702	-0.23327908	0.36285228	-0.18142615	-0.10251032	-0.34957865	-0.19052102	-0.16440147	-0.2670518	-0.26620182	-0.26154	-0.23914011	-0.1496965	-0.25161818	0.36236927	-0.31354016	-0.17406945	0.026944464	0.009526411	0.006374543	-0.002475453	0.8511877	0.5784686	0.04298375	-0.35468346	-0.1881259	0.5271563	0.053102538	-0.12957884	-0.03610294	-0.26760072	-0.091388755	0.8060858	0.033912074	1.0530385	-0.2921317	-0.0746432	-0.03989458	0.51331604	-0.22264223	-0.2259507	0.90069854	-0.08710594
-0.050487272	-0.049510613	-0.11920947	-0.086239874	-0.05712389	0.89147705	-0.06504962	-0.1711214	-0.027822426	-0.15821953	0.055750124	-0.012875905	0.057319034	0.06933655	-0.00151944	0.12250075	0.12689859	0.12880099	0.09837685	-0.037667517	0.044900905	-0.1587025	0.1434222	-0.07820305	-0.06089089	-0.021148529	-0.07278816	-0.043005653	-0.20246133	-0.031694513	0.018221967	0.016341273	-0.02800335	-0.12124512	-0.008320725	0.049465787	-0.04194265	0.15506548	0.12076948	-0.15807742	-0.03224172	-0.19692683	-0.008227316	0.06892258	0.04099183	-0.11655757	0.17637137	0.15374655	-0.21838921	0.07932397
0.12928003	0.038799997	0.24544217	-0.011726572	0.031975184	-0.20993713	-0.034687787	0.060681593	-0.11138723	0.01445202	-0.04525127	-0.1516106	-0.34200755	-0.08715702	-0.00427128	-0.31585273	-0.31421432	-0.31625402	-0.304892	-0.097579755	-0.3185527	0.014363256	-0.31345898	-0.1629505	0.16539314	0.14009091	0.16768743	0.19786413	0.22447546	0.26988354	0.95092976	-0.22687843	-0.22628309	0.36915934	0.23215489	-0.015176928	0.18079351	-0.2892012	0.12195983	0.36504653	0.18339866	0.28204557	-0.11307945	-0.08441731	0.18449187	0.38212535	-0.17407337	-0.18408343	0.24875696	0.021382809
-0.26604766	-0.05850517	-0.3272798	-0.21152623	-0.1946307	0.1752704	-0.2132001	-0.20298006	-0.004491792	-0.16248351	-0.09551178	-0.001838862	1.0019177	0.32998145	0.08054844	0.24359542	0.24326274	0.2684235	0.29870766	0.26752308	0.45376873	-0.1637549	0.4442766	-0.087985985	-0.25398126	-0.17757745	-0.28440645	-0.23688449	-0.30724874	-0.2575043	-0.21862574	0.7350579	0.100581296	-0.26978987	-0.16120178	-0.23823497	-0.2890398	0.3463295	-0.38059285	-0.23960647	-0.14373076	-0.22247815	-0.090544835	-0.17856878	-0.35393393	-0.27968806	0.49811867	0.5641912	-0.3011009	-0.15476428
-0.10955112	0.085376695	-0.21335793	-0.26474923	-0.17847282	-0.0242044	-0.20926273	-0.18918738	0.055817578	-0.19402504	0.097606264	0.1160229	0.67944956	0.35599467	0.13179101	0.7505442	0.7592783	0.7422587	0.7004025	0.667247	0.6898956	-0.19450803	0.38435203	-0.11203747	-0.1404536	-0.13658431	-0.14564931	-0.17223878	-0.30725348	-0.11007458	-0.1330869	1.3291271	-0.12885343	-0.19371213	-0.19905059	-0.21498132	-0.2602672	0.653414	-0.11095814	-0.160375	-0.20956844	-0.29501745	-0.11499052	-0.07331952	-0.1217491	-0.19612032	0.91597635	0.784944	-0.30741298	-0.1326932
0.04651634	0.023840368	0.21431991	0.25241426	0.017015541	-0.11767167	0.012243488	0.031136226	0.05696066	0.237595	-0.034116514	0.13872288	-0.2075618	-0.1222213	-0.027509298	0.029889474	0.033104673	0.04919865	-0.14048627	-0.22410074	-0.17070374	0.23829465	-0.060356125	0.13706341	-0.003702459	-0.001410007	0.14366095	0.09184207	-0.09717935	-0.08803842	-0.08897503	-0.24814536	0.13286227	-0.0999298	0.055569235	0.13700831	0.11419239	-0.16106267	0.21028309	-0.03229649	0.038744055	-0.110961094	0.010722753	0.023222314	0.20698217	-0.10430902	-0.17523566	-0.26487607	-0.15213397	-0.052314047
0.036924787	-0.117417194	0.011171491	-0.061901353	0.05039293	-0.061824426	-0.039528456	0.28527102	-0.19152193	0.14600787	-0.09102349	-0.16206506	-0.32122472	-0.10816029	-0.002804541	-0.20400733	-0.18975425	-0.19613023	-0.21354555	-0.17495501	-0.18581425	0.1455249	-0.29898345	-0.022327766	0.05451009	0.17664225	-0.040959664	0.044012174	0.48927426	0.18817206	0.102874614	-0.2037302	-0.11010143	0.119514465	0.07278399	-0.017258137	0.10617772	-0.25659186	-0.009422171	0.202522	0.11114812	0.3962563	-0.1841473	-0.029338108	0.006987333	0.11040474	-0.19744189	-0.27565023	0.5167093	-0.036676157
0.10541449	-0.027640203	0.011462877	0.16742586	-0.003716636	-0.03472679	-0.00691187	-0.015219616	-0.01896089	-0.07958283	-0.0837677	-0.07448306	-0.2598307	-0.06411157	0.011678374	-0.097279325	-0.10943829	-0.11226644	-0.12928751	-0.19240302	-0.08775881	-0.080065794	-0.094885625	0.10884122	0.12536506	0.14184901	0.13041876	0.16453755	-0.07454845	-0.09733858	0.042457692	-0.18333404	0.07901641	0.07565437	0.19212666	0.683938	0.1242086	-0.12029823	0.13041942	-0.12792856	0.15283154	-0.13405856	0.03098835	0.117205024	0.07271753	0.08546667	-0.18492998	-0.275753	-0.064458504	0.055466097
-0.012583653	-0.06324847	-0.024145437	-0.09485299	0.31073326	-0.027760403	0.15694991	-0.10089253	-0.12316166	-0.1423916	0.18718319	-0.102377385	-0.2899201	-0.16791813	-0.03851568	-0.24444894	-0.24399321	-0.24563867	-0.20944147	-0.04233855	-0.14307757	-0.14090352	-0.06899723	0.050368752	-0.028506188	-0.046712592	-0.06760391	-0.12691282	-0.22290069	-0.024933407	-0.05937783	-0.015530153	0.025274483	-0.08767784	-0.11469784	0.003402735	-0.054497827	-0.11017816	0.07549489	-0.09928063	-0.10274572	-0.23313461	0.19760962	0.13087301	0.002024613	-0.08456705	-0.17835781	-0.16865747	-0.25735646	0.123929195
-0.15473269	0.20615742	-0.14224766	-0.26972145	-0.089623146	0.20892611	-0.098731466	-0.26354048	0.17738679	-0.24314865	0.14218107	0.06067079	0.25149044	0.28834298	0.2013245	0.3229794	0.3064841	0.24097668	0.47427878	2.6147947	0.31712574	-0.24402584	0.5689947	0.009531604	-0.1615884	-0.2712515	-0.1135658	-0.19140251	-0.21012534	-0.1773319	-0.1459433	0.26530775	-0.068780966	-0.15965752	-0.16617863	-0.19354142	-0.20689633	0.684709	-0.18097498	-0.14603093	-0.1774849	-0.25426129	-0.004065075	-0.1062806	-0.19176589	-0.16324835	0.80496174	0.43740344	-0.23945639	-0.056064006
-0.089027286	0.8387363	-0.017410876	-0.06367741	0.032848444	-0.03521739	0.07656417	-0.1138685	1.0772398	-0.05523829	0.20787154	0.34044793	-0.043111898	0.10293688	0.30172023	0.03744391	0.023708098	0.02876418	0.097286634	0.18042296	-0.06144321	-0.05572126	0.17189778	-0.037112806	-0.064346276	-0.11093581	0.020731999	-0.014135824	-0.21971402	-0.08403187	-0.052643273	0.05073004	0.02846114	-0.05256017	-0.08312807	-0.17001651	-0.027264409	-0.004496942	0.014425368	-0.062191963	-0.026236085	-0.20038223	0.22957359	0.09345605	-0.009374465	-0.059698872	0.039278913	0.05292136	-0.23248826	-0.07117163
0.13724388	-0.1207752	0.13750845	0.15273859	-0.01722131	-0.018665677	-0.044463314	-0.1844371	-0.101452254	-0.115557484	-0.017642016	-0.025872841	-0.19685873	-0.055934753	-0.05701564	-0.1825301	-0.18168016	-0.1770183	-0.17156944	-0.2390213	-0.14699174	-0.11446363	-0.105236635	-0.10295097	0.011336895	-0.010417406	0.067243636	0.17547393	-0.12510885	-0.052894413	0.06364346	-0.1885603	0.014264482	-0.09987044	-0.053567417	0.075965166	0.10518493	-0.21934634	0.1677678	-0.02159348	-0.08931475	-0.17358106	-0.20051426	-0.03269614	0.20231105	-0.080202885	-0.10855481	-0.10910391	-0.17730398	-0.056590974
-0.014765271	-0.13875313	0.24015869	0.221881	0.001462301	-0.037432037	0.06528272	0.12793268	-0.093806535	0.31073898	-0.09646988	0.08820952	-0.1549168	-0.07667207	-0.16960388	-0.027449979	-0.023052149	-0.010506094	-0.17850952	-0.2841997	-0.23198536	0.31143862	-0.14844398	0.022563519	0.025684165	0.07764706	0.03704526	0.010455773	0.19317406	0.11164673	-0.057223164	-0.2995717	0.05226439	0.04220077	0.097964786	0.010287975	0.06355451	-0.17976962	0.13086788	0.14846668	0.07246697	0.21487112	-0.10614242	-0.069596075	0.1397874	0.04255205	-0.2664772	-0.3068414	0.15122835	-0.019379517
0.019625185	-0.012906011	0.008457595	0.029995099	0.078033164	-0.012896822	-0.050914936	0.031051334	0.032434776	0.013204812	0.020784583	-0.030936139	-0.07400959	-0.095499925	-0.012614172	-0.17400177	-0.17867076	-0.17992206	-0.18117476	-0.07044384	0.030258305	0.014298675	-0.16254127	-0.008879053	-0.009700481	0.065126576	-0.020020941	-0.011131566	-0.023152774	-0.031357154	0.06586446	-0.10592058	0.1481515	-0.013288588	0.0452349	0.27371418	0.014766682	-0.16784912	-0.04209597	-0.06707184	0.07532067	-0.074778676	0.020493103	0.19934912	-0.009918028	-0.029099895	-0.27544978	-0.16522595	-0.07337692	0.06941188
0.27402	0.09681381	0.14813738	0.20554796	0.10536313	-0.13142437	-0.1733846	-0.10876356	-0.011981372	-0.19283727	-0.051323395	-0.14099675	-0.21934341	-0.13006085	0.08961567	-0.20698589	-0.21993329	-0.21645401	-0.212582	-0.16098252	-0.286951	-0.19332024	-0.20577484	-0.0777362	0.3440351	0.35775968	0.21426918	0.5901677	-0.06283845	0.13749416	0.26073363	-0.07937897	-0.11978151	0.13427536	0.28386128	0.13823567	0.30030406	-0.2201495	0.55999166	0.032792747	0.26112294	-0.08765811	-0.106312886	-0.003933561	0.3820559	0.14645296	-0.1487789	-0.24157305	-0.090986826	0.060474593
0.13068458	-0.12063293	0.13646807	0.1473619	-0.019838516	-0.02128289	-0.044715267	-0.17443961	-0.10130999	-0.109107845	-0.017105544	-0.026913213	-0.19711068	-0.052638818	-0.051748652	-0.1760805	-0.17523056	-0.17056867	-0.16511981	-0.23572537	-0.14093634	-0.10801399	-0.09918123	-0.10280871	0.012267566	-0.019736184	0.064626426	0.1637899	-0.1245724	-0.05235794	0.06260309	-0.186447	0.014406761	-0.104458705	-0.06209778	0.07650164	0.109663494	-0.21407938	0.15726641	-0.020662807	-0.09863353	-0.17265038	-0.2054967	-0.03570756	0.19180964	-0.08479114	-0.113537304	-0.10935587	-0.17676753	-0.056842927
-0.10211436	-0.16578813	0.11102339	-0.19345051	-0.05237896	-0.19416203	-0.021672154	0.44228327	-0.20796189	0.3432296	-0.26964128	-0.0994574	-0.35619244	-0.21999893	-0.17062105	-0.20507309	-0.20422313	-0.19798441	-0.22486076	-0.2166244	-0.23694465	0.34274665	-0.3008376	-0.12746494	0.008110191	-0.026653051	-0.13269368	-0.105670616	1.2147367	0.38460532	-0.023155658	-0.3936224	-0.16083762	0.3979433	0.029143544	-0.15708572	-0.08016665	-0.2994439	-0.127174	0.56531173	0.019808335	0.9750727	-0.34486797	-0.14314786	-0.08671772	0.39829457	-0.26158115	-0.28302336	1.4073457	-0.163889
-0.10211436	-0.16578813	0.11102339	-0.19345051	-0.05237896	-0.19416203	-0.021672154	0.44228327	-0.20796189	0.3432296	-0.26964128	-0.0994574	-0.35619244	-0.21999893	-0.17062105	-0.20507309	-0.20422313	-0.19798441	-0.22486076	-0.2166244	-0.23694465	0.34274665	-0.3008376	-0.12746494	0.008110191	-0.026653051	-0.13269368	-0.105670616	1.2147367	0.38460532	-0.023155658	-0.3936224	-0.16083762	0.3979433	0.029143544	-0.15708572	-0.08016665	-0.2994439	-0.127174	0.56531173	0.019808335	0.9750727	-0.34486797	-0.14314786	-0.08671772	0.39829457	-0.26158115	-0.28302336	1.4073457	-0.163889
0.21851286	-0.065918334	0.03428722	0.21153757	-0.05263846	-0.11242586	-0.10235043	0.044266235	-0.12307204	0.00592085	-0.08825123	-0.0687708	-0.2377948	-0.07952558	-0.008860331	-0.1517201	-0.15126437	-0.1544867	-0.18215138	-0.18771233	-0.14929533	0.005437881	-0.13316378	-0.027989343	0.08551004	0.12604083	0.16349255	0.12625943	-0.07498245	-0.056774795	0.10352042	-0.22634271	0.017085696	0.017271552	0.19602898	1.34893	0.22587484	-0.18617107	0.020789357	-0.078297906	0.22296102	-0.04382436	0.006507521	0.09154161	0.061245628	0.0322086	-0.12544413	-0.26593763	-0.12638919	0.12401881
-0.08326972	-0.15403925	0.085322335	-0.18722059	-0.07019583	-0.16979845	-0.0647184	0.4729542	-0.21316402	0.36325684	-0.24764298	-0.09992903	-0.3341941	-0.21376897	-0.15887216	-0.16651799	-0.16487962	-0.16218878	-0.1764504	-0.20408711	-0.17552534	0.36277384	-0.2772624	-0.11374502	0.021041723	-0.004260517	-0.14223213	-0.10929592	1.1299043	0.33367488	-0.061865617	-0.38266194	-0.13213773	0.35095498	0.04562295	-0.1350874	-0.056197282	-0.25970617	-0.1304051	0.48560393	0.038258757	0.9150754	-0.295275	-0.08882433	-0.09073725	0.34657574	-0.2569281	-0.29374444	1.30911	-0.14662121
-0.14334214	0.15250339	-0.23492846	-0.20905468	-0.12987408	0.21598025	0.040383022	-0.3313861	0.14186634	-0.3590878	0.059680007	0.12795909	0.6799546	0.21537283	0.15516043	0.2050692	0.20040019	0.21255203	0.36819485	0.229391	0.35571674	-0.3595708	0.42822024	-0.16120268	-0.1084116	-0.164068	-0.27641594	-0.15714784	-0.34459236	-0.17264287	-0.136918	2.602141	-0.111397184	-0.22434942	-0.17410442	-0.17939135	-0.21087994	0.4193646	-0.09704982	-0.26630643	-0.1542681	-0.34142318	0.075129546	-0.028268574	-0.14805014	-0.23345914	0.3105813	0.44761142	-0.3628856	-0.043490827
-0.26063383	-0.10315598	-0.27968568	-0.18758458	-0.035869345	0.06202704	-0.063111365	-0.236593	0.026151516	-0.16180024	0.05164031	0.05531125	1.7346485	0.28257114	0.06901125	0.209194	0.20728444	0.2135232	0.09519026	0.24415955	0.57941633	-0.16110058	0.5135523	-0.094398536	-0.28404635	-0.20764251	-0.30816412	-0.17588712	-0.36569694	-0.3222599	-0.20335665	0.60525763	0.001923753	-0.4129931	-0.24014883	-0.17211287	-0.23119617	0.18341574	-0.27504987	-0.32919726	-0.23568678	-0.36173928	0.003171927	-0.14634874	-0.28584078	-0.41303602	0.3399354	0.49155134	-0.3552128	-0.00901184
0.2813953	-0.08148364	0.023058247	0.15891653	0.059520204	-0.18357477	-0.004383309	-0.013085264	-0.14297363	-0.058132224	-0.024483237	-0.17433588	-0.3172221	-0.038718883	-0.017329833	-0.21025427	-0.22399005	-0.2240587	-0.19535139	-0.20919079	-0.30598763	-0.057038352	-0.20983161	-0.027786212	0.47952858	0.27170727	0.20548189	0.114242025	-0.087788284	0.007684503	0.34379718	-0.19854501	-0.026074326	0.05610721	0.2021452	0.06361532	0.24697106	-0.16822846	0.1877432	0.01060235	0.24011517	-0.04401546	0.02563273	-0.014297661	0.13831966	0.061189007	-0.14416309	-0.17782581	-0.09110147	0.18295914
0.344965	0.027814507	0.1903052	0.13181812	0.015076515	-0.14602275	-0.044096466	-0.11153565	-0.06442391	-0.11597905	-0.003849188	-0.078871705	-0.21265446	-0.13204454	-0.03614989	-0.16442388	-0.17855391	-0.17665151	-0.15188636	-0.19962768	-0.22467849	-0.11646201	-0.21446002	-0.16684026	0.27779528	0.20912996	0.153154	0.3902907	-0.113704115	0.117771015	0.3821375	-0.13339832	-0.20652029	0.028614571	0.11749216	0.037305325	0.3097524	-0.19926904	0.2812729	0.09979577	0.15625054	-0.045884512	-0.100412376	-0.022474052	0.19912988	0.0427632	-0.1413016	-0.24473938	-0.09060526	-0.032571554
-0.10206764	-0.16574141	0.111070104	-0.1934038	-0.05233225	-0.19411531	-0.021625437	0.44232994	-0.20791519	0.3432763	-0.26959455	-0.09941068	-0.35614574	-0.22034644	-0.17057434	-0.20542058	-0.20457064	-0.19833192	-0.22520825	-0.2165777	-0.23689795	0.34279335	-0.3007909	-0.12741822	0.008156902	-0.026606344	-0.13264698	-0.1056239	1.2147833	0.38465205	-0.023108944	-0.3939699	-0.1607909	0.39799002	0.029190259	-0.157039	-0.08011994	-0.29979143	-0.12712729	0.56535846	0.019855045	0.97472525	-0.34482127	-0.14310114	-0.08667101	0.39834127	-0.26153442	-0.28297663	1.4073924	-0.16384229
0.013096428	-0.11562191	0.000746208	-0.04276086	0.1282706	-0.05293338	-0.053895805	0.029253114	-0.13059522	0.01810815	-0.046349656	-0.10734858	-0.20707965	-0.1390844	0.033681132	-0.05674872	-0.043678276	-0.050054274	-0.024500687	-0.016264256	-0.11621487	0.01762518	-0.13398539	0.12690188	0.061035875	0.009321595	-0.049808063	-0.00622819	-0.013913127	-0.013444874	0.06485468	-0.21297278	0.14753592	-0.06278617	-0.06575938	0.103194244	0.11270351	-0.09159382	0.010506708	-0.014469169	-0.07785409	-0.111267366	0.066788465	0.18375348	0.006417348	-0.056915957	-0.10576683	-0.027079733	-0.06650253	0.16340661
0.20684062	0.03712442	0.09514951	-0.04178526	-0.058397587	-0.10044559	-0.04976655	0.2825229	-0.066151865	0.21540014	-0.12114915	-0.06093033	-0.29874337	-0.19526923	-0.084788814	-0.19177552	-0.20472291	-0.20045528	-0.20998622	-0.1619347	-0.28514367	0.21531136	-0.3033084	-0.062131595	0.26857734	0.09899436	0.18335702	0.10709712	0.21964617	0.14994507	0.19473684	-0.2632445	-0.089196965	0.223203	0.08107374	0.03557733	0.42234513	-0.26919526	0.051691674	0.23880063	0.1671373	0.33989567	-0.12027396	-0.024596225	-0.02138434	0.22828479	-0.24710089	-0.21177687	0.1997761	-0.05874054
0.13073829	-0.12057923	0.13652177	0.14741562	-0.019784812	-0.021229189	-0.044661563	-0.1743859	-0.10125629	-0.10905414	-0.01705184	-0.026859509	-0.19745119	-0.052585114	-0.05169495	-0.176421	-0.17557107	-0.17090918	-0.16546032	-0.23567167	-0.14088264	-0.107960284	-0.099127516	-0.10314921	0.012321273	-0.01968248	0.06468013	0.1638436	-0.12451868	-0.052304234	0.0626568	-0.18639329	0.014460465	-0.104405	-0.06204407	0.07616113	0.1097172	-0.21441989	0.15732011	-0.020609103	-0.09857982	-0.17259668	-0.205443	-0.035653856	0.19186334	-0.084737435	-0.113877825	-0.10930215	-0.17671382	-0.056789223
-0.10211436	-0.16578813	0.11102339	-0.19345051	-0.05237896	-0.19416203	-0.021672154	0.44228327	-0.20796189	0.3432296	-0.26964128	-0.0994574	-0.35619244	-0.21999893	-0.17062105	-0.20507309	-0.20422313	-0.19798441	-0.22486076	-0.2166244	-0.23694465	0.34274665	-0.3008376	-0.12746494	0.008110191	-0.026653051	-0.13269368	-0.105670616	1.2147367	0.38460532	-0.023155658	-0.3936224	-0.16083762	0.3979433	0.029143544	-0.15708572	-0.08016665	-0.2994439	-0.127174	0.56531173	0.019808335	0.9750727	-0.34486797	-0.14314786	-0.08671772	0.39829457	-0.26158115	-0.28302336	1.4073457	-0.163889
-0.022867057	-0.064070866	0.021154735	-0.10947269	-0.07404939	0.042374954	0.23733471	0.13441665	-0.055785757	0.057832897	0.10340192	0.15273711	-0.19810322	-0.011056675	-0.060625385	0.057481606	0.06345628	0.06693551	0.19025315	-0.094013974	0.11706687	0.056955718	-0.052474372	-0.051765494	0.061339688	0.05693054	-0.051081106	-0.08121842	0.061684765	0.01445361	-0.032211345	0.021885788	0.001587938	-0.07706811	0.06699887	-0.032504287	0.042837992	0.124342605	-0.02742781	-0.033875786	0.02533841	0.13423485	0.09626379	0.0811686	-0.0776397	-0.07829367	-0.06446518	-0.0977336	0.07887049	-0.02235659
0.09377567	0.003633886	0.09443443	0.17859524	0.028740102	-0.08828313	-7.87971E-05	0.028725194	-0.11068024	0.003782925	-0.13186574	-0.001078776	-0.2746232	-0.21806002	-0.017361632	-0.24036357	-0.24700361	-0.24707228	-0.18170352	-0.1324213	-0.21687205	0.002905745	-0.25724393	-0.17973612	0.08962352	0.054466017	0.09169718	0.19265802	0.2272095	0.2856266	0.104085945	-0.2237501	-0.106919035	0.18695304	0.049948584	-0.018806225	0.22722876	-0.23657618	0.1397915	0.22665347	0.11511899	0.17794877	-0.19916253	-0.03325151	0.17416099	0.17863174	-0.182472	-0.22109717	0.19945526	-0.057139467
0.027200019	-0.10072995	0.18278317	0.020224713	-0.03028964	-0.16615953	-0.12415304	0.4324416	-0.21228455	0.31288904	-0.14767867	-0.089400016	-0.39757076	-0.22116798	-0.16587694	-0.2192511	-0.21248801	-0.21137403	-0.22051089	-0.18901609	-0.26413152	0.31398293	-0.34418717	-0.115230836	0.060947876	0.05023141	0.017908012	0.045325305	0.68453854	0.3621489	0.009971551	-0.38099405	-0.14623825	0.3766696	0.10918174	-0.057337068	0.07240613	-0.285633	-0.012051204	0.534577	0.11561488	0.81109524	-0.20845784	-0.12066432	0.062701374	0.3577046	-0.2051956	-0.22033048	0.7084259	-0.1256371
0.31344184	0.03807752	0.2616707	0.32775387	-0.100807525	-0.19016069	-0.15288477	-0.08589848	-0.000942606	-0.11399446	-0.049501147	-0.09979239	-0.2835987	-0.001153368	-0.01721428	-0.23497386	-0.24910386	-0.2487783	-0.19050536	-0.15112635	-0.17420605	-0.114477426	-0.21365805	-0.09271523	0.2289268	0.21190299	1.601888	0.28031987	-0.08215379	0.01962635	0.17361417	-0.26741606	-0.13160688	0.1382184	0.21881764	0.07910506	0.21554987	-0.19649595	0.20362712	-0.027126191	0.20908819	-0.044688337	-0.056641523	-0.072525114	0.17312568	0.13423336	-0.11802965	-0.23053429	-0.13158952	-0.03334642
-0.19949214	-0.038072184	-0.21065967	-0.23209104	-0.10126896	0.1397256	-0.08948427	0.11153329	-0.018355027	0.013662282	-0.08241571	-0.06291249	0.24023874	-0.003980045	0.090731956	0.14537129	0.13518336	0.14851785	0.15987992	0.056554932	0.18603437	0.014756152	-0.036725182	0.18237585	-0.15352376	-0.075543046	-0.13703799	-0.25547826	-0.0908936	-0.12353896	-0.2198743	0.17915626	0.1095822	-0.13385348	-0.11672204	0.03409795	-0.13457556	0.1913391	-0.16344932	-0.10248746	-0.07205051	-0.07550389	0.047362585	0.15486664	-0.13403085	-0.1465111	0.038010117	0.13325405	-0.11549413	0.07933036
-0.0869852	0.13750832	-0.16083212	-0.06281791	0.0944162	0.033446155	0.43024126	-0.15676627	0.22345261	-0.14071077	0.3030877	0.052813318	-0.13568012	-0.012101296	-0.026191128	-0.20098181	-0.20052607	-0.21084419	-0.22431736	0.012560645	-0.14494462	-0.13961692	-0.04090427	-0.10563421	-0.08871622	-0.034388073	-0.12663127	-0.061764155	-0.2787744	-0.13323699	-0.056514308	0.006649584	0.012369584	-0.17193466	-0.012099282	-0.010290571	-0.018914916	-0.17393608	-0.029655037	-0.20797846	-0.027741855	-0.2704805	0.5572328	0.032818846	0.019079652	-0.17473704	-0.17549434	-0.12834401	-0.2742034	0.10984168
0.13063332	-0.12068421	0.1364168	0.14731063	-0.019889787	-0.021334158	-0.044766538	-0.17449088	-0.10136127	-0.10915912	-0.017156813	-0.02696448	-0.19716196	-0.05269009	-0.05140571	-0.17573756	-0.17488763	-0.17022574	-0.16477688	-0.23577665	-0.14098762	-0.10806526	-0.0992325	-0.10285998	0.012216293	-0.019787453	0.06457515	0.16373862	-0.12462364	-0.052409206	0.062551826	-0.18649825	0.014355488	-0.10450998	-0.062149044	0.07645038	0.10961223	-0.21373644	0.15721513	-0.02071408	-0.098684795	-0.17270166	-0.20554796	-0.035758827	0.19175836	-0.08484241	-0.113588564	-0.109012924	-0.1768188	-0.0568942
0.011545471	0.05549095	0.003925789	0.004964393	0.11528761	-0.06355121	0.32969603	-0.15008642	0.003856138	-0.10880147	0.14600372	0.06928439	-0.11717401	-0.011728802	-0.10939108	-0.22544454	-0.22341198	-0.22505748	-0.16441925	-0.036737315	-0.06848964	-0.1077076	-0.013331353	0.012212718	0.051206503	0.001069082	0.073999666	0.00956607	-0.3174287	-0.11512511	-0.12591694	0.08546983	-0.020765735	-0.12346858	-0.014486258	-0.00637017	0.014965378	-0.088020094	0.08346138	-0.20524073	-0.023821486	-0.2858764	0.36641368	-0.033430137	0.025365295	-0.12587674	-0.0446384	-0.08224323	-0.31088665	0.20206504
-0.030370286	-0.04319097	-0.1460034	0.09747412	0.10333175	0.01949754	0.042187758	0.006679532	-0.009676483	0.07279967	-0.022427049	-0.046442278	-0.051470492	-0.065470845	0.047374852	0.00740385	0.01653221	0.011338824	0.047536045	0.015168847	-0.06231179	0.07349932	-0.08757226	0.21234173	-0.000958703	0.004487407	-0.13860892	-0.010273906	-0.1299144	-0.00527012	0.026512656	-0.02582685	0.19592002	-0.07865821	0.027170457	0.06918857	-0.03995931	0.068745874	-0.016403193	-0.016149627	0.06671721	-0.08417053	0.18415932	0.07051169	-0.002358924	-0.07909535	-0.082217894	0.013025966	-0.17619646	0.15226509
-0.008242818	-0.17204587	0.15601291	-0.13860571	-0.024340441	-0.15272036	-0.07799448	0.53418374	-0.24615058	0.42566904	-0.21046025	-0.056153253	-0.36560383	-0.21088251	-0.23088552	-0.23301241	-0.23216245	-0.22552952	-0.26896262	-0.18149011	-0.2818349	0.42518607	-0.38672572	-0.11992532	0.015649797	0.009663854	-0.028178483	-0.03190375	0.88049656	0.54628086	0.0186802	-0.40106273	-0.16433586	0.46619123	0.046932608	-0.1290472	-0.011130294	-0.2974232	-0.11332704	0.7261987	0.029318977	1.0807705	-0.2734664	-0.12890668	-0.04764132	0.45156255	-0.24221528	-0.23566854	0.92370015	-0.12678368
0.037604205	0.038975053	-0.026781656	0.15677603	0.04555337	-0.2081852	-0.027417019	-0.009706903	0.06578797	0.14235094	-0.07710436	0.029617509	0.034243453	-0.045195732	-0.037998248	-0.07442135	-0.0806672	-0.086648986	-0.19985719	-0.15614192	-0.1398007	0.14186797	-0.20093426	0.02526258	-0.039420813	0.02909884	0.12252832	0.081747286	-0.12540771	-0.017320205	0.019193126	-0.25311542	0.06521292	-0.05246991	-0.03415586	0.007468069	-0.08512301	-0.21806839	-0.032789543	-0.11492583	-0.060047865	-0.08675963	-0.012380922	-0.002246648	0.001359376	-0.048570756	-0.26180705	-0.26353872	-0.12399037	0.09764032
0.017875534	-0.11133673	0.11228057	-0.051854733	-0.004206916	-0.07588822	-0.06535491	0.15188767	-0.09398481	0.113455765	-0.1047758	-0.024596177	-0.21240848	-0.11745229	-0.11222753	-0.12672798	-0.11523436	-0.112149306	-0.2320591	-0.12329925	-0.15899369	0.11297278	-0.31510708	0.036388177	-0.08445452	-0.04983297	-0.060478773	-0.07624297	0.35346714	0.2340957	0.004907747	-0.3204907	0.022286573	0.1370172	-0.09298296	-0.07221943	0.036761288	-0.2305007	-0.14505158	0.2657909	-0.058955126	0.3546654	-0.1984007	-0.026994111	-0.106023125	0.1290901	-0.12686406	-0.16249777	0.36868185	-0.1264282
-0.13754767	-0.06364223	-0.1751272	-0.2044428	-0.09411962	0.25488845	-0.122150026	-0.0740858	-0.06324133	-0.054876614	0.025281107	-0.08226993	0.5651212	0.116701744	0.122716576	0.38865227	0.39029062	0.41308615	0.2513902	0.26790488	0.120254904	-0.055753794	0.5747475	0.120538555	-0.0844835	-0.14999512	-0.20045212	-0.17461172	-0.22250606	-0.21967247	-0.24426165	0.29392487	0.11436632	-0.15508725	-0.15924306	-0.11840756	-0.12190726	0.26116785	-0.20202826	-0.28219345	-0.10984107	-0.19529003	-0.030243065	-0.10289286	-0.26643175	-0.16301435	0.49810642	0.41792697	-0.18285038	-0.022716338
0.25397247	-0.10851224	0.1166578	0.12321532	0.005291095	-0.18222019	-0.025498765	0.0848506	-0.07933406	0.24361007	-0.1324037	-0.046376098	-0.18301894	-0.15838674	-0.09166359	-0.12177936	-0.12250626	-0.1142965	-0.23617737	-0.2220278	-0.21593605	0.24273287	-0.18876666	0.17224991	0.26446202	0.070438	0.17372274	0.015861472	-0.017841328	-0.031170383	0.110991135	-0.33792335	0.13493513	-0.020591838	0.118744604	0.060239304	0.17106046	-0.21772705	-0.053735506	0.05058934	0.10507312	-0.028469453	0.04236137	-0.031471044	0.013921214	-0.013538986	-0.27013832	-0.18987441	-0.036528695	0.06250284
-0.1388202	0.45938408	-0.066809565	-0.12923872	-0.029953387	0.13101655	0.14385149	-0.22634079	0.36793402	-0.18742108	0.18803856	0.0672158	0.091585316	0.33894604	0.08359983	0.19539951	0.1978263	0.19499816	0.23277222	0.37425166	0.0653698	-0.18593301	0.37794706	0.005733572	-0.14133963	-0.20921655	-0.101595424	-0.19441219	-0.24388328	-0.098740116	-0.10519565	0.17281255	-0.017783895	-0.17370503	-0.18692774	-0.0782882	-0.16969658	0.30798882	-0.11933421	-0.12381118	-0.1733988	-0.23361833	0.11473609	-0.10219445	-0.12105836	-0.17059427	0.70615894	0.2648837	-0.26217642	-0.1016483
0.07384522	-0.033979986	0.16911426	0.20287232	0.11609061	-0.022932928	-0.12363036	-0.056249924	-0.05604909	-0.06581801	-0.013236656	-0.10109779	-0.27287215	-0.054683026	0.009674835	-0.12608907	-0.12523913	-0.13358618	-0.063881144	-0.2539322	-0.10868439	-0.06669519	-0.09570653	-0.06070139	0.035058524	0.039716247	0.13275151	0.34032258	-0.09981034	0.045727044	0.15240972	-0.16207922	-0.03178897	0.1363302	0.017065136	-0.04341122	-0.017345196	-0.0706602	0.32315543	0.03642443	-0.005673236	-0.08205537	-0.12791063	-0.059827536	0.3312866	0.14732513	-0.12622517	-0.038865514	-0.13584295	0.005763213
-0.10211436	-0.16578813	0.11102339	-0.19345051	-0.05237896	-0.19416203	-0.021672154	0.44228327	-0.20796189	0.3432296	-0.26964128	-0.0994574	-0.35619244	-0.21999893	-0.17062105	-0.20507309	-0.20422313	-0.19798441	-0.22486076	-0.2166244	-0.23694465	0.34274665	-0.3008376	-0.12746494	0.008110191	-0.026653051	-0.13269368	-0.105670616	1.2147367	0.38460532	-0.023155658	-0.3936224	-0.16083762	0.3979433	0.029143544	-0.15708572	-0.08016665	-0.2994439	-0.127174	0.56531173	0.019808335	0.9750727	-0.34486797	-0.14314786	-0.08671772	0.39829457	-0.26158115	-0.28302336	1.4073457	-0.163889
0.022742366	-0.1272633	-0.01562565	-0.06307487	-0.047361992	-0.07285315	-0.10219869	0.07043584	-0.1560339	0.006466769	-0.06856498	-0.14460105	-0.13396594	-0.10342063	-0.07966638	-0.13382891	-0.13258475	-0.13659547	-0.123656645	-0.17415744	-0.09316579	0.007560638	-0.2638897	0.37583306	0.03993345	-0.018088184	0.024488254	-0.023782728	-0.08862807	-0.115360245	-0.049281225	-0.19189481	0.18832438	-0.13474163	-0.071093425	0.08366865	-0.038093876	-0.15369411	-0.06617923	-0.14752711	-0.004740406	-0.1319756	-0.028425373	0.09524127	-0.14753373	-0.14976454	-0.12489821	-0.14515775	-0.13845798	0.03980964
0.07266153	0.018842956	0.08475227	0.08381979	-0.02740283	-0.1175444	-0.008128143	0.005639883	0.008600207	0.031944886	-0.001805702	-0.13287108	-0.30007368	-0.08149043	0.006520051	-0.15605018	-0.15520023	-0.15408625	-0.09581329	-0.109652616	-0.15756756	0.032644548	-0.18795271	0.07411718	0.06777684	-0.013503159	0.058639042	-0.025110865	-0.07103421	-0.045730684	0.027838372	-0.11240992	0.10342376	-0.040276844	-0.019203262	0.15014455	0.047304057	-0.22795102	0.100425914	0.011982293	0.028227713	-0.17824371	0.061703075	0.057645813	0.028926693	-0.032041367	-0.07695011	-0.06843237	-0.090904206	0.010886799
0.13713892	-0.12088018	0.13740349	0.1526336	-0.017326284	-0.018770654	-0.044568293	-0.18454207	-0.10155723	-0.11566246	-0.01774699	-0.025977816	-0.1965695	-0.05603973	-0.0567264	-0.18184666	-0.18099672	-0.17633486	-0.170886	-0.23912628	-0.14709672	-0.114568606	-0.105341606	-0.10266174	0.011231917	-0.010522381	0.06713866	0.17536895	-0.12521383	-0.05299938	0.06353849	-0.18866529	0.014159499	-0.09997542	-0.053672396	0.07625441	0.105079964	-0.21866289	0.16766281	-0.021698454	-0.08941972	-0.17368604	-0.20061922	-0.032801114	0.20220608	-0.08030786	-0.10826558	-0.10881468	-0.17740896	-0.056695946
-0.10168678	-0.16575477	0.111056745	-0.19302294	-0.05195139	-0.19412868	-0.021638788	0.4419224	-0.20792851	0.34286875	-0.26921374	-0.099818245	-0.35615912	-0.2199656	-0.1709819	-0.20622236	-0.20537241	-0.19913371	-0.22561581	-0.2161968	-0.23730548	0.34199157	-0.30080426	-0.12743157	0.008143553	-0.026225487	-0.13226612	-0.105243035	1.2139816	0.3842445	-0.023122292	-0.39358905	-0.16119847	0.39797667	0.029571109	-0.15665814	-0.07973908	-0.29980475	-0.12714064	0.5649509	0.020235902	0.97431767	-0.34483466	-0.14272028	-0.08629014	0.39832795	-0.2615478	-0.28338423	1.4073789	-0.16346145
0.12954319	-0.024404595	0.24964742	0.28222278	-0.012307347	-0.08313261	-0.115631774	-0.014349293	-0.13832451	-0.062549904	-0.040904347	-0.039486717	-0.26684463	-0.002138763	-0.084426835	-0.19614406	-0.1909578	-0.1799886	-0.18439493	-0.2758936	-0.2268329	-0.063032866	-0.19611563	-0.00933975	0.09075649	0.09738524	0.20934261	0.22217403	-0.021248199	0.097877145	0.088662125	-0.25066206	-0.186599	0.13644464	0.09917516	0.1471064	0.25989863	-0.18053034	0.32563514	0.07438294	0.09575306	0.022130396	-0.043829557	0.020311408	0.32233417	0.14862224	-0.19470331	-0.20313652	-0.041906644	0.05239436
0.06835463	0.063023925	0.021708248	0.092521906	0.000615559	-0.10844809	-0.024261182	0.018678287	0.08983688	0.061934285	-0.015029657	-0.0920975	-0.06509532	-0.008926346	0.03217316	-0.21672899	-0.2221864	-0.22462033	-0.20971033	-0.06310637	-0.081849776	0.062633954	-0.17097224	0.1005587	0.03429845	0.008207819	0.044871144	0.025771622	-0.11357931	-0.014164459	0.039694116	-0.17505983	0.04313919	-0.045372076	-0.034942176	0.025998011	0.026440416	-0.1928369	-0.02293221	-0.026620813	-0.057680495	-0.06349917	0.043598954	0.04939691	-0.040818933	-0.04226132	-0.16088726	-0.16971478	-0.1259593	0.029838363
-0.0512122	-0.11725121	0.15285872	-0.046755422	0.15384181	-0.09043572	-0.09652287	0.19279766	-0.06560307	0.2171316	-0.004879839	-0.05643943	-0.15746167	-0.21758454	-0.06531793	-0.19083247	-0.1895883	-0.18216693	-0.2531948	-0.16572218	-0.17973506	0.21664865	-0.13403784	-0.039507054	-0.06674048	-0.017142879	-0.02147741	-0.023231624	0.32702577	0.28018886	-0.016799172	-0.25284037	0.048931062	0.14490989	-0.029938756	-0.053753667	0.07165325	-0.3116153	-0.015169336	0.38402444	-0.00379515	0.3893263	-0.15954034	0.022469305	0.039084326	0.14486693	-0.30962566	-0.07601422	0.31937626	-0.017588103
0.3065996	-0.00345527	0.14720911	0.13484457	-0.03945157	-0.18005194	-0.080885105	-0.024542501	-0.103972055	-0.093636274	-0.061732095	-0.1457723	-0.22145435	-0.13453703	0.040593825	-0.19056891	-0.20469895	-0.20240231	-0.19971289	-0.18319805	-0.2606788	-0.09372503	-0.27963185	-0.063290276	0.3852873	0.30518997	0.20545672	0.34916586	-0.030653061	0.111730695	0.7324627	-0.13431397	-0.14475648	0.20115119	0.39410022	0.21654348	0.37940034	-0.272325	0.2334463	0.018067172	0.29291412	-0.03339699	-0.07728123	0.041654985	0.19072439	0.21332878	-0.12723728	-0.13567047	-0.04579252	0.082804695
-0.04603027	0.75400925	0.038200922	-0.01003671	0.08254705	-0.07303333	0.16686633	-0.10635032	0.8852879	-0.07137269	0.4530982	0.4482839	-0.16883658	-0.095322356	0.025407495	-0.22034101	-0.23486525	-0.22862655	-0.24407075	0.029863006	-0.21633942	-0.07185566	-0.12925012	-0.020921998	0.04211855	-0.05690087	0.010904996	0.027678583	-0.19918694	-0.026449068	0.062099934	-0.020199528	0.075794436	-0.05962775	-0.026333692	-0.082867965	0.064220436	-0.28869396	-0.010381622	-0.047578	-0.007285819	-0.18537408	0.32775998	0.113983184	0.010364222	-0.062430147	-0.15267304	-0.13745366	-0.22615267	-0.02738615
-0.087983	-0.14771463	0.05025491	-0.05790254	-0.06505381	-0.10276553	0.70124817	0.12724955	-0.12050744	0.052636903	-0.05755495	0.044258144	-0.23720135	-0.1487072	-0.1631912	-0.15940498	-0.15816085	-0.16059478	-0.12360909	-0.17016777	-0.20034325	0.052153926	-0.25792906	-0.105449356	0.023424204	0.008371444	-0.051152453	-0.052512474	0.34702116	0.14604829	-0.0468684	-0.096842654	0.001122412	0.011163538	-0.002453364	-0.070813954	-0.045930516	-0.042085186	-0.027499119	0.15251406	-0.007452251	0.5161526	0.005918431	-0.096691266	-0.085989416	0.007572731	-0.16703106	-0.1644264	0.36420694	-0.05869523
-0.16460612	0.09300104	-0.3314865	-0.2973343	-0.21342315	0.106019124	-0.32463175	-0.21861878	0.08472931	-0.16235383	-0.1459747	-0.08645045	0.9961342	0.33917797	0.11182066	0.41835988	0.41605616	0.43885165	0.42459008	0.41666391	0.2997623	-0.16323103	0.71404564	-0.09731743	-0.18171126	-0.21332087	-0.24919209	-0.25291744	-0.31855124	-0.24594256	-0.22046709	0.8108757	-0.10033597	-0.23891185	-0.18235946	-0.2755553	-0.25697917	0.43318522	-0.29294875	-0.30176193	-0.17710893	-0.3287851	-0.10894305	-0.25531003	-0.3139891	-0.24999264	0.44463578	0.7354078	-0.2836261	-0.051745933
-0.10186599	-0.16593397	0.11127176	-0.19320215	-0.052130587	-0.19391364	-0.021423766	0.44213742	-0.20810772	0.34308377	-0.26939288	-0.09960323	-0.3563383	-0.22053899	-0.17076688	-0.20600732	-0.20515738	-0.19891869	-0.22579499	-0.21677023	-0.23669627	0.3422066	-0.30058923	-0.12800498	0.007175931	-0.026798885	-0.13244532	-0.10542225	1.2141966	0.3840653	-0.022907278	-0.39337403	-0.16058925	0.39700904	0.028997706	-0.15644313	-0.08031249	-0.29998395	-0.12731983	0.56516594	0.019662494	0.97413856	-0.34501386	-0.14289947	-0.08607513	0.3973603	-0.261727	-0.2835634	1.4068056	-0.16403486
-0.041962955	-0.15373027	0.041479792	-0.11122338	0.019204503	-0.11548276	0.01049034	0.29153255	-0.09301536	0.3623832	-0.19012676	-0.007910943	-0.171865	-0.13382971	-0.15265013	-0.1283649	-0.12593813	-0.12482415	-0.25734863	-0.1253304	-0.21463732	0.36347705	-0.25566614	0.08169774	-0.12766063	-0.089889236	-0.1466537	-0.09124757	0.42733747	0.2795828	-0.077325076	-0.3519988	0.05266131	0.16795646	-0.06720625	-0.104424275	-0.07481038	-0.2716177	-0.13876878	0.37159213	-0.048946824	0.5132907	-0.09115962	-0.014404006	-0.11684031	0.15924093	-0.20103559	-0.11958906	0.44491738	-0.10531447
0.3259677	-0.041247487	0.17643255	0.09271607	-0.040976528	-0.17566372	-0.02130756	0.03976554	-0.12678428	0.006939091	-0.08312858	-0.1443035	-0.32074314	-0.13448505	-0.13556597	-0.29104045	-0.30398786	-0.2839518	-0.21976566	-0.18708827	-0.25589627	0.006850331	-0.30717453	-0.104236096	0.6664107	0.25675407	0.28356218	0.2798369	-0.018380627	0.05343959	0.32569027	-0.27302384	-0.124205686	0.098314404	0.23528564	0.12237932	0.35382864	-0.26202363	0.14953159	0.07488525	0.20111522	0.014354318	0.039851014	0.04249528	0.113905385	0.11403986	-0.30260867	-0.23141149	-0.02248224	0.04856041
0.029236142	-0.07228175	-0.000853487	0.1909826	0.056501586	-0.21615902	-0.05115917	0.04499858	-0.032459877	0.18010543	-0.09926974	0.050815206	-0.026160292	-0.023998078	-0.107862964	-0.08081838	-0.07957423	-0.08437341	-0.21098475	-0.19998889	-0.15171663	0.17922825	-0.2081197	0.06695915	0.005429434	0.084198534	0.09287295	0.12541488	-0.09317214	0.003877461	0.021862928	-0.32179752	0.047383834	-0.036002796	0.022126472	-0.013908923	-0.048945364	-0.19332282	0.00890704	-0.09609344	0.018310165	-0.06989828	-0.03021002	-0.003124728	0.10061059	-0.03289203	-0.20118845	-0.3255193	-0.10555214	0.08730123
0.046960138	-0.10068032	0.122912884	0.15312304	0.16647068	-0.09554633	0.08443349	-0.080769725	-0.13378723	-0.10728886	0.10127727	-0.108272426	-0.19410905	-0.06974184	-0.10551321	-0.24719034	-0.24160989	-0.2578411	-0.1960202	-0.07070353	-0.20613301	-0.10580077	-0.14111942	0.025945896	0.006596664	-0.03171454	0.060926538	0.04576916	-0.174789	0.003467836	-0.018361883	-0.09553662	-0.053549368	-0.08687131	-0.06934563	-0.04861483	-0.004809333	-0.19176139	0.30376038	-0.062206805	-0.113765486	-0.19330136	0.03954966	0.05638548	0.22831914	-0.071540065	-0.120785095	-0.16903351	-0.21121582	0.04589379
0.15844993	0.001742681	0.039268926	0.16960822	0.04577091	-0.095223725	-0.027199438	-0.041026074	-0.14450243	-0.084102005	-0.04037157	-0.06655777	-0.27420515	-0.059958145	0.039484385	-0.1502863	-0.14904214	-0.1566008	-0.11173098	-0.1464634	-0.15416892	-0.08458498	-0.16602626	-0.15230846	0.066050716	0.12077304	0.116832756	0.40521684	-0.102326006	0.016405191	0.21020819	-0.11531871	-0.11196394	-0.022292426	0.10600615	0.017146643	0.17487867	-0.07987746	0.39002076	0.011833017	0.081296764	-0.11216571	0.015037095	-0.004394378	0.42771763	-0.009720646	-0.1330772	-0.26450384	-0.13126281	0.040303282
0.068997435	-0.12121761	0.047974676	0.29066372	0.20230526	-0.091642715	-0.037021533	-0.03271461	-0.01240899	-0.050561078	0.000839911	-0.17246535	-0.15748602	-0.06820341	-0.1161953	-0.2015004	-0.19631414	-0.19441175	-0.18817441	-0.1657465	-0.17778835	-0.05143827	-0.1454942	-0.01154248	-0.020248115	0.041964248	0.13145167	0.10446796	-0.11766701	-0.01628111	0.09434364	-0.19333912	0.011456793	-0.002548853	0.010246316	0.006141878	0.07793628	-0.11611162	0.20359272	0.004770385	0.011948959	-0.059702672	-0.033023313	0.07881701	0.2933252	0.015147678	-0.18823333	-0.18759976	-0.12452809	0.062806375
0.22559841	-0.011133391	0.15529941	0.18550947	0.04945164	-0.12347399	-0.09053432	-0.007779674	-0.10100655	-0.067018196	-0.03453924	-0.11915187	-0.26185182	-0.13275407	-0.08101087	-0.26683953	-0.28096956	-0.28813398	-0.19162264	-0.08246853	-0.25771323	-0.067895375	-0.22344796	-0.026028493	0.38233972	0.10316645	0.2892352	0.16133386	-0.06632008	0.042555816	0.18195793	-0.26301447	-0.09882216	0.10004541	0.06750645	0.033047866	0.14781108	-0.13453974	0.18003985	0.05966524	0.088525385	-0.040286686	-0.073133044	0.11242454	0.22522667	0.116953485	-0.19089314	-0.2131237	-0.09525691	0.110999666
0.12681256	-0.023981573	0.15900804	0.3677951	-0.06391996	-0.005050261	-0.05725995	-0.08803768	0.063145466	-0.10746101	-0.016641332	-0.06705257	-0.10164192	0.008533713	-0.008709764	-0.27101508	-0.28159723	-0.2789064	-0.24152648	-0.23723216	-0.16806683	-0.10636715	-0.18544316	-0.07159606	0.036384393	0.13131611	0.58505327	0.24546134	-0.11661815	0.045870315	0.16240814	-0.18006964	-0.10693985	0.09192777	0.17607483	0.06435119	0.04744846	-0.2443635	0.35759494	-0.015468026	0.1080024	-0.04564487	-0.10096113	-0.050617497	0.35192874	0.086365886	-0.21438497	-0.21335718	-0.14358391	0.007877458
0.037301145	0.03867199	-0.027478926	0.15647297	0.045250315	-0.20809403	-0.02772008	-0.00961575	0.065484904	0.14244209	-0.0770132	0.02931445	0.034728814	-0.044710383	-0.038301308	-0.073936	-0.08018184	-0.08616363	-0.19937184	-0.15644498	-0.13970955	0.14195912	-0.20044892	0.025747934	-0.03893546	0.028795771	0.121831045	0.08144421	-0.12531656	-0.017229062	0.018890057	-0.25263008	0.06490987	-0.05237877	-0.03445892	0.007165026	-0.08542607	-0.21758305	-0.032698393	-0.1152289	-0.06035094	-0.08666849	-0.012289781	-0.002155505	0.001056317	-0.048479613	-0.26171595	-0.264236	-0.123110786	0.09773146
0.33166716	0.086657	0.51602745	0.07555145	-0.140531	-0.1474943	-0.0195502	-0.081470445	0.030291686	-0.042944998	-0.14801094	-0.001542446	-0.34736887	-0.06650047	-0.051812958	-0.18442331	-0.17884284	-0.17299835	-0.18725987	-0.13881412	-0.23245735	-0.04342797	-0.24983363	-0.02560788	0.20102966	0.08939551	0.34129727	0.27410427	-0.039093193	0.14980729	0.3471581	-0.21016392	-0.102343604	0.14067535	0.09276227	0.14542405	0.2862051	-0.29889876	0.14655846	0.08886316	0.09131122	-0.048144504	-0.11331601	0.028484292	0.21539783	0.14812243	-0.09665064	-0.21625096	-0.083798416	-0.059666764
0.20191059	-0.06478116	0.1304289	0.27456567	-0.038098197	-0.1562286	-0.011333426	-0.00663228	-0.07305291	-0.04891978	-0.10248824	-0.01894933	-0.25715658	-0.023593238	-0.034529403	-0.11944037	-0.11977307	-0.12575488	-0.1254307	-0.1570094	-0.107160375	-0.04940275	-0.11744084	-0.07731102	0.1749502	0.19103993	0.20878115	0.21806486	-0.061230592	-0.026071921	0.10229229	-0.22875346	-0.03263022	0.07280961	0.25669178	0.8356235	0.23095414	-0.14600709	0.08854792	-0.048383456	0.23553024	-0.058849797	0.002914178	0.09938036	0.15462792	0.07197827	-0.16057424	-0.31801876	-0.12406943	0.040400866
0.050685156	-0.012594393	-0.013700738	-0.003595265	0.02512646	-0.000758929	-0.019066544	-0.017124869	0.009093806	-0.026692964	-0.001690275	0.023771845	-0.20102769	-0.099130444	0.08743243	-0.073560975	-0.06955735	-0.07199125	-0.11936643	-0.13714784	-0.10227874	-0.027175928	-0.10625192	-0.10869668	-0.053540364	0.08593705	0.045335256	0.08970355	-0.06896368	-0.07401441	0.041340873	-0.089840606	0.10825373	-0.027562702	0.07274701	-0.013747229	0.047797747	-0.116290286	0.1667526	0.008139603	0.12845634	-0.08077443	0.12684709	0.09007043	0.07514862	-0.0173562	-0.1623942	-0.23666044	-0.095535256	0.028725663
0.3259677	-0.041247487	0.17643255	0.09271607	-0.040976528	-0.17566372	-0.02130756	0.03976554	-0.12678428	0.006939091	-0.08312858	-0.1443035	-0.32074314	-0.13448505	-0.13556597	-0.29104045	-0.30398786	-0.2839518	-0.21976566	-0.18708827	-0.25589627	0.006850331	-0.30717453	-0.104236096	0.6664107	0.25675407	0.28356218	0.2798369	-0.018380627	0.05343959	0.32569027	-0.27302384	-0.124205686	0.098314404	0.23528564	0.12237932	0.35382864	-0.26202363	0.14953159	0.07488525	0.20111522	0.014354318	0.039851014	0.04249528	0.113905385	0.11403986	-0.30260867	-0.23141149	-0.02248224	0.04856041
0.037301145	0.03867199	-0.027478926	0.15647297	0.045250315	-0.20809403	-0.02772008	-0.00961575	0.065484904	0.14244209	-0.0770132	0.02931445	0.034728814	-0.044710383	-0.038301308	-0.073936	-0.08018184	-0.08616363	-0.19937184	-0.15644498	-0.13970955	0.14195912	-0.20044892	0.025747934	-0.03893546	0.028795771	0.121831045	0.08144421	-0.12531656	-0.017229062	0.018890057	-0.25263008	0.06490987	-0.05237877	-0.03445892	0.007165026	-0.08542607	-0.21758305	-0.032698393	-0.1152289	-0.06035094	-0.08666849	-0.012289781	-0.002155505	0.001056317	-0.048479613	-0.26171595	-0.264236	-0.123110786	0.09773146
-0.10211436	-0.16578813	0.11102339	-0.19345051	-0.05237896	-0.19416203	-0.021672154	0.44228327	-0.20796189	0.3432296	-0.26964128	-0.0994574	-0.35619244	-0.21999893	-0.17062105	-0.20507309	-0.20422313	-0.19798441	-0.22486076	-0.2166244	-0.23694465	0.34274665	-0.3008376	-0.12746494	0.008110191	-0.026653051	-0.13269368	-0.105670616	1.2147367	0.38460532	-0.023155658	-0.3936224	-0.16083762	0.3979433	0.029143544	-0.15708572	-0.08016665	-0.2994439	-0.127174	0.56531173	0.019808335	0.9750727	-0.34486797	-0.14314786	-0.08671772	0.39829457	-0.26158115	-0.28302336	1.4073457	-0.163889
-0.10222944	-0.18127738	0.14481033	-0.16202882	-0.04539824	-0.18599868	-0.0659387	0.44689873	-0.20413487	0.36716133	-0.246498	-0.09444773	-0.36064383	-0.22287348	-0.16718823	-0.24855123	-0.24730709	-0.24737573	-0.25966632	-0.20530736	-0.24021336	0.36707258	-0.34116206	-0.15280943	-0.029849002	0.000432364	-0.08313833	-0.07385469	1.38492	0.42351702	0.009054455	-0.3696907	-0.11364755	0.31740946	0.056228954	-0.09925199	-0.06609015	-0.29285744	-0.06579236	0.554553	0.048864778	0.92844105	-0.3169942	-0.09398671	-0.04307548	0.3157897	-0.25735992	-0.28037897	1.2140679	-0.14074571
-0.027481763	-0.12269233	0.102477685	-0.018688692	0.031714626	-0.13214414	-0.040861517	1.032542	-0.051727902	1.3462261	-0.18270254	-0.034033276	-0.08760872	-0.1500969	-0.19454089	-0.053963825	-0.044441275	-0.03465469	-0.15535292	-0.24330369	-0.15127417	1.34732	-0.1856015	0.21286489	-0.05877846	-0.017065097	-0.11088516	-0.15915614	0.3314399	0.1044492	-0.033278145	-0.36984283	0.1731849	0.09176937	0.02020367	-0.028446427	-0.08871225	-0.20115876	-0.15464176	0.21104422	0.04043417	0.40004793	-0.054602765	0.04777657	-0.041256633	0.084630646	-0.2555411	-0.20090084	0.28988844	0.057389535
0.19363312	0.015244367	0.16314931	0.24973136	0.053753685	-0.07777989	-0.07992493	-0.08705007	-0.06792719	-0.10529075	-0.049207292	-0.03610506	-0.26622233	-0.08942529	0.048255585	-0.17502294	-0.17299038	-0.17818378	-0.13449652	-0.16292161	-0.22699913	-0.105773725	-0.13557349	-0.19636136	0.012142574	0.05503862	0.105105005	0.37299022	-0.04664385	0.13713188	0.2359304	-0.09629801	-0.16468945	0.10316479	0.06037639	-0.006407363	0.15999736	-0.085692	0.39839768	0.0679094	0.085731626	-0.06752146	-0.07001362	-0.022429436	0.49286073	0.096420296	-0.1617559	-0.24745424	-0.09844483	-0.047112674
-0.05110738	-0.11714639	0.15296353	-0.046650603	0.15394662	-0.090330906	-0.096418045	0.19250827	-0.065498255	0.21684219	-0.004775019	-0.05672882	-0.15735686	-0.21747972	-0.06521311	-0.19112185	-0.18987767	-0.18245631	-0.25309	-0.16561738	-0.17963025	0.21635924	-0.13393301	-0.039796446	-0.06663567	-0.017038058	-0.02137259	-0.023126803	0.3267364	0.28029364	-0.016694352	-0.25273556	0.04864167	0.1450147	-0.029833935	-0.053648844	0.07175806	-0.31151047	-0.015064516	0.38412923	-0.00369033	0.38903695	-0.15943551	0.022574125	0.03918915	0.14497176	-0.3095208	-0.0759094	0.3194811	-0.017483283
-0.10204942	-0.16572319	0.11108833	-0.19338557	-0.05231402	-0.19409709	-0.021607202	0.44234818	-0.20789695	0.34329453	-0.2695763	-0.09939246	-0.35612753	-0.21993399	-0.17055611	-0.20540236	-0.2045524	-0.19831368	-0.22519001	-0.21655945	-0.2368797	0.34281155	-0.30116686	-0.1277942	0.007780918	-0.026588105	-0.13262874	-0.10560568	1.2148015	0.3846703	-0.023090713	-0.39355746	-0.16077268	0.39761403	0.02920849	-0.15702076	-0.08010171	-0.29937896	-0.12710907	0.5653767	0.019873274	0.97513765	-0.34480304	-0.14308292	-0.08665278	0.3979653	-0.26151618	-0.2829584	1.4070163	-0.16382407
-0.016849928	-0.10496467	0.041363396	-0.09478294	-0.11376052	-0.045824036	-0.13981992	0.042669855	-0.10180432	-0.003165595	-0.103931844	-0.13723096	-0.101812094	-0.07599726	-0.011245196	-0.09615614	-0.09570041	-0.0934038	-0.10490592	-0.1546183	-0.067713544	-0.002071729	-0.2766757	0.33505815	-0.019369343	-0.026932118	0.047969505	-0.05785611	-0.10496201	-0.09109061	-0.066797785	-0.22951601	0.10024433	-0.075781554	-0.11817574	0.07245945	-0.027227366	-0.086849764	-0.10458892	-0.12404585	-0.043544278	-0.12741645	-0.08260344	0.065898396	-0.14297454	-0.09238126	-0.112849064	-0.13153172	-0.15873407	-0.007272643
-0.13280599	-0.03170012	-0.0816884	-0.1318971	-0.012507089	-0.010797793	-0.040931728	-0.16789657	0.011669634	-0.10493001	0.005506403	0.047245394	0.59154445	0.03944776	-0.003419378	0.006674189	0.018956194	0.029925395	0.025913324	0.20839038	0.2361637	-0.10541298	0.24362256	0.001892591	-0.10339442	-0.18152067	-0.16062579	-0.11665173	-0.22840795	-0.23306446	-0.13781394	0.23598725	-0.017288556	-0.21499592	-0.1422809	-0.160971	-0.08523457	0.08063095	-0.1622019	-0.18717776	-0.1303288	-0.25677556	0.032447353	-0.094209105	-0.19270334	-0.22765358	0.27854276	0.2937621	-0.2214717	-0.030589394
0.13068703	-0.1206305	0.1364705	0.14736435	-0.019836081	-0.021280456	-0.044712834	-0.17443718	-0.10130756	-0.109105416	-0.01710311	-0.026910776	-0.19750246	-0.052636385	-0.051352005	-0.17607807	-0.17522813	-0.17056625	-0.16511738	-0.23572294	-0.14093392	-0.10801156	-0.09917879	-0.10320049	0.01227	-0.01973375	0.064628854	0.16379233	-0.12456994	-0.0523555	0.06260553	-0.18644455	0.014409192	-0.104456276	-0.062095337	0.07610987	0.10966593	-0.21407695	0.15726884	-0.020660376	-0.09863109	-0.17264795	-0.20549425	-0.035705123	0.19181207	-0.08478871	-0.113929085	-0.10895921	-0.1767651	-0.056840498
-0.03251951	-0.13600844	0.10138207	-0.101385765	0.23008907	-0.09184773	0.030577466	0.1499936	-0.20735371	0.15501128	0.022869438	-0.0671239	-0.28265548	-0.24028388	-0.15503292	-0.24861644	-0.2465839	-0.2486236	-0.25342414	-0.10918538	-0.2457975	0.15413411	-0.21626282	-0.10635788	-0.031096846	-0.0910895	-0.02367784	-0.14566605	0.30274954	0.28744945	0.038160782	-0.16989154	-0.09676171	0.27358702	-0.09678959	-0.1209987	-0.010177546	-0.26217425	0.01810908	0.49653894	-0.09075062	0.42575857	-0.024161618	-0.021123169	0.034124408	0.2530452	-0.23889734	-0.14523025	0.29983056	-0.021759609
0.010145207	-0.12330365	0.038004432	-0.10996825	0.001537545	-0.09569976	-0.040290184	0.19265836	-0.1414306	0.14839977	-0.15615225	-0.04252887	-0.22974132	-0.1282383	-0.13089603	-0.15391603	-0.149124	-0.14958686	-0.23756565	-0.1453626	-0.18736438	0.14791681	-0.33798355	-0.008503806	-0.13980857	0.004005109	-0.10834285	-0.07107034	0.49836767	0.2571855	0.014598305	-0.34640735	-0.026896521	0.12545423	-0.011156016	-0.08030501	0.047861367	-0.26050735	-0.11070737	0.37245306	0.04021707	0.4759133	-0.19200484	-0.05887717	-0.11243153	0.11043135	-0.16311896	-0.20781952	0.5131882	-0.12574084
-0.017102469	0.004457581	0.08947524	0.059639797	0.08348595	-0.056681402	0.015724905	0.021006493	-0.07477187	0.076088816	0.013804281	0.005819147	-0.2402974	-0.04729432	0.03203446	-0.047132492	-0.04391728	-0.04556279	-0.20725887	-0.061702535	-0.067437015	0.07560583	-0.07776781	0.2406741	-0.032660473	-0.003781164	-0.009049224	0.017850447	-0.04411206	0.07549208	0.038742963	-0.1965704	0.14374909	0.003741425	-2.01959E-05	0.15625812	0.04441134	-0.2577951	0.037946977	-0.065561175	-0.06296799	-0.09376694	0.07342013	0.07322038	0.08765635	-0.004185694	-0.09778794	-0.08907477	-0.0899999	0.006467549
-0.12263236	0.12551367	-0.13813627	-0.18597966	3.17405E-05	0.010019416	-0.13246424	-0.12894574	-0.0286156	-0.193309	-0.050102785	-0.18038432	0.30724323	0.30625188	0.27284575	-0.11954876	-0.121064074	-0.09117277	0.08536313	0.30016533	0.03701197	-0.19260933	0.1765311	0.0660729	-0.10504715	-0.117340416	-0.031795163	0.003900561	-0.13071993	-0.099897504	-0.06614362	0.35890475	-0.23575658	-0.11730781	-0.13092472	-0.13502906	-0.16415244	0.20000058	-0.10156949	-0.16399528	-0.09295477	-0.20323895	0.047745664	-0.02332725	-0.08121791	-0.12286967	0.4680817	0.39302704	-0.17305984	0.026100889
0.18199937	-0.022801453	0.27017266	0.29683483	0.05355196	-0.1477567	-0.05016671	-0.10223177	-0.09335831	-0.16422975	-0.029961264	-0.12716354	-0.32240185	-0.1349611	-0.024086516	-0.29309335	-0.2879071	-0.29073521	-0.16544658	-0.18677586	-0.20827875	-0.16510694	-0.19135877	-0.085001744	0.23112139	0.11554523	0.3075271	0.29473498	-0.045268755	-0.008533182	0.24637236	-0.13828593	-0.16489118	0.14632618	0.16227497	0.04227292	0.21932128	-0.19824351	0.36468822	-0.001279051	0.12455668	-0.09807728	-0.08125319	0.014424553	0.42406657	0.1620516	-0.20137855	-0.23031072	-0.08130133	0.06897745
0.22658314	-0.111066334	0.20792557	0.92603153	0.092616834	-0.155997	0.022406021	-0.12899989	0.003655362	-0.041198246	-0.11592375	-0.078843325	-0.29437485	-0.1219141	0.021679925	-0.22801064	-0.24214062	-0.24930504	-0.24188517	-0.22931243	-0.28826523	-0.042075425	-0.10301777	-0.164594	0.24613953	0.13844742	0.2405495	0.39647913	-0.18123293	-0.003764547	0.18333681	-0.1831878	-0.07221378	0.07343544	0.1134311	0.056502618	0.15431477	-0.25694266	0.35289994	-0.04894029	0.12380631	-0.12563385	0.007482072	-0.029688865	0.37719372	0.09231457	-0.2837303	-0.17823693	-0.20189139	-0.03505583
0.2350561	-0.050557684	0.13282613	0.017178658	-0.014019448	0.031841304	-0.1942148	0.07933732	-0.18300544	0.034684587	-0.052284308	-0.119188316	-0.28393084	-0.058251806	0.049863394	-0.03149965	-0.034197606	-0.029535733	0.005873128	-0.11361442	-0.113830015	0.035384238	-0.2348834	0.06030007	0.10875487	0.091731064	0.0771471	0.14240849	0.05982372	0.13952811	0.10902581	-0.14987962	-0.010522464	0.16350985	0.09706881	0.07364816	0.09183004	-0.00051177	0.02471793	0.1806843	0.13030826	0.08349183	-0.15867981	0.08837443	0.04112747	0.16189004	-0.09549773	-0.11654568	0.033646338	0.056989595
-0.03531497	0.00705371	-0.12650707	0.001861163	0.055024028	0.18130362	-0.0364742	0.17124496	0.054365527	0.14236058	-0.07306123	-0.07598674	-0.05917462	0.14245774	0.001038104	-0.11895752	-0.10549283	-0.10910935	-0.13519722	-0.13563342	-0.12835895	0.14306024	-0.07241222	1.054948	-0.08671638	-0.06629028	-0.06471162	-0.17881559	-0.07415083	-0.13557346	-0.08644547	-0.028800488	0.17717803	-0.10607285	-0.1457076	0.06109021	-0.0878728	-0.04815436	-0.06392252	-0.06839945	-0.07501824	-0.05797269	0.061345894	0.17160942	-0.15237278	-0.11873051	-0.05641421	-0.1271326	-0.10229922	0.13352305
0.15457296	0.007326728	0.10280178	0.029728914	0.10299642	-0.24771768	0.028449265	-0.06382515	0.075925924	0.09887643	-0.08945011	0.055265564	-0.1578482	-0.14228284	-0.009332512	-0.015795661	-0.029531475	-0.032359585	-0.15384622	-0.120380394	-0.19431311	0.09997029	-0.2369189	0.03776575	0.2793832	0.17957543	0.08496688	0.14589196	-0.06993568	0.04288234	0.20751381	-0.17477919	0.003604684	-0.006064742	0.096216016	-0.019843921	0.27822682	-0.24380352	0.038845073	0.05565542	0.11684071	-0.030893385	-0.02668402	0.008679664	0.015045232	0.010054928	-0.17676933	-0.21279716	-0.069700986	0.029724732
-0.026535504	-0.09020927	0.12431714	-0.017348224	0.05394828	-0.13277464	-0.09392192	0.34598672	-0.20964815	0.21736732	-0.12887959	-0.08400406	-0.41976967	-0.17201476	-0.17822045	-0.22213353	-0.2212836	-0.22095802	-0.22260492	-0.18086067	-0.2808113	0.2164901	-0.2705929	-0.093278065	0.049787045	0.07494364	0.011871911	0.09093062	0.5641813	0.25834885	0.13678406	-0.40201023	-0.15700492	0.4021703	0.12206763	-0.07953577	0.060851064	-0.28969806	0.037102032	0.4918794	0.06424467	0.6473751	-0.20266773	-0.1129031	0.091355644	0.41789573	-0.1974344	-0.27130646	0.61526906	-0.081214406
0.53256357	-0.03964064	-0.03128601	0.13256118	-0.004285046	0.02068262	-0.05360279	-0.006326958	-0.11887011	-0.093160145	-0.01964002	-0.0724622	-0.09719633	0.075658694	0.01189842	-0.16604605	-0.16361926	-0.1550153	-0.17282476	-0.15512727	-0.015004169	-0.09364311	-0.20465009	0.09171599	0.13662295	0.18622054	0.12354297	0.13992238	-0.15829507	0.0723916	0.1684306	-0.023459142	-0.00078814	-0.007303833	0.08827536	0.109400414	0.096833915	-0.15319176	0.108169526	-0.04768392	0.06159492	-0.096782826	-0.044479888	0.10756985	0.16991316	0.005662158	-0.20402624	-0.21009421	-0.17540559	0.15778643
0.21251494	-0.08413672	0.21711573	0.4507381	-0.09648045	-0.1428648	-0.0882436	0.12775393	-0.09359106	0.12331054	-0.050287317	-0.11058696	-0.3482582	-0.15884647	-0.07320123	-0.18649527	-0.20062533	-0.19556925	-0.23703127	-0.21854542	-0.21915519	0.122827575	-0.29053816	-0.0339872	0.19146764	0.16064654	0.17996462	0.21566029	0.18314016	0.14891797	0.061255194	-0.25914684	-0.038188417	0.14254548	0.13957223	-0.014726001	0.13393918	-0.23907983	0.102700256	0.10610745	0.20986739	0.21075034	-0.08503386	-0.044151224	0.059189882	0.15905936	-0.23866707	-0.26681072	0.14237706	-0.15674321
0.00830893	-0.022251181	-0.06869161	-0.008521566	0.19838299	-0.03722195	0.14669998	-0.24556798	-0.029734425	-0.21019618	0.120538324	-0.007767628	-0.15234149	-0.20970486	-0.022353595	-0.16797277	-0.16948812	-0.1660089	-0.23033509	-0.050617475	-0.12139658	-0.20910232	-0.050469898	0.05785822	-0.031266175	-0.094018295	-0.060902886	-0.101683885	-0.312781	-0.09668008	-0.08263671	-0.041942757	-0.037799608	-0.098322	-0.14268725	-0.023009818	0.011334636	-0.12594704	0.03725602	-0.16235474	-0.16187769	-0.30369866	0.2827584	-0.023657722	-0.001918019	-0.10506646	-0.18545413	-0.14776486	-0.25144377	0.0651914
0.04889788	0.017549377	0.000280458	-0.04992824	0.06394284	0.03726902	0.000827764	0.027210446	-0.010038635	0.03695864	0.03909483	-0.0507511	-0.11254095	-0.046122495	-0.11500752	-0.12817225	-0.14269653	-0.13645777	-0.12312469	-0.103850454	-0.057154983	0.036475666	-0.22709042	-0.033218835	-0.043501295	0.015163164	0.064441174	0.10329056	-0.14446813	0.003434535	0.004074785	-0.12631826	0.04023928	-0.12435449	-0.055187333	0.045962226	0.034578364	-0.15316215	0.080210246	-0.040164355	-0.10709719	-0.10384903	-0.05548816	0.03861277	0.098590784	-0.11178271	-0.22607236	-0.16551888	-0.15842499	0.025361605
0.06542376	-0.07788036	0.075937755	0.26304328	0.18099216	-0.1117732	-0.005116351	-0.028798271	0.012006185	-0.061624777	-0.025597937	-0.1460791	-0.19614437	-0.094641246	-0.0882322	-0.20546831	-0.20028205	-0.19837968	-0.19884388	-0.17207968	-0.19988988	-0.062107753	-0.162471	0.001440657	-0.002928665	0.03247741	0.1294548	0.121393174	-0.09049236	0.003797801	0.10023099	-0.19809538	-0.000789488	0.01674163	-0.009884178	-0.015959654	0.09013099	-0.12678106	0.23944	-0.00787011	0.010740544	-0.07549684	-0.007425491	0.06933017	0.30315465	0.03443814	-0.2056044	-0.18880819	-0.10366078	0.05410796
0.14593355	-0.058867253	0.10204664	0.5079385	0.17477588	-0.20629239	-0.018428426	-0.057484545	0.02431769	-0.034727443	-0.1023572	-0.13799983	-0.23705104	-0.15328747	0.061658535	-0.25977817	-0.2534093	-0.2550548	-0.21925175	-0.15779705	-0.23685454	-0.035604622	-0.09654696	-0.12225011	0.14420259	0.16108084	0.15201579	0.24447758	-0.11208286	-0.03947421	0.19296125	-0.112855	-0.021985712	0.08818463	0.2042627	0.13038322	0.24593489	-0.30763227	0.32625717	0.022180844	0.1988696	-0.105759926	0.073478535	-0.07012901	0.29417893	0.09917958	-0.3576783	-0.22577295	-0.14929809	0.06799632
-0.10211436	-0.16578813	0.11102339	-0.19345051	-0.05237896	-0.19416203	-0.021672154	0.44228327	-0.20796189	0.3432296	-0.26964128	-0.0994574	-0.35619244	-0.21999893	-0.17062105	-0.20507309	-0.20422313	-0.19798441	-0.22486076	-0.2166244	-0.23694465	0.34274665	-0.3008376	-0.12746494	0.008110191	-0.026653051	-0.13269368	-0.105670616	1.2147367	0.38460532	-0.023155658	-0.3936224	-0.16083762	0.3979433	0.029143544	-0.15708572	-0.08016665	-0.2994439	-0.127174	0.56531173	0.019808335	0.9750727	-0.34486797	-0.14314786	-0.08671772	0.39829457	-0.26158115	-0.28302336	1.4073457	-0.163889
0.13073829	-0.12057923	0.13652177	0.14741562	-0.019784812	-0.021229189	-0.044661563	-0.1743859	-0.10125629	-0.10905414	-0.01705184	-0.026859509	-0.19745119	-0.052585114	-0.05169495	-0.176421	-0.17557107	-0.17090918	-0.16546032	-0.23567167	-0.14088264	-0.107960284	-0.099127516	-0.10314921	0.012321273	-0.01968248	0.06468013	0.1638436	-0.12451868	-0.052304234	0.0626568	-0.18639329	0.014460465	-0.104405	-0.06204407	0.07616113	0.1097172	-0.21441989	0.15732011	-0.020609103	-0.09857982	-0.17259668	-0.205443	-0.035653856	0.19186334	-0.084737435	-0.113877825	-0.10930215	-0.17671382	-0.056789223
0.012133349	-0.111854486	0.046299923	-0.10088434	0.002343068	-0.098836325	-0.039484672	0.20174234	-0.13431773	0.15669529	-0.15258725	-0.034627575	-0.2376084	-0.13295174	-0.13324419	-0.15823522	-0.15344319	-0.15390606	-0.24227908	-0.15204707	-0.19483726	0.15581809	-0.33599538	-0.01873614	-0.13742621	0.010329559	-0.10477786	-0.056467477	0.5090285	0.26390406	0.007519621	-0.3530918	-0.016235745	0.1396629	-0.006802601	-0.087383695	0.056551073	-0.265615	-0.103200294	0.38390222	0.054819927	0.4861798	-0.19159351	-0.06595584	-0.106501296	0.12464003	-0.17729342	-0.22830132	0.5242431	-0.12690638
0.17564045	-0.096176	0.25159326	-0.023314934	-0.035985183	-0.23965912	-0.0734766	0.14528033	-0.23453687	0.09353182	-0.094242714	-0.19600408	-0.30195442	-0.1326474	-0.18931192	-0.3148264	-0.31082278	-0.30694935	-0.26523316	-0.20969155	-0.3009696	0.09304885	-0.30967316	-0.14930938	0.39151323	0.1730483	0.17344427	0.1705074	0.33627465	0.2460747	0.20295767	-0.2932619	-0.08334131	0.30474687	0.15394501	0.0800655	0.17354143	-0.2842328	0.031529486	0.37947592	0.11543831	0.37649965	-0.13491724	-0.025442177	0.10352259	0.29800233	-0.23099586	-0.25401482	0.36725774	-0.015040739
-0.04878682	-0.15740047	0.09260474	-0.12238351	-0.030194014	-0.091164045	-0.05231127	0.17354153	-0.13926013	0.25069952	-0.15279913	-0.06368075	-0.21416773	-0.19584289	-0.12044719	-0.23334698	-0.22421864	-0.2160089	-0.3315824	-0.09391592	-0.2742853	0.25179338	-0.27707586	-0.022495935	-0.08836195	-0.05650374	-0.07700085	-0.12645447	0.47018406	0.22584802	-0.000576475	-0.36315894	-0.018418668	0.1556136	-0.049194906	-0.03437727	-0.0607411	-0.28238365	-0.12982427	0.29144523	-0.04197334	0.4851796	-0.11966505	-0.029112032	-0.0747822	0.15084018	-0.2094363	-0.18515013	0.480274	-0.09282202
-0.10211436	-0.16578813	0.11102339	-0.19345051	-0.05237896	-0.19416203	-0.021672154	0.44228327	-0.20796189	0.3432296	-0.26964128	-0.0994574	-0.35619244	-0.21999893	-0.17062105	-0.20507309	-0.20422313	-0.19798441	-0.22486076	-0.2166244	-0.23694465	0.34274665	-0.3008376	-0.12746494	0.008110191	-0.026653051	-0.13269368	-0.105670616	1.2147367	0.38460532	-0.023155658	-0.3936224	-0.16083762	0.3979433	0.029143544	-0.15708572	-0.08016665	-0.2994439	-0.127174	0.56531173	0.019808335	0.9750727	-0.34486797	-0.14314786	-0.08671772	0.39829457	-0.26158115	-0.28302336	1.4073457	-0.163889
-0.333423	-0.017078634	-0.3706084	-0.21346273	0.035622288	0.19659224	-0.07558641	-0.19506131	0.09291254	-0.119480126	0.08717898	-0.103734285	0.86989206	0.34736124	0.115273476	0.22470778	0.2212214	0.2392864	0.3432878	0.37084055	0.25512153	-0.11838626	0.7048837	-0.041434735	-0.30322295	-0.22130015	-0.27885297	-0.32988346	-0.34939465	-0.24919137	-0.29506785	0.749678	0.05015705	-0.31035894	-0.25735444	-0.1534453	-0.23736376	0.41811022	-0.2958033	-0.3381244	-0.25328648	-0.31902498	-0.0191583	-0.11624912	-0.26875007	-0.31513235	0.563198	0.7605421	-0.3641399	-0.0057185
-0.2691468	0.001863473	-0.2787375	-0.35141617	-0.07749592	0.4646749	-0.20959769	-0.2592974	-0.017051851	-0.23220408	0.078015506	-0.13596067	0.85690325	0.3138734	0.09676557	0.26927355	0.28431505	0.29252478	0.40165088	0.28768224	0.44002575	-0.23308125	0.8732312	-0.040232122	-0.25353253	-0.33323568	-0.28632286	-0.340507	-0.36238357	-0.19082832	-0.24774273	0.63616556	-0.028664924	-0.2724948	-0.33302265	-0.22911367	-0.2464106	0.5052505	-0.21142238	-0.27779028	-0.3269837	-0.39272222	-0.054617237	-0.09454759	-0.28213325	-0.2851524	0.94520706	1.5974691	-0.36766782	-0.06285887
0.12525505	-0.11975514	0.12591374	0.1699212	-0.021326015	-0.026318235	0.13947006	-0.06870205	-0.09846115	-0.051069688	-0.10022187	-0.08002959	-0.19702134	-0.01667632	0.004318468	-0.21777745	-0.20391856	-0.19492039	-0.16700155	-0.22026184	-0.047025148	-0.051552657	-0.044690914	0.05220514	0.0320674	0.06510827	0.11438626	0.13707295	-0.07362996	-0.040442307	-0.005111573	-0.12998569	0.03341821	-0.0775631	0.085425995	0.14242408	0.112512335	-0.17969376	0.17824894	-0.10493429	0.055986114	-0.11224693	-0.101730235	-0.006446674	0.16233322	-0.053953443	-0.101621665	-0.08324867	-0.11833515	-0.08237719
-0.1435859	-0.14982036	0.007006234	-0.18275265	0.06835481	-0.15160288	0.003740583	0.27716357	-0.0402669	0.3720611	-0.16515574	-0.04068077	-0.15808049	-0.16554384	-0.12948789	-0.10096234	-0.08749769	-0.06903854	-0.18185258	-0.104059346	-0.1194308	0.3711839	-0.18051179	0.1835075	-0.11837687	-0.01805419	-0.12683944	-0.17698324	0.57341194	0.12316487	-0.073279195	-0.19670787	0.07697649	0.09828506	-0.048195302	-0.08365711	-0.086419754	-0.1937564	-0.1702509	0.26103613	-0.025993757	0.4705387	-0.15584913	-0.001077625	-0.13827865	0.10336685	-0.22566882	-0.13435216	0.66470903	0.026222227
0.14568062	-0.05872598	0.1017937	0.5076856	0.17491715	-0.20615111	-0.017892946	-0.057737473	0.024064751	-0.034586165	-0.101821706	-0.13825278	-0.23690976	-0.15314619	0.061405603	-0.25963688	-0.253268	-0.2549135	-0.21911046	-0.15726157	-0.23671326	-0.035463344	-0.09601148	-0.122503035	0.14394966	0.1604337	0.15215707	0.24422462	-0.112335786	-0.039727148	0.19310254	-0.11231951	-0.021450223	0.08753748	0.20361555	0.1305245	0.24568196	-0.30709675	0.32600424	0.021927912	0.19861665	-0.10601285	0.07361981	-0.06998774	0.293926	0.09853243	-0.35793123	-0.22523746	-0.14955102	0.068531804
0.13102996	-0.12068178	0.13641924	0.14731307	-0.019887352	-0.02093752	-0.044369888	-0.17409422	-0.10135882	-0.10876248	-0.01715438	-0.02696205	-0.19715953	-0.052687652	-0.051797487	-0.17652355	-0.17567359	-0.17101173	-0.16556287	-0.23577419	-0.14098519	-0.10766862	-0.09923006	-0.10285754	0.012612943	-0.01978502	0.06457759	0.16374107	-0.12462121	-0.052406777	0.06255426	-0.18649583	0.014357924	-0.10450754	-0.06214661	0.07645281	0.10961466	-0.21452244	0.15721756	-0.020711644	-0.09868236	-0.17269923	-0.20515132	-0.03575639	0.1917608	-0.084839985	-0.11398035	-0.10901047	-0.17681637	-0.056891765
0.0167319	-0.009491932	-0.0370103	-0.051345922	0.2505632	-0.082805745	0.27535686	-0.14489998	-0.046540987	-0.09770193	0.18525784	-0.004263746	-0.21921255	-0.19300355	-0.06990845	-0.25376597	-0.25331023	-0.25574416	-0.18722172	-0.03785826	-0.120463654	-0.09660806	-0.03810485	-0.013349197	-0.048072662	-0.09111432	0.053168233	-0.009294324	-0.25902402	-0.12886074	-0.058051176	-0.003165666	0.008073216	-0.14114633	-0.09168966	0.03902563	0.01857493	-0.13802303	0.032275807	-0.13382709	-0.09235227	-0.25230688	0.25727934	-0.008927427	0.035676427	-0.14513135	-0.18846329	-0.1389477	-0.27968246	0.10593951
-0.050936475	-0.11736971	0.15274023	-0.0464797	0.15411752	-0.090554215	-0.096641354	0.19267917	-0.065721564	0.21701309	-0.004998329	-0.056557924	-0.15758017	-0.21770301	-0.065436415	-0.19095093	-0.18970679	-0.18228543	-0.2533133	-0.16584069	-0.17985356	0.21653014	-0.1337621	-0.04001975	-0.06685897	-0.016867157	-0.021595899	-0.022955902	0.32651308	0.28046453	-0.016523452	-0.25295886	0.04841836	0.1451856	-0.029663036	-0.053872164	0.07153475	-0.31173378	-0.015287826	0.38390592	-0.003519431	0.3892079	-0.15926461	0.022745024	0.03936005	0.14514266	-0.30974412	-0.07613271	0.319652	-0.017312383
-0.07470023	0.4797467	-0.060638387	0.08034465	0.09921119	-0.037052922	0.2367488	-0.09481087	0.62048626	-0.02120075	0.4326095	0.32915133	-0.19474708	-0.06486088	0.046407945	-0.17568798	-0.19021222	-0.1883098	-0.2163687	-0.04374687	-0.13896696	-0.022077939	-0.073559195	-0.021208856	0.005958547	-0.050880417	-0.102914274	-0.02661501	-0.19868538	-0.053936414	-0.012692546	-0.01733269	0.08181496	-0.10327766	0.041577697	-0.03269602	0.012292094	-0.20028362	0.0255988	-0.07545954	0.031454064	-0.19039144	0.38936403	0.041161705	-0.041958347	-0.09070591	-0.20893766	-0.17203678	-0.20436381	0.097685665
-0.001511839	-0.13298963	0.025953153	0.024232304	-0.03456049	-0.007227572	-0.098464005	0.03474949	-0.07266889	0.007047764	-0.058829177	-0.10612447	-0.10184817	-0.07721599	-0.105891585	-0.14586265	-0.14540692	-0.1427161	-0.12465248	-0.14913546	-0.08746014	0.008141633	-0.27828863	0.35118467	0.014890838	-0.0269682	0.00575301	-0.010192815	-0.12116069	-0.0666857	-0.04042182	-0.18855427	0.09941984	-0.07108709	-0.07997343	0.0948933	0.003484878	-0.09043374	-0.09319288	-0.091362484	-0.006130461	-0.13612513	-0.06687113	0.10804277	-0.066533916	-0.08768679	-0.14678717	-0.11067469	-0.1788748	-0.025836546
-0.066711105	-0.11895275	-0.071177095	-0.11547264	0.009436326	0.039922908	-0.025295634	0.31172422	-0.09529349	0.30412722	-0.13682142	-0.029307699	-0.21395838	-0.108907446	-0.14034253	-0.13813305	-0.13294682	-0.13735175	-0.17526594	-0.10553282	-0.099046856	0.30325004	-0.23271495	0.044729155	-0.1677829	0.025701232	-0.18717021	-0.15265717	0.44437554	0.18663645	-0.087487444	-0.22615881	0.08862151	0.14990988	0.015664829	-0.024706852	0.026194427	-0.15878665	-0.20963942	0.3334408	0.028011145	0.47316834	-0.1115715	-0.016287938	-0.18928781	0.13212752	-0.20646745	-0.2030744	0.40913132	-0.06659482
-0.027328787	-0.14579765	0.08883338	-0.040611483	0.27115288	-0.055120274	0.069276005	0.034950405	-0.1745683	0.047458038	0.12700675	-0.13683304	-0.24238016	-0.23666999	-0.123035915	-0.29703826	-0.29500565	-0.29743958	-0.26557866	-0.15603033	-0.22129054	0.046580855	-0.17086273	-0.02902677	-0.061779186	-0.15488546	0.022904927	-0.17004107	0.09782659	0.17358883	0.001171083	-0.09768517	-0.10931041	0.1624859	-0.17714237	-0.08860749	-0.055839874	-0.2116494	0.04852923	0.29279864	-0.14272028	0.18575087	0.06420735	-0.046680756	0.026700431	0.14273253	-0.22069769	-0.11086803	0.072043404	0.023246324
0.21635301	-0.007369892	0.10111404	0.043415405	0.10801023	-0.062944256	-0.14984441	-0.093895994	-0.06964836	-0.11489616	0.037312802	-0.11389956	-0.22773418	-0.12859637	0.04416916	-0.214194	-0.21058461	-0.21420117	-0.22767432	-0.11142444	-0.16249308	-0.11537915	-0.08171114	0.04317378	0.11646377	0.061201617	0.2200699	0.12883005	-0.06728711	-0.015177397	0.08007318	-0.20248477	0.19783907	0.071089454	0.057866763	0.77280086	0.21110024	-0.26086548	0.018235253	0.003903073	0.12619086	-0.05623371	-0.02245862	0.107515365	0.106390946	0.062768124	-0.09409618	-0.24996383	-0.12342441	0.026065953
-0.21512027	0.077571526	-0.19514525	-0.24574815	-0.058554053	0.35510442	-0.14650434	-0.18201254	0.050377753	-0.20971432	-0.008258818	0.088255934	0.6673082	0.33202684	0.10269855	0.45654297	0.46921912	0.4561416	0.49273312	0.41621438	0.36278057	-0.21019731	0.3513174	-0.000791357	-0.18570864	-0.17710882	-0.22322957	-0.14141138	-0.24488927	-0.20578846	-0.16809253	0.38901612	0.034822665	-0.26143715	-0.15915635	-0.05879524	-0.18095198	0.60421675	-0.1995763	-0.22179267	-0.14050269	-0.2681321	0.023456113	-0.057472058	-0.24308668	-0.26502794	0.6716453	0.67700946	-0.237953	-0.019870197
-0.043520816	-0.1367603	-0.04167944	0.009423785	0.046818193	0.013836978	0.06885239	0.13347344	-0.005087593	0.21023725	0.018447448	-0.05599347	-0.04766999	-0.13893539	-0.005985049	-0.00929463	-0.002925746	0.012773986	-0.06259006	-0.15172344	-0.11685433	0.21133113	-0.024640355	0.2622648	-0.04209809	-0.07843816	-0.0630622	-0.23274978	-0.1241429	-0.22853439	-0.14865798	-0.098108806	0.4062864	-0.21835002	-0.1353855	0.033568077	-0.073608704	-0.039409224	-0.14348026	-0.1593893	-0.073763005	-0.12255052	0.15169251	0.2051898	-0.12983023	-0.235344	-0.22545756	0.08581318	-0.15110867	0.057513148
-0.032485418	-0.02835513	0.07185043	-0.09149642	0.003846829	-0.04253748	-0.17477176	-0.030914547	-0.024012119	-0.038117394	0.008550822	-0.2267265	-0.07053668	-0.013185058	0.05353807	-0.16146208	-0.16021793	-0.1567387	-0.14301138	-0.10323822	-0.101088494	-0.037023526	-0.1748367	0.29537582	-0.04328324	-0.024828168	0.04140084	-0.036435906	-0.17421003	-0.06691096	-0.02921501	-0.19902906	0.15083605	-0.036227696	-0.12080228	0.061160248	-0.006989784	-0.09736054	0.020114202	-0.006832686	-0.042622965	-0.19587603	0.010957127	0.15669954	-0.024972973	-0.05479847	-0.14346452	-0.10340992	-0.22640523	0.07249059
-0.037736047	0.02040097	-0.05836462	-0.11409228	-0.05265109	0.14300938	-0.15124501	0.099443056	0.057069156	0.07371229	-0.004623985	-0.032477304	0.10239543	-0.08190343	0.07548794	-0.06145872	-0.052724555	-0.054370068	0.019671336	0.05156035	0.087612085	0.07283511	-0.006240917	0.8132414	-0.09307958	-0.10852652	-0.10340004	-0.06809853	-0.09194611	-0.035894293	-0.021062503	-0.01781843	-0.012492664	-0.000480477	-0.15443602	-0.03160491	0.004316402	0.012892246	-0.12626347	0.07109492	-0.09202507	-0.118342616	-0.06209755	0.10808585	-0.030617783	0.00184186	0.010545632	-0.04637541	-0.05544407	-0.017909305
0.008312268	-0.19294058	0.04957462	-0.074745476	0.18261793	-0.12433893	-0.015316824	0.044967886	-0.1700698	0.069301836	-0.050427586	-0.14202863	-0.22920898	-0.13913798	-0.08502948	-0.2144862	-0.21403046	-0.21646439	-0.20983286	-0.09752509	-0.055165995	0.07039571	-0.22588982	0.26245642	0.046002306	-0.013990363	0.07470858	-0.09182532	-0.0691561	-0.030449502	-0.08854649	-0.21893953	0.12146448	-0.121577024	-0.07448561	0.018779764	-0.09431015	-0.22410192	-0.06760039	-0.114257775	-0.055043526	-0.09791786	0.040322814	-0.034692246	-0.1363401	-0.11846625	-0.21225704	-0.15406883	-0.12253394	0.088847354
0.046380643	0.012272586	-0.002631082	-0.09777966	0.09335653	0.04539537	-0.0903867	0.08461301	-0.03226644	0.0979091	-0.021622652	-0.10877427	-0.1324034	0.03177897	-0.05326864	-0.15118848	-0.1448196	-0.14055194	-0.15560187	-0.013334259	-0.08805546	0.099002965	-0.17402422	0.43179652	-0.045624375	0.07295991	-0.011399102	-0.037594397	-0.09613236	-0.004601698	-0.001201959	-0.119768724	0.24349944	-0.06537508	-0.02735049	0.21137822	0.05650209	-0.15804465	-0.08787509	-0.018634878	0.031906746	-0.08310791	0.056709588	0.1259753	-0.066735074	-0.07448483	-0.0634158	-0.11954845	-0.1365013	0.09853253
-0.012933548	-0.10499037	-0.07337731	-0.07549242	-0.034944333	0.005397509	-0.053119488	0.0753635	-0.0844848	-0.036304917	-0.12020811	-0.05847871	-0.09079995	-0.077994004	-0.08695914	-0.100123934	-0.09927398	-0.09264108	-0.109662145	-0.12192462	0.002824307	-0.03521105	-0.25226042	0.23805685	-0.019000826	0.01403996	0.041636463	-0.11070588	-0.056894127	-0.12068204	-0.0703714	-0.12507613	0.08720966	-0.10734401	-0.061041024	0.053117484	-0.06746245	-0.056915585	-0.15862134	-0.20606719	-0.023465287	-0.08447325	0.015134841	0.16127142	-0.1698065	-0.11724217	-0.18146719	-0.1567868	-0.1130314	0.0762741
-0.039422505	-0.006120656	-0.03521587	-0.062166158	0.06116596	0.025425324	0.4297104	-0.14428815	0.016355963	-0.17750888	0.107322514	-0.07669151	-0.091271035	0.014568342	-0.013318835	-0.14987123	-0.15611705	-0.1640699	-0.16453414	-0.043159552	-0.1655801	-0.17641501	-0.02842621	0.006184715	0.112982534	-0.02979418	-0.01205291	-0.060323942	-0.29980415	-0.1605741	-0.042853586	0.03213661	0.08595017	-0.1421113	-0.103692554	0.028993819	-0.044280987	-0.035310864	-0.014023277	-0.21087457	-0.08464465	-0.2544545	0.44159278	0.048844796	-0.013382155	-0.14176	-0.17878458	-0.042542912	-0.321251	0.14203022
0.024132391	-0.02298453	0.006657428	-0.06326164	-0.10313236	-0.013120112	-0.14614272	-0.001102928	-0.037957866	0.001549434	-0.08969978	-0.08205706	-0.123114906	-0.08547378	-0.07472842	-0.074095875	-0.07403435	-0.07962192	-0.09782558	-0.099838614	-0.036192246	0.002643303	-0.2396355	0.29207382	-0.039883707	-0.009208173	-0.001716381	-0.102023035	-0.09906435	-0.062722966	-0.07312064	-0.16842902	0.12112193	-0.05884601	-0.100057565	0.077568695	-0.056020156	-0.072279476	-0.17989841	-0.09686086	-0.02227244	-0.12585507	-0.017574297	0.05878714	-0.18162252	-0.07544573	-0.12823872	-0.13509512	-0.137068	0.043959156
0.22613923	-0.001919975	0.33717665	0.15530197	-0.024118954	-0.06892639	-0.08565717	-0.07070657	0.06865024	-0.021143219	-0.112899765	0.030400172	-0.18956481	0.032566383	-0.04026068	-0.099153765	-0.09554437	-0.089305654	-0.07636681	-0.1903354	-0.0711054	-0.01965514	-0.1953125	-0.0463808	0.061599676	0.18057819	0.25942189	0.2048436	-0.08706654	0.105381764	0.21482386	-0.13790333	-0.024169933	-0.002696707	0.14688921	0.16722578	0.1995992	-0.16159357	0.16008177	-0.03598111	0.11311296	-0.08862782	-0.07495744	0.049891822	0.20802803	0.010269291	-0.12018298	-0.23111075	-0.124281764	-0.015000852
-0.16143043	0.04650633	-0.24119043	-0.12307157	-0.000922121	0.03035289	0.4370033	-0.17759892	0.10446176	-0.14498658	0.06269965	0.10089992	0.30352998	0.16338246	0.12366897	0.2547849	0.23553017	0.18342583	0.18020217	0.84716284	0.31673542	-0.14586374	0.29305178	-0.11621742	-0.20139979	-0.12263062	-0.1557424	-0.16695774	-0.26846454	-0.17259757	-0.111249074	0.2010554	0.026227437	-0.18567157	-0.084179215	-0.12928139	-0.27351397	0.2924744	-0.19516264	-0.23314749	-0.1451559	-0.27791005	0.23285876	0.045888226	-0.22526991	-0.18295506	0.21089153	0.37709314	-0.2832098	0.090191655
0.25978944	-0.12634784	0.17569302	0.64702374	0.016232831	-0.09046553	-0.013374437	-0.07214104	0.06839842	0.047591645	-0.1260805	0.003342096	-0.25801492	-0.050469454	-0.036570385	-0.14947022	-0.15886973	-0.15893835	-0.14521107	-0.20201921	-0.19001432	0.048685513	-0.12894286	-0.06516046	0.12126769	0.09360022	0.14957976	0.22430222	-0.16931394	0.044027474	0.14716226	-0.12829995	0.018941337	0.046721887	0.075285375	0.14135037	0.16662797	-0.2146695	0.2410371	-0.06106815	0.030471332	-0.15865475	0.03240999	0.003911735	0.28385872	0.059687883	-0.31911653	-0.13556965	-0.21756701	-0.041664682
-0.12859249	-0.03142871	0.11213983	-0.09654103	0.29682472	-0.032602143	0.037787385	0.13039733	-0.10671611	0.07312983	0.003667316	-0.115103304	-0.3255102	-0.20035453	-0.115497775	-0.25875175	-0.25790182	-0.257182	-0.15554598	-0.1524343	-0.214935	0.074223705	-0.19998603	-0.112945266	-0.010877943	-0.000701305	0.027289398	0.001488317	0.23900178	0.17481962	0.07454226	-0.20328522	-0.17667207	0.25950962	0.020404868	-0.1409892	0.01792549	-0.13985509	0.081296794	0.24908948	0.013434909	0.29696614	0.002758832	-0.062400974	0.013739683	0.2527652	-0.09016609	-0.10648353	0.23253496	0.001218725
-0.02603915	-0.091289766	-0.07583927	-0.115010105	0.075731896	-0.08300216	-0.047303066	0.10049622	-0.16578871	0.08974544	-0.05633429	0.001641555	-0.30928877	-0.15535583	-0.105189495	-0.13845903	-0.13721485	-0.13373561	-0.22841592	-0.0802351	-0.21842404	0.0908393	-0.2492034	-0.011180322	-0.13381253	-0.066869736	-0.06883896	-0.13406096	0.23275326	0.16226377	-0.04090236	-0.20874535	-0.048100922	0.048272118	-0.036302477	0.039617643	-0.007245084	-0.19222616	-0.05504092	0.17030641	-0.04800299	0.22606726	0.090332165	-0.036718488	-0.07253343	0.051777072	-0.19812067	-0.23257177	0.19080752	0.035573833
-0.1638853	0.1631027	-0.18372546	-0.03880033	-0.026635384	0.2447132	0.183831	-0.07085774	0.25180656	-0.09658848	0.25590986	0.018390793	0.26204827	0.18694536	0.26786008	-0.03268348	-0.031833563	-0.008249632	0.09220379	0.19307947	0.07381258	-0.09588882	0.30754787	0.15963972	-0.16837582	-0.1735733	-0.22403029	-0.22617881	-0.20429797	-0.13563144	-0.19412273	0.2987298	0.11641176	-0.1987701	-0.25180796	-0.089161664	-0.20895319	0.23877227	-0.1171988	-0.20643085	-0.18545488	-0.19915774	0.15274455	0.085219495	-0.10433717	-0.20669724	0.14260368	0.21892548	-0.19696751	-0.013180912
-0.09516773	0.022100791	0.033609167	0.04253197	0.020006498	-0.11349814	0.6089142	-0.008447488	0.04891373	-0.08463702	0.061849646	0.062697046	-0.15568885	0.008887793	-0.020576242	-0.21074113	-0.20989121	-0.20444092	-0.213972	-0.054753285	-0.036835212	-0.08354317	-0.06879723	-0.17886129	0.09074514	0.055981852	-0.10288284	-0.032890923	0.108435355	0.04780114	-0.026458418	-0.028339125	-0.028532235	0.054437596	0.012831849	-0.00073359	-0.046807874	-0.15767752	-0.039020166	-0.029699776	0.021236075	0.10845088	0.1930791	-0.041985072	0.033367127	0.036261044	-0.18683046	-0.20472479	0.17568572	0.047652487
-0.031832516	0.006988253	-0.091093674	-0.09951608	0.062054325	0.049966287	-0.079902664	0.20587	-0.050559692	0.13165155	0.007003013	-0.014307543	0.05113863	-0.012137925	0.11411087	0.037872497	0.05094294	0.041413274	0.002710714	-0.06947164	0.02610577	0.13077436	-0.032268357	0.25857887	-0.112011224	0.034561943	-0.06871919	-0.1556227	-0.05332317	-0.070200145	-0.113317184	-0.048970617	0.06555122	-0.048583657	-0.053133756	0.09729203	-0.044575218	0.04323678	-0.07699686	-0.056244425	-0.005702789	-0.04778872	0.039598938	0.20189814	-0.056251016	-0.047838163	-0.059633356	-0.12443859	-0.0787121	0.07274929
-0.056487437	-0.007023003	0.031291667	-0.021282244	0.25224373	-0.10871987	0.048395805	-0.018649213	-0.09965556	-0.06211935	-0.024088318	-0.0871497	-0.3018929	-0.078184836	-0.093063116	-0.23789383	-0.22837128	-0.22094995	-0.24270156	-0.02711089	-0.19407713	-0.061025478	-0.13221721	0.14246738	0.10419601	-0.033850186	-0.026752632	0.006183566	-0.07324754	0.04863731	-0.020103335	-0.116988525	0.025522176	-0.048009127	-0.09828756	-0.047202576	-0.071989566	-0.20493495	0.0150343	0.04327678	-0.10289221	-0.06455938	0.18248314	0.09643026	0.049183246	-0.04805205	-0.18757112	-0.14751664	-0.10770328	0.07766017
-0.11462995	-0.000120957	-0.037888758	-0.084549524	0.03286946	-0.096693076	-0.019996226	0.070248455	0.038518284	0.14661805	-0.11829366	0.027033366	-0.008400426	-0.1174053	-0.044374816	0.07925105	0.07891837	0.087128125	-0.089153595	-0.1731622	-0.09690107	0.14771192	-0.20415713	0.31651428	-0.09389097	-0.013150795	0.002619374	-0.16746242	-0.09709383	-0.15418017	-0.14092521	-0.16842952	0.15541765	-0.16252369	-0.10124071	0.07599131	-0.06824119	-0.0785874	-0.18187003	-0.19975013	-0.028186144	-0.08761726	0.02815344	0.19754837	-0.16624892	-0.17518133	-0.14755552	-0.0203806	-0.1697879	0.064457506
0.024569752	-0.031219805	-0.06819923	0.0534675	0.024634723	0.054727092	0.19292066	-0.0211645	-0.02884787	-0.012993171	0.033364184	0.11729506	-0.1755016	-0.006194491	-0.082569465	0.072199084	0.07423166	0.060759887	0.068574026	-0.004396738	0.004060286	-0.011899299	-0.02593066	0.124972075	0.027963514	-0.005222932	-0.0860341	-0.14376613	-0.10256904	-0.12062868	-0.09436478	-0.03711402	0.080167286	-0.20111252	-0.04285399	0.13634913	-0.005912386	0.07874597	-0.082485504	-0.14294021	-0.03996872	-0.11083191	0.20440885	0.12821127	-0.08184434	-0.19208862	-0.03437361	-0.1941834	-0.16580212	0.038877588
0.15648936	-0.08063664	0.2016938	0.31350526	-0.020051595	-0.09521317	0.019327847	-0.20461264	-0.15040506	-0.23073752	-0.003213908	-0.019242104	-0.25527257	-0.10843546	-0.0752201	-0.22951193	-0.22866198	-0.22163484	-0.20987856	-0.3372503	-0.24009606	-0.23122053	-0.14827631	-0.14559639	0.1385958	0.11289937	0.17794575	0.38748795	-0.13740017	0.06687453	0.14280881	-0.11333711	-0.13481759	0.025023168	0.102074556	0.040809672	0.18947497	-0.23282027	0.33917823	-0.028365837	0.062385194	-0.12161623	-0.11031104	-0.060755845	0.3429731	0.044296544	-0.077877305	-0.15766256	-0.17225014	-0.09884221
-0.05961591	-0.16507587	0.08019887	-0.12927048	-0.07926144	-0.11736729	0.04526732	0.15640508	-0.15087765	0.13698174	-0.14153767	-0.05656472	-0.28097463	-0.20943147	-0.1431025	-0.11566374	-0.115208	-0.10778668	-0.16225766	-0.13233967	-0.205484	0.13649875	-0.23902288	-0.105071165	-0.057404786	-0.14893423	-0.08585887	-0.11599623	0.5985109	0.18151116	-0.030721826	-0.27425307	-0.09823446	0.17395605	-0.112059705	-0.10670304	0.01594436	-0.24078287	-0.102020785	0.33422866	-0.0796087	0.4972147	-0.19238502	-0.043488964	-0.12700327	0.16721156	-0.18596914	-0.23894806	0.75879455	-0.16396515
0.006059917	-0.072199546	-0.016539691	-0.008799596	0.08693794	0.001921054	-0.032943405	-0.09683474	-0.12107489	-0.13399751	0.06566976	-0.14936115	-0.03987541	-0.05624109	0.03689412	-0.10478301	-0.11181727	-0.09808859	-0.17424105	-0.13525635	-0.04007313	-0.13329788	-0.2037012	0.14588323	0.09144928	0.003467745	0.046044182	-0.006957332	-0.14000095	-0.061479174	0.002234591	-0.05247015	0.04076436	-0.059967425	-0.07043062	0.08236043	-0.045315273	-0.068276204	0.008594965	-0.14725852	-0.04625805	-0.19005005	-0.054568827	0.04505097	-0.051077966	-0.06868297	-0.064709686	-0.01716521	-0.19219613	0.118920155
-0.21618356	0.1683591	-0.29791465	-0.24878249	-0.16565982	0.342609	-0.22089066	-0.13695337	0.17743258	-0.1741161	0.04320487	0.32778507	0.3280129	0.35540456	0.1453925	0.90133077	0.8911428	0.85125893	1.007296	0.33867443	0.6826041	-0.1749933	0.58953935	-0.09015766	-0.15168735	-0.15333694	-0.20970716	-0.22880663	-0.30784345	-0.19857341	-0.15102221	0.36311758	-0.104608215	-0.11151811	-0.14129767	-0.14658467	-0.20803313	1.0900022	-0.15924759	-0.17121457	-0.13722974	-0.28181016	-0.012297657	0.03489229	-0.2011811	-0.10761895	0.5854327	0.38383675	-0.24453528	-0.03867291
0.2194123	-0.11074722	0.19523579	0.9105822	0.09411858	-0.15055314	0.02272515	-0.13065183	0.005945535	-0.04206174	-0.11994094	-0.08128366	-0.2909021	-0.11055712	0.0243643	-0.23045097	-0.24458098	-0.25174537	-0.24156602	-0.23411804	-0.2867635	-0.042938925	-0.09402604	-0.15520805	0.25946754	0.13443026	0.23456126	0.3991635	-0.17894275	-0.002657022	0.17104127	-0.18168603	-0.075048335	0.07848509	0.1090197	0.05012019	0.14674969	-0.259383	0.34730592	-0.058870632	0.11427018	-0.12334368	0.012531709	-0.029369723	0.37751287	0.10248893	-0.28222856	-0.1731873	-0.1996012	-0.028823556
0.03402409	-0.16841142	0.03152915	0.10313129	0.06444322	-0.076157205	0.14955103	0.09039015	-0.046199776	0.108022496	0.011274968	-0.038369596	-0.12623212	-0.10987833	-0.048674103	-0.18207285	-0.18043447	-0.18247415	-0.23339726	-0.19598931	-0.19817592	0.10753953	-0.13237397	0.16320373	-0.008704691	0.007385118	0.03419317	-0.09567919	-0.121892005	-0.14901847	-0.053373665	-0.1987467	0.2622855	-0.16445772	-0.05153328	0.55420476	0.011031974	-0.21337011	0.03774177	-0.103525944	-0.04036963	-0.10965597	0.057756215	0.2547458	-0.014441214	-0.16055854	-0.2634161	-0.105492875	-0.183154	0.14136547
0.00551298	-0.08102494	-0.013932962	-0.01604802	0.23540217	-0.006510097	0.11118463	0.07961851	-0.08062401	0.06807934	0.054984204	-0.05687808	-0.18943368	0.001160788	-0.07048366	-0.20230554	-0.2018498	-0.2027069	-0.11171448	-0.07667184	-0.037072208	0.06956741	-0.046564244	0.1512495	-0.026177928	-0.07276747	-0.018758923	-0.1308919	-0.074320644	-0.047440358	-0.11145051	-0.10978329	0.15453826	-0.13423155	-0.08792858	0.04712301	-0.01826758	-0.041228466	0.03170065	-0.15056494	-0.07479386	-0.056171477	0.058416553	0.032677762	0.018938614	-0.1350629	-0.15395387	-0.09458302	-0.12375636	0.07382751
0.009593741	-0.07418465	0.025626672	-0.14008543	-0.06327008	-0.02056297	-0.09366575	0.15386854	-0.03791074	0.07216007	-0.11320465	-0.123401955	-0.12464462	-0.05862043	-0.10858336	-0.09375921	-0.08896719	-0.08469958	-0.09423057	-0.15734613	-0.0933055	0.07325393	-0.25102052	0.3725397	-0.083199665	-0.048976228	0.08821053	-0.145339	-0.045010477	-0.08632847	-0.05691091	-0.22869593	0.18700205	-0.14552498	-0.11104829	-0.009110311	-0.08869242	-0.09233706	-0.10849938	-0.111793734	-0.08845253	-0.09860748	-0.067197606	0.035575926	-0.15200973	-0.14951001	-0.18377513	-0.014025608	-0.09326358	-0.02537464
-0.012173587	-0.013167955	0.08546075	-0.007322553	0.30680695	-0.1042212	0.043433443	0.0162036	-0.0853017	0.021221254	0.068677895	-0.1323215	-0.2532428	-0.17105599	-0.03140405	-0.22629945	-0.22584367	-0.22512391	-0.20587774	0.016020402	-0.13990806	0.022709332	-0.08238449	0.13040923	-0.050171852	-0.073108785	0.052251685	-0.06145815	-0.1747913	0.013320808	-0.03334415	-0.12628725	0.018982954	-0.02182897	-0.10285569	0.04402219	-0.047386177	-0.23512676	0.003370385	-0.028701259	-0.057001546	-0.16255525	0.1909239	0.013020113	0.013866766	-0.039217107	-0.18859147	-0.15169057	-0.19820917	0.08886035
-0.04753543	-0.06942297	0.016590986	0.029061705	0.008901503	-0.043395966	0.06326203	-0.02152351	-0.008707996	0.013059797	0.0238549	-0.15411916	-0.09534823	-0.056618184	0.06135333	-0.11383276	-0.11495385	-0.11738778	-0.1616093	-0.038657803	-0.12979762	0.014153654	-0.1662342	0.31028578	-0.007480215	-0.08521234	-0.004397524	-0.10628106	-0.19950953	-0.11468038	-0.1341448	-0.20185854	0.17993747	-0.07926659	-0.16541801	-0.000800705	-0.051211335	-0.12660214	-0.09821872	-0.09993626	-0.09669977	-0.2211755	0.07947957	0.13810164	-0.11728808	-0.10256791	-0.14668827	-0.0660301	-0.24184951	0.01407751
0.037469763	0.0384464	-0.026916094	0.15624738	0.045418937	-0.20792544	-0.027945668	-0.009447135	0.065653525	0.1426107	-0.077238806	0.029483074	0.03450323	-0.044935968	-0.038132686	-0.07416159	-0.080407426	-0.086389214	-0.1995974	-0.15588215	-0.13993514	0.14212774	-0.20067449	0.025522348	-0.038766835	0.028570184	0.12199966	0.08161285	-0.12514795	-0.017454652	0.01905868	-0.25246146	0.06507848	-0.052210145	-0.03468451	0.006939428	-0.085257456	-0.2178086	-0.03252977	-0.11506027	-0.060576525	-0.08689407	-0.012515367	-0.001986882	0.00083073	-0.048310995	-0.26194152	-0.2640674	-0.122942165	0.09750588
0.24157427	-0.098440476	0.2130615	0.9012074	0.07528278	-0.16347578	0.02911876	-0.112431906	0.01549283	-0.057349652	-0.09896156	-0.083562665	-0.28687367	-0.13333502	0.030757912	-0.23312415	-0.24725418	-0.25560123	-0.24699873	-0.24822333	-0.29140773	-0.058226842	-0.107737124	-0.16024652	0.24693911	0.14910226	0.24253172	0.41462392	-0.19896121	0.003736608	0.19359745	-0.18041717	-0.06313578	0.08251345	0.123691715	0.052177496	0.13895178	-0.24707627	0.35961267	-0.065485924	0.1317017	-0.14336212	0.018531121	-0.026918229	0.390608	0.101392575	-0.27662334	-0.19044626	-0.21961963	-0.029919934
-0.008731949	0.4274522	0.08377763	0.003608989	0.054800805	-0.053474467	0.30429396	-0.15498967	0.5279822	-0.10621475	0.48181522	0.21830799	-0.14454718	-0.14908648	0.005939579	-0.21379104	-0.2141237	-0.20709659	-0.26353863	-0.0716005	-0.19402105	-0.1055151	-0.08682706	-0.021073628	0.008064922	-0.06020619	0.018243367	-0.004798256	-0.23363481	-0.09085681	-0.01295148	0.055731345	0.07091234	-0.083037704	-0.100202486	-0.1244116	0.025436277	-0.26006827	-0.019600041	-0.08202583	-0.068145715	-0.25332972	0.42734343	0.016855983	-0.007132614	-0.08623432	-0.22851288	-0.14706634	-0.2416785	0.028834198
0.20327461	-0.025967238	0.25084427	0.2779007	-0.01268734	-0.12845258	-0.066735566	-0.09909015	-0.007038463	-0.07278518	-0.121418595	-0.054846693	-0.3701133	-0.10659009	-0.05839482	-0.20874459	-0.22287461	-0.22254904	-0.1993607	-0.23172788	-0.17438884	-0.07169133	-0.18979405	-0.12719426	0.27920288	0.15337716	0.28189135	0.23164931	-0.0440982	0.027327808	0.11666525	-0.2206879	-0.07896557	0.039089024	0.15240763	0.14357273	0.17555194	-0.1706609	0.2747963	0.000285716	0.18052232	-0.06300475	-0.07692896	0.002586196	0.2139407	0.059939202	-0.18680486	-0.27605116	-0.076977134	0.023237027
0.077829175	0.46631393	0.059171636	0.048778147	0.012455355	-0.033928946	0.14881034	-0.10548429	0.38550764	-0.076814026	0.31903708	0.16807841	-0.2330151	-0.037690185	-0.003686452	-0.18714975	-0.20206822	-0.18991636	-0.14622913	-0.068217546	-0.15161136	-0.077297	-0.12523033	-0.12530993	0.11906705	-0.029228592	0.14856178	0.021054659	-0.23379976	-0.10600179	0.021573935	0.11193839	-0.035295	-0.024859667	0.008040167	-0.008284725	0.077701196	-0.21687025	0.036606934	-0.06602822	0.055865373	-0.17741224	0.3641049	0.006835761	0.017931812	-0.036728885	-0.13367328	-0.22291955	-0.25012183	0.18832412
0.1338556	-0.012207964	0.03044297	0.05119208	-0.04781009	-0.072118655	-0.04115006	-0.06916829	-0.09380269	-0.059814323	0.16355693	0.005776681	-0.3090489	-0.03803572	0.042484783	-0.15043965	-0.14840707	-0.1559657	-0.14263256	-0.072505236	-0.1503801	-0.0606915	-0.1882553	-0.044448305	0.109260485	0.07567986	-0.005131363	0.24501441	-0.058327816	0.110862166	0.27588788	-0.093790375	-0.082551524	0.0650688	0.08969023	0.001224938	0.03438678	-0.14152746	0.16674481	0.053465955	0.041722465	-0.05318754	0.086629964	-0.019527609	0.19971114	0.062266402	-0.059907466	-0.28594443	-0.042718925	0.018468436
-0.20635432	-0.002359727	-0.15405415	-0.14710243	-0.10852531	0.25309741	-0.1531126	-0.22252285	0.040221587	-0.12052961	-0.09229668	-1.76665E-05	0.9831634	0.22923137	0.036170397	0.18975627	0.19297147	0.18817231	-0.035808776	0.26690227	0.23554417	-0.12101258	0.38925484	0.030838728	-0.17063536	-0.23062803	-0.16676433	-0.14171232	-0.3078695	-0.2608845	-0.2626095	0.4900271	0.029397018	-0.20457764	-0.23041497	-0.20889576	-0.260489	0.105635	-0.25348976	-0.26782188	-0.24053858	-0.34136176	-0.11757765	-0.18983318	-0.19135188	-0.20343795	0.43087655	0.4839401	-0.24692655	-0.08994623
-0.26488668	0.03568933	-0.2985241	-0.22140306	-0.14813559	0.22689024	-0.08116151	-0.25582573	0.08576059	-0.21848291	0.090474136	0.040995296	0.7275261	0.13088399	0.060027957	0.5104537	0.50499636	0.5124176	0.5501917	0.25843465	0.35480034	-0.21936011	0.61258256	-0.23465364	-0.20512088	-0.21938525	-0.28009176	-0.3397948	-0.4014865	-0.27684224	-0.18632214	0.7669671	0.037486136	-0.34274027	-0.27672675	-0.15271308	-0.26067826	0.56075794	-0.19021127	-0.273136	-0.2683226	-0.29266906	0.035974815	-0.093835324	-0.18759908	-0.35382104	0.6128121	0.6903167	-0.41938546	-0.1480843
-0.016453674	-0.006016003	-0.13563465	-0.025399966	0.062847465	0.031443134	0.37620267	-0.12526147	0.099638894	-0.108417526	0.12931897	0.009414867	-0.1747388	0.01822089	-0.035289906	-0.1923412	-0.19109705	-0.19944409	-0.2310509	-0.012306538	-0.17335965	-0.107323654	-0.01491838	-0.0824078	-0.04656778	-0.035208445	-0.052551873	-0.046816155	-0.23583752	-0.07177227	-0.07152622	0.006617659	0.028500225	-0.114806205	-0.003852854	-0.005986211	-0.042993654	-0.042302024	-0.019437563	-0.18711732	-0.03329276	-0.23700458	0.47165748	0.049343675	0.061622377	-0.1215507	-0.13965318	-0.09841604	-0.258467	0.1464712
-0.0865501	0.18091226	-0.061450377	-0.06711336	0.052670866	-0.048508547	0.38691902	-0.26119098	0.19156253	-0.2262133	0.556859	0.11507532	-0.1561381	-0.080258675	-0.002497668	-0.30382964	-0.2986434	-0.30856732	-0.2554191	0.015360994	-0.118885875	-0.22511944	-0.07515964	-0.0854886	-0.021659669	-0.046173483	-0.102543645	-0.017966019	-0.2393126	-0.06815152	-0.004043516	0.016545746	-0.04474992	-0.12458859	-0.038470443	-0.029565936	-0.056323968	-0.19478829	0.028334662	-0.11845197	-0.058055095	-0.2349607	0.49104655	-0.038098015	0.020303184	-0.12739098	-0.1052841	-0.13973519	-0.22882843	0.05153952
-0.056874327	0.058028877	-0.11810651	-0.1769878	-0.2487895	0.2452877	-0.1822096	-0.14794272	-0.018835323	-0.18076918	0.34612292	0.056446966	0.2910057	0.48278287	0.052407574	0.38654146	0.40749606	0.42201322	0.53271616	0.38287437	0.49343178	-0.18164638	0.3219196	-0.024276063	-0.1398125	-0.12963586	-0.017284324	-0.05688267	-0.19150312	-0.086175114	-0.12850372	0.22913475	-0.085243456	-0.11738276	-0.095915	-0.18792813	-0.12953693	0.6355273	-0.16550644	-0.10296774	-0.109980755	-0.13353878	-0.086360544	-0.17950918	-0.19364262	-0.11111833	0.81569976	0.51436883	-0.16682741	-0.07725695
0.06649496	-0.033840284	0.10460362	0.19157991	0.17023708	-0.0799536	-0.10023232	0.002232858	-0.038169917	0.062834084	-0.05314634	-0.06520957	-0.16905528	-0.18896884	-0.031183202	-0.21819443	-0.20197031	-0.20125055	-0.23916472	-0.13395274	-0.17319506	0.062351115	-0.12907465	0.049028624	0.08486869	0.007530794	0.017782023	0.12758909	-0.09967061	0.10223881	0.000778735	-0.17415999	0.13037094	-0.039347574	0.000253855	0.043848798	0.14323787	-0.2932489	0.06627051	0.075196706	-0.01144662	-0.112664014	-0.01620956	0.12874435	0.09844842	-0.024016317	-0.24040624	-0.07735834	-0.14201052	0.06582278
-0.022727134	0.07483088	-0.019308904	0.011689615	0.10939809	-0.03987491	0.38648596	-0.13232332	0.025167165	-0.0965573	0.18464848	-0.01554528	-0.13962023	-0.0534913	-0.0644275	-0.18048102	-0.1812079	-0.17220974	-0.18568291	-0.065096706	-0.074379064	-0.095463425	-0.04799814	0.016178535	-0.06387906	-0.08129705	0.003854088	-0.11182687	-0.2622157	-0.13954245	-0.0951449	-0.047749415	0.026563106	-0.16444273	-0.11498603	-0.0146249	0.005528003	-0.15106998	-0.029258873	-0.15396981	-0.12432126	-0.22120236	0.43384728	0.04070496	-0.052664537	-0.16645671	-0.1703676	-0.072364286	-0.2659231	0.2387502
-0.18355028	0.051192723	-0.2763193	-0.20944765	-0.25444308	0.20454943	-0.19298789	-0.2281019	0.07958244	-0.15764546	-0.016168155	-0.17726766	0.91332805	0.46845654	-0.007646982	0.06433759	0.0640049	0.08443515	0.1872538	0.36657718	0.23548402	-0.15891686	0.5078519	-0.07132167	-0.24165325	-0.21531399	-0.1861407	-0.27698636	-0.30162227	-0.15687326	-0.23073873	0.8049406	-0.039255597	-0.21725245	-0.19499625	-0.30198938	-0.3216516	0.2849403	-0.30755657	-0.2209711	-0.199601	-0.29490516	-0.10186936	-0.23522742	-0.29666594	-0.22833325	0.46590102	0.71843475	-0.32977074	-0.024173329
0.08157894	-0.01166055	0.070017144	0.07815156	0.057991307	-0.041611243	0.0390277	0.03426788	-0.007317556	0.08225438	0.04968754	-0.114211544	-0.09444562	-0.068630844	-0.07168283	-0.19916837	-0.19004002	-0.18616658	-0.16258407	-0.1094077	-0.118295886	0.0817714	-0.0832423	0.018778468	0.055801168	0.05139208	0.047845963	0.011007037	-0.11218134	-0.044303235	-0.07519972	-0.16656603	0.32718557	-0.12715235	0.015732016	0.17088827	0.048731584	-0.21469726	-0.04794629	-0.08474847	0.06749932	-0.1247805	0.06313056	0.14855893	0.04888204	-0.13350263	-0.21586129	-0.1056374	-0.12416713	0.031630572
-0.001372368	-0.2290373	0.035947848	-0.035548136	0.08463031	-0.054393247	0.12637495	0.2162254	-0.10091257	0.3387176	-0.23262988	0.002072998	-0.0729314	-0.120045386	-0.054899078	-0.0688523	-0.062483415	-0.04087053	-0.26524585	-0.27474895	-0.2733876	0.33784044	-0.18787514	0.03280276	-0.024390722	0.00707327	-0.073737875	-0.08219371	0.4935516	0.09350294	-0.033580832	-0.34688705	0.10744351	0.12497457	-0.051056694	2.82803E-05	-0.06102602	-0.37688476	-0.10448554	0.23084621	-0.060391914	0.42773423	-0.10339319	-0.008109679	-0.011599344	0.123354785	-0.25071904	-0.174003	0.56237894	-0.052897576
0.17440681	-0.12658118	0.13761562	0.7378528	0.0806499	-0.11671669	0.006891147	-0.11692008	-0.020926308	-0.037002593	-0.065211356	-0.12116442	-0.22986509	-0.12087215	0.051893417	-0.20607561	-0.2202056	-0.21869741	-0.22468057	-0.12262232	-0.16896039	-0.037879776	-0.086207375	-0.12176579	0.16636847	0.12884577	0.17457584	0.31867918	-0.21015093	-0.04805671	0.10593107	-0.11513014	-0.06486445	0.05476693	0.076628916	-0.013413191	0.13761732	-0.24880488	0.27234057	-0.06563775	0.118935175	-0.12498612	0.002610922	-0.019185826	0.27928907	0.0582719	-0.21606696	-0.10426618	-0.20991622	-0.064367995
-0.01863751	-0.021997208	0.01276956	0.0725454	0.07564354	0.15067588	-0.043449294	0.03812272	-0.01765424	-0.055806227	-0.05165328	-0.051108643	-0.23723672	0.014854373	-0.08753842	-0.08769425	-0.08487326	-0.07745195	-0.008535304	-0.070074014	-0.05570383	-0.0562892	-0.09476163	0.36007679	-0.03889637	0.0781111	0.030413577	0.0136793	-0.099653855	-0.017584138	0.03075546	-0.005421458	0.063372076	-0.01252453	0.052306317	0.10930442	0.12039049	0.03553863	0.03829844	-0.035953615	0.008674847	-0.055881023	-0.033538	0.039275616	0.04445851	0.003200927	-0.044467293	-0.017421702	-0.13765748	0.056378562
0.026983527	-0.031565513	0.009114426	0.025527187	0.09445838	0.07763984	-0.02069238	-0.023875445	-0.040625628	-0.04566407	0.055359382	-0.09384765	-0.21132614	-0.002203843	0.09250817	-0.0468037	-0.044376917	-0.041686103	0.03511474	-0.052047554	-0.019149503	-0.044570196	0.028912984	-0.055921603	0.08635504	0.12964535	-0.027248306	0.1342002	-0.07532001	-0.02321035	0.044839762	0.02364282	0.071937434	0.007472939	0.1066	0.13166714	0.09978436	-0.11476243	0.0413449	-0.09874021	0.15994412	-0.046132978	0.07397402	0.13299027	0.09599272	-5.99896E-05	-0.062708154	-0.16772284	-0.079421654	0.09332705
-0.31078082	0.045378778	-0.38107967	-0.26926824	-0.23187384	0.2811254	-0.1921002	-0.32143036	0.10924742	-0.26161748	-0.005216066	-0.13979732	1.1527126	0.4334711	0.18206711	0.4909717	0.4890622	0.48978198	0.5042976	0.35642692	0.58012265	-0.26249465	0.63055044	-0.072799295	-0.2632355	-0.20062897	-0.28065172	-0.30487594	-0.45644733	-0.3160347	-0.3315571	1.0545744	0.01524464	-0.30663872	-0.23628896	-0.30464962	-0.36294436	0.66742295	-0.30942833	-0.37658462	-0.24680682	-0.4075498	-0.037119742	-0.17126617	-0.3379587	-0.32008478	0.7226308	0.84192175	-0.4573953	-0.001209866
-0.056785252	-0.031761806	-0.014734495	-0.07952893	-0.06460447	0.008456768	-0.0516371	0.00470555	-0.03214933	-0.013140944	-0.00340392	-0.05846685	-0.12164273	-0.09937579	-0.04920944	-0.068681575	-0.06822584	-0.058439247	-0.07624874	-0.101125896	-0.07532365	-0.01204708	-0.26023903	0.27896032	-0.10069666	-0.016014399	0.023014177	-0.101733536	-0.14095522	-0.096335456	-0.097666286	-0.13581426	0.11668102	-0.13030261	-0.10686376	0.007688933	-0.047846384	0.030504553	-0.09406539	-0.15530854	-0.060615428	-0.15355444	0.011492542	0.06183618	-0.19276509	-0.1370471	-0.00337886	-0.07054934	-0.19669828	0.070660725
0.005185367	-0.065189905	-0.010712678	-0.012433614	0.08330392	0.001834918	-0.022780078	-0.0977093	-0.11485367	-0.13487208	0.062035743	-0.14235151	-0.03996154	-0.05987511	0.032077473	-0.10841704	-0.11545129	-0.10172262	-0.17787506	-0.13889036	-0.039370846	-0.13417242	-0.20733523	0.14579712	0.09136315	-0.000166273	0.051871195	-0.001130318	-0.143635	-0.065113194	-0.001399426	-0.046643127	0.03713034	-0.063601434	-0.074064635	0.08188008	-0.048949298	-0.07191022	0.004960946	-0.15089253	-0.04989207	-0.19368409	-0.042828675	0.041811164	-0.05471199	-0.07231699	-0.06834369	-0.016857134	-0.19583017	0.11528613
0.0802842	0.002418933	0.13573809	0.21246493	0.07049393	0.08087581	-0.015879538	-0.109730825	-0.058676884	-0.10668417	0.055487465	-0.052414432	-0.2482995	-0.042725127	-0.08874594	-0.17483951	-0.18818112	-0.18509603	-0.105141506	-0.16076706	-0.06440126	-0.10716714	-0.10424749	0.15388024	-0.05035331	0.12696825	0.16087206	0.23165251	-0.123725474	-0.05348212	0.051623683	-0.02358	-0.006427876	-0.031865675	0.08460664	0.05684962	0.111693054	-0.15488948	0.22039846	-0.008778051	0.059503037	-0.08823112	-0.09584801	-0.017121263	0.26992157	-0.028360726	-0.12727617	-0.18143782	-0.16567123	-0.02012299
-0.055424824	-0.018969307	-0.025988752	-0.0730438	0.09562248	-0.015018004	0.38926712	-0.100764886	0.051206656	-0.078402005	0.108568296	-0.05603234	-0.12422436	0.029708575	-0.039570633	-0.15641256	-0.15122631	-0.15760231	-0.16003762	0.056735743	-0.188284	-0.07770235	-0.004219158	-0.007452385	0.08121179	-0.031999186	-0.007556353	-0.10628623	-0.25982875	-0.1797301	-0.08329691	-0.019344598	0.10503248	-0.12066374	-0.067659244	-0.033131063	-0.051610705	0.003087684	-0.061562385	-0.1772065	-0.06950445	-0.20856594	0.4657999	0.06201395	-0.11768748	-0.11991827	-0.18414332	-0.0680063	-0.28166977	0.1098653
-0.3400737	-0.05250664	-0.48369566	-0.2729376	-0.22371687	0.3894116	-0.15358905	-0.2639972	0.07207024	-0.26922888	-0.029881328	-0.17927457	1.4514022	0.37894872	0.14331317	0.43053603	0.4211365	0.4478741	0.4198154	0.46786696	0.61232626	-0.26892346	0.91623086	-0.061488587	-0.39305195	-0.2614587	-0.41165075	-0.4216834	-0.49125925	-0.408007	-0.33364958	1.1589186	0.037593126	-0.37062216	-0.3361455	-0.23539014	-0.35991213	0.6306399	-0.3836613	-0.4039065	-0.30763665	-0.46483165	-0.049855873	-0.17257029	-0.40588427	-0.37933767	0.8080531	0.9975131	-0.4941783	-0.1751778
-0.2771114	-0.07784728	-0.38643715	-0.23638737	-0.08743155	0.04554957	-0.10836623	-0.16121972	-0.07586957	-0.16093254	0.002755474	-0.074450724	1.0894063	0.14861915	0.084858894	0.55933154	0.5550567	0.5407965	0.3960515	0.24936353	0.49395213	-0.16023289	0.5266405	-0.038735665	-0.27726555	-0.11137607	-0.3518422	-0.28421554	-0.39400077	-0.31114265	-0.27817726	0.876159	0.14983161	-0.32303402	-0.14191133	-0.14719844	-0.3312461	0.4878248	-0.30138263	-0.3303006	-0.19579221	-0.37269783	0.04819118	-0.08832065	-0.32202882	-0.32662487	0.4996698	0.69819653	-0.39534292	0.02733474
-0.095702104	-0.07067863	0.027161615	-0.0853322	-0.08026297	-0.14714618	0.6844622	0.09784895	-0.10496821	0.023236206	0.014750477	0.006973314	-0.24018994	-0.09887166	-0.09916417	-0.21324666	-0.21081986	-0.22389743	-0.19045964	-0.1002276	-0.16903566	0.022359027	-0.16630726	-0.08360271	-0.009130118	-0.027730776	-0.090408295	-0.12764145	0.3081595	0.07249619	-0.05301068	-0.0927355	0.028882146	-0.022573452	-0.056689247	-0.08562885	-0.09346483	-0.14480884	-0.0813408	0.034416184	-0.07272601	0.22499678	0.052994475	-0.057499476	-0.09804487	-0.02458742	-0.08723564	-0.11537934	0.35491097	-0.09322058
-0.1876659	-0.09129052	-0.28989586	-0.1343271	-0.12255629	0.13933136	-0.1667493	-0.21171854	-0.036094442	-0.17043363	0.04033776	0.019901307	0.92143303	0.15567487	0.1376429	0.20253168	0.19431481	0.22144663	0.27893117	0.19255733	0.2885289	-0.1709166	0.53527313	-0.086475104	-0.300564	-0.16069229	-0.22888881	-0.13248485	-0.35816777	-0.21026509	-0.19149119	0.65693825	-0.011440152	-0.2600006	-0.12381778	-0.17443897	-0.17360227	0.2965931	-0.11614409	-0.22153878	-0.14300825	-0.30887598	-0.028325632	-0.119897485	-0.12811773	-0.2675335	0.54772323	0.56373113	-0.36936516	-0.10555399
-0.16503838	0.07955987	-0.3366493	-0.29106498	-0.20991333	0.11701893	-0.3246698	-0.22732946	0.07996073	-0.15253668	-0.15783903	-0.08964219	1.010682	0.34781247	0.10586945	0.3895446	0.38763508	0.40924796	0.42336935	0.39928064	0.30918527	-0.15301967	0.71400756	-0.09656706	-0.18569142	-0.20429203	-0.24055749	-0.24467708	-0.32450244	-0.24125011	-0.21971671	0.82621175	-0.08736513	-0.23145993	-0.18279167	-0.2614018	-0.2593825	0.40752357	-0.29968834	-0.3053479	-0.1779354	-0.33315945	-0.116076894	-0.25337702	-0.30811402	-0.24254072	0.43119457	0.71447664	-0.29036573	-0.05336081
-0.22538742	0.07006378	-0.10488903	-0.23196849	-0.015208761	0.15206859	0.13573201	-0.2963512	0.03064947	-0.31183243	0.18712682	0.08155034	0.18674871	0.29613593	0.12554492	0.14785904	0.16447735	0.10764252	0.27314055	1.4573042	0.16723476	-0.3127096	0.30044654	-0.037076395	-0.13487339	-0.19171238	-0.14519382	-0.116988204	-0.30127913	-0.10488858	-0.08138419	0.32671311	-0.083458036	-0.18458405	-0.16902941	-0.25867733	-0.2475912	0.4993394	-0.09670535	-0.17292848	-0.20950715	-0.29456192	0.04866779	-0.113467626	-0.109073155	-0.16925278	0.7220864	0.55872875	-0.277786	-0.023041666
0.05610898	0.09414133	-0.034688927	-0.03640984	0.000196175	0.018462274	0.37583643	-0.15519334	0.064582266	-0.11469684	0.34196988	0.098470286	-0.20821859	-0.034575146	-0.025406621	-0.1276627	-0.12365909	-0.118997216	-0.040225375	0.064986594	-0.017224567	-0.113997184	0.017829081	0.001586939	0.03742701	-0.027690392	-0.11835681	-0.057431757	-0.25552	-0.12377987	-0.04863403	0.09297767	-0.003796879	-0.08521239	0.022193057	0.021636534	0.002762699	-0.0757818	-0.007583234	-0.18275295	-0.000545277	-0.25116813	0.39796826	9.55208E-05	-0.020739421	-0.08131325	-0.0887721	-0.16382673	-0.2154701	0.16896921
0.012536556	-0.018417757	-0.0695887	-0.008630236	0.19827431	-0.03851327	0.14698553	-0.24607085	-0.02629524	-0.21069908	0.12003543	-0.007087882	-0.1489023	-0.21375567	-0.0197028	-0.16729304	-0.16880837	-0.16493493	-0.22965536	-0.049149305	-0.12071685	-0.2096052	-0.049790148	0.06405691	-0.033740103	-0.09767486	-0.055098422	-0.1041578	-0.31367812	-0.09087561	-0.085110635	-0.044810902	-0.04185038	-0.09882488	-0.14555539	-0.025483748	0.01556227	-0.12684415	0.03675314	-0.16325182	-0.16514005	-0.30774942	0.2806787	-0.025737448	-0.002026698	-0.10714622	-0.18832228	-0.14314304	-0.25234088	0.064688526
0.09772341	-0.111019515	0.14135097	0.12780382	0.018552212	0.018290475	-0.036284477	-0.04104432	-0.049516097	0.05227627	-0.027202608	0.015122561	-0.2572724	-0.0804752	-0.091411404	-0.12428664	-0.12343671	-0.12902428	-0.08927917	-0.19063303	-0.12422717	0.053370133	-0.14042082	-0.07348472	0.016756292	0.016289284	0.014320029	0.02044994	-0.10155575	-0.03052398	-0.022787957	-0.1504215	0.08867061	-0.12046886	-0.018582297	0.070346735	0.05856868	-0.09842349	0.09276843	0.007478522	-0.007812834	-0.10784757	-0.08037986	0.07876568	0.12888847	-0.101195514	-0.21075468	-0.14271127	-0.14192463	0.02806454
-0.0966217	-0.1701507	0.021511516	-0.038946576	0.110797554	-0.11771162	0.21640424	0.11900505	-0.1602888	0.015220859	0.06585169	-0.056120567	-0.28250146	-0.15695171	-0.07367173	-0.2768455	-0.2759956	-0.27133378	-0.279288	-0.20324749	-0.1794163	0.015132099	-0.16604425	-0.11487649	-0.025423879	-0.025102472	-0.13390253	-0.0493249	0.32616198	0.09838282	-0.012538272	-0.15436338	-0.011458431	0.13892135	0.004282078	-0.088913724	-0.046290834	-0.24309826	0.110508144	0.1072138	-0.03343622	0.23669194	0.011471206	-0.033583842	0.02166365	0.13651316	-0.32192153	-0.1967177	0.37370187	-0.046046592
-0.31372005	-0.0967164	-0.3512996	-0.2434302	-0.14335644	0.33258706	-0.08584338	-0.24671026	0.041657776	-0.12145865	0.12500748	0.118390255	2.1991594	0.33355635	0.11841958	0.45531294	0.45379758	0.47816998	0.32238722	0.33101794	0.7407803	-0.12194162	0.6410143	-0.061941173	-0.38443765	-0.28043908	-0.34429926	-0.29598892	-0.41208148	-0.3505107	-0.28719118	0.93534327	-0.00149198	-0.36870947	-0.28180292	-0.21140167	-0.2811286	0.55371076	-0.3632206	-0.40159962	-0.24974611	-0.36160704	-0.006156935	-0.16868654	-0.35351267	-0.37111765	0.61680275	0.77512026	-0.4280094	-0.1086147
-0.08612805	-0.11235191	-0.1099103	-0.13213012	0.016825642	0.08239692	-0.091623574	-0.069971375	-0.09145212	-0.13078678	-0.055313807	-0.10959748	0.03350461	-0.11925753	-0.019815035	-0.007750392	-0.004535195	0.007222465	-0.0977073	-0.07764465	-0.017546115	-0.12969291	-0.04556604	0.07379995	-0.014141815	0.047282077	-0.02643332	-0.11964421	-0.16241384	-0.11464046	0.008993248	-0.033096824	0.064473994	-0.031921487	-0.1086119	0.02368026	-0.101235986	-0.020125575	-0.09975564	-0.20909235	-0.0674883	-0.11469892	-0.013908207	0.0667896	-0.08649977	-0.04812701	-0.12693778	-0.057317577	-0.1306424	0.1130641
-0.2795069	0.06127849	-0.287915	-0.24863812	-0.06893398	0.28874665	-0.031919796	-0.14548157	0.070746206	-0.18303856	0.001536754	0.08036582	0.7523269	0.09852424	0.09626073	0.25339442	0.24793704	0.26324254	0.17565809	0.2887542	0.33269015	-0.18233891	0.45407555	-0.04467908	-0.2713826	-0.24543758	-0.2986541	-0.30474475	-0.29035386	-0.3482287	-0.2123745	0.5028122	0.14704193	-0.28758547	-0.21565884	-0.14919977	-0.2090714	0.36283022	-0.1910342	-0.3070725	-0.20252408	-0.25683048	0.12148384	0.003499937	-0.24991873	-0.2923589	0.24182639	0.2755735	-0.2782929	-0.051143236
0.09197261	-0.025745574	0.10009619	0.021686101	-0.023703516	0.034268074	-0.032707926	-0.05076235	0.01762417	-0.022092108	-0.080997854	-0.06104438	-0.2293588	-0.07162202	0.014996727	-0.202948	-0.20249228	-0.20026074	-0.1216557	-0.043080814	-0.09565659	-0.020998249	-0.14012139	0.12615916	0.17045127	-0.000130317	0.14160301	0.07319877	-0.101024374	-0.06665408	0.06938179	-0.11597667	0.040461715	-0.055681292	0.01861056	0.1442994	-0.010035129	-0.039737612	0.10276096	-0.03477727	0.035687365	-0.1158071	-0.06800159	0.09360861	0.078354314	-0.054147378	-0.08472407	-0.12979707	-0.123077914	0.10564854
-0.044293553	-0.040951643	-0.10355469	-0.16637807	-0.0004713	0.19085284	0.055070706	-0.047453135	-0.0677512	-0.11615273	0.08654593	-0.055974387	-0.007839133	-0.018291594	-0.011488319	-0.074323505	-0.08608827	-0.07433064	0.04110276	0.045002863	0.05070042	-0.11505886	-0.008856288	0.105385035	-0.08465708	-0.052404694	-0.08867016	-0.18030427	-0.17340343	-0.13272578	-0.046542026	-0.032654323	0.13548008	-0.19665283	-0.21539444	0.09113836	0.00564312	0.11750192	-0.16002142	-0.18342043	-0.14982985	-0.13081321	0.004667939	0.2816822	-0.14558296	-0.19590734	-0.01966447	0.025514811	-0.19682132	0.01653104
-0.22485128	0.25267574	-0.26676714	-0.2956885	-0.1025813	0.6264448	-0.16771652	-0.14658885	0.25859553	-0.17286111	0.082149684	0.03682783	0.65505767	0.33905035	0.16362935	0.29117453	0.31134075	0.2939269	0.34627077	0.26282313	0.50272244	-0.17137302	0.4678455	-0.12163004	-0.25283542	-0.1281026	-0.24951737	-0.26925787	-0.3057201	-0.23650855	-0.15770741	0.44368294	-0.047689777	-0.21992084	-0.13183169	-0.2122653	-0.1847584	0.4210931	-0.27001554	-0.25635883	-0.11751429	-0.27628624	-0.057570815	-0.027737534	-0.18777305	-0.22154059	0.43471125	0.5691203	-0.2945949	-0.04489994
0.074393876	-0.05393026	0.023016939	0.014200315	-0.05602451	-0.00622169	0.029083207	-0.10261217	-0.054711998	-0.107055545	-0.004061119	-0.09324769	-0.10320759	-0.033241242	-0.03944691	-0.10385893	-0.09906689	-0.08849188	-0.059784576	-0.027895622	0.027866628	-0.10596169	-0.06677477	0.04746651	0.024569336	0.059186995	0.071803436	0.034176156	-0.13552895	-0.05227666	-0.030349143	0.014286961	0.015276422	-0.007796065	0.032593742	0.13965647	0.07387168	-0.07129419	-0.041728124	-0.04502254	0.05558371	-0.118956625	0.038206115	0.052282467	-0.0682875	-0.025578443	-0.009778916	0.007805721	-0.13371746	-0.03429168
0.012362241	-0.018197866	-0.06976303	-0.007621928	0.19770579	-0.039476003	0.14720543	-0.24506256	-0.02686378	-0.21008497	0.11986112	-0.008050618	-0.14868239	-0.21353576	-0.020665536	-0.16786157	-0.16937691	-0.16550347	-0.22982967	-0.048535205	-0.120891154	-0.20899111	-0.04957026	0.06467101	-0.03273179	-0.097060755	-0.054878533	-0.1035437	-0.3134582	-0.09104995	-0.085284956	-0.044985224	-0.042813115	-0.098999195	-0.1449413	-0.024869652	0.015387944	-0.12701847	0.03657882	-0.16303192	-0.16452594	-0.30792376	0.281687	-0.02630598	-0.001806804	-0.10732055	-0.18770818	-0.14331737	-0.252121	0.06490841
-0.16044334	-0.09087422	-0.24414551	-0.20605119	-0.15761892	0.8674586	-0.2018119	-0.1407388	0.03882746	-0.2575319	0.06937941	-0.09247436	0.76613647	0.35871497	0.005604722	0.08429081	0.08711179	0.07876474	0.20444754	0.23712505	0.35280704	-0.2584091	0.1998227	-0.104980916	-0.15980911	-0.14214242	-0.24187571	-0.16399959	-0.25801647	-0.2055125	-0.16032659	0.46300927	0.001196596	-0.18665554	-0.15454409	-0.13972645	-0.13415928	0.31514302	-0.26513335	-0.2451693	-0.12761202	-0.20951313	-0.117789194	-0.010285171	-0.22901334	-0.19773632	0.3376315	0.4352407	-0.25620487	-0.07833146
-0.24562012	0.055350054	-0.2658545	-0.22421235	0.082033046	0.19057316	0.098548345	-0.12460369	0.13143925	-0.13259494	0.044067603	-0.03494718	0.6711046	-0.030397583	0.13448378	0.20725673	0.19076146	0.1954233	0.21033329	0.35496616	0.10245647	-0.13150106	0.5013655	0.0144371	-0.23631325	-0.19657086	-0.19696327	-0.29214516	-0.28130233	-0.23747101	-0.2431381	0.5150174	0.1529398	-0.15475202	-0.21882777	-0.13817713	-0.16651195	0.22287047	-0.05347027	-0.1750275	-0.2254035	-0.23989478	0.14512116	-0.005187933	-0.16754413	-0.1532181	0.013957916	0.3382375	-0.2566266	-0.1603546
-0.23115651	-0.080171876	-0.32156026	-0.22238435	-0.093683444	0.39123702	-0.1274034	-0.24007924	0.009381788	-0.26305044	0.1600593	-0.07936724	1.0805299	0.19841586	0.075688116	0.31214407	0.30826357	0.31331965	0.24938764	0.24182248	0.35732052	-0.2623508	0.5193937	-0.11557163	-0.2924132	-0.22744142	-0.25621682	-0.23628967	-0.35198805	-0.266468	-0.16047621	0.65838754	-0.07100663	-0.30650175	-0.28123504	-0.22260754	-0.17200299	0.31356624	-0.112974875	-0.3535765	-0.23104462	-0.3365983	0.009390776	-0.036846917	-0.19407842	-0.30536202	0.44028845	0.7514386	-0.36003175	-0.11435427
-0.13085268	-0.014099291	-0.19480778	-0.28086326	-0.16284555	0.17976844	-0.13615392	-0.15069593	-0.11895241	-0.20993446	0.094672516	-0.16170579	0.71834093	0.2635692	0.15938102	0.11178356	0.10159564	0.11847799	0.25914073	0.30795586	0.30579418	-0.21041745	0.40261793	0.10676541	-0.14638102	-0.21947859	-0.13226046	-0.20142457	-0.39254385	-0.22835177	-0.191571	0.5097317	-0.000891914	-0.23508185	-0.23020743	-0.1587504	-0.2762498	0.35874978	-0.21498096	-0.33633366	-0.219959	-0.38819206	0.046849687	-0.118794724	-0.23247348	-0.25034127	0.76307136	0.56614316	-0.3745697	-0.03961116
-0.27233973	0.09249243	-0.37575233	-0.1988962	-0.16307865	0.18435246	-0.1710044	-0.24199146	0.15439005	-0.24012749	0.01424577	-0.14718059	0.9025921	0.26889417	0.11840784	0.46752173	0.46324697	0.4710625	0.51080763	0.3858012	0.22829607	-0.24100466	0.7612363	-0.07811549	-0.22400609	-0.2918829	-0.27768958	-0.25106075	-0.3545385	-0.30006364	-0.18470842	0.80997276	-0.03461735	-0.2500641	-0.2889104	-0.18776087	-0.29651448	0.56473696	-0.27414095	-0.2715222	-0.22019206	-0.2949974	0.020243315	-0.21442658	-0.2715288	-0.24853016	0.68853736	0.55671656	-0.31133494	-0.02939036
-0.17405336	-0.1001479	-0.22424768	-0.17590393	-0.13338478	0.4040554	-0.08848639	-0.018346446	0.050446827	-0.094535984	-0.10539957	-0.08033278	0.6784608	0.0723118	0.030233078	0.17676897	0.16658105	0.15823397	0.11164718	0.26569542	0.33569497	-0.09501897	0.30846342	0.091522835	-0.1020671	-0.20266335	-0.1924121	-0.25014418	-0.25585806	-0.2274009	-0.22360699	0.44585133	0.107820556	-0.08318529	-0.18116294	-0.07173503	-0.17496975	0.26018676	-0.18295036	-0.23473254	-0.17591241	-0.2455931	0.014852587	-0.07869031	-0.25011334	-0.090324	0.2002397	0.49140573	-0.20240504	-0.03438685
0.35984042	-0.018806862	0.2804745	0.31699196	-0.060322102	-0.18830778	-0.16758867	-0.063546725	-0.07872009	-0.09124846	-0.08790677	-0.12671682	-0.31288838	-0.031231504	-0.036254518	-0.24179359	-0.25513518	-0.25480962	-0.17248987	-0.15676348	-0.15579636	-0.09173144	-0.22166045	-0.06563296	0.29897794	0.17512332	1.3116316	0.29951793	-0.09646352	0.012412386	0.17822652	-0.28448528	-0.10334194	0.13731183	0.18046112	0.08647687	0.25012213	-0.2139594	0.18103899	-0.02960963	0.16560696	-0.06057487	-0.06503812	-0.10299743	0.1564507	0.1451531	-0.14810778	-0.19793303	-0.13919763	-0.04805031
0.14543566	-0.059365146	0.10154876	0.5074407	0.17546064	-0.20639609	-0.01853211	-0.056799803	0.023819795	-0.034042697	-0.101672456	-0.13770932	-0.23676053	-0.15260273	0.061160646	-0.26027608	-0.25390717	-0.25555268	-0.22014384	-0.15829495	-0.23695819	-0.03491988	-0.096256435	-0.122353785	0.14331049	0.16097714	0.1523063	0.24437387	-0.11179232	-0.038789477	0.19325179	-0.11295867	-0.022089392	0.08768674	0.204159	0.13067374	0.245437	-0.30813017	0.32536504	0.02247137	0.19876593	-0.10546942	0.073374845	-0.070232704	0.2924984	0.09828748	-0.35857037	-0.22627081	-0.14900757	0.06828685
0.33182666	0.08721071	0.5157928	0.07571092	-0.1395831	-0.14772901	-0.019784924	-0.0828878	0.03045118	-0.043573923	-0.14785145	-0.000988751	-0.34602675	-0.06515835	-0.050470844	-0.18386962	-0.17828915	-0.17244467	-0.18788879	-0.13826042	-0.23229788	-0.044056904	-0.24967413	-0.025448397	0.20079497	0.08955502	0.34106252	0.27426374	-0.03932792	0.14996676	0.3469234	-0.21000445	-0.10218413	0.14122905	0.09252754	0.14518934	0.28557616	-0.29834503	0.14632374	0.088628426	0.09107651	-0.04798501	-0.11394494	0.027461149	0.2143747	0.14867611	-0.09649114	-0.21569724	-0.08403314	-0.059507277
0.22574346	-0.11111761	0.20708591	0.9251918	0.09295978	-0.15565404	0.021960557	-0.12944536	0.003209874	-0.040855296	-0.11558081	-0.078894585	-0.29403192	-0.12235959	0.022417089	-0.22924447	-0.24337454	-0.25014475	-0.24311906	-0.22857529	-0.28871068	-0.04173249	-0.103069045	-0.16425104	0.24569401	0.13800195	0.24010402	0.3964279	-0.18089	-0.003815834	0.18328556	-0.18284486	-0.07265926	0.07298997	0.11298562	0.056845557	0.15465772	-0.25699395	0.35284868	-0.04899157	0.12336084	-0.12568511	0.00782501	-0.030134356	0.37714243	0.0918691	-0.2837816	-0.1774998	-0.20154844	-0.0351071
-0.15279518	0.055141483	-0.23689152	-0.13769475	-0.004113216	0.21362293	0.12554026	-0.099582836	0.02203459	-0.12807302	0.08240474	-0.05344936	0.27786887	0.0841089	0.07317272	0.048970107	0.03405166	0.04147299	0.11551438	0.22545697	0.09002744	-0.1289502	0.30365804	0.052466925	-0.09145262	-0.12661012	-0.14434773	-0.19932027	-0.23459986	-0.14779975	-0.13336217	0.291292	0.059303597	-0.106472775	-0.14886703	-0.067822106	-0.13084747	0.32397377	-0.07260087	-0.18233182	-0.15426011	-0.1924039	0.14609528	0.092761725	-0.12202436	-0.10020835	0.22898786	0.101897396	-0.20834737	0.022744378
-0.03142116	-0.15146688	0.10050939	-0.09910473	-0.023077758	-0.1305646	-0.09723074	0.4396535	-0.21847583	0.33626348	-0.19579445	-0.14781548	-0.30836335	-0.17808305	-0.16103032	-0.27156484	-0.2616481	-0.25816885	-0.2369516	-0.18259268	-0.20370132	0.3357805	-0.35510895	-0.16557354	-0.046949457	-0.022581283	-0.050174184	-0.05784157	1.0276169	0.38512918	0.04320124	-0.3702343	-0.10236491	0.3870351	0.00522645	-0.14473557	-0.009473401	-0.2957663	-0.028886132	0.5413946	0.001804376	0.87467897	-0.3029521	-0.095713004	-0.02154343	0.3873864	-0.26815307	-0.20759962	1.0653014	-0.16375935
0.013824794	0.043184493	0.008570402	-0.008524662	0.08524174	-0.070732854	0.45339203	-0.1280966	-0.04235228	-0.11795421	0.16620871	0.022394918	-0.19964968	-0.17304647	-0.060595	-0.24326995	-0.24281424	-0.248796	-0.2023493	0.023490878	-0.114303865	-0.116860345	-0.10211442	-0.030447818	0.016824346	-0.08337771	-0.021090752	-0.01141296	-0.25956583	-0.064752206	-0.03612304	0.005753554	-0.04489844	-0.0872872	-0.0681847	-0.001725576	-0.06475089	-0.18389893	0.032522455	-0.11938896	-0.1062972	-0.2366861	0.33006057	0.007875987	0.050508823	-0.09008959	-0.16141044	-0.15328686	-0.26327318	0.056515727
-0.061484966	0.41490856	-0.08644984	0.07109003	0.08798553	-0.094795324	0.31776813	-0.07686503	0.6226637	-0.04582956	0.2900651	0.31187084	-0.14684124	-0.08633605	0.05173905	-0.17902943	-0.19355372	-0.19007447	-0.19566342	-0.017916828	-0.12969375	-0.04473569	-0.045363933	-0.13611169	0.030211776	-0.04200142	0.01200712	-0.001573418	-0.2091226	-0.056883693	-0.04284028	0.06959979	0.084386624	-0.09952344	-0.011434232	-0.04471011	-0.06713185	-0.1744536	-0.062103566	-0.11861621	-0.035355218	-0.16929191	0.3674947	0.092221156	0.006735833	-0.10745055	-0.23159538	-0.16236934	-0.2282042	0.008406449
-0.043088447	-0.090307765	-0.04525588	-0.095858745	0.1479027	-0.140407	0.7895044	0.09333263	-0.05600486	0.06538738	0.11543635	-0.004500997	-0.12520516	-0.15524174	-0.0866843	-0.26371142	-0.25931358	-0.26332432	-0.19913818	-0.05871375	-0.17621757	0.06687546	-0.08595653	0.044725135	-0.04507692	-0.13125663	-0.11020966	-0.08442903	0.0631794	0.010129789	-0.083180316	-0.19488955	-0.023625677	-0.05212676	-0.17046452	-0.109848686	-0.06447286	-0.17326258	-0.0697876	0.03670032	-0.1717076	0.021897623	0.14013492	0.01154985	-0.01580386	-0.05532335	-0.1462479	-0.078556865	0.07484618	-0.000321292
-0.1263493	-0.07649069	-0.2455303	-0.09390363	-0.03916402	0.06070349	-0.17244841	-0.272607	0.014972637	-0.20017949	-0.043089233	-0.08881335	1.4837899	0.1361784	0.05428449	0.22324464	0.20872042	0.20944017	0.035523612	0.15768662	0.40385222	-0.20066246	0.4392999	-0.06142584	-0.2455548	-0.14431565	-0.1494386	-0.059736256	-0.3591363	-0.25459668	-0.14673145	0.5179963	0.006119128	-0.25742126	-0.10901791	-0.071730375	-0.19901186	0.0989139	-0.17072524	-0.29070562	-0.14397676	-0.36266863	-0.015891101	-0.11968347	-0.1949193	-0.25982943	0.34689027	0.35304287	-0.3600842	0.000308265
-0.26445663	-0.004878453	-0.37417656	-0.26788402	-0.19974127	0.21391712	-0.22540644	-0.29245135	-0.000929658	-0.2109571	0.001367114	-0.010308745	0.8403059	0.2752005	0.079380006	0.38946718	0.38874024	0.40759373	0.43630087	0.29316083	0.40292978	-0.21183428	0.5097296	-0.035936136	-0.2602744	-0.24024254	-0.28202698	-0.266436	-0.31630138	-0.16958137	-0.25172517	0.74847513	-0.010965842	-0.19842376	-0.17853278	-0.28473753	-0.28508347	0.37985143	-0.25955635	-0.26048538	-0.16106176	-0.30958426	-0.043225512	-0.20812033	-0.2955767	-0.2083219	0.6676431	0.7565797	-0.31764352	-0.0743313
0.0803236	0.002064124	0.13538328	0.21289854	0.070927545	0.08170362	-0.016628563	-0.1092972	-0.05942591	-0.10625056	0.055921074	-0.052375037	-0.24707745	-0.043079924	-0.08870653	-0.17598271	-0.18932433	-0.18545087	-0.10667897	-0.15954505	-0.06475607	-0.10673354	-0.10420809	0.15391965	-0.051102333	0.12700766	0.15972881	0.23090348	-0.124080285	-0.053442705	0.050874665	-0.022752179	-0.006782671	-0.031432066	0.08504025	0.056889027	0.11212665	-0.1556385	0.22004363	-0.00952707	0.05993665	-0.088585936	-0.0958086	-0.016687656	0.26996097	-0.027927116	-0.12684256	-0.18060999	-0.16602606	-0.020477796
-0.113673605	0.1674375	-0.08521458	-0.12282748	-0.1820812	0.036140475	-0.16280642	-0.19462755	0.1404749	-0.21889336	0.1321689	0.015381813	0.17452773	0.49766847	0.29141778	0.44523522	0.44608516	0.46690974	0.65224785	0.48192266	0.44676304	-0.21941288	0.41291356	-0.09740923	-0.115115225	-0.09769084	-0.04703484	-0.057102192	-0.19386955	-0.078498095	-0.078466095	0.24413483	-0.06571219	-0.10172215	0.005120804	-0.14586516	-0.0850072	0.5524735	-0.12278396	-0.14614375	-0.021201268	-0.22146387	-0.038057525	-0.13773806	-0.1322505	-0.111620344	0.9383466	0.8324716	-0.19718273	-0.051213156
0.012870381	-0.017689724	-0.069649085	-0.00829641	0.19821392	-0.03857365	0.14692514	-0.24652545	-0.025961427	-0.21075946	0.11997505	-0.00675405	-0.14817426	-0.21381603	-0.019763185	-0.16656502	-0.16808034	-0.1642069	-0.22892733	-0.04920969	-0.12038302	-0.2096656	-0.04945633	0.064784944	-0.033800486	-0.09734104	-0.05437039	-0.104218185	-0.31413272	-0.09054179	-0.08517102	-0.044871286	-0.041910764	-0.09927947	-0.14561579	-0.02554413	0.01589609	-0.12651034	0.036692753	-0.16331221	-0.16520043	-0.30780983	0.28061828	-0.026192034	-0.002087079	-0.10760081	-0.18798847	-0.14280921	-0.2527955	0.06502234
0.05651993	0.27234077	0.028401349	-0.08251554	-0.058524325	0.067755215	0.13656788	-0.11378459	0.14738302	-0.1749942	0.10197472	-0.007965541	0.08587852	0.10223228	0.08183516	-0.038160436	-0.04006997	-0.0949338	0.13403201	0.3397675	0.08292143	-0.17587139	0.09392827	-0.04136518	-0.0946165	-0.052114666	-0.018210826	0.026945854	-0.15734504	-0.14505051	0.044810418	0.124136865	-0.14451303	-0.061148915	-0.06806425	0.025989573	0.06506453	0.08783194	-0.015056462	-0.07669385	-0.013537498	-0.15181057	0.27656838	-0.057048183	-0.057778407	-0.051730823	0.111897364	0.014372725	-0.1393709	-0.012350519
-0.051245995	-0.041408595	-0.006506279	-0.08269998	0.17382242	0.014843163	0.03036752	0.013050676	0.000356119	0.06852719	0.001114691	-0.026274458	-0.148559	-0.08199198	-0.040138822	-0.12354653	-0.11008188	-0.10857369	-0.089555375	-0.09681413	-0.014222669	0.06962105	-0.092414856	0.12150424	-0.01899232	-0.03850171	-0.06609465	-0.19832695	-0.061618045	-0.026242234	4.64213E-05	-0.05323766	0.19045871	-0.091338195	-0.032375537	0.056641538	-0.0242112	-0.1789464	0.020266572	0.006523561	-0.040922333	-0.14231038	0.07467794	0.2034133	-0.025243362	-0.098082684	-0.24223472	-0.12594065	-0.08211875	0.11069207
0.000568953	-0.13997567	0.017390281	-0.029664636	0.105099484	-0.045750335	0.013995541	-0.057779957	-0.09739436	-0.068136506	0.05021613	-0.2320715	0.003121374	-0.06803937	0.06569939	-0.22735424	-0.22453324	-0.21198721	-0.22664303	-0.008687028	-0.16974011	-0.06743685	-0.031797796	0.26338568	0.03628788	-0.091903016	-0.06548918	-0.105875984	-0.20659438	-0.09141113	-0.04701361	-0.15887882	0.25721344	-0.102514125	-0.1559462	0.070562065	-0.047258366	-0.11397657	-0.13132152	-0.13225059	-0.083285786	-0.21130937	-0.023398252	0.20118602	-0.057357375	-0.11596017	-0.13090897	-0.03487665	-0.21266705	0.07795035
-0.17115074	-0.012490251	-0.15551203	-0.15920398	-0.12299224	0.23823625	-0.039461233	-0.1648493	0.121941894	0.000611649	0.06107832	0.05446899	0.76015973	0.11502968	0.038260393	0.450448	0.4438079	0.44689295	0.1661455	0.21853341	0.13592806	0.000128678	0.6507347	-0.0482785	-0.16618018	-0.18517502	-0.1843848	-0.20663795	-0.31051007	-0.23908414	-0.17576453	0.4448119	0.09692583	-0.22298661	-0.17037617	-0.17526902	-0.19335446	0.3257229	-0.11460899	-0.25863618	-0.18483615	-0.26870823	0.08358818	-0.032424614	-0.20029978	-0.2340674	0.4570133	0.5293931	-0.313429	0.011878839
0.087922744	0.05618	0.05310264	0.09001428	-0.015689386	-0.18900928	-0.04411405	-0.046902873	-0.011223174	-0.050952055	0.041866094	-0.09362701	-0.22213313	-0.073719084	0.071846	-0.11319421	-0.1296895	-0.14119025	-0.051380437	-0.06403718	-0.100914255	-0.051829234	-0.22039078	-0.014692881	0.21233885	0.20122823	0.09124553	0.26215503	-0.040004462	0.12208972	0.23429139	-0.033286672	-0.11508123	0.08851686	0.17463502	-0.004498513	0.14180155	-0.10191679	0.092823066	-0.012965816	0.20314395	-0.035652626	-0.055095855	-0.003963782	0.035121176	0.087291285	-0.000980584	-0.09811099	-0.07091234	0.18737988
-0.1932513	-0.02926042	-0.19535203	-0.08866522	-0.06242759	0.11365981	0.28150457	-0.18143092	-0.046903774	-0.18666276	0.18681721	-0.054141127	0.19325268	0.15003686	-0.062678136	0.036714833	0.037170548	0.041832395	0.020777293	0.10130096	0.13607067	-0.18556888	0.23596732	-0.113948606	-0.15989761	-0.10939384	-0.15713146	-0.14950234	-0.32945693	-0.123605445	-0.19415602	0.32597938	0.09019362	-0.19344567	-0.092624016	-0.08995492	-0.21369195	0.1484238	-0.17691891	-0.26299727	-0.12640025	-0.29396254	0.22379918	-0.039143927	-0.07220643	-0.19309437	0.17130645	0.025159447	-0.3449906	-0.025556535
0.3276232	-0.05023564	0.14852233	0.28714007	0.00877257	-0.12354947	0.044998296	-0.034267217	-0.08294838	-0.0710358	-0.054052126	-0.04590669	-0.28084937	-0.011018786	-0.1027679	-0.29017338	-0.28459287	-0.28347892	-0.2066781	-0.22840165	-0.14504471	-0.07112456	-0.22943662	-0.18221106	0.31603703	0.37115353	0.3810106	0.35008484	-0.11291229	0.042480342	0.19765078	-0.1704507	-0.11072398	0.085384116	0.3378588	0.20721304	0.35311896	-0.20951505	0.16892646	-0.09769991	0.2946215	-0.049823213	0.004056557	-0.05794958	0.25235164	0.09086014	-0.20870811	-0.32397217	-0.15091594	0.031293802
-0.18415722	-0.1291739	-0.18192168	-0.16196094	-0.018524159	1.1831592	0.018884223	-0.067871325	0.009594614	-0.0403837	0.09701214	-0.03345341	0.4069502	0.025546411	0.02091761	0.05978851	0.065368965	0.06254083	-0.028197387	0.17320174	0.062213216	-0.040866673	0.31092858	0.0991584	-0.21466555	-0.18911465	-0.2190728	-0.31228378	-0.23876148	-0.1216072	-0.115447946	0.16807912	0.16315548	-0.14847851	-0.16130695	-0.13190356	-0.13776848	0.12191896	-0.1031745	-0.22906803	-0.13240385	-0.23677489	0.14035682	0.0531213	-0.14234853	-0.15916508	0.050585635	0.35830846	-0.27124622	-0.019261299
-0.05176985	-0.11780884	0.15269527	-0.046918854	0.15288995	-0.089810744	-0.095897876	0.1918458	-0.066554934	0.21578552	-0.003860651	-0.054631826	-0.15565404	-0.21814217	-0.0631161	-0.19020748	-0.18896332	-0.18114772	-0.25217557	-0.16509722	-0.17753325	0.21569678	-0.13380708	-0.039670486	-0.06729813	-0.018094726	-0.022035057	-0.023789275	0.32725653	0.27963117	-0.0165684	-0.2518212	0.04837341	0.14592907	-0.030890606	-0.05391711	0.07227822	-0.30941346	-0.014938565	0.38346678	-0.004352798	0.3895571	-0.15891536	0.02191166	0.039315116	0.14588614	-0.30900064	-0.07538923	0.31842443	-0.01696313
-0.102050796	0.008910296	-0.16880193	0.030129882	-0.006192947	0.08263666	0.013870218	0.059569184	0.14137138	0.0626158	-0.075185575	-0.0079818	-0.05219329	0.07099128	-0.050323542	-0.041018397	-0.03622635	-0.037083413	-0.0568639	-0.078193225	-0.07446674	0.062132824	-0.041384164	0.7055636	-0.06041873	-0.112133004	-0.115284875	-0.22544685	-0.13970403	-0.121102214	-0.090502	-0.07306641	0.29453805	-0.0695258	-0.10048789	0.11695349	-0.10414986	-0.08374771	-0.18466508	-0.10202173	-0.051874295	-0.115247555	0.061625674	0.19002283	-0.10951834	-0.068386085	-0.060470775	-0.093345	-0.09847155	0.063633494
-0.04351383	0.26100418	-0.085035555	-0.002789736	0.12527291	-0.06026741	0.25216687	-0.16414791	0.2854519	-0.13547772	0.13762797	-0.011133477	-0.036625106	-0.04431814	0.10400639	-0.111782126	-0.11999904	-0.11849084	0.007980415	0.05721462	-0.053379644	-0.13477805	0.25170767	-0.019193977	0.023741841	-0.19038679	-0.043344755	-0.07781844	-0.28536767	-0.11933136	-0.058377046	0.0461789	0.05544676	-0.086282834	-0.13459016	-0.06379475	-0.06847701	0.01894076	0.050083615	-0.1854002	-0.14116591	-0.27904475	0.33540118	0.050272387	-0.014319836	-0.0843547	-0.05672888	0.021958185	-0.25596145	0.035838585
-0.053151637	0.016417447	-0.018590879	0.08375961	0.121154	-0.10774941	0.28194994	-0.20098627	0.008539935	-0.1770465	0.3698943	-0.03394129	-0.106577024	-0.093771145	0.00488296	-0.21603031	-0.20650776	-0.19672114	-0.17747492	-0.047427706	-0.13279258	-0.17595261	0.18490939	0.03739541	-0.004818047	-0.17597781	-0.07702936	-0.061832644	-0.31392753	-0.115171865	-0.060130645	-0.004850927	0.048174225	-0.15505214	-0.1737937	-0.048991576	-0.055644907	-0.2051471	0.006149543	-0.15955913	-0.19850312	-0.31745985	0.4081532	0.003184639	8.91109E-05	-0.15509504	-0.13614179	-0.1528535	-0.2793966	0.08336114
-0.20369545	0.15601209	-0.31065592	-0.20160381	-0.24265727	0.091765024	-0.2048546	-0.18320239	0.09767569	-0.1632048	-0.076707736	0.8462809	0.22184394	0.443581	0.22923261	2.526925	2.506882	2.4236352	2.6529949	0.5376239	1.3762863	-0.164082	1.0064867	-0.12970513	-0.20384955	-0.18105815	-0.23112099	-0.12762126	-0.2902306	-0.2822724	-0.25600854	0.5033297	-0.10276375	-0.20507239	-0.11461791	-0.09506969	-0.22235124	2.1499054	-0.15622044	-0.22574198	-0.13853885	-0.25552464	0.028967883	-0.025548337	-0.22732548	-0.19801956	0.8734734	0.63758117	-0.30103382	-0.12749666
-0.16723481	0.1944437	-0.25330228	-0.17657535	-0.09975999	0.05963321	0.11819638	-0.18537433	0.15778884	-0.1598578	0.2190526	0.21303159	0.07105495	0.32984772	0.08632783	0.35029247	0.3515366	0.31835428	0.43891236	0.5772381	0.36612034	-0.15876393	0.24506687	-0.006518383	-0.04991443	-0.1327713	-0.20727512	-0.14043689	-0.2111954	-0.08733951	-0.06107562	0.3367723	-0.09902254	-0.09607719	-0.060812093	-0.0858096	-0.2501468	0.4888996	-0.07481997	-0.14315891	-0.098530404	-0.24468765	0.21325703	-0.000914008	-0.09546617	-0.10439852	0.49483123	0.46511078	-0.22830594	0.018948423
-0.16239333	-0.12987986	-0.29694855	-0.17528176	-0.1855867	0.49022108	-0.07327849	-0.077249944	0.006129089	-0.13412319	-0.044639274	-0.063958235	0.7283134	0.15926585	0.105755076	0.22898687	0.21879895	0.2187303	0.03771805	0.16106364	0.23180585	-0.13460618	0.3460955	0.04208039	-0.12943386	-0.196128	-0.26117083	-0.2183795	-0.30727154	-0.23939352	-0.19696699	0.39286107	0.092674345	-0.16455871	-0.22666332	-0.104620725	-0.23150796	0.20636223	-0.18508765	-0.24041767	-0.23954642	-0.26704666	0.004831088	-0.007898792	-0.20928179	-0.16578425	0.32661483	0.42619494	-0.2502707	-0.00853525
-0.05869917	-0.11764235	-0.093913496	-0.096422784	0.04228351	0.0806543	-0.100067735	-0.022043582	-0.09004106	-0.09350262	-0.03616331	-0.120801106	0.028214106	-0.08828076	-0.023134436	-0.10213223	-0.09852281	-0.08676519	-0.14675513	-0.13615344	0.017767003	-0.09398559	-0.08712385	0.05116424	-0.035594907	0.1125551	-0.0305412	-0.12966524	-0.14957067	-0.09746096	0.006462208	-0.05257887	0.11792077	-0.095949225	-0.044127274	0.053474467	-0.07617237	-0.061289154	-0.11056506	-0.18008661	0.000149985	-0.13339251	-0.053889133	0.06701805	-0.037783563	-0.11294315	-0.15272717	-0.023581259	-0.1911222	0.14837718
0.012801254	0.10208085	-0.007433154	-0.027681932	-0.02773742	-0.05559381	0.39205432	-0.18155006	0.05754182	-0.1848108	0.47645074	0.055269927	-0.15218553	-0.061326087	-0.03796601	-0.25138927	-0.23989564	-0.23720482	-0.15251984	0.022467282	-0.0790602	-0.18411115	-0.047948636	0.010709069	0.023290744	-0.041826658	-0.07257322	-0.06171279	-0.21801469	-0.104014084	0.01725428	-0.005519477	-0.04158572	-0.093435496	-0.025056804	-0.030738061	-0.024382483	-0.13406955	-0.01304686	-0.13894036	-0.046218306	-0.21287447	0.41536874	-0.062134296	-0.042759858	-0.088747926	-0.06624685	-0.1830878	-0.17047489	0.06771259
-0.094749525	-0.14304909	-0.008941498	-0.14981838	-0.0564462	0.03435445	-0.13493545	-0.03601818	-0.134764	-0.04046159	-0.089934856	-0.14693226	-0.085889794	-0.08254489	-0.088356346	-0.06959012	-0.06913439	-0.06328992	-0.0984446	-0.10755341	-0.028138652	-0.03936772	-0.17087358	0.2910606	-0.00502387	-0.048065487	-0.003912242	-0.103430495	-0.11624016	-0.12326187	-0.09581537	-0.1560391	0.18160544	-0.04566767	-0.13970332	-0.017266402	-0.07359019	-0.052399643	-0.13951965	-0.17277393	-0.07453295	-0.102821544	-0.09940053	0.024660336	-0.14439747	-0.0662095	-0.1497508	-0.13807935	-0.088410765	0.018504914
-0.040936563	-0.18226963	-0.012288958	-0.045546565	0.027326688	-0.021028664	0.20546791	0.23973477	-0.17516716	0.19902416	-0.033878915	-0.06759284	-0.2508632	-0.17656055	-0.20484197	-0.16597106	-0.15920797	-0.16400714	-0.107310995	-0.1010456	-0.053561844	0.1989354	-0.19393148	0.06537893	-0.09076112	-0.101871796	-0.08137103	-0.16512099	0.1386198	-0.009923277	-0.08181759	-0.25084323	0.06314876	-0.023391455	-0.09219773	-0.002480235	-0.046189267	-0.094379574	-0.13853075	0.052914467	-0.10862869	0.1335106	0.11091365	-0.059894305	-0.15286967	-0.023828588	-0.24021858	-0.13866739	0.12781662	-0.056982882
-0.05588942	-0.17396414	0.095357396	-0.04000054	0.087667845	-0.074614085	0.1763235	0.1490937	-0.1621311	0.019291628	0.006060498	-0.012234631	-0.29656434	-0.1410546	-0.090099856	-0.25542957	-0.25418544	-0.24321617	-0.2614199	-0.21336824	-0.16667293	0.019202868	-0.22071066	-0.11159412	-6.57901E-05	-0.00999382	-0.0703061	-0.04328306	0.3854222	0.12689458	-0.024235876	-0.2062704	-0.032617066	0.15757787	0.018602313	-0.08523716	-0.002799119	-0.22444172	0.06214904	0.15267663	-0.009260727	0.34759355	-0.038464673	-0.04488722	-0.007379158	0.15516971	-0.28040087	-0.20407897	0.45464358	-0.053013697
-0.10833067	0.0645214	-0.24958736	-0.17325479	-0.049528435	0.070049465	0.042675044	-0.3030762	0.010127115	-0.31737477	0.03556003	0.083086506	0.5497923	0.03711686	0.128281	0.20972651	0.20545176	0.20262365	0.41818625	0.2718925	0.40649667	-0.31785774	0.40607134	-0.14826693	-0.0718233	-0.12314336	-0.24140446	-0.11780004	-0.33599296	-0.1254109	-0.17010479	2.4041746	-0.08781777	-0.16174328	-0.16708182	-0.1325536	-0.22672151	0.29472116	-0.067163065	-0.22892971	-0.17326331	-0.36396626	0.09161315	-0.00035287	-0.1094908	-0.15902674	0.2695103	0.3608121	-0.35901657	0.012807952
-0.09479377	-0.06740507	-0.18835114	-0.18652411	-0.045846783	0.04022339	0.05345252	-0.1369801	-0.11154991	-0.13235666	0.07057964	0.06510834	0.74545413	-0.028976642	-0.013894998	0.08962633	0.088505216	0.08331186	-0.008609017	0.154946	0.52962375	-0.13283962	0.15075727	0.039510615	-0.14422412	-0.16085373	-0.16479404	-0.07942796	-0.27672768	-0.28769156	-0.17943208	0.2972578	0.002195834	-0.23414414	-0.10781657	-0.076442085	-0.12488167	0.007870226	-0.1281318	-0.23707433	-0.12937228	-0.2775006	0.08583378	-0.1019252	-0.18662214	-0.23103338	0.10880651	0.31206387	-0.26348406	0.027527492
-0.14721072	-0.14938776	-0.15364777	-0.20425063	-0.22086297	0.022102624	0.797339	-0.08374891	0.048906323	0.01903276	-0.06619937	0.7228822	0.17386308	0.22451311	0.0740267	1.5549165	1.5652275	1.5068157	0.9836295	0.039849654	0.49573463	0.019338213	0.3861133	-0.17492658	-0.16944063	0.029956698	-0.21563418	-0.09557766	-0.061082125	-0.13906159	-0.09072195	0.044582278	0.07198385	-0.15134718	-0.010433848	-0.08786125	-0.14773293	0.82507974	-0.124571	-0.13811478	-0.027653262	-0.096545465	0.17454386	0.000582199	-0.10500783	-0.14981325	0.27951214	0.15991183	-0.0793753	-0.10057768
0.14590964	-0.059285384	0.10162852	0.5075204	0.17475194	-0.20671052	-0.018058145	-0.057508476	0.02389955	-0.034751367	-0.10238112	-0.13841799	-0.23668075	-0.15291719	0.061634604	-0.2598021	-0.25343323	-0.25507873	-0.21927567	-0.15742676	-0.23687845	-0.03562855	-0.09657089	-0.12266824	0.14417867	0.1610569	0.15199186	0.24405943	-0.11210678	-0.039498135	0.19293733	-0.11248471	-0.02200964	0.08816071	0.20423877	0.13035929	0.24630518	-0.30765617	0.325839	0.022156917	0.19884567	-0.10578388	0.073060386	-0.07015294	0.294155	0.09915565	-0.3580964	-0.22540265	-0.14932202	0.06797239
0.045596406	0.17705645	0.04191886	-0.12497582	-0.034757365	0.003219206	0.5387761	-0.17832059	0.3753506	-0.18079294	0.21256614	0.106771246	-0.10519875	-0.044693433	-0.06114855	-0.23278561	-0.23114726	-0.23082171	-0.17925029	0.046984084	-0.03246762	-0.1796991	-0.09202429	-0.0361261	-0.09805004	-0.029924586	-0.014154365	-0.09041424	-0.17457588	-0.051508386	-0.01302402	0.0797056	-0.026135722	-0.08586972	0.000642639	-0.057862706	0.002105418	-0.14030106	0.039458852	-0.0434658	-0.05639194	-0.19821289	0.23647341	0.063300185	-0.03164616	-0.082364745	-0.08627574	0.06455174	-0.21652158	-0.008688237
-0.09019461	-0.13218682	-0.07968064	-0.107813515	-0.096437	0.04482253	-0.11618904	0.114000075	-0.11641177	0.007456395	-0.068661995	-0.123616405	-0.036000732	-0.012945414	-0.0163916	0.013018269	0.02766555	0.03035636	0.007027983	-0.10339274	0.05683503	0.008156055	-0.0795925	0.25777137	-0.092319764	-0.007243305	-0.013154663	-0.18757275	-0.06871637	-0.09032388	-0.13895987	-0.023760268	0.1562004	-0.10497471	-0.0531528	0.0692841	-0.123436205	-0.0695262	-0.15743472	-0.16112322	-0.047113832	-0.09156502	-0.031377867	0.21055165	-0.13865992	-0.12157444	-0.05965237	-0.070056655	-0.10672002	0.084162325
0.093873814	0.053458422	0.25812954	0.07152432	-0.028266227	-0.041142683	0.12701082	-0.01020345	0.01483259	-0.06707673	-0.051202565	-0.001836531	-0.25639138	-0.000752396	-0.02548587	-0.13996255	-0.13359366	-0.12814339	0.012913633	-0.032462463	-0.05869586	-0.065982856	-0.07449524	-0.013866606	0.14141904	0.12636626	0.1929895	0.10490328	-0.12748112	0.033036243	0.24812654	-0.11603282	-0.0326535	0.08461263	0.11632986	0.14100276	0.10044739	-0.068371005	0.023085842	-0.08230881	0.098716244	-0.07464148	0.071089126	0.15730587	0.051715862	0.08259865	-0.1333971	-0.14853184	-0.17928208	0.055751733
0.15558141	-0.10677401	0.108935006	0.6512234	0.13238806	-0.09888056	-0.017453203	-0.07385455	-0.02477169	0.007245586	-0.075387016	-0.030005295	-0.1383118	-0.0245883	-0.00280504	-0.1220122	-0.13259432	-0.14961399	-0.10553258	-0.18717596	-0.15112424	0.006368401	-0.038805548	-0.027452992	0.10299743	0.14786452	0.15180843	0.32271793	-0.15959534	-0.007750633	0.106816165	-0.1355324	-0.07619987	-0.012940433	0.14689493	0.11007109	0.15978976	-0.23767039	0.26218784	-0.020206956	0.12218553	-0.09532368	-5.18507E-05	-0.004109144	0.29949045	0.005150258	-0.23686334	-0.19680879	-0.1916859	-0.007505105
0.23303804	-0.09909252	0.21043837	0.9048917	0.08172651	-0.16294521	0.029255124	-0.120573945	0.01050447	-0.049723312	-0.10355571	-0.086974174	-0.28910258	-0.13556391	0.030500084	-0.23890091	-0.25303096	-0.26019537	-0.2527755	-0.24690431	-0.29560766	-0.050600495	-0.11154284	-0.15577385	0.2557481	0.14569075	0.24582177	0.4072703	-0.19054641	0.005449812	0.18663804	-0.18422288	-0.06891257	0.08304402	0.120280206	0.060986497	0.14184761	-0.25324723	0.35896063	-0.05707115	0.12789595	-0.13573578	0.019455913	-0.026387636	0.38088912	0.101923145	-0.2756986	-0.18833885	-0.21120486	-0.030966192
-0.27642325	0.33163628	-0.2091431	-0.14345416	-0.030765686	0.17120217	-0.0706224	-0.21729773	0.37815967	-0.029366773	0.18515812	0.12583554	0.9209786	0.07992638	0.16241792	0.21508607	0.21357074	0.1977337	0.001741522	0.27015635	0.3377449	-0.029849745	0.36057794	-0.05775802	-0.23439692	-0.21475923	-0.2380158	-0.12899724	-0.31486487	-0.19179747	-0.14188097	0.30011842	0.07561995	-0.24350402	-0.22006516	-0.123251975	-0.16814359	0.08839019	-0.15680797	-0.20188852	-0.18721998	-0.2986868	0.044937085	-0.12744774	-0.18336728	-0.24394114	0.085649356	0.31807813	-0.32212022	-0.0874806
-0.08688105	-0.19864836	0.06673104	-0.007524436	0.07086776	-0.059877377	0.16031183	0.16343616	-0.19548804	0.023384664	0.000692496	-0.056238588	-0.2885292	-0.13893262	-0.12385093	-0.24897128	-0.23984292	-0.23399846	-0.24944267	-0.22622623	-0.17874242	0.023295898	-0.2051855	-0.07911797	-0.006616423	0.005137066	-0.115489274	-0.03919003	0.38439047	0.14439075	-0.014623913	-0.1923221	-0.033648763	0.087559514	-0.007264579	-0.05078997	-0.016445484	-0.2156181	0.043772146	0.109464474	-0.005561912	0.28900725	-0.007171191	-0.08455144	-0.023390776	0.08515131	-0.25620311	-0.20471649	0.42444032	-0.056016445
-0.12250254	-0.032828756	-0.06586603	-0.12711257	-0.01402994	-0.012714845	-0.04087774	-0.16074683	0.010146773	-0.097386055	-0.012573229	0.06582724	0.6105204	0.039895967	-0.013220644	0.009881859	0.02216387	0.033527274	0.001526311	0.18242651	0.22793932	-0.097869016	0.21726453	-0.005937628	-0.09072571	-0.18225512	-0.14559183	-0.10161777	-0.22993082	-0.23301049	-0.13854839	0.22539753	-0.015263535	-0.23110455	-0.1418327	-0.16407071	-0.10331422	0.05466708	-0.15978266	-0.18791223	-0.1294864	-0.25908682	0.041173946	-0.09612617	-0.18870726	-0.24297374	0.2529731	0.28041297	-0.22378297	-0.030929606
-0.09914035	0.5388791	-0.08389588	-0.069059975	0.014457006	-0.010639957	0.14923519	-0.13659616	0.6492644	-0.12408853	0.009002965	0.001738832	0.003541275	0.17048313	0.22419734	0.082126066	0.08415863	0.08014787	0.14985298	0.19987558	0.087704465	-0.12338889	0.22880046	-0.05274474	-0.050806716	-0.07847419	-0.123412274	-0.12753178	-0.22864442	-0.07837649	-0.14199242	0.057962224	-0.06601276	-0.06306741	0.00097501	-0.009436766	-0.07443314	0.13558394	-0.035108626	-0.13892645	-0.055665374	-0.24873357	0.17294383	0.052200515	0.011260847	-0.060350854	0.07686523	0.112189315	-0.23392865	0.058659796
-0.04691129	-0.007302094	-0.018263679	0.13218042	0.09822285	0.14551075	-0.07172304	0.10800721	-0.024640651	0.029058183	-0.062187575	-0.006268479	-0.24501155	0.005642081	-0.089794315	-0.18298367	-0.1691248	-0.16288608	-0.12605011	-0.090613216	0.023247553	0.028575208	-0.14210705	0.32212728	-0.056132242	0.08176838	-0.007321237	0.041383337	0.046313066	0.08423129	-0.003825627	-0.07720795	0.052049354	0.032524716	0.093413495	0.14095056	0.15970601	-0.14071341	0.029735193	0.06625599	0.05214726	0.061308615	-0.10280956	0.053182304	0.06073049	0.046279144	-0.13872378	-0.14794543	-0.008641538	0.048209526
0.038267825	-0.0979405	0.04996445	0.056916222	0.11678052	-0.13971753	-0.031089641	0.08714391	-0.124740064	0.038154837	-0.09728126	-0.07360167	-0.301748	-0.18053442	-0.14377123	-0.19675116	-0.19393018	-0.18611462	-0.2922271	-0.1684872	-0.19945118	0.038854495	-0.26925734	-9.16154E-05	0.07477524	-0.00611059	-0.030155554	0.015001128	0.107445434	0.106336854	-0.030996293	-0.2910843	0.07257815	0.004959831	-0.037040118	0.043216337	0.12289495	-0.29427564	-0.012021232	0.09624582	0.000535635	0.13150777	-0.059810888	0.020098504	0.012666723	0.019502664	-0.25759548	-0.20295525	0.10610331	-0.018382061
-0.09904576	-0.1682069	0.112216316	-0.19547504	-0.05158023	-0.19300929	-0.02566774	0.44495767	-0.21156326	0.345904	-0.2704824	-0.10227035	-0.35430646	-0.2182704	-0.17461662	-0.20510298	-0.20425303	-0.19762011	-0.22851728	-0.21943733	-0.23981278	0.3450268	-0.30409995	-0.12473537	0.008514717	-0.025106117	-0.12962507	-0.10769515	1.20877	0.3813982	-0.023145348	-0.39643535	-0.15832067	0.3947361	0.025936374	-0.1540171	-0.07788646	-0.29874057	-0.12793419	0.5621046	0.016601168	0.97107726	-0.34253263	-0.14102511	-0.08708369	0.39508742	-0.2647883	-0.28701898	1.4017732	-0.16155367
-0.016066523	-0.07579815	0.055549946	-0.01673447	0.20317897	-0.05726115	0.041905705	-0.12763378	-0.13925925	-0.074128345	0.026425429	-0.07208284	-0.29852775	-0.13986427	-0.09876474	-0.22191404	-0.2214583	-0.22744012	-0.22711591	-0.022168882	-0.251026	-0.07303448	-0.18009934	0.057529546	-0.06431426	-0.084097534	0.034561414	-0.035391156	-0.106149636	0.046483558	0.006914409	-0.1388528	-0.07636662	-0.07696916	-0.090980254	0.000314039	-0.028414976	-0.15741833	0.064522035	0.06714079	-0.09321972	-0.08957729	0.15431151	0.017011411	0.030866906	-0.0691279	-0.16173607	-0.18238977	-0.1378459	0.017951807
-0.15102817	-0.116149545	-0.2741512	-0.12725513	0.09108149	0.13339429	-0.10015172	-0.1518226	-0.013648288	-0.11447969	-0.046600737	0.08430958	0.8338947	0.11425898	0.12934075	0.27425393	0.2762865	0.25887266	0.07864885	0.124729365	0.81398666	-0.11456846	0.23525569	-0.06087532	-0.20913117	-0.19225298	-0.22812416	-0.10057764	-0.29235855	-0.21304828	-0.1741698	0.38845778	0.18642929	-0.24740969	-0.20741408	-0.13228233	-0.21541233	0.13809699	-0.18160677	-0.25980088	-0.21280724	-0.28248778	0.07808717	-0.02807044	-0.19791661	-0.25297153	0.10697293	0.35517025	-0.30670962	0.029636117
0.016277067	-0.022955682	-0.01538938	-0.07387644	0.08572295	-0.012697039	0.06912459	-0.14062428	-0.057639454	-0.076869406	0.07505389	-0.07952125	-0.003246273	0.039913762	-0.13225414	-0.22426085	-0.22498776	-0.22742164	-0.1703313	-0.01387205	0.024544926	-0.07577554	-0.09374905	0.12456359	-0.044191163	-0.078954384	-0.009177487	-0.088985264	-0.203501	-0.05914622	-0.002922415	-0.13646914	0.07187461	-0.13056324	-0.14693958	0.068136506	-0.10645013	-0.0789521	-0.16686064	-0.1173309	-0.10187389	-0.21846545	0.18231887	0.061181303	-0.032976635	-0.1270583	-0.061588347	-0.10155835	-0.20957372	0.11928208
-0.007797332	-0.10537308	-0.027637504	-0.16102435	-0.122053124	0.029850025	-0.044041205	0.084047616	-0.11522166	-0.002391395	-0.07486249	-0.12734537	-0.1215368	-0.100846715	-0.064083464	-0.14308125	-0.14301974	-0.13954051	-0.14118738	-0.05134961	-0.06575669	-0.001297528	-0.20297273	0.24201043	-0.01938356	0.006167293	0.007745915	-0.15563433	-0.089602016	-0.08164381	-0.01911266	-0.13807362	0.12191162	-0.10693831	-0.14026567	0.06968577	-0.026453163	-0.08686397	-0.17319562	-0.20053674	-0.07509528	-0.15029478	0.025395773	0.11713141	-0.14732502	-0.12708594	-0.08566278	-0.016436737	-0.12760566	0.051844586
-0.119716376	0.045645613	-0.1395566	-0.25402144	-0.12477619	0.79741263	-0.13940352	-0.11696294	0.07679486	-0.089475304	0.17258792	0.005476922	0.3483976	0.32651296	0.009275927	0.052483108	0.05569832	0.06548489	0.003523962	0.14618589	0.14872973	-0.08995828	0.1573713	0.1293029	-0.15929155	-0.15305701	-0.108509496	-0.22655565	-0.17983963	-0.17858298	-0.16178012	0.21990526	0.21931781	-0.121881865	-0.050349474	-0.070222266	-0.12260392	0.13747771	-0.12782513	-0.20325978	-0.05455995	-0.18061249	0.06367055	0.1349073	-0.20444906	-0.12902057	0.24629822	0.24574913	-0.1989212	-0.028143538
0.14653623	-0.01135364	0.12275398	0.26058328	0.012175703	-0.0279012	-0.022950482	-0.08723602	-0.105168864	-0.21743223	-0.024006108	-0.10675739	-0.18874905	0.015642727	0.07960644	-0.28125125	-0.27133453	-0.25800008	-0.27935737	-0.20449954	-0.22836766	-0.21752101	-0.23470612	-0.12874323	0.07542438	0.14354984	0.17942472	0.558477	-0.048800826	0.045095094	0.23850384	-0.18596959	-0.08130298	0.099825144	0.26399684	0.10812171	0.13537039	-0.22424553	0.5819136	-0.023733199	0.20656803	-0.08386996	-0.15692566	-0.03720112	0.41935188	0.115156405	-0.17337391	-0.22753549	-0.06551714	0.027601192
-0.18822894	0.07371454	-0.20649229	-0.14395694	-0.19920187	0.26215586	-0.18150394	-0.13738179	-0.025225414	-0.07835743	0.1092607	0.38462433	0.1919763	0.46259528	0.24548748	1.191829	1.2005631	1.1630445	1.658496	0.41472268	0.8993849	-0.07884041	0.6356277	-0.07836558	-0.20296887	-0.21132001	-0.14233154	-0.16970944	-0.24125634	-0.20412655	-0.19915004	0.30237502	-0.01160901	-0.16831858	-0.17562813	-0.02796179	-0.083102964	1.3505405	-0.14745556	-0.14523098	-0.14317709	-0.1915704	-0.011149316	0.050626427	-0.18623543	-0.1715152	0.89918935	0.691286	-0.2607321	-0.030823035
-0.19918801	-0.11818685	-0.2596318	-0.11194719	0.007048585	0.1699896	-0.096932895	-0.17711821	0.004024868	-0.07906706	0.09376879	0.086826794	1.5434059	0.23087879	0.025203077	0.25487143	0.25414452	0.23515385	0.03955584	0.19601503	0.6432275	-0.07955003	0.23558371	-0.03216428	-0.27739573	-0.14659087	-0.19823052	-0.1254792	-0.36535355	-0.26790977	-0.2582027	0.4957478	0.09293535	-0.29123318	-0.17476098	-0.1828074	-0.157924	0.2641778	-0.226613	-0.29258665	-0.16044359	-0.32946497	0.04306761	-0.17281169	-0.2409518	-0.30231395	0.40374655	0.43552276	-0.36038837	-0.087510444
-0.120854385	-0.07060152	-0.20928703	-0.13058913	-0.12276048	0.12927195	-0.022672754	-0.05778679	-0.13563947	-0.12766896	0.7390674	-0.09829845	0.15685634	0.38174707	0.08776832	0.30442774	0.32262293	0.32846746	0.27990967	0.32874954	0.21933798	-0.12815195	0.32771456	-0.03148995	-0.14702639	0.009402052	-0.007547176	-0.007724551	-0.1285477	-0.03938227	-0.056087248	0.114695966	-0.010067535	-0.11513562	-0.000240119	-0.021295568	-0.16000913	0.47693697	-0.09900306	-0.20755143	-0.065158896	-0.14587735	-0.03917349	-0.021943452	-0.109005615	-0.108871184	0.8881162	0.34947097	-0.15433085	-0.016272565
-0.1220295	0.15804757	-0.14147544	-0.10219854	-0.00567272	0.3271728	0.051051974	-0.105872855	0.095769115	-0.14776616	0.08263916	0.0833427	0.20653433	0.19332226	0.08304534	0.089985244	0.074672595	0.0797287	0.1309059	0.20261008	0.12000466	-0.1466723	0.17910504	-0.019656166	-0.1832862	-0.12067965	-0.075737916	-0.05383961	-0.1458854	-0.10481352	-0.061992873	0.21719795	-0.012425214	-0.14981854	-0.10982289	-0.095399454	-0.12452278	0.28299332	-0.038681507	-0.16142131	-0.08683293	-0.07648892	0.04795436	0.06479015	-0.106632814	-0.16247617	0.20929475	0.20125556	-0.15274644	-0.0422829
-0.10040665	-0.16539322	0.11631635	-0.18897034	-0.049824204	-0.18906033	-0.02054789	0.4475632	-0.20918001	0.34549755	-0.26609153	-0.10034717	-0.35112885	-0.21681322	-0.1753608	-0.2045774	-0.20372745	-0.19748873	-0.22688328	-0.22081408	-0.24081822	0.34462035	-0.3031809	-0.12503976	0.005946644	-0.031808056	-0.1346504	-0.11118883	1.1952382	0.3734596	-0.016640848	-0.40224743	-0.15595773	0.38940737	0.02299001	-0.15458956	-0.07353187	-0.30204132	-0.12478974	0.56163996	0.013660527	0.96116763	-0.34467474	-0.13631403	-0.08512873	0.38975865	-0.26406726	-0.28366226	1.3858762	-0.16510995
-0.05154477	0.11263468	-0.10686378	0.021504512	0.038399983	-0.026639018	0.13244765	-0.15680465	0.13787076	-0.12813443	0.041776214	0.078709245	-0.048598208	0.26893184	0.1535301	0.10830742	0.11231104	0.12682813	0.14094962	0.20016606	0.018613992	-0.12782899	0.25143394	-0.05008906	0.000730988	-0.070299566	0.003419443	-0.06613886	-0.2484587	-0.104103915	-0.0880895	0.04945316	-0.006590894	-0.083670095	-0.114237964	0.05786929	-0.13576628	0.12195006	-0.041913938	-0.116166025	-0.15274473	-0.19088854	0.240123	-0.032264203	-0.027208138	-0.08962616	0.3582272	0.07384715	-0.23679191	0.0695939
0.051572777	0.009580591	0.008625423	-0.052547175	0.06527629	0.027433494	-0.003131489	0.043568727	-0.016552825	0.056334604	0.037637938	-0.046963263	-0.12884152	-0.061456718	-0.12423544	-0.13202754	-0.14655179	-0.14070728	-0.1297463	-0.10976932	-0.062243182	0.055851635	-0.23469011	-0.024296008	-0.04560378	0.013332631	0.07088561	0.101825625	-0.13047658	-0.003155067	-0.001533321	-0.14116311	0.04687682	-0.11920549	-0.051846277	0.049073603	0.038858663	-0.16175482	0.08186705	-0.032881215	-0.102179304	-0.08738333	-0.055695005	0.037983164	0.09349918	-0.1066337	-0.24638051	-0.18126103	-0.14432457	0.021893669
-0.033506367	0.000583902	-0.08409489	-0.068076335	-0.01570199	0.017938294	0.013822177	0.07410693	0.11569977	0.044434134	-0.06870681	-0.03332321	-0.006512971	-0.044165947	0.062372383	-0.04106639	-0.043764334	-0.03437193	-0.014731523	-0.027782416	-0.055986863	0.04395116	-0.042220585	0.2770096	0.03059572	0.027763408	-0.049105667	-0.105655074	-0.07549591	-0.14322591	-0.03496642	-0.17008997	0.19002448	-0.08889007	-0.113544814	0.069600366	0.00026767	-0.06881574	-0.16736789	-0.1434618	-0.05625862	-0.13500603	0.07261555	0.14424646	-0.16909197	-0.07868355	-0.11216019	-0.1292661	-0.04608971	0.058460765
0.12967207	0.032656208	-0.002533871	-0.006645136	0.13823546	-0.10292835	-0.09893901	-0.004027938	-0.062433094	-0.08213594	-0.007375547	-0.09541905	-0.2913045	-0.048090164	0.12336773	-0.21440068	-0.22498283	-0.23214726	-0.1685298	0.059894796	-0.13011597	-0.081436284	-0.18373488	-0.035871997	0.098889545	0.046386812	0.06723037	0.1706614	-0.006035412	0.16579409	0.20126075	-0.22853328	-0.001667453	0.07152088	0.05408989	0.05090592	0.115491934	-0.17956638	0.20881975	0.14670137	0.039235722	-0.07551273	-0.048777275	0.09530647	0.17635639	0.0852753	-0.13939646	-0.1871358	-0.03891431	0.15106091
0.06375336	-0.03697609	0.16611819	0.19435726	0.11271627	-0.018439053	-0.12386698	-0.052795835	-0.06259308	-0.06844047	-0.014547366	-0.10212285	-0.28255606	-0.063986465	-0.000298169	-0.13261934	-0.1286157	-0.13656855	-0.06686349	-0.2561399	-0.10576734	-0.068923436	-0.10263101	-0.047682256	0.033747815	0.04671822	0.11792914	0.3331558	-0.09006948	0.054831486	0.1438033	-0.16269976	-0.0371366	0.13481155	0.018011136	-0.046786685	-0.011768085	-0.072854176	0.32203212	0.044180546	-0.005107718	-0.0727087	-0.129835	-0.05913291	0.32464442	0.1462007	-0.13355757	-0.0358159	-0.124919444	0.010028589
0.1797521	0.0669027	0.13027821	0.09122734	0.042154543	-0.11769473	-0.045609027	-0.012233931	-0.027260497	-0.01588886	-0.02946964	-0.029127225	-0.20716661	-0.050103992	-0.023426859	-0.20983136	-0.22277872	-0.21456896	-0.182708	-0.04712364	-0.13050145	-0.01558341	-0.21768706	0.001054028	0.23194268	0.116770476	0.16642605	0.34090012	-0.024504397	0.07886058	0.25333932	-0.1384154	-0.07078846	0.051029418	0.115012415	-0.033922315	0.10542934	-0.20247772	0.22242111	0.063867584	0.14115608	-0.039238002	-0.09318431	0.0474334	0.18693782	0.054534387	-0.15972117	-0.19100319	-0.052652787	0.10471372
-0.060304876	-0.17297763	0.16011478	-0.16312544	-0.03280768	-0.18107547	-0.06427502	0.45676687	-0.25119326	0.3402411	-0.22949183	-0.09930765	-0.37262616	-0.23540132	-0.22359356	-0.22463293	-0.22378297	-0.2187269	-0.24412921	-0.1743573	-0.25670922	0.33936393	-0.3084549	-0.06422413	0.05705652	-0.03076474	-0.09486753	-0.07055248	1.0119123	0.51030964	-0.008313631	-0.38706547	-0.17271948	0.47838643	0.037379198	-0.18181741	-0.08458112	-0.3169025	-0.11074622	0.7103133	-0.016633108	1.0032818	-0.3095904	-0.14446925	-0.08464426	0.47400728	-0.2509205	-0.24479942	1.157213	-0.14963745
-0.03628043	0.79115176	-0.018587267	-0.072645456	-0.04195265	0.084040426	-0.004976933	-0.14621262	1.0546907	-0.16414365	0.27476028	0.28480342	-0.061695784	0.105757415	0.13338012	-0.04753408	-0.062846735	-0.057396423	0.014254021	0.1923165	-0.01881026	-0.16304979	-0.012616604	-0.070015386	-0.0783545	-0.075166225	0.026065247	0.010798142	-0.18935367	-0.0745646	0.018019011	0.10645567	-0.055775266	-0.02180561	-0.011879643	-0.07677458	-0.038597707	0.063846834	0.08004749	0.005224098	-0.027522217	-0.15425347	0.115318805	0.06932895	-0.04053601	-0.01830065	0.022447228	-0.07458006	-0.18754213	-0.061058216
-0.22515021	0.01984215	-0.25169203	-0.2510476	-0.20340377	0.33324808	-0.033146724	-0.28625867	0.08568182	-0.22486909	0.23122986	0.20667079	0.5425631	0.35274515	0.029989177	0.38186264	0.4024231	0.40669075	0.5043847	0.4645274	0.38073945	-0.22574624	0.37597793	-0.004908172	-0.19573861	-0.18832149	-0.13194768	-0.22318754	-0.2833024	-0.17206119	-0.2136014	0.45664537	-0.008320926	-0.22889249	-0.17943582	-0.2209901	-0.17876151	0.59142745	-0.2289226	-0.21290062	-0.2128178	-0.25687486	-0.058320064	-0.090760425	-0.2803171	-0.22341649	0.7428226	0.66264325	-0.29607663	-0.1879783
-0.11075231	0.21820669	-0.10023837	-0.18001278	-0.040518038	-0.025799744	0.022119816	-0.20852219	0.13503519	-0.20271614	0.21797018	0.029751271	0.16853525	0.2266752	0.17277028	0.0906188	0.07806561	0.029509189	0.2852812	1.5928323	0.34178987	-0.2031991	0.374084	-0.008773126	-0.09198439	-0.16616863	0.00294909	-0.08277179	-0.22921848	-0.15385045	-0.07200303	0.19693835	-0.06343316	-0.14406025	-0.08750781	-0.17124262	-0.13571551	0.5142395	-0.17838663	-0.08470538	-0.14060034	-0.24339451	0.042280525	-0.10053855	-0.122950345	-0.13897845	0.57575464	0.38835037	-0.24632902	-0.021150498
0.025984986	0.42651373	0.005356402	-0.023564976	0.013652978	0.003318227	0.251714	-0.20520432	0.4891115	-0.20531137	1.0553255	0.21500441	-0.15997846	-0.076701894	-0.006327739	-0.33141544	-0.3262292	-0.32432675	-0.29443696	-0.018532151	-0.1671207	-0.20461173	-0.14256065	-0.122929655	0.01185705	-0.03916049	0.022606153	-0.009668376	-0.24758212	-0.061441086	0.03152212	0.07546833	0.003746765	-0.116695516	-0.04932295	-0.10958159	0.09011317	-0.23047607	0.010220218	-0.0809932	-0.013324095	-0.21602981	0.32162318	0.069924295	0.00179455	-0.11949791	-0.15612827	-0.13639614	-0.26548105	-0.016079174
0.22720546	0.039109997	0.06269038	0.18829922	0.010060927	-0.15064415	-0.024522543	0.001737878	0.00568542	-0.06166209	-0.08272256	-0.029043043	-0.24900569	0.030952007	0.03018648	-0.1814349	-0.17585444	-0.16330838	-0.11804426	-0.14740635	-0.04509883	-0.062145066	-0.16489537	-0.06881856	0.19043899	0.8813665	0.22503553	0.31274062	0.063405134	0.101717494	0.22535118	-0.19912226	-0.059318382	0.17182179	1.2643571	0.1302022	0.28029576	-0.1760706	0.26245987	-0.027030626	1.0303224	0.056324895	-0.054820575	-0.001866042	0.15311652	0.17966303	-0.05891924	-0.22158669	0.028555162	0.0571717
0.10111189	-0.03644881	0.076760665	0.1067461	0.008678168	-0.0909975	-0.058310904	-0.02456284	-0.13099451	-0.058068033	0.02663214	-0.09562348	-0.2882656	0.001309158	0.011383249	-0.12354325	-0.12269331	-0.12355037	-0.095453404	-0.16258153	-0.15553205	-0.058945213	-0.14989786	-0.15659793	0.09722486	0.18078388	0.06757938	0.35447064	-0.017438808	0.113047756	0.31556788	-0.13859005	-0.08573743	0.003161611	0.20956743	0.02233827	0.11490747	-0.07237543	0.30120775	0.083629474	0.1355818	-0.024984105	-0.047504265	0.05229708	0.24397546	0.01809865	-0.0366435	-0.3429623	-0.06576275	0.06211523
-0.085118204	0.1209486	-0.16308755	-0.11805942	0.018559348	-0.04320438	0.19626905	-0.22439675	0.09390875	-0.13691996	0.3508838	0.14123914	0.045410324	0.029470101	0.002805896	-0.006531413	-0.001739362	-0.017410707	-0.11890616	0.33502692	0.124210596	-0.13661452	0.04411139	-0.10211867	-0.06900238	-0.003986133	-0.037331045	-0.044343017	-0.22151345	-0.07595866	-0.13338555	0.042273574	-0.10833562	-0.10939204	-0.004992384	-0.06325944	-0.06606623	0.026296051	-0.0621244	-0.1447187	-0.040937703	-0.22556756	0.34157756	-0.017911302	-0.020208322	-0.11681524	0.13944902	0.1654442	-0.21362078	0.034334976
-0.19559452	0.012342154	-0.27496034	-0.2920555	-0.11708188	0.43730932	-0.29491186	-0.24527091	0.04743352	-0.2532622	0.10057194	-0.016544053	0.8484596	0.38308927	0.10842695	0.469367	0.47061118	0.4500436	0.37862176	0.20315643	0.42527518	-0.25374517	0.35862255	-0.13343057	-0.25606278	-0.19345622	-0.21750124	-0.26656058	-0.3424438	-0.27535418	-0.15132633	0.5559762	0.010196867	-0.26043928	-0.21019419	-0.16620499	-0.17128153	0.5362281	-0.25810412	-0.26612893	-0.14620642	-0.29945946	-0.07843476	-0.022177977	-0.21488827	-0.26363584	0.5319104	0.47341245	-0.34181497	-0.050014872
-0.19626854	-0.11644999	-0.25552973	-0.25567374	-0.18753102	0.9088984	-0.18757254	-0.13477778	0.015616922	-0.2212168	0.05562994	-0.074498534	0.8268925	0.35876274	0.002498918	0.18762161	0.18807733	0.177365	0.24628171	0.22692344	0.4013427	-0.22169977	0.2566367	-0.049743723	-0.21297953	-0.17599656	-0.25877884	-0.19864221	-0.26821804	-0.20152257	-0.1831429	0.5012955	0.02568544	-0.22050974	-0.21875237	-0.13810176	-0.19284862	0.35697708	-0.28321916	-0.2604956	-0.19852182	-0.23627147	-0.10276137	-0.012602562	-0.19782288	-0.22607161	0.32979518	0.42070276	-0.27350226	-0.08971569
[truncated: 296 more columns]
