# Supplementary material for: Genomic prediction models for traits differing in heritability for soybean, rice, and maize
Source: BMC Plant Biol. 2022 Feb 26;22:87. doi: 10.1186/s12870-022-03479-y (PMC8881851; doi:10.1186/s12870-022-03479-y)
Supplement: Supplementary file 4 — Additional file 4. Zip file containing R scripts used in this study. [file 12870_2022_3479_MOESM4_ESM.zip]

Archive with 4 entries (4 files):
- Different GS models.R
- LDscript.R
- Numeric format and Kinship and GWAS.R
- Training_Testing_Splitting.R
