# Supplementary material for: Genomic prediction models for traits differing in heritability for soybean, rice, and maize
Source: BMC Plant Biol. 2022 Feb 26;22:87. doi: 10.1186/s12870-022-03479-y (PMC8881851; doi:10.1186/s12870-022-03479-y)
Supplement: Supplementary file 4 — Additional file 4. Zip file containing R scripts used in this study. [file 12870_2022_3479_MOESM4_ESM.zip › Different GS models.R]

#load R Packages
library(sommer)
library(rrBLUP)
library(BGLR)
library(plyr)
library(regress)
library(MCMCglmm)
library(EMMREML)
library(BLR)
library(bigmemory)
library(biganalytics)


# read the data

X <- read.big.matrix("Genotype.txt", type="char", sep="\t", head = TRUE) #### Read Genotype file in numeric format 
Y<- read.table("Phenotype.txt", head = TRUE) #### Read Phenotype file 
K<-read.table("Kinship.txt", head=TRUE) #### Read Kinship file 

### Subset the Genotype file

X=X[,2:ncol(X)]

### reformat the Genotype file
X <- apply(X,2,function(x){x[which(x == 2)] <- -1; return(x)}) ###reformat genetic codes, 2--> -1, Now genetic codes are 1, 0, -1


#incidence matrix
Z1 <- diag(length(y)) 


# Additive relationship matrix
#Xx<-scale(X,center=TRUE,scale=FALSE) 
#yoo<-sum(apply(X=X,FUN=var,MARGIN=2))
#G<-tcrossprod(Xx)/yoo ; rownames(G) <- rownames(Y);   colnames(G) <- rownames(Y);
colnames(Z1) <- rownames(Y)


#1 Sommer-AI average information
ETA <- list(data=list(Z=Z1, K=K))
AI <- mmer(Y=y, Z=ETA, method="AI") # kinship based
ls(AI)
str(AI)
GEBVAI<- AI$fitted.y
head(GEBVAI)
d=as.data.frame(as.matrix(GEBVAI))
write.table(d, "Prediction_SommerAI.txt", sep="\t") ### Prediction output file

#2 Sommer-EMMA efficient mixed model association 
ETA <- list(data=list(Z=Z1, K=K))
EMMA <- mmer(Y=y, Z=ETA, method="EMMA") # kinship based
ls(EMMA)
str(EMMA)
GEBVEMMA<- EMMA$fitted.y
d=as.data.frame(as.matrix(GEBVEMMA))
write.table(d, "Prediction_SommerEMMA.txt", sep="\t") ### Prediction output file


#3 Sommer-EM expectation maximization
ETA <- list(data=list(Z=Z1, K=as.matrix(K)))
EM <- mmer(Y=y, Z=ETA, method="EM") # kinship based
ls(EM)
str(EM)
GEBVEM<- EM$fitted.y
d=as.data.frame(as.matrix(GEBVEM))
write.table(d, "Prediction_SommerEM.txt", sep="\t") ### Prediction output file


#4 Sommer-NR Newton-Raphson
ETA <- list(data=list(Z=Z1, K=as.matrix(K)))
NR<- mmer(Y=y, Z=ETA, method="NR") # kinship based
ls(NR)
str(NR)
GEBVNR<- NR$fitted.y
d=as.data.frame(as.matrix(GEBVNR))
write.table(d, "Prediction_SommerNR.txt", sep="\t") ### Prediction output file


#5  BGLR-Fixed

#Computing the genomic relationship matrix
X<-scale(X,center=TRUE,scale=TRUE)
G<-tcrossprod(X)/ncol(X)
#Computing the eigen-value decomposition of G

EVD <-eigen(G)

ETA=list(list(X=X,model='FIXED')) 
FIXED=BGLR(y=y,ETA=ETA,nIter=6000,burnIn=2000,thin=5,saveAt="co_",df0=5, verbose = TRUE)
str(FIXED)
ls(FIXED)
GEBVFIXED<-FIXED$yHat
d=as.data.frame(as.matrix(GEBVFIXED))
write.table(d, "Prediction_BGLRfixed.txt", sep="\t") ### Prediction output file


#6 BGLR-BRR

ETA=list(list(X=X,model='BRR')) 
BRR=BGLR(y=y,ETA=ETA,nIter=6000,burnIn=2000,thin=5,saveAt="co_",df0=5, verbose = TRUE)
str(BRR)
ls(BRR)
GEBVBRR<-BRR$yHat
d=as.data.frame(as.matrix(GEBVBRR))
write.table(d, "Prediction_BGLR.BRR.txt", sep="\t") ### Prediction output file


#7 BGLR-BayesA

ETA=list(list(X=X,model='BayesA')) 
BayesA=BGLR(y=y,ETA=ETA,nIter=6000,burnIn=2000, thin=5,saveAt="co_",df0=5, verbose = TRUE)
str(BayesA)
ls(BayesA)
GEBVBayesA<-BayesA$yHat
d=as.data.frame(as.matrix(GEBVBayesA))
write.table(d, "Prediction_BGLRbayesA.txt", sep="\t") ### Prediction output file


#8 BGLR-BL

ETA=list(list(X=X,model='BL')) 
BL=BGLR(y=y,ETA=ETA,nIter=6000,burnIn=2000,thin=5,saveAt="co_",df0=5, verbose = TRUE)
str(BL)
ls(BL)
GEBVBL<-BL$yHat
d=as.data.frame(as.matrix(GEBVBL))
write.table(d, "Prediction_BGLR.BL.txt", sep="\t") ### Prediction output file


#9 BGLR-BayesB

ETA=list(list(X=X,model='BayesB')) 
BayesB=BGLR(y=y,ETA=ETA,nIter=6000,burnIn=2000,thin=5,saveAt="co_",df0=5, verbose = TRUE)
str(BayesB)
ls(BayesB)
GEBVBayesB<-BayesB$yHat
d=as.data.frame(as.matrix(GEBVBayesB))
write.table(d, "Prediction_BGLRBayesB.txt", sep="\t") ### Prediction output file


#10 BGLR-BayesC

ETA=list(list(X=X,model='BayesC')) 
BayesC=BGLR(y=y,ETA=ETA,nIter=6000,burnIn=2000,thin=5,saveAt="co_",df0=5, verbose = TRUE)
str(BayesC)
ls(BayesC)
GEBVBayesC<-BayesC$yHat
d=as.data.frame(as.matrix(GEBVBayesC))
write.table(d, "Prediction_BGLRBayesC.txt", sep="\t") ### Prediction output file


#11 BGLR-RKHS


ETA<-list(list(K=K, model='RKHS'),
          list(V=EVD$vectors,d=EVD$values, model='RKHS')
)
RKHS<-BGLR(y=y, ETA=ETA, nIter=60000, burnIn=20000,saveAt='PGBLUP_')
str(RKHS)
ls(RKHS)
GEBVRKHS<-RKHS$yHat
d=as.data.frame(as.matrix(GEBVRKHS))
write.table(d, "Prediction_BGLRBayesRKHS.txt", sep="\t") ### Prediction output file


###12 Regress
K1<-read.table("kin05.txt", head=TRUE)
K1<-as.matrix(K1)
reg<- regress(y ~ 1, ~ K1)
ls(reg)
str(reg)
GEBVreg<-reg$predicted
d=as.data.frame(as.matrix(GEBVreg))
write.table(d, "Prediction_Regress.txt", sep="\t") ### Prediction output file


#13 BLR-BRR

prior=list(varE=list(df=3,S=0.25),
           varU=list(df=3,S=0.63),
           lambda=list(shape=0.52,rate=1e-4,
                       type='random',value=30))
BLRR<-BLR(y=y,XR=X,
         nIter=6000,burnIn=2000,thin=10,saveAt='R_',prior=prior)
str(BLRR)
GEBVBLRR <- BLRR$yHat
d=as.data.frame(as.matrix(GEBVBLRR))
write.table(d, "Prediction_BLR.BRR.txt", sep="\t") ### Prediction output file


#14 BLR-BL

prior=list(varE=list(df=3,S=0.25),
           varU=list(df=3,S=0.63),
           lambda=list(shape=0.52,rate=1e-4,
                       type='random',value=30))
BLBL<-BLR(y=y,XL=X,
          nIter=6000,burnIn=2000,thin=10,saveAt='L_',prior=prior)
str(BLBL)
GEBVBLBL <- BLBL$yHat
d=as.data.frame(as.matrix(GEBVBLBL))
write.table(d, "Prediction_BLR.BL.txt", sep="\t") ### Prediction output file


# 15 rrBLUP
rrBLUP <- mixed.solve(y,K=as.matrix(K))
ls(rrBLUP)
str(rrBLUP)
beta=as.data.frame(as.matrix(rrBLUP$beta))
rBP<-cbind(beta,rrBLUP$u)
dim(rBP)
rBP1=as.numeric(as.character(rBP[,1]))
rBP2=as.numeric(as.character(rBP[,2]))
GEBVrrBLUP=rBP1+rBP2
d=as.data.frame(as.matrix(GEBVrrBLUP))
write.table(d, "Prediction_rrBLUPL.txt", sep="\t") ### Prediction output file


### 16 EMMREML

K2=as.matrix(K)
EMMREML<- emmreml(y=y, X=matrix(rep(1,346)), Z=Z1, K=K2)
betahat=as.data.frame(as.matrix(EMMREML$betahat))
SM<-cbind(betahat,EMMREML$uhat)
dim(SM)
BTA=as.numeric(as.character(SM[,1]))
BTA1=as.numeric(as.character(SM[,2]))
GEBVER=BTA+BTA1
d=as.data.frame(as.matrix(GEBVER))
write.table(d, "Prediction_EMMREML.txt", sep="\t") ### Prediction output file
