# Supplementary material for: Genomic prediction models for traits differing in heritability for soybean, rice, and maize
Source: BMC Plant Biol. 2022 Feb 26;22:87. doi: 10.1186/s12870-022-03479-y (PMC8881851; doi:10.1186/s12870-022-03479-y)
Supplement: Supplementary file 4 — Additional file 4. Zip file containing R scripts used in this study. [file 12870_2022_3479_MOESM4_ESM.zip › LDscript.R]

LD=read.csv("Maize_LD1.csv")

LD.data=LD$R2
distance=LD$Dist_bp
#distance<-c(19,49,81,91,104,131,158,167,30,1000,20000,100,150,11,20,33)
#LD.data<-c(0.6,0.07,0.018,0.007,0,0.09,0.09,0.05,0,0.001,0,0.6,0.4,0.2,0.5,0.4)
n<-279


HW.st<-c(C=0.1)
HW.nonlinear<-nls(LD.data~((10+C*distance)/((2+C*distance)*(11+C*distance)))*(1+((3+C*distance)*(12+12*C*distance+(C*distance)^2))/(n*(2+C*distance)*(11+C*distance))),start=HW.st,control=nls.control(maxiter=100))
tt<-summary(HW.nonlinear)
new.rho<-tt$parameters[1]
fpoints<-((10+new.rho*distance)/((2+new.rho*distance)*(11+new.rho*distance)))*(1+((3+new.rho*distance)*(12+12*new.rho*distance+(new.rho*distance)^2))/(n*(2+new.rho*distance)*(11+new.rho*distance)))
LD$Fpo=fpoints

write.csv(LD, "Maize_LD2.csv")
