# Supplementary material for: Genomic prediction models for traits differing in heritability for soybean, rice, and maize
Source: BMC Plant Biol. 2022 Feb 26;22:87. doi: 10.1186/s12870-022-03479-y (PMC8881851; doi:10.1186/s12870-022-03479-y)
Supplement: Supplementary file 4 — Additional file 4. Zip file containing R scripts used in this study. [file 12870_2022_3479_MOESM4_ESM.zip › Numeric format and Kinship and GWAS.R]

source("http://www.bioconductor.org/biocLite.R")
biocLite("multtest")
install.packages("gplots")
install.packages("trainbr")
install.packages("genetics")
install.packages("EMMREML")
install.packages("scatterplot3d")
install.packages("bigmemory")
install.packages("biganalytics")
install.packages("snpstats")
install.packages("Blink")

library(multtest)
library(gplots)
library(LDheatmap)
library(genetics)
library(EMMREML)
library(compiler)
library("scatterplot3d")
library("bigmemory")
library("biganalytics")
source("http://zzlab.net/GAPIT/gapit_functions.txt")
source("http://zzlab.net/GAPIT/emma.txt")
source("http://zzlab.net/FarmCPU/FarmCPU_functions.txt")


#### To get numeric format genotype file and KINSHIP matrix 

myG <- read.table("Genotype.hmp.txt", head = FALSE) ## Hapmap Genotype file 

myGAPIT <- GAPIT(G=myG, output.numerical=TRUE)  ## Run GAPIT 
myGD= myGAPIT$GD ##### Numeric format 
myGM= myGAPIT$GM #### Genetic map 


###GWAS

myG <- read.table("Genotype.hmp.txt", head = FALSE)
myY <- read.table("Phenotype.txt", head = TRUE)

myGAPIT <- GAPIT(
  Y=myY,
  G=myG,
  PCA.total=3,
  model="FarmCPU",
  SNP.MAF =0.01
)
