# Supplementary material for: Genomic prediction models for traits differing in heritability for soybean, rice, and maize
Source: BMC Plant Biol. 2022 Feb 26;22:87. doi: 10.1186/s12870-022-03479-y (PMC8881851; doi:10.1186/s12870-022-03479-y)
Supplement: Supplementary file 4 — Additional file 4. Zip file containing R scripts used in this study. [file 12870_2022_3479_MOESM4_ESM.zip › Training_Testing_Splitting.R]

dataset<- read.table("Phenotype.txt", head = TRUE) #### Read Phenotype file 


library(caTools)

#training-to-testing proportions (90:10)
set.seed(123)
split = sample.split(dataset$Texa, SplitRatio = 0.90)
training_set = subset(dataset, split == TRUE)
test_set = subset(dataset, split == FALSE)
write.table(test_set,"test_set_90.10.csv",row.names = FALSE)
test_set[,2]=NA
training_set=cbind(training_set,test_set)
write.table(training_set,"training_set_90.10.csv",row.names = FALSE)


#training-to-testing proportions (70:30)
set.seed(123)
split = sample.split(dataset$Texa, SplitRatio = 0.70)
training_set = subset(dataset, split == TRUE)
test_set = subset(dataset, split == FALSE)
write.table(test_set,"test_set_70.30.csv",row.names = FALSE)
test_set[,2]=NA
training_set=cbind(training_set,test_set)
write.table(training_set,"training_set70.30.csv",row.names = FALSE)


#training-to-testing proportions (50:50). 
set.seed(123)
split = sample.split(dataset$Texa, SplitRatio = 0.50)
training_set = subset(dataset, split == TRUE)
test_set = subset(dataset, split == FALSE)
write.table(test_set,"test_set_50.50.csv",row.names = FALSE)
test_set[,2]=NA
training_set=cbind(training_set,test_set)
write.table(training_set,"training_set_50.50.csv",row.names = FALSE)
